# Supplementary material for: Integrated systems biology reveals an 8-gene signature predicting early-stage lung adenocarcinoma progression and patient survival
Source: Sci Rep. 2025 Oct 6;15:34762. doi: 10.1038/s41598-025-18567-w (PMC12501061; doi:10.1038/s41598-025-18567-w)
Supplement: Supplementary file 1 — Supplementary Table 1. [file 41598_2025_18567_MOESM1_ESM.xlsx]

## Sheet: Sheet1
Supplementary Table 1. Distribution of reported clinical traits among LUAD cohort
Characteristics	Patients (n = 461)
	Age
Age < 65	220
Age ≥ 65	241
	Pack Years
Pack-Year ≤ 20	77
Pack-Year: 20-30	55
Pack-Year > 30	187
Not Reported	142
	Sex
Male	211
Female	250
	Ethnicity
Black	49
White	360
Other*	7
Not Reported	45
	Smoking History (SH)
SH ≤ 15 years	156
SH ≥15 years	117
SH Duration Unknown	4
SH Current Smoker	109
SH Non-Smoker	62
Not Reported	13
	CPD
Reported	332
Not Reported	150
	Residual Tumor
R0	325
R1	13
R2	4
RX	23
Not Reported	117
	Vital Status (OS)
Alive	295
Dead	166
	DFI
Reported	271
Not Reported	190
	DSS
Reported	427
Not Reported	34
	PFI
Reported	461
Not Reported	0
