# Supplementary material for: Integrated systems biology reveals an 8-gene signature predicting early-stage lung adenocarcinoma progression and patient survival
Source: Sci Rep. 2025 Oct 6;15:34762. doi: 10.1038/s41598-025-18567-w (PMC12501061; doi:10.1038/s41598-025-18567-w)
Supplement: Supplementary file 2 — Supplementary Table 2. [file 41598_2025_18567_MOESM2_ESM.xlsx]

## Sheet: Sheet1
Supplemental Table 2. Distribution of reported stage among LUAD cohort
LUCA Staging (n=461)
Pathologic Staging		T Staging		N Staging		M Staging
Stage I	246	T1	162	N0	294	M0	302
Stage II	115	T2	240	N1	90	M1	16
Stage III	78	T3	42	N2	69	M1a	2
Stage IV	22	T4	17	N3	2	M1b	4
				NX	6	MX	135
Not Reported							2
Supplemental Table 2
