# Supplementary material for: Integrated systems biology reveals an 8-gene signature predicting early-stage lung adenocarcinoma progression and patient survival
Source: Sci Rep. 2025 Oct 6;15:34762. doi: 10.1038/s41598-025-18567-w (PMC12501061; doi:10.1038/s41598-025-18567-w)
Supplement: Supplementary file 3 — Supplementary Table 3. [file 41598_2025_18567_MOESM3_ESM.xlsx]

## Sheet: Sheet1
Supplementary Table 3. Parameters for WGCNA blockwiseModules fucntion
Parameter	Value	Description
blockwiseModules =	t(cleanDat)	function performs automatic network construction & module detection on large expression data sets in block-wise manner
power =	10.2	soft-thresholding power for network construction
deepSplit =	2	integer value between 0 and 4. Provides a simplified control over how sensitive module detection should be to module splitting, with 0 least and 4 most sensitive.
minModuleSize =	100	minimum module size for module detection
mergeCutHeight =	0.07	dendrogram cut height for module merging
TOMdenom =	mean	a character string specifying the TOM variant to be used (min, mean)
corType =	bicor	character string specifying the correlation to be used (Pearson, bicor)
networkType =	signed	partition around medoids clustering algorithm/network type (singed, unsigned, unsigned hybrid)
pamStage =	TRUE	logical. If TRUE, the second (PAM-like) stage of module detection will be performed
pamRespectsDendro =	TRUE	Logical, only used when pamStage is TRUE. If TRUE, the PAM stage will respect the dendrogram in the sense an object can be PAM-assigned only to clusters that lie below it on the branch that the object is merged into.
verbose =	3	integer level of verbosity. Zero means silent, higher values make the output progressively more and more verbose
saveTOMs =	FALSE	when and how TOM files are saved and what the file names are
maxBlockSize =	nrow(cleanDat)+1000	integer giving maximum block size for module detection
reassignThresh =	0.05	p-value ratio threshold for reassigning genes between modules (is kME higher in another module?)
