# Supplementary material for: Integrated systems biology reveals an 8-gene signature predicting early-stage lung adenocarcinoma progression and patient survival
Source: Sci Rep. 2025 Oct 6;15:34762. doi: 10.1038/s41598-025-18567-w (PMC12501061; doi:10.1038/s41598-025-18567-w)
Supplement: Supplementary file 4 — Supplementary Table 4. [file 41598_2025_18567_MOESM4_ESM.xlsx]

## Sheet: Sheet1
Supplemental Table 4. Gene network modules and number of genes. Module numbers are shown from largest to smallest size.
Module Number	Module Color	Module Transcript Size
M1	Turquoise	1810
M2	Blue	1278
M3	Brown	1142
M4	Yellow	822
M5	Green	793
M6	Red	651
M7	Black	629
M8	Pink	518
M9	Magenta	410
M10	Purple	335
M11	Greenyellow	281
M12	Tan	220
M13	Salmon	220
M14	Cyan	208
M15	Midnighblue	198
M16	Lightcyan	197
M17	Grey60	192
M18	Lightgreen	136
