# Supplementary material for: Integrated systems biology reveals an 8-gene signature predicting early-stage lung adenocarcinoma progression and patient survival
Source: Sci Rep. 2025 Oct 6;15:34762. doi: 10.1038/s41598-025-18567-w (PMC12501061; doi:10.1038/s41598-025-18567-w)
Supplement: Supplementary file 5 — Supplementary Table 5. [file 41598_2025_18567_MOESM5_ESM.xlsx]

## Sheet: Sheet1
Supplemental Table 5. Module membership (kME) values for each gene across identified co-expression modules.
c(1:nrow(cleanDat))	rownames(cleanDat)	net$colors	kMElightgreen	kMEcyan	kMEtan	kMEblack	kMEgrey60	kMEbrown	kMEsalmon	kMEmidnightblue	kMEblue	kMEyellow	kMElightcyan	kMEgreen	kMEmagenta	kMEpink	kMEpurple	kMEred	kMEgreenyellow	kMEturquoise	kMEtableSortVector	kMEVector
8935	C16orf89|ENSG00000153446	red	0.033514	0.0607542	0.33299	-0.257189	0.102236	-0.709934	0.238844	-0.0588685	-0.0674609	-0.462542	-0.135392	-0.011198	-0.138844	-0.21062	0.236269	0.829994	-0.185314	0.167185	M6 red|0.83	0.83
4057	SELENBP1|ENSG00000143416	red	-0.0221522	0.0477203	0.366576	-0.249093	0.0231738	-0.647781	0.180342	0.170778	0.0673407	-0.392441	-0.136448	-0.121979	-0.131055	-0.32098	0.198377	0.789716	-0.0577005	0.341397	M6 red|0.7897	0.7897
12253	CRY2|ENSG00000121671	red	-0.151954	-0.184777	0.147144	-0.471439	-0.200607	-0.641704	0.329786	0.0797122	0.269122	-0.185918	0.0299864	0.104213	0.0299344	0.0211348	0.461524	0.766418	-0.0764296	0.301802	M6 red|0.7664	0.7664
8352	FOLR1|ENSG00000110195	red	0.0445152	0.0895439	0.313706	-0.148844	0.120315	-0.622236	0.132065	-0.0440513	-0.139101	-0.42187	-0.1774	-0.0342379	-0.141605	-0.192856	0.214394	0.64035	-0.162179	0.110602	M6 red|0.6404	0.6404
13078	CST3|ENSG00000101439	red	-0.0214361	0.331552	0.351174	-0.00943378	0.182601	-0.620723	-0.129768	-0.320973	-0.35995	-0.587494	-0.00579573	-0.0117515	-0.00418204	-0.0906354	0.185867	0.398937	-0.084909	0.0283907	M6 red|0.3989	0.3989
11866	SFTA1P|ENSG00000225383	red	0.0456069	0.0291978	0.129721	-0.264498	0.145238	-0.619438	0.218555	-0.178946	-0.091801	-0.405914	-0.132613	0.138381	-0.0112213	-0.134581	0.307163	0.670301	-0.207067	0.0599932	M6 red|0.6703	0.6703
1267	TNS2|ENSG00000111077	red	-0.173146	-0.117784	0.159354	-0.470991	-0.221612	-0.615724	0.155501	0.0270748	0.147752	-0.324136	0.0258329	0.06959	0.0300535	0.163802	0.515304	0.614029	0.0836152	0.375508	M6 red|0.614	0.614
9373	RHOBTB2|ENSG00000008853	red	-0.0723823	-0.100238	0.172929	-0.323501	-0.0172681	-0.611051	0.142155	0.139212	0.0956508	-0.322661	-0.0609821	-0.119477	-0.112855	-0.12705	0.359808	0.670159	-0.0495875	0.249264	M6 red|0.6702	0.6702
8099	CYP4B1|ENSG00000142973	red	-0.0299724	-0.0300666	0.175941	-0.324481	0.00269469	-0.609067	0.259247	-0.073734	0.049971	-0.339227	-0.0955865	0.098081	0.0197595	-0.141579	0.433374	0.745777	-0.129584	0.194182	M6 red|0.7458	0.7458
13189	SFTPB|ENSG00000168878	red	-0.00453491	-0.0687147	0.0914736	-0.321057	0.122817	-0.607717	0.245799	0.0207085	0.0136338	-0.359246	-0.0384792	-0.0579253	-0.0940375	-0.20565	0.301821	0.680174	-0.16014	0.134051	M6 red|0.6802	0.6802
5652	NAPSA|ENSG00000131400	red	0.0107045	0.108836	0.240073	-0.195999	0.159765	-0.602423	0.19517	-0.0158385	-0.136172	-0.428454	-0.14473	0.0738124	-0.0734746	-0.176756	0.160044	0.729566	-0.150168	0.0766144	M6 red|0.7296	0.7296
3331	CD81|ENSG00000110651	red	-0.0208122	0.138927	0.196278	-0.203593	0.0613537	-0.6005	0.0269074	-0.231102	-0.161017	-0.43763	0.106923	0.175958	0.130337	0.109066	0.411934	0.50157	-0.040233	0.0768122	M6 red|0.5016	0.5016
10066	ZBTB4|ENSG00000174282	red	-0.0797148	-0.249393	0.022467	-0.511698	-0.169159	-0.599653	0.312023	0.187856	0.305633	-0.146051	0.0305165	0.0806004	-0.00520594	0.108031	0.489703	0.659913	0.00148558	0.222071	M6 red|0.6599	0.6599
9688	SUSD2|ENSG00000099994	red	-0.0544718	0.00512808	0.195536	-0.334338	-0.0266014	-0.599249	0.216088	0.00280901	0.0589142	-0.312747	-0.115809	0.180993	-0.0134359	-0.0578228	0.381951	0.764904	-0.0336154	0.163281	M6 red|0.7649	0.7649
7652	SLC22A3|ENSG00000146477	red	-0.0171646	-0.0998851	0.105794	-0.33431	-0.0239756	-0.598146	0.242451	-0.0309544	0.0243981	-0.318744	-0.0853767	0.0416601	-0.0573517	-0.0966012	0.32438	0.659975	-0.160146	0.133317	M6 red|0.66	0.66
7345	CFAP221|ENSG00000163075	red	-0.0325912	-0.022096	0.150571	-0.345734	-0.0462102	-0.595476	0.255962	-0.00562052	0.0598777	-0.318963	-0.0721357	0.197478	0.0535825	-0.0274661	0.369587	0.798607	-0.0900586	0.22212	M6 red|0.7986	0.7986
4500	SLC27A1|ENSG00000130304	red	-0.114321	0.101662	0.208575	-0.430733	-0.176352	-0.589753	0.114257	-0.0821358	0.0195333	-0.38293	-0.028511	0.255856	0.133333	0.124557	0.390055	0.581938	0.30741	0.384305	M6 red|0.5819	0.5819
6196	CACNA2D2|ENSG00000007402	red	-0.00669538	-0.144008	0.125571	-0.377087	0.017554	-0.589695	0.338813	0.113557	0.213083	-0.238369	0.0232582	-0.0385332	-0.0493974	-0.114439	0.439596	0.751518	-0.0989489	0.252251	M6 red|0.7515	0.7515
10113	LMF1|ENSG00000103227	red	-0.106606	0.271138	0.501142	-0.183942	-0.0662254	-0.589225	-0.0225729	-0.106267	-0.132566	-0.534355	0.0631201	0.0411178	0.0920456	-0.0423155	0.200666	0.497358	0.253344	0.426729	M6 red|0.4974	0.4974
1998	TMEM125|ENSG00000179178	red	0.049752	0.225344	0.462368	-0.0255258	0.139793	-0.58535	0.00796704	0.0310495	-0.117652	-0.442907	-0.15686	-0.172749	-0.212153	-0.335977	0.0760442	0.706356	-0.11774	0.216882	M6 red|0.7064	0.7064
5060	INMT|ENSG00000241644	purple	-0.0399954	-0.156135	-0.0119063	-0.421244	0.0010486	-0.58527	0.319072	-0.133339	0.120492	-0.222428	0.105273	0.302683	0.199232	0.17724	0.740443	0.662523	-0.222798	0.0793923	M10 purple|0.7404	0.7404
6386	PLAC9|ENSG00000189129	purple	-0.00600468	0.19107	0.200696	-0.227786	0.0548204	-0.584609	0.0137179	-0.299799	-0.180833	-0.464745	0.0590508	0.347247	0.206954	0.318237	0.63764	0.516224	-0.0274454	0.114268	M10 purple|0.6376	0.6376
3062	RBPMS|ENSG00000157110	red	-0.0521955	0.0653407	0.245004	-0.271483	0.0189299	-0.584239	0.0912182	-0.0203374	-0.0410632	-0.426138	-0.0760316	-0.0110841	-0.0570547	-0.103261	0.224011	0.635401	0.0106156	0.321622	M6 red|0.6354	0.6354
8040	TMEM163|ENSG00000152128	red	0.0250535	0.0421366	0.18061	-0.176654	0.134109	-0.582354	0.15595	-0.0575409	-0.0955931	-0.395147	-0.101543	-0.00396666	-0.0724396	-0.217664	0.192303	0.675353	-0.21128	0.135173	M6 red|0.6754	0.6754
11266	PLLP|ENSG00000102934	red	0.0452436	0.102144	0.134178	-0.202168	0.0848972	-0.58002	0.117335	-0.217319	-0.134886	-0.406099	-0.186321	0.0977608	-0.04361	-0.187007	0.187049	0.558737	-0.167044	0.0227944	M6 red|0.5587	0.5587
7233	DLC1|ENSG00000164741	red	-0.0482778	-0.269727	-0.0390484	-0.491193	-0.0517863	-0.579084	0.368352	0.117708	0.230039	-0.16483	-0.00457791	0.148616	0.00607401	0.0970978	0.57038	0.747389	-0.157654	0.165445	M6 red|0.7474	0.7474
1623	|ENSG00000260461	red	-0.0309844	-0.218594	-0.096048	-0.504984	-0.0488739	-0.577825	0.301192	-0.0267269	0.201895	-0.187849	-0.0855376	0.116581	0.0481291	-0.0380405	0.426553	0.608094	-0.0462353	0.220565	M6 red|0.6081	0.6081
1624	NFIX|ENSG00000008441	red	-0.100816	-0.196813	0.011856	-0.552318	-0.210823	-0.576606	0.368073	0.0194662	0.256242	-0.15752	0.0491669	0.312937	0.165592	0.233636	0.560275	0.707847	0.0183633	0.179731	M6 red|0.7078	0.7078
1756	SLC22A31|ENSG00000259803	red	-0.0315764	0.187955	0.399623	-0.143478	0.0996934	-0.576123	0.0277836	0.0552677	-0.137033	-0.506132	-0.103426	-0.0905752	-0.110277	-0.200878	0.160985	0.659998	0.0849094	0.361483	M6 red|0.66	0.66
12547	C1orf116|ENSG00000182795	red	-0.0411229	-0.0472158	0.130709	-0.360209	-0.0150164	-0.575696	0.269473	0.11423	0.0727	-0.269559	-0.216604	0.178301	-0.0428161	-0.124133	0.251326	0.752085	-0.0706218	0.131246	M6 red|0.7521	0.7521
1458	PLA2G10|ENSG00000069764	red	-0.000877868	0.0468054	0.273277	-0.10025	0.132551	-0.574767	0.0115219	-0.0416157	-0.133926	-0.403634	-0.0442191	-0.268181	-0.185511	-0.275476	0.162165	0.488221	-0.225555	0.104548	M6 red|0.4882	0.4882
10487	SNED1|ENSG00000162804	red	-0.200727	-0.210202	0.0600666	-0.53633	-0.255156	-0.570352	0.286336	0.0938766	0.224581	-0.216778	0.183028	0.151589	0.0867208	0.353507	0.525025	0.57428	0.048012	0.317357	M6 red|0.5743	0.5743
1082	ST6GALNAC6|ENSG00000160408	red	-0.0515659	0.0664506	0.100605	-0.339354	0.040557	-0.570285	0.198392	-0.233097	-0.0479706	-0.360512	0.109308	0.358006	0.247599	0.181274	0.483367	0.585848	-0.0534328	0.153051	M6 red|0.5858	0.5858
6310	CTSH|ENSG00000103811	red	0.036916	0.106842	0.234272	-0.166302	0.0872397	-0.570078	0.146179	-0.266444	-0.12882	-0.377889	-0.0580567	0.229325	0.0835696	-0.129574	0.241878	0.655778	-0.213574	0.0684455	M6 red|0.6558	0.6558
11818	ABCC6|ENSG00000091262	red	-0.0837675	0.0249132	0.32292	-0.314071	-0.0909129	-0.568304	0.176186	-0.00596641	0.0483177	-0.380063	-0.108833	0.0240162	0.0164578	-0.177752	0.208029	0.680027	0.0794284	0.475029	M6 red|0.68	0.68
2632	GPRC5C|ENSG00000170412	red	0.0228765	0.0957854	0.320427	-0.048431	0.179305	-0.567421	0.0353621	0.0406995	-0.152276	-0.415375	-0.152322	-0.309599	-0.314455	-0.276337	0.0574137	0.51856	-0.171963	0.0718037	M6 red|0.5186	0.5186
8604	FBXW4|ENSG00000107829	red	-0.060371	0.083504	0.35416	-0.241305	-0.0517121	-0.567339	0.0233919	0.0416997	0.036211	-0.408578	-0.0731382	-0.134038	-0.0799762	-0.146222	0.201164	0.586896	0.165964	0.405592	M6 red|0.5869	0.5869
11462	CYP2B7P|ENSG00000256612	red	-0.0611194	-0.0307933	0.246735	-0.26312	-0.040541	-0.567335	0.189847	0.0674353	0.0444917	-0.343506	-0.0937847	-0.027902	-0.0757816	-0.19601	0.245172	0.715717	-0.129898	0.288902	M6 red|0.7157	0.7157
11263	TMPRSS2|ENSG00000184012	red	-0.0756824	-0.0223472	0.221413	-0.303956	-0.077841	-0.562708	0.169138	0.0659726	0.0987815	-0.287943	-0.118239	0.058347	-0.0727149	-0.101901	0.272068	0.763742	-0.0746939	0.236161	M6 red|0.7637	0.7637
8909	RNASE1|ENSG00000129538	red	-0.027475	0.183757	0.275509	-0.132455	0.0398525	-0.561785	0.0606071	-0.180647	-0.177629	-0.41897	0.016885	0.21716	0.066648	-0.00643326	0.286151	0.625342	-0.133658	0.0436045	M6 red|0.6253	0.6253
8238	GGTLC1|ENSG00000149435	red	-0.0137095	0.0468877	0.191812	-0.251835	0.0628732	-0.561525	0.212567	0.0272653	0.00513533	-0.332605	-0.0947382	0.161345	-0.0268406	-0.0386482	0.326796	0.75071	-0.094626	0.103581	M6 red|0.7507	0.7507
12113	VSIG2|ENSG00000019102	red	-0.0551229	0.0794477	0.193454	-0.262276	-0.0115985	-0.561128	0.0931619	-0.134602	-0.0271815	-0.359272	0.00126538	0.0872994	0.0303615	-0.101712	0.319065	0.608662	-0.0222334	0.210855	M6 red|0.6087	0.6087
6133	AK1|ENSG00000106992	red	0.0603592	0.169015	0.271693	-0.163651	0.203314	-0.561098	0.0893548	-0.109092	-0.177558	-0.462046	-0.123577	-0.0121565	-0.059378	-0.216567	0.166281	0.615089	-0.0755473	0.133289	M6 red|0.6151	0.6151
6034	SLC26A9|ENSG00000174502	red	0.00560901	-0.0603396	0.151053	-0.277744	0.0312814	-0.559317	0.199147	0.159665	0.00725047	-0.325998	-0.156882	-0.0788998	-0.10887	-0.212029	0.20549	0.627417	-0.110544	0.170041	M6 red|0.6274	0.6274
321	FCGRT|ENSG00000104870	red	-0.0502862	0.256159	0.287688	-0.105675	0.110692	-0.556669	-0.00628013	-0.257999	-0.212669	-0.45676	0.00475296	0.238008	0.0961525	-0.0458314	0.28212	0.574877	-0.0815884	0.116254	M6 red|0.5749	0.5749
8876	EFCC1|ENSG00000114654	red	-0.0723132	0.0370945	0.177558	-0.323148	-0.0802411	-0.551694	0.0952733	-0.134736	-0.011814	-0.360594	-0.0109166	0.216792	0.138951	0.0421702	0.513192	0.619133	0.0409888	0.284477	M6 red|0.6191	0.6191
10462	PEBP4|ENSG00000134020	red	-0.012753	0.0191084	0.111797	-0.265559	0.0653462	-0.551441	0.159535	-0.147915	-0.0420774	-0.354102	-0.112871	0.138993	0.0214179	-0.171811	0.393678	0.647084	-0.13733	0.0585306	M6 red|0.6471	0.6471
1095	IGIP|ENSG00000182700	red	-0.0751037	-0.186562	0.0081123	-0.530702	-0.149279	-0.551146	0.463942	0.033962	0.189251	-0.203849	0.0971246	0.215005	0.146639	0.179666	0.434732	0.596227	-0.0405644	0.361083	M6 red|0.5962	0.5962
5236	SCNN1B|ENSG00000168447	red	0.036071	0.0243368	0.210273	-0.262035	0.0638209	-0.549649	0.169398	0.0237421	-0.0114787	-0.360036	-0.022218	-0.0476713	-0.129264	-0.0809789	0.233725	0.650594	-0.0788166	0.157305	M6 red|0.6506	0.6506
12321	UBTD1|ENSG00000165886	red	0.0522343	0.234588	0.328025	-0.101952	0.136816	-0.549549	-0.0607716	-0.131682	-0.180524	-0.45858	-0.127053	0.0595566	-0.12749	0.0296513	0.258469	0.607417	0.0366167	0.0659284	M6 red|0.6074	0.6074
1088	ELN|ENSG00000049540	purple	-0.141661	-0.148095	0.0536385	-0.457479	-0.233754	-0.54931	0.188135	-0.0814777	0.10426	-0.234247	0.139937	0.306559	0.140057	0.47642	0.695599	0.550914	-0.0396535	0.16591	M10 purple|0.6956	0.6956
7979	SCGB3A2|ENSG00000164265	red	0.107117	-0.0208625	0.113076	-0.218435	0.177918	-0.548315	0.20171	-0.039083	-0.0166531	-0.320402	-0.0512214	0.0128653	-0.034655	-0.172578	0.36253	0.65254	-0.230932	0.0554767	M6 red|0.6525	0.6525
555	VIPR1|ENSG00000114812	red	-0.107411	-0.0200079	0.150418	-0.379457	-0.0803661	-0.547998	0.19119	0.026737	0.134388	-0.284457	-0.102849	0.0558463	-0.0215699	-0.157461	0.361586	0.702651	0.0572747	0.367845	M6 red|0.7027	0.7027
1809	STING1|ENSG00000184584	red	-0.0310239	0.0353015	0.0655289	-0.427616	0.000199682	-0.546932	0.363611	-0.127249	-0.0225222	-0.338666	-0.0395084	0.374467	0.192328	0.0996004	0.340435	0.635159	0.113071	0.186138	M6 red|0.6352	0.6352
7316	FCER1A|ENSG00000179639	red	0.0739462	0.0792736	0.0555469	-0.296084	0.0915205	-0.543755	0.249058	-0.245808	-0.100177	-0.321689	-0.10818	0.384358	0.079428	0.111557	0.364277	0.598011	-0.127771	-0.0477504	M6 red|0.598	0.598
772	CISH|ENSG00000114737	red	0.0263164	0.0561033	0.144836	-0.291028	0.0899625	-0.542749	0.19827	-0.00103327	-0.0500426	-0.370899	-0.0610278	0.183662	0.0604394	-0.0627124	0.249322	0.666305	-0.018084	0.199678	M6 red|0.6663	0.6663
3544	|ENSG00000258844	red	0.0330532	0.110289	0.268583	-0.144364	0.114968	-0.538362	0.125166	-0.0873484	-0.127049	-0.394127	-0.101865	0.0855492	-0.0618458	-0.150323	0.206541	0.676958	-0.180709	0.12433	M6 red|0.677	0.677
9086	HOPX|ENSG00000171476	red	0.116668	0.152101	0.177257	-0.0936927	0.298164	-0.537823	0.149129	-0.0333135	-0.196602	-0.389312	-0.144782	0.0205066	-0.138515	-0.145978	0.15055	0.613452	-0.210313	-0.0602623	M6 red|0.6135	0.6135
2471	RFTN1|ENSG00000131378	red	0.0167015	-0.104725	-0.010974	-0.348962	0.133179	-0.537749	0.300206	0.089935	0.103796	-0.245986	0.146162	0.101345	0.11391	0.0987041	0.477179	0.616508	-0.116134	0.144537	M6 red|0.6165	0.6165
970	CIRBP|ENSG00000099622	turquoise	-0.0586107	0.139101	0.303486	-0.326089	-0.00897106	-0.535352	0.185059	0.0138835	0.116031	-0.378228	0.0730303	0.0845483	0.13073	-0.0471544	0.315799	0.62215	0.307177	0.606716	M1 turquoise|0.6067	0.6067
7600	TLR5|ENSG00000187554	red	-0.0587326	-0.197255	0.0319651	-0.460178	-0.155241	-0.535344	0.38691	0.15705	0.214512	-0.117967	-0.0269879	0.241606	0.0971736	0.051749	0.385044	0.626772	-0.108699	0.155565	M6 red|0.6268	0.6268
3429	MUC1|ENSG00000185499	red	0.0155707	0.0665397	0.305587	-0.195245	0.0112024	-0.532389	0.0550458	0.193845	-0.0775734	-0.392964	-0.170032	-0.153921	-0.155418	-0.268403	0.0334971	0.49751	0.0164543	0.204308	M6 red|0.4975	0.4975
902	CYBRD1|ENSG00000071967	purple	-0.0182923	-0.203171	-0.139314	-0.447456	-0.0172509	-0.532326	0.309366	-0.153284	0.0903392	-0.134343	0.112324	0.377397	0.190995	0.351444	0.618104	0.509714	-0.297302	-0.124076	M10 purple|0.6181	0.6181
10243	MGP|ENSG00000111341	purple	-0.0220537	-0.0598847	0.030258	-0.313911	0.0123723	-0.531323	0.254802	-0.246465	0.01656	-0.227336	0.214739	0.368789	0.223202	0.349606	0.648859	0.536265	-0.257323	-0.0471092	M10 purple|0.6489	0.6489
11505	ADGRF5|ENSG00000069122	red	-0.0475226	-0.203485	0.0339743	-0.428166	-0.0936887	-0.529357	0.408747	0.136231	0.241565	-0.115558	-0.105444	0.17911	-0.0676029	0.0151376	0.407173	0.799172	-0.151577	0.133386	M6 red|0.7992	0.7992
2613	PLA2G1B|ENSG00000170890	red	-0.0425717	-0.0127015	0.169632	-0.201229	0.0805089	-0.528666	0.113316	-0.0842488	-0.0128864	-0.329699	-0.0740873	0.0319817	-0.021627	-0.167618	0.3786	0.624227	-0.172924	0.11321	M6 red|0.6242	0.6242
2573	ALDH2|ENSG00000111275	red	0.00530529	0.0954408	0.288049	-0.111117	0.0744623	-0.528534	0.0117421	-0.0562553	-0.131235	-0.416292	-0.116855	-0.0506339	-0.0487453	-0.209578	0.163454	0.515951	-0.113287	0.170993	M6 red|0.516	0.516
4171	PBXIP1|ENSG00000163346	red	-0.0472345	-0.0351036	0.322243	-0.200962	-0.0688806	-0.526933	0.117262	0.296772	0.0848282	-0.260846	-0.00245502	-0.0906775	-0.116288	-0.0419856	0.248164	0.60047	-0.0366198	0.288167	M6 red|0.6005	0.6005
3113	ADH1B|ENSG00000196616	purple	-0.0667161	-0.164857	-0.0454245	-0.434086	-0.0507669	-0.526851	0.365445	-0.119879	0.181139	-0.159281	0.124317	0.393006	0.290997	0.116105	0.700474	0.671372	-0.190164	0.110325	M10 purple|0.7005	0.7005
7956	GANC|ENSG00000214013	red	-0.0105321	-0.109344	0.035061	-0.388068	0.0413852	-0.526211	0.364977	0.07217	0.205356	-0.184515	-0.103061	0.104124	0.0545647	-0.158393	0.313181	0.666867	-0.0730227	0.274628	M6 red|0.6669	0.6669
12890	RMDN2|ENSG00000115841	red	0.0839775	0.0266783	0.194793	-0.13133	0.154125	-0.525585	0.210107	-0.0267851	-0.0309623	-0.289256	-0.0547543	0.058175	-0.0253712	-0.119605	0.245276	0.635857	-0.313274	0.0842166	M6 red|0.6359	0.6359
10432	MFAP4|ENSG00000166482	purple	-0.108624	-0.168247	-0.0645032	-0.501743	-0.180849	-0.525224	0.281787	-0.185418	0.126526	-0.182659	0.27896	0.515756	0.385125	0.549074	0.817951	0.532086	-0.0927195	0.0850158	M10 purple|0.818	0.818
10276	SCN7A|ENSG00000136546	purple	-0.0739193	-0.307428	-0.126205	-0.546182	-0.168698	-0.524325	0.432205	-0.0632395	0.258924	-0.059861	0.163273	0.428385	0.249259	0.379609	0.758327	0.627757	-0.235462	0.0732691	M10 purple|0.7583	0.7583
12081	ADGRD1|ENSG00000111452	red	-0.0140869	-0.131344	0.138163	-0.307341	0.0568637	-0.523606	0.239376	0.232378	0.169671	-0.208492	0.0061183	-0.10957	-0.135765	-0.0272502	0.386195	0.654674	-0.0937529	0.212449	M6 red|0.6547	0.6547
4301	VAMP2|ENSG00000220205	red	-0.0545056	-0.147365	0.116289	-0.355173	-0.0436947	-0.523548	0.341932	0.124895	0.233401	-0.177793	0.121153	0.0418093	0.0861438	0.000203266	0.438288	0.592508	-0.0744201	0.336792	M6 red|0.5925	0.5925
1534	SPATA18|ENSG00000163071	red	-0.0323213	-0.102719	0.0264021	-0.372606	-0.0425177	-0.523267	0.305174	-0.124953	0.0790087	-0.21908	0.0361969	0.181002	0.0905896	0.087061	0.455001	0.544935	-0.121458	0.122987	M6 red|0.5449	0.5449
454	RILP|ENSG00000167705	cyan	0.13282	0.454272	0.407948	0.161715	0.305684	-0.520461	-0.206811	-0.326261	-0.461354	-0.616591	-0.150105	0.0230661	-0.0539836	-0.231399	0.049398	0.369635	-0.114876	-0.0160653	M14 cyan|0.4543	0.4543
8494	DPYSL2|ENSG00000092964	red	-0.0967925	-0.259042	-0.114259	-0.553843	-0.151991	-0.51938	0.432421	0.0258635	0.222771	-0.122488	-0.0237902	0.325803	0.0783866	0.15217	0.524902	0.658025	-0.0944945	0.114912	M6 red|0.658	0.658
5921	CAPN8|ENSG00000203697	red	-0.0583726	0.0769653	0.261638	-0.27349	-0.0894533	-0.51876	0.129753	0.00633968	-0.0428346	-0.38581	-0.170842	0.000201428	-0.0781006	-0.146663	0.114998	0.530178	0.109861	0.376175	M6 red|0.5302	0.5302
4920	ATOH8|ENSG00000168874	red	-0.0147902	0.00150327	0.155188	-0.197352	0.135982	-0.517679	0.0673888	0.035126	0.0230116	-0.32766	0.00449844	-0.143589	-0.0835536	-0.161661	0.316508	0.522959	-0.0837221	0.171411	M6 red|0.523	0.523
2697	CBX7|ENSG00000100307	red	-0.159407	-0.0915226	0.0768044	-0.491552	-0.241669	-0.515498	0.321728	-0.106928	0.198981	-0.200963	0.276172	0.424283	0.429594	0.207607	0.562839	0.592039	0.0908079	0.443237	M6 red|0.592	0.592
935	RPS6KA2|ENSG00000071242	red	-0.145959	-0.204103	0.0175802	-0.458188	-0.18232	-0.51535	0.241331	0.200756	0.232152	-0.16208	-0.00441429	0.091817	-0.0317403	0.079812	0.433986	0.66402	0.0369269	0.202481	M6 red|0.664	0.664
9153	NR3C2|ENSG00000151623	red	-0.0739335	-0.193749	0.00522209	-0.459431	-0.147636	-0.515023	0.331845	0.0441347	0.23332	-0.127982	-0.161604	0.160017	-0.0443671	-0.0175288	0.325546	0.683914	-0.116547	0.130949	M6 red|0.6839	0.6839
12587	ABHD14A|ENSG00000248487	tan	0.16413	0.450854	0.54173	0.181448	0.392374	-0.514318	-0.195369	-0.172524	-0.397391	-0.617844	-0.0856777	-0.259673	-0.194987	-0.313458	-0.0169371	0.457537	-0.0678673	0.170245	M12 tan|0.5417	0.5417
1775	TNFSF13|ENSG00000161955	red	-0.073115	0.0361116	0.087048	-0.27314	-0.0896868	-0.513707	0.181759	-0.170957	-0.0720892	-0.292697	-0.0166139	0.390821	0.183723	0.0343796	0.376317	0.492944	-0.0763752	0.0375246	M6 red|0.4929	0.4929
11925	TNS1|ENSG00000079308	red	-0.206606	-0.378072	-0.0832952	-0.646875	-0.378064	-0.511151	0.376726	0.145478	0.421046	-0.0294099	0.102755	0.278499	0.112899	0.348759	0.689215	0.678497	-0.00066708	0.241336	M6 red|0.6785	0.6785
10021	SCTR|ENSG00000080293	red	-0.0419091	-0.00482821	0.113055	-0.281006	-0.017127	-0.510922	0.171967	-0.0710187	0.0275132	-0.310029	-0.063067	0.222076	0.103098	-0.0412601	0.328549	0.703827	-0.0842731	0.210161	M6 red|0.7038	0.7038
9026	GNG7|ENSG00000176533	red	0.00573994	0.0675374	0.0748658	-0.375423	-0.00532923	-0.508695	0.258929	-0.0810348	0.0657177	-0.285496	0.33678	0.361155	0.360634	0.208633	0.482845	0.572591	0.109246	0.229892	M6 red|0.5726	0.5726
801	TNFSF12|ENSG00000239697	green	-0.0546147	0.291569	0.202433	-0.162874	0.0175821	-0.507085	-0.0515854	-0.32473	-0.285224	-0.502334	0.118983	0.553174	0.403425	0.276368	0.429646	0.420284	0.10676	0.0595437	M5 green|0.5532	0.5532
4609	ZDHHC1|ENSG00000159714	red	-0.0717494	0.206679	0.412189	-0.10636	-0.0306343	-0.506102	-0.0265424	-0.0545546	-0.0862738	-0.38972	-0.0327338	-0.0490973	-0.0787075	0.0320519	0.28861	0.522504	0.125424	0.290898	M6 red|0.5225	0.5225
11160	TBX4|ENSG00000121075	purple	-0.0595542	-0.2879	-0.115834	-0.493914	-0.154806	-0.504256	0.327484	-0.00805656	0.248556	-0.0998146	0.072929	0.28774	0.138719	0.314838	0.763454	0.601387	-0.150615	0.12227	M10 purple|0.7635	0.7635
1549	SFTPD|ENSG00000133661	red	0.00830393	0.0131928	0.0859091	-0.290191	0.0620041	-0.503981	0.180306	-0.110285	-0.0196845	-0.310688	-0.0560851	0.225283	0.145614	-0.09015	0.405706	0.639227	-0.081119	0.0947658	M6 red|0.6392	0.6392
7367	ADAMTSL2|ENSG00000197859	purple	-0.113117	-0.133088	0.0428072	-0.462821	-0.238084	-0.503646	0.192901	-0.0763875	0.119745	-0.221488	0.186323	0.342977	0.215637	0.559955	0.708411	0.479233	0.104552	0.23394	M10 purple|0.7084	0.7084
9775	ITGA9|ENSG00000144668	red	-0.10075	-0.313763	-0.119019	-0.535172	-0.13019	-0.501972	0.453029	0.107326	0.33539	-0.0332643	0.130767	0.248986	0.0822687	0.277863	0.575135	0.674332	-0.159581	0.0845195	M6 red|0.6743	0.6743
4755	IVD|ENSG00000128928	red	-0.0417049	-0.0232627	0.209066	-0.251905	0.0678179	-0.500507	0.208206	-0.00902662	0.0689948	-0.255841	-0.178628	-0.0352999	-0.0754155	-0.235197	0.168899	0.585798	-0.0638111	0.235064	M6 red|0.5858	0.5858
12023	ACAA1|ENSG00000060971	grey	0.037829	0.227217	0.236055	-0.112841	0.144018	-0.500452	0.00395256	-0.285896	-0.241367	-0.481165	-0.154541	0.118464	0.0656608	-0.176394	0.149446	0.452629	-0.00597767	0.244437	grey|AllKmeAvg:-0.0155	AllKmeAvg:-0.0155
4922	NEIL1|ENSG00000140398	turquoise	-0.0970358	0.180361	0.428054	-0.192316	-0.113644	-0.500059	-0.0127949	0.0117045	0.0292978	-0.439055	-0.084275	-0.0617658	0.0192681	-0.1877	0.146235	0.536802	0.247077	0.738615	M1 turquoise|0.7386	0.7386
869	RAP1GAP|ENSG00000076864	red	-0.0527498	-0.029669	0.296597	-0.134551	-0.0836995	-0.499671	0.0607366	0.0434935	0.0478059	-0.279708	-0.148031	-0.231951	-0.258303	-0.240104	0.128088	0.592564	-0.187692	0.182548	M6 red|0.5926	0.5926
3939	HAGH|ENSG00000063854	tan	-0.0237564	0.379056	0.684493	0.130026	0.0825622	-0.499361	-0.141235	-0.11336	-0.289066	-0.544315	-0.0959594	-0.162065	-0.15887	-0.27265	0.00833506	0.438898	-0.00456055	0.184153	M12 tan|0.6845	0.6845
4528	ST3GAL5|ENSG00000115525	red	-0.0221482	0.000832896	0.120999	-0.272011	0.0881264	-0.499102	0.27126	0.0783298	0.0122794	-0.290681	-0.100278	0.0761574	-0.0593745	-0.119991	0.162922	0.706324	-0.0660636	0.194384	M6 red|0.7063	0.7063
958	SCGB3A1|ENSG00000161055	red	0.0111871	0.157692	0.258743	-0.188813	0.0295081	-0.49879	0.108011	-0.195274	-0.0666077	-0.34801	0.0309487	0.196326	0.119397	-0.0211304	0.363506	0.591157	-0.0188231	0.134888	M6 red|0.5912	0.5912
3132	BAIAP2-DT|ENSG00000226137	red	-0.074738	-0.125976	0.127795	-0.343633	-0.0497471	-0.496575	0.231125	0.19062	0.130609	-0.230919	-0.163277	-0.0298199	-0.164203	-0.0698664	0.181323	0.651926	0.02218	0.222596	M6 red|0.6519	0.6519
2956	KCNQ1|ENSG00000053918	red	0.0112087	-0.0461452	0.145669	-0.225964	-0.0101597	-0.49645	0.154948	-0.02813	0.0579964	-0.247294	0.08044	-0.0422331	-0.0279319	-0.0754729	0.293124	0.518309	-0.10288	0.156458	M6 red|0.5183	0.5183
8500	SEPTIN4|ENSG00000108387	purple	-0.13993	-0.104953	0.0305171	-0.381454	-0.12575	-0.496427	0.168709	-0.109184	0.0684374	-0.227564	0.21285	0.354978	0.267458	0.499326	0.804073	0.495166	-0.0557141	0.145584	M10 purple|0.8041	0.8041
4833	NICN1|ENSG00000145029	turquoise	-0.0941319	-0.0148524	0.273272	-0.28085	-0.048027	-0.49636	0.236871	0.00258944	0.12132	-0.300546	-0.0158008	0.048498	0.0937112	-0.119353	0.245632	0.591888	0.0390976	0.590031	M1 turquoise|0.59	0.59
9454	MVP|ENSG00000013364	red	-0.0878162	0.0926787	0.214242	-0.334765	-0.143806	-0.49627	0.102065	-0.0846182	-0.117785	-0.398753	-0.0944014	0.214185	0.0754789	0.0115002	0.151722	0.445968	0.241191	0.179924	M6 red|0.446	0.446
8339	CD207|ENSG00000116031	red	0.0450601	0.0624517	0.0666718	-0.29101	0.0708582	-0.495844	0.246273	-0.186317	-0.077613	-0.294551	-0.139965	0.315184	0.0377175	0.0639357	0.241788	0.580246	-0.0601627	0.00341632	M6 red|0.5802	0.5802
8174	RAI2|ENSG00000131831	purple	-0.156323	-0.204165	-0.106761	-0.520621	-0.242885	-0.494978	0.338816	-0.201143	0.162423	-0.139339	0.301331	0.490449	0.391663	0.555448	0.792469	0.475444	-0.0609113	0.0810921	M10 purple|0.7925	0.7925
1723	MAMDC2|ENSG00000165072	purple	-0.0605676	-0.224436	-0.0752182	-0.475419	-0.0797983	-0.494204	0.418708	-0.040302	0.216186	-0.088848	0.0433148	0.339856	0.136321	0.237677	0.669948	0.636648	-0.181105	0.0583207	M10 purple|0.6699	0.6699
9446	PLCD1|ENSG00000187091	red	-0.0407194	-0.00788084	0.0718591	-0.319453	0.0159109	-0.494185	0.188218	-0.0997867	0.00742047	-0.249997	-0.0912925	0.268314	0.0967641	0.0775481	0.383868	0.572302	-0.0272427	0.144275	M6 red|0.5723	0.5723
6518	SLC9A3R2|ENSG00000065054	grey	-0.105905	0.196778	0.341396	-0.189737	-0.0716865	-0.493483	-0.0945441	-0.11417	-0.142385	-0.434461	-0.0786842	0.040863	-0.0516871	0.0500018	0.247018	0.38564	0.224878	0.166511	grey|AllKmeAvg:-0.0069	AllKmeAvg:-0.0069
152	CD1C|ENSG00000158481	red	0.0237039	0.0640311	0.0239026	-0.333557	0.0347942	-0.493409	0.254864	-0.282909	-0.083982	-0.31825	0.0197621	0.551388	0.343474	0.14457	0.399668	0.567478	-0.0756128	0.0361175	M6 red|0.5675	0.5675
3736	MGLL|ENSG00000074416	red	-0.0744819	-0.0904233	-0.0440067	-0.430303	-0.103507	-0.493025	0.246718	-0.109318	0.0312247	-0.245165	-0.0974864	0.24266	0.0378546	0.0326963	0.24565	0.563481	0.0102113	0.133338	M6 red|0.5635	0.5635
4471	|ENSG00000124593	turquoise	-0.0845648	0.0654592	0.390848	-0.196117	-0.117564	-0.492948	0.0570934	0.0764417	0.109526	-0.329206	-0.114537	-0.0977691	-0.021461	-0.193305	0.221174	0.6077	0.144777	0.630396	M1 turquoise|0.6304	0.6304
5265	KLF2|ENSG00000127528	purple	-0.110848	0.0498673	0.0239878	-0.29423	-0.0524503	-0.492882	0.00147903	-0.205579	-0.0919264	-0.366102	0.173061	0.243724	0.266692	0.211927	0.545369	0.325672	0.0595311	0.0840935	M10 purple|0.5454	0.5454
848	BTD|ENSG00000169814	red	0.068079	-0.0449393	-0.00491928	-0.167929	0.171025	-0.492852	0.22214	-0.0914891	-0.068663	-0.21806	-0.0172133	0.0648413	-0.0812942	-0.0588822	0.280787	0.456299	-0.387685	-0.189475	M6 red|0.4563	0.4563
5416	PGC|ENSG00000096088	red	0.017399	-0.0232155	0.165019	-0.161696	0.0921545	-0.492747	0.0679916	0.00777829	-0.0111577	-0.30841	0.0579606	-0.10636	-0.0265408	-0.185671	0.342181	0.536705	-0.169993	0.115548	M6 red|0.5367	0.5367
5209	|ENSG00000260279	red	-0.125008	-0.0514001	0.309626	-0.239261	-0.0754605	-0.492673	0.143786	0.212872	0.142403	-0.29733	-0.00811756	-0.162433	-0.0655221	-0.181287	0.194346	0.588548	0.0255607	0.459504	M6 red|0.5885	0.5885
7397	RBPMS-AS1|ENSG00000254109	red	0.0560605	0.0838264	0.191258	-0.132994	0.189956	-0.492138	0.1435	-0.0276252	-0.0481639	-0.297578	-0.118724	-0.0950809	-0.139489	-0.259357	0.161879	0.534418	-0.183741	0.101713	M6 red|0.5344	0.5344
5787	IDUA|ENSG00000127415	turquoise	-0.136711	0.252494	0.409233	-0.147558	-0.050621	-0.491505	-0.102136	-0.0601437	-0.152239	-0.515309	-0.033914	-0.0487495	0.0662941	-0.132452	0.112178	0.371317	0.274458	0.522854	M1 turquoise|0.5229	0.5229
7410	NPC2|ENSG00000119655	red	0.105488	0.131867	0.133703	-0.161436	0.202484	-0.490636	0.156933	-0.161007	-0.17345	-0.363182	-0.0386154	0.275109	0.135309	-0.117769	0.156697	0.600657	-0.187299	0.00278459	M6 red|0.6007	0.6007
7124	HPGDS|ENSG00000163106	green	-0.0127924	-0.000985663	-0.0562078	-0.383934	-0.0170013	-0.490487	0.279695	-0.308711	-0.0781715	-0.268618	-0.0230196	0.624494	0.268919	0.228943	0.41299	0.532624	-0.128611	-0.0470693	M5 green|0.6245	0.6245
7994	TBX2|ENSG00000121068	purple	-0.117165	-0.0568112	0.0859683	-0.370498	-0.154812	-0.490142	0.0593428	-0.116998	0.0609272	-0.282334	0.137804	0.237291	0.194338	0.427847	0.784531	0.449855	0.103284	0.26961	M10 purple|0.7845	0.7845
1003	TEF|ENSG00000167074	red	-0.123007	-0.115778	0.0664778	-0.426808	-0.172586	-0.489336	0.336418	-0.0447656	0.174477	-0.155069	-0.0217316	0.254956	0.0653343	0.120111	0.34687	0.596794	-0.015465	0.142683	M6 red|0.5968	0.5968
11520	CPAMD8|ENSG00000160111	red	-0.106318	-0.0499411	0.240335	-0.332561	-0.164105	-0.489213	0.149562	0.079078	0.140986	-0.228344	-0.127437	0.105105	-0.0189051	-0.00730089	0.381572	0.655235	0.0374136	0.280575	M6 red|0.6552	0.6552
12530	DELE1|ENSG00000081791	red	0.032268	-0.0223602	0.161081	-0.248118	0.12551	-0.488662	0.429363	-0.010101	0.0857522	-0.265261	0.00119207	0.0886389	0.112936	-0.165539	0.266303	0.549092	-0.0887923	0.37195	M6 red|0.5491	0.5491
11183	B3GNT8|ENSG00000177191	red	0.0154294	0.121615	0.248125	-0.179945	0.0750088	-0.4882	0.113403	0.0336639	-0.00885402	-0.335236	-0.0749294	0.0113197	-0.10337	-0.100148	0.202274	0.653467	0.0306278	0.189622	M6 red|0.6535	0.6535
4838	UBL3|ENSG00000122042	red	0.057724	-0.2758	-0.155115	-0.363757	0.0170035	-0.486666	0.383373	-0.021708	0.184321	-0.00872782	-0.0119127	0.123802	-0.0496286	0.0297532	0.400919	0.520314	-0.420602	-0.130573	M6 red|0.5203	0.5203
10990	PTCSC3|ENSG00000259104	red	0.0387547	0.0918293	0.292955	-0.131199	0.112951	-0.486612	0.153151	0.0529083	-0.0540914	-0.325762	-0.0772817	-0.0040921	-0.126001	-0.121278	0.107782	0.635216	-0.156815	0.137685	M6 red|0.6352	0.6352
2501	CREBRF|ENSG00000164463	salmon	-0.0300855	-0.353194	-0.210208	-0.556674	-0.0654935	-0.486086	0.690494	0.0089941	0.338064	0.0202377	0.195507	0.402113	0.328941	0.115513	0.490505	0.644445	-0.319301	0.126898	M13 salmon|0.6905	0.6905
966	MLPH|ENSG00000115648	red	-0.0872292	0.0912259	0.306771	-0.156583	-0.0622607	-0.485501	-0.00710601	0.0268218	-0.0297154	-0.386154	-0.177197	-0.206247	-0.140757	-0.328458	0.0554827	0.461218	0.0576373	0.339692	M6 red|0.4612	0.4612
6020	PARM1|ENSG00000169116	red	-0.0517759	-0.146136	0.108528	-0.253802	0.0411326	-0.485395	0.263726	0.10859	0.157884	-0.172341	0.0548726	-0.130933	-0.114341	-0.145139	0.254656	0.616991	-0.211877	0.143319	M6 red|0.617	0.617
8039	C8orf34-AS1|ENSG00000248801	red	0.00717833	-0.132001	-0.0458839	-0.394978	-0.00431732	-0.485276	0.341917	-0.0816975	0.0775172	-0.227862	-0.0344717	0.228115	0.124405	-0.044072	0.413891	0.624711	-0.149125	0.0870583	M6 red|0.6247	0.6247
10477	HLF|ENSG00000108924	red	-0.0750599	-0.122231	0.0272317	-0.394752	-0.0341154	-0.484978	0.412141	-0.000697475	0.166202	-0.188004	-0.0232841	0.264116	0.0955936	-0.0361702	0.324306	0.754145	-0.106553	0.197405	M6 red|0.7541	0.7541
2259	AQP3|ENSG00000165272	red	0.0682441	0.00853875	0.157027	-0.153664	0.168312	-0.484891	0.121801	0.156255	0.0295343	-0.269567	-0.0126811	-0.130386	-0.125657	-0.135215	0.167234	0.572695	-0.122126	0.0749961	M6 red|0.5727	0.5727
11637	SIAE|ENSG00000110013	red	0.0675549	-0.0305153	0.106075	-0.18942	0.154732	-0.484319	0.160693	5.98998e-05	-0.0528149	-0.2472	-0.011008	-0.106487	-0.134372	-0.126941	0.149319	0.417588	-0.196256	0.0065735	M6 red|0.4176	0.4176
11673	SNX30|ENSG00000148158	red	-0.0386621	-0.282803	-0.091554	-0.535811	-0.0556774	-0.483959	0.545432	0.152052	0.350526	-0.0466965	-0.00254474	0.154398	0.087372	-0.113502	0.314888	0.721352	-0.106248	0.244745	M6 red|0.7214	0.7214
3197	GNPTG|ENSG00000090581	tan	-0.0373647	0.391934	0.676672	0.152541	0.0616039	-0.482852	-0.2499	-0.215871	-0.421691	-0.582852	-0.0952989	-0.0528574	-0.0950582	-0.118758	0.0339707	0.332278	-0.00727566	0.16179	M12 tan|0.6767	0.6767
3248	DAPK2|ENSG00000035664	red	-0.117769	0.0294395	0.323684	-0.239532	-0.124284	-0.482117	0.119064	0.0256171	0.156601	-0.274166	-0.00525242	0.0939666	0.106518	-0.0886264	0.320367	0.642691	0.0485352	0.478784	M6 red|0.6427	0.6427
2794	PIK3IP1|ENSG00000100100	green	-0.118569	-0.0117062	0.052806	-0.380213	-0.122821	-0.481158	0.208865	-0.243532	0.0506838	-0.21059	0.231722	0.503653	0.424675	0.228794	0.480993	0.506594	-0.0587926	0.13302	M5 green|0.5037	0.5037
4474	MSRA|ENSG00000175806	red	0.0343329	0.103121	0.116633	-0.121748	0.136243	-0.480138	0.10926	-0.183751	-0.207214	-0.405489	-0.0199874	0.0631761	0.0250506	-0.0178018	0.287511	0.357985	-0.141078	-0.0206229	M6 red|0.358	0.358
6295	DOK4|ENSG00000125170	red	-0.00648211	0.019367	0.131163	-0.232817	-0.00910775	-0.480069	0.143204	0.00799312	-0.0081051	-0.274883	-0.0491399	0.0791845	-0.0112955	-0.0258813	0.208641	0.584065	-0.0449534	0.156992	M6 red|0.5841	0.5841
4815	ALOX15B|ENSG00000179593	red	0.00364782	0.0621183	0.188101	-0.207305	0.0802531	-0.480045	0.167401	0.0552123	-0.087529	-0.35002	-0.0818441	0.112659	-0.0017191	-0.0642159	0.217538	0.590749	-0.0231324	0.143461	M6 red|0.5907	0.5907
11867	HIGD1B|ENSG00000131097	purple	0.0440234	0.0648681	0.0652763	-0.162257	0.151217	-0.48	0.0484295	-0.230811	-0.111839	-0.324148	0.0781827	0.186269	0.126601	0.0822735	0.639042	0.469578	-0.190219	-0.0148233	M10 purple|0.639	0.639
10854	MTARC2|ENSG00000117791	red	-0.0466698	-0.0819567	0.186729	-0.226813	-0.0428755	-0.479695	0.143286	0.0256197	0.0978791	-0.219442	-0.0130452	0.00912948	0.0176852	-0.0167416	0.397338	0.528518	-0.157031	0.180029	M6 red|0.5285	0.5285
13399	DUOXA1|ENSG00000140254	red	-0.0697079	-0.0693704	0.0707118	-0.318895	-0.0646496	-0.479223	0.170737	-0.0650578	0.0417316	-0.280124	-0.0738506	0.0805839	0.0412661	-0.0804108	0.389136	0.570877	-0.0806566	0.2135	M6 red|0.5709	0.5709
2733	MXD4|ENSG00000123933	red	-0.126689	0.141424	0.302447	-0.218868	-0.0921217	-0.479008	-0.0628028	-0.0143568	0.0284044	-0.342362	0.0869695	0.0456627	0.0775552	0.0207871	0.279166	0.433935	0.273753	0.341471	M6 red|0.4339	0.4339
3804	ELN-AS1|ENSG00000232415	grey	-0.0404585	0.151423	0.309606	-0.15344	-0.018285	-0.478385	0.0683731	-0.149283	-0.11419	-0.377837	-0.0883974	0.0807022	0.00296789	-0.0121352	0.244618	0.493276	0.0111194	0.191005	grey|AllKmeAvg:0.0067	AllKmeAvg:0.0067
7368	CLIC3|ENSG00000169583	red	3.56928e-05	0.169327	0.209606	-0.114696	0.0797845	-0.478141	-0.113924	-0.183931	-0.217865	-0.416622	-0.116561	0.050784	-0.00926325	-0.0557805	0.23015	0.381884	-0.0502303	0.0200031	M6 red|0.3819	0.3819
12626	SFTA2|ENSG00000196260	red	0.0989009	0.236869	0.352332	0.0910836	0.289128	-0.477997	-0.0124885	-0.0493162	-0.275856	-0.443508	-0.246797	-0.131089	-0.244772	-0.311823	-0.00610774	0.546978	-0.207337	0.0133889	M6 red|0.547	0.547
8369	SELENOW|ENSG00000178980	cyan	0.133587	0.451205	0.397809	0.0999481	0.30727	-0.477556	-0.108546	-0.308649	-0.404649	-0.555787	-0.062289	-0.00145944	-0.0765599	-0.132966	0.00995494	0.405536	-0.0696928	0.0348452	M14 cyan|0.4512	0.4512
841	LRRK2-DT|ENSG00000225342	red	0.00934713	-0.0330882	0.0557096	-0.313198	0.0728468	-0.476802	0.343658	-0.0223603	0.0464549	-0.250698	-0.0959745	0.293187	0.154982	-0.113383	0.353678	0.685603	-0.1125	0.161103	M6 red|0.6856	0.6856
9703	LINC00261|ENSG00000259974	red	-0.00171605	-0.0181741	0.132334	-0.229627	-0.0287851	-0.475339	0.177842	-0.0906596	0.0440624	-0.245826	-0.0751295	0.017433	-0.0780448	-0.0834601	0.320082	0.570024	-0.11886	0.117584	M6 red|0.57	0.57
6705	EMCN|ENSG00000164035	purple	0.0115115	-0.144596	-0.0943553	-0.335805	0.0492967	-0.475254	0.239954	-0.13733	0.0604264	-0.173783	0.0685966	0.234661	0.126028	0.175152	0.74745	0.506727	-0.257301	-0.0349225	M10 purple|0.7475	0.7475
1828	PLA2G4F|ENSG00000168907	red	-0.0336362	-0.0298082	0.167336	-0.223993	0.0115329	-0.47514	0.178906	0.0314389	0.0925639	-0.252265	-0.122974	-0.0060284	-0.0502515	-0.24955	0.235262	0.656235	-0.120559	0.233219	M6 red|0.6562	0.6562
446	PRX|ENSG00000105227	red	-0.171604	-0.163038	-0.00450931	-0.459874	-0.204447	-0.475062	0.194676	0.0535277	0.23421	-0.163692	-0.0441022	0.199201	0.122565	0.0432399	0.544204	0.578952	0.125534	0.315828	M6 red|0.579	0.579
9310	DUOX1|ENSG00000137857	red	-0.109656	-0.138532	0.0284925	-0.384453	-0.119453	-0.474866	0.225403	-0.00489712	0.148755	-0.217336	-0.018311	0.0854943	0.083737	-0.0765799	0.467662	0.575827	-0.0315921	0.273179	M6 red|0.5758	0.5758
4162	BTBD9|ENSG00000183826	red	-0.097853	-0.230611	0.0622815	-0.44242	-0.173046	-0.474195	0.376996	0.342525	0.35218	-0.0780187	-0.0389312	0.0316917	-0.0617753	-0.0503554	0.289596	0.759998	0.0346334	0.289102	M6 red|0.76	0.76
7366	MAST4|ENSG00000069020	red	-0.0559852	-0.268213	-0.0766851	-0.497351	-0.127646	-0.473143	0.424232	0.132557	0.233222	-0.141158	0.0329595	0.0538973	0.0643182	0.0483917	0.363374	0.499034	-0.0568905	0.217091	M6 red|0.499	0.499
10042	KLF15|ENSG00000163884	red	0.00125512	0.0309592	0.300281	-0.125425	0.110827	-0.472619	0.0888333	0.0813915	0.0234528	-0.286938	0.0254383	-0.193924	-0.0949571	-0.240693	0.248501	0.549638	-0.123287	0.222863	M6 red|0.5496	0.5496
892	BICDL2|ENSG00000162069	turquoise	-0.11419	0.207094	0.570666	-0.11788	-0.139532	-0.471162	-0.101595	0.0449271	-0.0557492	-0.432939	-0.161298	-0.175101	-0.126168	-0.251717	0.032725	0.468079	0.254428	0.572153	M1 turquoise|0.5722	0.5722
8800	CLEC3B|ENSG00000163815	purple	0.0267845	0.056014	0.0963724	-0.183669	0.131695	-0.471011	0.0974623	-0.162837	-0.0259316	-0.288994	0.0625014	0.197225	0.159147	0.0338558	0.637198	0.514178	-0.131214	0.0495565	M10 purple|0.6372	0.6372
957	IFT140|ENSG00000187535	red	-0.175039	-0.110579	0.374551	-0.357599	-0.303201	-0.470692	0.168831	0.175243	0.296742	-0.174585	-0.0379658	-0.0205848	-0.0450623	-0.00270374	0.358057	0.611743	0.149653	0.471315	M6 red|0.6117	0.6117
7657	C7|ENSG00000112936	purple	-0.109145	-0.259351	-0.135104	-0.504958	-0.125587	-0.470099	0.385538	-0.0606118	0.258847	-0.0687266	0.269776	0.429692	0.367556	0.28307	0.759381	0.593683	-0.145829	0.106968	M10 purple|0.7594	0.7594
4443	CTSD|ENSG00000117984	green	-0.141251	0.0969457	0.140437	-0.264222	-0.160341	-0.469173	0.0701423	-0.230448	-0.173158	-0.371338	-0.058176	0.404071	0.187592	0.0796564	0.261279	0.396971	0.07443	0.0818853	M5 green|0.4041	0.4041
10823	ITGA8|ENSG00000077943	purple	-0.133314	-0.321784	-0.164635	-0.577133	-0.258704	-0.468605	0.366761	-0.0429266	0.276054	-0.0378488	0.27703	0.479502	0.322644	0.546286	0.868313	0.554393	-0.113035	0.0984581	M10 purple|0.8683	0.8683
3383	LYRM9|ENSG00000232859	red	0.0186638	0.238249	0.421943	0.0186558	0.13266	-0.467865	-8.62221e-05	-0.161059	-0.120178	-0.396008	-0.015634	0.00527448	0.0651702	-0.13846	0.192084	0.5046	-0.0647188	0.307325	M6 red|0.5046	0.5046
2912	CYB5D2|ENSG00000167740	red	0.0916563	0.221535	0.364957	0.059212	0.218185	-0.46741	-0.0668546	-0.192088	-0.224616	-0.41836	-0.111864	-0.17273	-0.173141	-0.169234	0.157987	0.3585	-0.149152	0.0204093	M6 red|0.3585	0.3585
5385	CELF2|ENSG00000048740	red	-0.0711089	-0.359305	-0.219172	-0.561934	-0.112112	-0.467034	0.469898	0.0440627	0.304706	-0.0420757	0.150488	0.319811	0.256584	0.140727	0.507724	0.596693	-0.162418	0.14118	M6 red|0.5967	0.5967
4230	PYROXD2|ENSG00000119943	red	-0.0586976	0.140658	0.400859	-0.138908	-0.0540185	-0.466659	0.0107833	-0.0270995	-0.0351814	-0.383236	-0.155285	-0.0526343	-0.0912837	-0.171149	0.0818755	0.527232	0.0803117	0.4409	M6 red|0.5272	0.5272
878	FBP1|ENSG00000165140	red	0.022114	0.123756	0.15593	-0.236322	0.0217084	-0.466515	0.0791488	-0.107024	-0.123735	-0.378862	-0.0837738	0.313918	0.122678	-0.08273	0.176387	0.521672	0.0506869	0.143757	M6 red|0.5217	0.5217
1850	ATP8A1|ENSG00000124406	red	-0.0460877	-0.250614	0.00534304	-0.407973	-0.0393785	-0.465213	0.395931	0.227124	0.297445	-0.102764	-0.0386586	0.0114469	-0.0081996	-0.133734	0.311739	0.67064	-0.149046	0.299193	M6 red|0.6706	0.6706
12548	SIRT3|ENSG00000142082	red	-0.0899547	0.0875431	0.415086	-0.127272	-0.040334	-0.463999	0.136333	0.123098	0.0592953	-0.3116	-0.0828527	-0.0897006	-0.0455323	-0.179131	0.0947797	0.600105	0.0845627	0.443763	M6 red|0.6001	0.6001
9836	CALCOCO1|ENSG00000012822	turquoise	-0.205929	-0.173776	0.0650972	-0.482029	-0.218015	-0.463414	0.251156	0.0555927	0.293645	-0.167063	0.109789	0.192831	0.250386	0.0534185	0.421779	0.538328	0.118197	0.597554	M1 turquoise|0.5976	0.5976
12282	ABCA3|ENSG00000167972	red	-0.0604899	-0.11062	0.0506934	-0.383279	-0.0657714	-0.462463	0.276794	0.105343	0.175084	-0.209749	-0.0171676	0.135844	0.0608625	-0.0707569	0.39913	0.681387	0.0335244	0.24041	M6 red|0.6814	0.6814
8740	PXMP4|ENSG00000101417	red	0.00950653	0.0646333	0.260528	-0.15593	0.0344582	-0.462449	0.142863	0.0193016	0.0521224	-0.237283	-0.0328555	-0.0186375	-0.0673017	-0.211908	0.180095	0.583964	-0.100027	0.176213	M6 red|0.584	0.584
10646	TSPAN4|ENSG00000214063	red	-0.0699786	0.190765	0.244229	-0.136853	0.0442995	-0.462092	0.0772318	-0.21194	-0.178614	-0.407644	-0.00648394	0.361788	0.244466	0.0918811	0.298505	0.436604	0.00883672	0.0837319	M6 red|0.4366	0.4366
5387	PIGR|ENSG00000162896	red	-0.0359714	-0.00981501	0.140247	-0.30224	-0.0884767	-0.46161	0.283735	-0.0611382	0.0322061	-0.266423	-0.000431285	0.241618	0.141679	-0.0886175	0.222261	0.636022	-0.0493853	0.185678	M6 red|0.636	0.636
7985	YPEL3|ENSG00000090238	tan	-0.0913526	0.300769	0.547296	-0.022776	0.00962067	-0.461428	-0.207714	-0.0539255	-0.147517	-0.472911	0.0187073	-0.0677841	0.00546667	-0.0834351	0.112213	0.423776	0.208819	0.425011	M12 tan|0.5473	0.5473
10352	GPD1L|ENSG00000152642	red	0.0297514	-0.15899	0.0858359	-0.323233	0.0734083	-0.461348	0.364764	0.197918	0.215959	-0.102062	-0.138492	0.0236919	-0.129247	-0.206266	0.20169	0.716487	-0.187821	0.163676	M6 red|0.7165	0.7165
10723	FRY|ENSG00000073910	red	-0.142037	-0.324894	-0.14475	-0.563405	-0.276718	-0.46036	0.332893	-0.053259	0.274857	-0.0766193	0.0732399	0.293193	0.142029	0.234698	0.532766	0.500877	-0.101789	0.178101	M6 red|0.5009	0.5009
5344	ROGDI|ENSG00000067836	tan	-0.122936	0.32746	0.697735	-0.00815047	-0.0799079	-0.460344	-0.102791	-0.049779	-0.102054	-0.483657	-0.120633	-0.0769376	-0.0981222	-0.177455	0.0442981	0.524245	0.220462	0.491517	M12 tan|0.6977	0.6977
5962	IRX3|ENSG00000177508	red	0.0210171	0.104155	0.294349	-0.0957697	0.165935	-0.459545	0.06017	0.103211	-0.0258336	-0.345507	-0.0858553	-0.246453	-0.219322	-0.221697	0.0929975	0.508266	0.00695577	0.21622	M6 red|0.5083	0.5083
11450	ZDHHC11B|ENSG00000206077	turquoise	-0.11269	0.0821917	0.357583	-0.212072	-0.114302	-0.459114	0.0367419	0.115859	0.10973	-0.338274	-0.00621964	-0.0570633	-0.0253064	-0.115734	0.178255	0.599337	0.169324	0.557288	M1 turquoise|0.5573	0.5573
4246	DHRS12|ENSG00000102796	red	0.0661711	0.246718	0.339051	0.0318589	0.177275	-0.458019	-0.0492677	-0.126084	-0.188685	-0.427117	-0.0744012	-0.0821769	-0.0778214	-0.190412	0.109492	0.44417	-0.0303645	0.183445	M6 red|0.4442	0.4442
9659	PTPRU|ENSG00000060656	red	-0.100415	-0.0838441	0.149233	-0.334223	-0.158341	-0.457939	0.150017	-0.00333071	0.082409	-0.184829	-0.10897	0.0616375	-0.0867552	0.109483	0.302317	0.438279	0.0183293	0.115219	M6 red|0.4383	0.4383
12531	MEGF6|ENSG00000162591	red	-0.188033	-0.0731677	0.107532	-0.492781	-0.326718	-0.457903	0.127959	-0.0368682	0.153322	-0.237743	0.0747667	0.347445	0.219077	0.311843	0.439998	0.528631	0.248984	0.418695	M6 red|0.5286	0.5286
6725	AKAP13|ENSG00000170776	red	-0.194493	-0.494778	-0.281684	-0.701425	-0.366109	-0.45694	0.464439	0.107515	0.474008	0.0455826	0.0769272	0.280231	0.211218	0.147657	0.563341	0.536419	-0.0873247	0.176877	M6 red|0.5364	0.5364
2566	LRRK2|ENSG00000188906	red	-0.0280153	-0.181791	-0.0891985	-0.431917	-0.0250844	-0.456523	0.431322	-0.00208083	0.162279	-0.138832	-0.0740256	0.350459	0.208069	-0.0615752	0.438367	0.662909	-0.127285	0.146048	M6 red|0.6629	0.6629
8146	CFAP410|ENSG00000160226	turquoise	-0.113406	0.38257	0.545747	-0.0756086	-0.105912	-0.455609	-0.171429	-0.176252	-0.144826	-0.518711	-0.0280748	0.0863297	0.102703	-0.00642537	0.236442	0.473743	0.361269	0.491386	M1 turquoise|0.4914	0.4914
6204	CHADL|ENSG00000100399	red	-0.00229095	0.336403	0.490566	0.0214773	0.0702793	-0.455428	-0.103937	-0.0387241	-0.158745	-0.44285	-0.169498	-0.0729591	-0.192917	-0.091654	0.0929554	0.534736	0.125245	0.264379	M6 red|0.5347	0.5347
8403	INPP5K|ENSG00000132376	red	-0.0312847	0.169885	0.276077	-0.056373	0.0794255	-0.454844	-0.00918023	-0.125505	-0.0975486	-0.342586	-0.0199306	0.0757264	0.0633014	-0.0420889	0.30982	0.460031	-0.042507	0.125742	M6 red|0.46	0.46
6922	PLXNA2|ENSG00000076356	red	-0.156753	-0.23507	0.0469246	-0.442428	-0.249523	-0.454328	0.291465	0.186761	0.269917	-0.113046	-0.0370183	0.0363485	-0.0449781	0.0406656	0.38311	0.609809	-0.0226459	0.219083	M6 red|0.6098	0.6098
6664	MALL|ENSG00000144063	red	-0.0341339	-0.124501	0.0324426	-0.354866	-0.0547288	-0.453658	0.334159	0.114379	0.147586	-0.125504	-0.0815258	0.0383493	-0.137915	0.0150659	0.216659	0.617247	-0.0854484	0.0382825	M6 red|0.6172	0.6172
6535	SYNE1|ENSG00000131018	red	-0.159206	-0.328611	-0.0967174	-0.572699	-0.277555	-0.453644	0.400154	0.143439	0.352612	-0.0781793	0.158945	0.377184	0.3135	0.261263	0.598639	0.655618	0.010162	0.307789	M6 red|0.6556	0.6556
1400	MTURN|ENSG00000180354	red	-0.00406853	-0.0448098	0.195555	-0.218762	0.0535601	-0.453429	0.219952	0.0823658	0.163736	-0.185333	-0.00309987	-0.117147	-0.120495	-0.116491	0.248704	0.552427	-0.116513	0.283555	M6 red|0.5524	0.5524
10882	HNMT|ENSG00000150540	grey	0.0902542	-0.00556743	0.00383736	-0.152492	0.195348	-0.453336	0.278598	-0.234394	-0.12205	-0.230425	-0.0836721	0.299026	0.0926393	-0.029208	0.2148	0.456811	-0.411562	-0.169543	grey|AllKmeAvg:-0.0145	AllKmeAvg:-0.0145
3212	SCARF1|ENSG00000074660	purple	-0.0906497	-0.0455809	0.0273943	-0.42801	-0.158727	-0.452885	0.216355	-0.130947	0.0854702	-0.241309	0.0732302	0.471164	0.387303	0.236615	0.559278	0.504521	0.16757	0.348002	M10 purple|0.5593	0.5593
10770	SFTA3|ENSG00000229415	red	0.064771	0.00563144	0.210285	-0.188832	0.14987	-0.452613	0.204497	0.192717	0.0725644	-0.233156	-0.115838	-0.0833317	-0.149844	-0.205353	0.0873916	0.667468	-0.110026	0.227051	M6 red|0.6675	0.6675
5291	MAOA|ENSG00000189221	red	-0.0269436	-0.183757	0.0791197	-0.227164	0.0656751	-0.452472	0.227516	0.110816	0.109847	-0.146676	-0.0973591	-0.201502	-0.215808	-0.230812	0.195811	0.531521	-0.280881	0.0206219	M6 red|0.5315	0.5315
2280	FOXA2|ENSG00000125798	red	0.0159212	0.0289971	0.196516	-0.157866	0.00694396	-0.451961	0.109258	-0.0425148	-0.0233439	-0.280817	-0.166023	-0.0804468	-0.176831	-0.132778	0.194464	0.517872	-0.0704776	0.115735	M6 red|0.5179	0.5179
799	RASSF7|ENSG00000099849	tan	0.0167085	0.421997	0.548811	0.0755755	0.0991788	-0.451556	-0.210335	-0.13246	-0.271677	-0.529865	-0.221895	-0.151821	-0.124728	-0.317324	-0.0834146	0.417903	0.182907	0.383298	M12 tan|0.5488	0.5488
2854	TPPP|ENSG00000171368	red	-0.0823167	-0.0588471	0.177056	-0.313915	-0.153526	-0.451494	0.138873	0.110206	0.17443	-0.213006	0.0175845	0.0288799	-0.0235016	0.00641267	0.332198	0.592053	0.077354	0.31769	M6 red|0.5921	0.5921
4918	C5orf38|ENSG00000186493	red	0.0421742	0.0923039	0.213503	-0.196371	0.0593597	-0.450864	0.173448	-0.108622	-0.0386007	-0.311275	-0.0765206	0.152345	0.0285443	-0.080573	0.221423	0.595124	-0.00670462	0.20321	M6 red|0.5951	0.5951
6587	CGNL1|ENSG00000128849	red	-0.20258	-0.304349	-0.0748246	-0.531156	-0.250314	-0.450333	0.380719	0.100078	0.422686	-0.0366535	0.086597	0.216297	0.148887	0.0938556	0.472118	0.647124	-0.0195154	0.290139	M6 red|0.6471	0.6471
3874	DISP1|ENSG00000154309	red	-0.136837	-0.171027	0.0832586	-0.351036	-0.235517	-0.450132	0.24892	0.225957	0.180767	-0.156758	-0.0969191	0.108861	-0.00730911	0.0219749	0.386229	0.529648	-0.0235685	0.1754	M6 red|0.5296	0.5296
9020	CTDSP1|ENSG00000144579	turquoise	-0.120351	0.114484	0.254132	-0.17113	-0.0542204	-0.449792	-0.102937	-0.0184022	-0.0119705	-0.357153	-0.0443608	-0.127118	-0.0309644	-0.0201254	0.215302	0.341674	0.232224	0.314788	M1 turquoise|0.3148	0.3148
7863	MAOB|ENSG00000069535	purple	-0.120955	-0.1968	-0.0860443	-0.41051	-0.195766	-0.448764	0.278587	-0.179312	0.0667827	-0.165381	0.130886	0.336862	0.247059	0.25202	0.52805	0.395863	-0.146572	0.0253318	M10 purple|0.528	0.528
7283	ABHD14B|ENSG00000114779	grey	0.11292	0.260161	0.30924	0.0192834	0.321109	-0.448732	0.0164552	-0.16223	-0.288369	-0.473512	-0.222565	-0.0480945	-0.077562	-0.238006	0.0446478	0.38487	-0.0539	0.0798063	grey|AllKmeAvg:-0.0258	AllKmeAvg:-0.0258
5472	ESYT3|ENSG00000158220	red	-0.0534776	-0.083067	0.148216	-0.337385	-0.0207813	-0.448706	0.325282	0.198057	0.233768	-0.165155	-0.0753488	0.047655	-0.0288663	-0.148552	0.234764	0.767311	0.00398637	0.370282	M6 red|0.7673	0.7673
9384	SHROOM4|ENSG00000158352	red	-0.111603	-0.332943	-0.196951	-0.596223	-0.153036	-0.448379	0.473739	0.0927633	0.328313	-0.0325885	0.0295126	0.36892	0.175154	0.246009	0.565326	0.68368	-0.0440518	0.154863	M6 red|0.6837	0.6837
3284	NOSTRIN|ENSG00000163072	red	0.00519402	0.0302883	0.138367	-0.0713613	0.0926482	-0.447503	0.0262106	-0.0897316	-0.0723064	-0.301867	-0.0541034	-0.189111	-0.121952	-0.214295	0.252209	0.385606	-0.183263	0.0911169	M6 red|0.3856	0.3856
2694	FRAT1|ENSG00000165879	grey	-0.0836852	-0.0808034	0.207624	-0.19015	0.0260509	-0.447353	0.0843346	0.170818	0.15458	-0.21265	0.0775355	-0.216346	-0.0679704	-0.119447	0.299169	0.459009	-0.0300449	0.301162	grey|AllKmeAvg:0.0184	AllKmeAvg:0.0184
8863	RBMS3|ENSG00000144642	red	-0.0392113	-0.179136	-0.0960552	-0.492284	-0.116218	-0.446718	0.411503	-0.105302	0.161319	-0.107429	0.0425846	0.408178	0.15544	0.381967	0.570413	0.572608	-0.0573612	0.0681412	M6 red|0.5726	0.5726
2023	JAM2|ENSG00000154721	purple	-0.0876157	-0.257587	-0.200645	-0.495078	-0.15473	-0.445961	0.276497	-0.131547	0.174474	-0.0847849	0.286892	0.45957	0.368561	0.520136	0.893258	0.435885	-0.150281	0.00715981	M10 purple|0.8933	0.8933
6694	PDLIM2|ENSG00000120913	green	-0.0706857	0.0685684	0.0304222	-0.331842	-0.139615	-0.445716	0.0904377	-0.279561	-0.0907816	-0.308265	0.100717	0.496942	0.322879	0.391037	0.528383	0.379023	0.0902448	0.122074	M5 green|0.4969	0.4969
12021	AGR3|ENSG00000173467	red	0.0490789	0.181236	0.258753	-0.0435519	0.0963029	-0.445539	0.0233038	-0.150829	-0.197207	-0.385316	-0.0827268	-0.00214881	-0.0765651	-0.14298	0.177316	0.479209	-0.131091	0.0205292	M6 red|0.4792	0.4792
8950	MMP28|ENSG00000271447	red	0.0407107	0.0442139	-0.0156164	-0.334451	0.0338388	-0.445024	0.176392	-0.290602	-0.156076	-0.318988	-0.175589	0.359418	0.125533	0.0291099	0.268021	0.438013	-0.0272139	-0.00196073	M6 red|0.438	0.438
1724	EPHX2|ENSG00000120915	red	-0.026803	0.0113955	0.212955	-0.160265	0.0854127	-0.444875	0.197936	-0.018338	0.0619733	-0.232306	-0.0230763	-0.0715089	-0.018557	-0.218231	0.184289	0.516252	-0.148151	0.222907	M6 red|0.5163	0.5163
9757	SORCS2|ENSG00000184985	red	-0.0600839	-0.115564	0.0173547	-0.430544	-0.0477438	-0.444658	0.307009	0.0814008	0.139973	-0.183166	0.118596	0.192061	0.109204	0.177174	0.333075	0.547971	0.0660167	0.230431	M6 red|0.548	0.548
6816	HSD17B6|ENSG00000025423	red	0.0501972	-0.0701058	0.0672712	-0.281319	0.0182172	-0.444432	0.29306	-0.00977736	0.0707873	-0.168717	-0.0524601	0.223983	0.0164778	0.0329961	0.372562	0.59642	-0.149116	0.0621378	M6 red|0.5964	0.5964
10020	SPRY4|ENSG00000187678	red	-0.0685238	-0.260924	-0.131286	-0.480351	-0.11228	-0.444373	0.404095	0.0132795	0.127675	-0.142816	-0.063552	0.120096	-0.0735981	0.184324	0.413673	0.478009	-0.0460603	0.0991918	M6 red|0.478	0.478
650	SMAD6|ENSG00000137834	red	-0.0486701	-0.129631	0.0708266	-0.305368	-0.0904055	-0.444249	0.0638814	0.00556236	0.167065	-0.165119	0.00767386	-0.00328916	-0.0189645	0.00139581	0.413209	0.45058	-0.0169105	0.270462	M6 red|0.4506	0.4506
13230	TMEM91|ENSG00000142046	red	-0.0604627	0.208676	0.394499	-0.0636775	0.0890902	-0.443901	-0.0617957	0.0881328	-0.0618469	-0.415533	-0.0348726	-0.117944	-0.0352857	-0.187492	0.075405	0.479802	0.110327	0.429582	M6 red|0.4798	0.4798
6352	RGCC|ENSG00000102760	purple	-0.0438592	-0.0751601	-0.0181582	-0.266259	0.0145192	-0.443249	0.118972	-0.207337	-0.0130862	-0.217106	0.147507	0.30028	0.187358	0.221132	0.646195	0.433029	-0.237483	0.0203963	M10 purple|0.6462	0.6462
11088	DEXI|ENSG00000182108	grey	-0.0765372	0.117166	0.472446	-0.130459	-0.0962421	-0.443246	0.00500647	0.0513815	-0.0366156	-0.321232	0.039054	-0.0683021	-0.104504	0.0997233	0.269171	0.450074	0.120919	0.241259	grey|AllKmeAvg:0.0327	AllKmeAvg:0.0327
8946	TAPT1|ENSG00000169762	red	-0.0236109	-0.138859	0.197798	-0.221289	-0.0407549	-0.443147	0.347617	0.220622	0.237846	-0.107317	-0.0940062	-0.0522214	-0.10813	-0.170243	0.182183	0.695146	-0.162149	0.313332	M6 red|0.6951	0.6951
4147	ZMYND15|ENSG00000141497	turquoise	-0.128216	0.110553	0.279362	-0.22893	-0.159915	-0.442231	0.0276735	-0.116305	-0.00588633	-0.358559	0.0423532	0.336531	0.368639	0.000598165	0.362408	0.46291	0.137245	0.4867	M1 turquoise|0.4867	0.4867
5153	CAVIN2|ENSG00000168497	purple	-0.0238257	-0.208444	-0.120689	-0.398491	0.0145722	-0.441543	0.344152	-0.0835512	0.159048	-0.0924597	0.0267863	0.294223	0.163276	0.0611419	0.56901	0.529084	-0.219926	-0.0255622	M10 purple|0.569	0.569
793	CTDSPL|ENSG00000144677	red	-0.0511892	-0.259228	-0.20806	-0.526567	-0.0982393	-0.441284	0.373134	-0.0488156	0.245765	-0.0389609	-0.0580365	0.239257	0.0528204	0.116603	0.422878	0.54373	-0.116685	0.0743239	M6 red|0.5437	0.5437
11554	REEP5|ENSG00000129625	grey	0.145719	0.0698623	0.0636404	-0.0446529	0.311211	-0.440928	0.341556	-0.23553	-0.208221	-0.309971	-0.0478723	0.0457472	-0.0293753	-0.134644	0.0765256	0.332654	-0.38419	-0.153266	grey|AllKmeAvg:-0.0334	AllKmeAvg:-0.0334
7181	GLOD5|ENSG00000171433	red	0.0411898	0.159914	0.247368	-0.0550788	0.179019	-0.440618	0.0913131	-0.156687	-0.177056	-0.379539	-0.20817	-0.0279635	-0.1278	-0.215027	0.0258299	0.510837	-0.102892	0.0837212	M6 red|0.5108	0.5108
8142	HSD17B4|ENSG00000133835	red	-0.0194511	-0.272812	-0.094099	-0.396866	-0.0280422	-0.44042	0.595495	0.0743645	0.223631	-0.0548224	0.0241847	0.149207	0.0806156	-0.0814504	0.361456	0.57466	-0.267476	0.0696141	M6 red|0.5747	0.5747
13258	CITED2|ENSG00000164442	red	-0.000863305	-0.119801	0.000338667	-0.29927	0.0744554	-0.440226	0.263131	0.0976636	0.108006	-0.147335	-0.0670421	0.140974	-0.00911567	-0.0287354	0.334231	0.5463	-0.143142	0.0182622	M6 red|0.5463	0.5463
3698	PDZD2|ENSG00000133401	red	-0.0836876	-0.274895	-0.0323967	-0.434088	-0.16126	-0.439947	0.291345	0.148611	0.307248	-0.0738126	0.0163151	0.0461779	0.041109	0.0430087	0.447977	0.567967	-0.0724965	0.242816	M6 red|0.568	0.568
5687	FAM189A2|ENSG00000135063	red	-0.0826015	-0.0326681	0.120666	-0.358252	-0.13584	-0.439912	0.215957	0.072587	0.207425	-0.178285	-0.041171	0.185206	0.0784793	-0.0356182	0.352171	0.674149	0.0896999	0.361163	M6 red|0.6741	0.6741
4097	TBX5-AS1|ENSG00000255399	purple	-0.101997	-0.298164	-0.185601	-0.529143	-0.201837	-0.439749	0.351325	-0.084729	0.231732	-0.0368701	0.274902	0.478657	0.304375	0.649582	0.817422	0.45713	-0.160681	0.0551641	M10 purple|0.8174	0.8174
9021	GPR108|ENSG00000125734	cyan	0.0641841	0.445692	0.330378	-0.0091079	0.185881	-0.439729	-0.0370197	-0.194378	-0.303037	-0.491873	-0.0813426	0.051982	-0.0143922	-0.141223	0.032349	0.349435	0.228685	0.151345	M14 cyan|0.4457	0.4457
1106	FBLN5|ENSG00000140092	purple	-0.140388	-0.178842	0.00281531	-0.411643	-0.202979	-0.439667	0.209209	-0.0162761	0.210598	-0.0891107	0.293751	0.268913	0.224944	0.420364	0.682047	0.495279	-0.0383199	0.0994207	M10 purple|0.682	0.682
8288	NOP53|ENSG00000105373	grey	0.140595	0.280682	0.216335	-0.108385	0.387478	-0.439434	-0.0353	-0.159678	-0.153316	-0.424979	0.0962796	-0.078783	0.049684	-0.0553509	0.180876	0.280178	0.202004	0.157827	grey|AllKmeAvg:0.0298	AllKmeAvg:0.0298
696	C9orf152|ENSG00000188959	red	0.0337309	-0.0157008	0.178678	-0.129412	0.0844568	-0.439217	0.160058	0.106774	0.0479562	-0.196996	-0.123137	-0.258536	-0.237559	-0.304534	0.0832675	0.467717	-0.212831	0.0712563	M6 red|0.4677	0.4677
6479	PIGQ|ENSG00000007541	tan	-0.163796	0.265187	0.592419	-0.151931	-0.201219	-0.438594	-0.0864228	-0.0790206	-0.107244	-0.453734	-0.104399	0.0258876	0.0199497	-0.0263243	0.185972	0.461514	0.371488	0.461965	M12 tan|0.5924	0.5924
2978	CD302|ENSG00000241399	red	0.0171931	-0.269406	-0.0510204	-0.364865	-0.0441434	-0.438397	0.439071	0.0996777	0.293544	0.0251391	0.0532473	0.216451	0.0419089	0.0398241	0.466106	0.650263	-0.348165	-0.011073	M6 red|0.6503	0.6503
9075	RPS29P11|ENSG00000242640	red	0.0215677	0.136824	0.160202	-0.19545	0.127659	-0.437422	0.201547	0.0061433	-0.0616804	-0.316496	-0.12952	0.211654	0.0221257	-0.0738492	0.18401	0.638036	0.039772	0.115815	M6 red|0.638	0.638
7913	EVA1C|ENSG00000166979	red	0.00216118	0.118675	0.285677	-0.104048	0.0822984	-0.436889	0.0589659	-0.0350274	-0.110181	-0.324056	-0.045865	-0.00923607	-0.0234568	-0.0629282	0.175694	0.454053	-0.0676347	0.0717713	M6 red|0.4541	0.4541
8111	TXNDC11|ENSG00000153066	red	-0.0166479	-0.0508281	0.293518	-0.173772	-0.0722514	-0.435893	0.161917	0.110886	0.103246	-0.18801	0.242922	-0.0202879	0.0521568	-0.0434047	0.212699	0.5085	-0.0813644	0.213853	M6 red|0.5085	0.5085
12290	BORCS7|ENSG00000166275	red	0.146352	-0.0824122	0.115345	-0.0876059	0.202252	-0.435652	0.204813	0.011055	0.0402665	-0.147308	-0.0558103	-0.086707	-0.133684	-0.0790703	0.291379	0.495561	-0.381894	-0.00773481	M6 red|0.4956	0.4956
3572	TFEB|ENSG00000112561	red	-0.110021	0.0984375	0.259036	-0.254294	-0.145831	-0.435378	0.0519966	-0.0744037	0.0114107	-0.31708	0.140526	0.279353	0.291175	0.14595	0.372311	0.486734	0.20962	0.351973	M6 red|0.4867	0.4867
6425	ABO|ENSG00000175164	red	-0.0696368	-0.106165	0.11926	-0.31499	-0.0872174	-0.435344	0.2267	0.212085	0.168576	-0.172444	-0.104029	-0.106768	-0.125943	-0.20248	0.105546	0.53523	-0.0168405	0.300599	M6 red|0.5352	0.5352
2062	EMP2|ENSG00000213853	red	-0.0972553	-0.141192	0.103137	-0.30982	-0.0686811	-0.435094	0.289249	-0.00771031	0.117029	-0.146088	-0.120935	0.127034	-0.0146184	-0.0583285	0.353893	0.579869	-0.165005	0.0466077	M6 red|0.5799	0.5799
5983	ALPL|ENSG00000162551	red	-0.0385576	0.00625478	0.122179	-0.250154	-0.0576783	-0.434785	0.157339	-0.069715	0.00797346	-0.273341	-0.0563502	0.148095	0.0363485	0.0161983	0.390515	0.54408	0.00653982	0.10583	M6 red|0.5441	0.5441
11179	CYB5A|ENSG00000166347	red	0.121298	0.192634	0.229305	-0.0248498	0.238447	-0.434232	0.137557	-0.0421243	-0.133439	-0.307664	-0.148442	-0.0130833	-0.12339	-0.315079	0.091958	0.576717	-0.200743	0.0242017	M6 red|0.5767	0.5767
4328	TOM1L2|ENSG00000175662	grey	-0.242609	-0.104553	0.110288	-0.442997	-0.340466	-0.434177	0.127947	0.0978782	0.280101	-0.16683	-0.0239437	0.148938	0.107351	0.0589199	0.42559	0.54266	0.254025	0.410577	grey|AllKmeAvg:0.0449	AllKmeAvg:0.0449
10846	AHCYL2|ENSG00000158467	red	0.0373493	-0.126529	-0.0266839	-0.279	0.0816241	-0.434167	0.236196	0.16247	0.0948852	-0.167315	0.0266167	-0.104159	-0.060091	-0.173468	0.196983	0.505677	-0.122861	0.112214	M6 red|0.5057	0.5057
3258	SLC44A4|ENSG00000204385	red	-0.0588654	-0.0164301	0.213181	-0.166478	-0.110128	-0.434146	0.0504778	0.0654795	0.0257824	-0.234938	-0.0714053	-0.158142	-0.190148	-0.169599	0.0995026	0.460494	-0.0994779	0.125372	M6 red|0.4605	0.4605
3134	MYH11|ENSG00000133392	purple	-0.186994	-0.277291	-0.0787558	-0.522709	-0.321811	-0.433279	0.242871	-0.0332704	0.214671	-0.0976091	0.184996	0.345906	0.192874	0.570852	0.75608	0.441583	0.00327971	0.139353	M10 purple|0.7561	0.7561
512	FMO5|ENSG00000131781	red	0.005658	-0.0388246	0.132003	-0.189134	0.0500524	-0.43244	0.263703	0.12729	0.0639861	-0.199388	-0.100368	-0.0339437	-0.096431	-0.246266	0.0894932	0.600224	-0.202849	0.13246	M6 red|0.6002	0.6002
6384	PNMA2|ENSG00000240694	red	0.0288446	-0.122571	0.0398073	-0.312528	0.0248618	-0.432107	0.316389	0.062262	0.0830077	-0.163621	-0.0568405	0.0394367	-0.112517	-0.0271855	0.23787	0.540223	-0.139603	0.131618	M6 red|0.5402	0.5402
8615	CYFIP2|ENSG00000055163	red	-0.04572	-0.175577	-0.00404351	-0.384822	-0.0430994	-0.43194	0.494864	0.040047	0.214374	-0.121739	0.113685	0.22879	0.260684	0.0553656	0.396648	0.594284	-0.0849486	0.195618	M6 red|0.5943	0.5943
8159	TMC4|ENSG00000167608	red	-0.0346052	0.135887	0.299137	-0.114494	0.0192477	-0.431935	-0.0219972	0.0440831	-0.0616692	-0.320461	-0.197625	-0.224602	-0.208609	-0.275847	-0.0358485	0.384132	0.127717	0.273771	M6 red|0.3841	0.3841
7213	TSC22D3|ENSG00000157514	grey	-0.118221	-0.0321026	0.081211	-0.275872	-0.0466466	-0.431921	0.150975	-0.127634	-0.0446897	-0.250369	0.139736	0.269456	0.196925	0.169815	0.362625	0.404333	-0.126741	0.0662231	grey|AllKmeAvg:0.0215	AllKmeAvg:0.0215
752	ENTPD3|ENSG00000168032	red	0.0433663	-0.021393	0.0254971	-0.274247	0.0508216	-0.43133	0.25507	-0.035248	0.00307012	-0.209971	-0.107427	0.0592958	-0.0862837	-0.0709583	0.145345	0.539161	-0.103643	-0.00155303	M6 red|0.5392	0.5392
11212	SNX33|ENSG00000173548	grey	-0.117515	-0.237624	-0.0596918	-0.444597	-0.213948	-0.430912	0.16753	0.0156826	0.212483	-0.0836201	-0.0598843	0.0171571	-0.0787553	0.147712	0.341528	0.342182	0.0480614	0.15185	grey|AllKmeAvg:-0.0157	AllKmeAvg:-0.0157
5039	PRR15L|ENSG00000167183	red	0.0113507	0.129306	0.310067	-0.0220686	0.0884183	-0.430782	0.0547912	0.0115552	-0.105679	-0.311873	-0.189575	-0.1077	-0.183217	-0.290166	0.0218473	0.548168	-0.177026	0.0743509	M6 red|0.5482	0.5482
1002	SLC27A3|ENSG00000143554	red	-0.107577	0.173194	0.313261	-0.155305	-0.0668939	-0.4301	-0.0175768	-0.000661286	-0.0505311	-0.378587	-0.0424382	0.129463	0.105862	-0.0153291	0.343263	0.525515	0.169325	0.347972	M6 red|0.5255	0.5255
12440	INAFM2|ENSG00000259330	red	-0.0367625	-0.153041	0.0322497	-0.312177	-0.0442836	-0.429096	0.17116	0.0749497	0.155812	-0.156015	0.015926	0.0362329	-0.0226483	0.0306462	0.335831	0.515002	-0.0723034	0.166792	M6 red|0.515	0.515
9028	TMEM243|ENSG00000135185	red	0.0832421	0.228952	0.261689	-0.13835	0.137543	-0.428728	0.174093	-0.115865	-0.101722	-0.325242	-0.0843459	0.261394	0.142227	-0.115158	0.144124	0.587911	-0.0127105	0.187026	M6 red|0.5879	0.5879
884	CD1A|ENSG00000158477	red	0.0720545	0.130825	0.0253854	-0.265936	0.0722464	-0.428064	0.208589	-0.229693	-0.140426	-0.296249	-0.053469	0.422773	0.170353	0.122223	0.229279	0.479828	0.0103153	-0.0266934	M6 red|0.4798	0.4798
7216	NOD1|ENSG00000106100	red	-0.093082	-0.115237	0.0531437	-0.409447	-0.0955926	-0.427698	0.330728	0.0834385	0.212789	-0.171233	-0.0174927	0.227864	0.156219	0.0493184	0.318246	0.62702	0.10592	0.403574	M6 red|0.627	0.627
2543	BAIAP2|ENSG00000175866	red	-0.0443067	0.0357639	0.0905953	-0.276514	0.00411496	-0.427646	0.101079	-0.0644712	-0.0652646	-0.298684	-0.258374	0.0575984	-0.114969	-0.103964	0.102669	0.441877	0.134047	0.128597	M6 red|0.4419	0.4419
1220	|ENSG00000278133	turquoise	-0.0656849	0.126155	0.540613	-0.0902881	-0.0728749	-0.427273	0.0278531	0.100217	0.0920588	-0.329914	-0.0179925	-0.19686	-0.073341	-0.230437	0.0898362	0.527515	0.122	0.630291	M1 turquoise|0.6303	0.6303
1485	HDAC11|ENSG00000163517	grey	-0.0194588	0.181101	0.33263	-0.0975128	0.00168614	-0.427047	-0.0655312	-0.0914902	-0.120249	-0.358546	-0.212372	-0.0407638	-0.135343	-0.184603	0.0413573	0.434162	0.13007	0.240915	grey|AllKmeAvg:-0.0217	AllKmeAvg:-0.0217
4586	FCGBP|ENSG00000275395	red	-0.103434	0.0569187	0.0773521	-0.352059	-0.14053	-0.426891	0.169222	-0.156812	0.0110558	-0.250969	-0.0467556	0.395686	0.138887	0.141478	0.22828	0.486699	0.134411	0.127167	M6 red|0.4867	0.4867
9796	CCT8P1|ENSG00000226015	red	-0.0229582	-0.0630231	0.167546	-0.216827	-0.0264871	-0.426437	0.248802	0.184412	0.0976631	-0.239173	-0.0688326	-0.051692	-0.0309092	-0.23437	0.123382	0.590316	-0.0887884	0.331301	M6 red|0.5903	0.5903
6318	CYB5R3|ENSG00000100243	purple	-0.102758	0.0268377	0.186502	-0.211923	-0.184407	-0.425473	-0.0994359	-0.137051	-0.0887539	-0.312686	-0.0106696	0.0738186	-0.0523237	0.28557	0.432373	0.321524	0.0854449	0.0664913	M10 purple|0.4324	0.4324
8406	CXCL16|ENSG00000161921	red	-0.044912	-0.110974	0.0458738	-0.239711	-0.124972	-0.42516	0.0723143	0.0383378	0.0111204	-0.176578	-0.0155391	0.184634	0.0955366	0.0396529	0.36871	0.427515	-0.141627	-0.00214992	M6 red|0.4275	0.4275
7583	CPQ|ENSG00000104324	red	-0.0919194	-0.0523279	0.00704775	-0.24058	-0.0593261	-0.424665	0.278587	-0.149078	-0.0249349	-0.181245	0.135923	0.340327	0.174033	0.252399	0.381041	0.466877	-0.25291	-0.0739887	M6 red|0.4669	0.4669
7719	NATD1|ENSG00000274180	red	-0.17267	-0.232052	-0.0423787	-0.419788	-0.289128	-0.423955	0.271341	0.0169945	0.290207	-0.0506664	0.143974	0.227171	0.19898	0.20782	0.536048	0.507953	-0.0327411	0.219592	M6 red|0.508	0.508
12478	CTSE|ENSG00000196188	red	0.0336192	-0.00720894	-0.0996226	-0.32033	0.026006	-0.423885	0.203427	-0.161534	-0.103421	-0.261342	-0.00540373	0.292749	0.17877	0.0485814	0.310439	0.42245	-0.034707	-0.048712	M6 red|0.4225	0.4225
2496	SPINK5|ENSG00000133710	red	-0.00774874	0.025894	0.117185	-0.241241	0.00825893	-0.423736	0.211028	-0.0547701	0.0203069	-0.22761	-0.0867491	-0.0204257	-0.0498802	-0.119097	0.178124	0.458268	0.00469915	0.123035	M6 red|0.4583	0.4583
10888	ARHGAP44|ENSG00000006740	red	-0.0319825	-0.0933273	0.114502	-0.315177	-0.0533637	-0.423421	0.265809	0.100936	0.188688	-0.141694	-0.0628531	0.0137619	-0.0396965	-0.0584287	0.326691	0.597378	-0.0193542	0.189199	M6 red|0.5974	0.5974
8873	CACNB1|ENSG00000067191	red	-0.097255	0.118999	0.325933	-0.288376	-0.162648	-0.423338	0.112501	0.0168715	0.0600799	-0.316444	-0.160375	0.174367	0.0704853	-0.0639735	0.122565	0.607525	0.307097	0.539356	M6 red|0.6075	0.6075
12688	MGRN1|ENSG00000102858	red	-0.124728	-0.0481318	0.303206	-0.40454	-0.26853	-0.422383	0.236448	0.169187	0.233405	-0.19034	-0.0518954	0.102732	0.0378508	0.0157488	0.206476	0.566905	0.283224	0.414192	M6 red|0.5669	0.5669
9661	ARHGEF17|ENSG00000110237	red	-0.253099	-0.238614	0.0761729	-0.513301	-0.383915	-0.421969	0.225169	0.205023	0.392913	-0.0689819	0.0648277	0.179715	0.0646573	0.33502	0.548765	0.56501	0.209052	0.453928	M6 red|0.565	0.565
4107	LDHD|ENSG00000166816	grey	-0.0237857	0.073128	0.38872	-0.00776079	0.037863	-0.421733	-0.058628	0.0220317	-0.0569047	-0.308376	-0.131759	-0.261	-0.217875	-0.263239	0.0521715	0.374745	-0.132964	0.229385	grey|AllKmeAvg:-0.0392	AllKmeAvg:-0.0392
9614	SGCA|ENSG00000108823	purple	-0.0744733	-0.0443852	0.0361496	-0.301708	-0.109091	-0.421576	0.158426	-0.175583	0.0452726	-0.220953	0.197367	0.404062	0.298555	0.39679	0.653595	0.467792	-0.0611419	0.13264	M10 purple|0.6536	0.6536
10356	C1orf21|ENSG00000116667	red	-0.0795789	-0.0351124	0.190758	-0.237836	-0.0741738	-0.421469	0.206238	0.0264046	0.0992654	-0.179413	-0.0643404	0.105815	0.0166688	-0.0548233	0.331989	0.54786	-0.111108	0.128737	M6 red|0.5479	0.5479
9708	ARHGAP24|ENSG00000138639	purple	-0.119783	-0.266183	-0.0709336	-0.449633	-0.137049	-0.42097	0.35859	-0.118588	0.206368	-0.0649288	0.077513	0.343184	0.249686	0.236436	0.562181	0.475548	-0.156079	0.100644	M10 purple|0.5622	0.5622
5524	ATP13A4|ENSG00000127249	red	-0.12748	-0.097778	0.0767527	-0.412893	-0.201822	-0.420684	0.324486	0.00531399	0.181814	-0.149097	-0.117759	0.343096	0.120689	-0.0402161	0.317892	0.71594	0.0136264	0.287046	M6 red|0.7159	0.7159
3607	PNPLA2|ENSG00000177666	turquoise	-0.178709	0.118578	0.314302	-0.211451	-0.193251	-0.420602	-0.0922134	-0.0200997	0.012835	-0.3206	-0.0990688	-0.062245	0.0116874	-0.126747	0.149408	0.320759	0.29959	0.408491	M1 turquoise|0.4085	0.4085
9499	MECOM|ENSG00000085276	red	0.0148196	-0.210635	-0.0616493	-0.310058	0.0150412	-0.419855	0.268637	0.0408218	0.145968	-0.108652	0.000327182	-0.0731434	-0.0361841	-0.114959	0.294708	0.474234	-0.22755	0.0906251	M6 red|0.4742	0.4742
304	SLPI|ENSG00000124107	red	0.0417447	0.185271	0.187111	-0.0450635	0.126363	-0.41966	-0.0563009	-0.239947	-0.230435	-0.36751	-0.0346908	0.00577957	0.0071093	-0.146224	0.200805	0.317326	-0.156986	-0.0588612	M6 red|0.3173	0.3173
3496	CES2|ENSG00000172831	grey	-0.128152	-0.19378	0.0657177	-0.384584	-0.234142	-0.418845	0.302336	0.0160394	0.224942	-0.103686	-0.055907	0.057436	0.0043604	0.0196712	0.335978	0.440764	0.0186046	0.225266	grey|AllKmeAvg:0.0107	AllKmeAvg:0.0107
4390	BCAM|ENSG00000187244	red	-0.0828986	0.0721409	0.271821	-0.178629	-0.0389914	-0.418396	0.0420108	0.104069	0.0636644	-0.253318	-0.0410907	-0.0387903	-0.105334	-0.0595785	0.173843	0.562503	0.0856267	0.230602	M6 red|0.5625	0.5625
6460	WFDC2|ENSG00000101443	red	0.0579121	0.264593	0.408171	0.0427127	0.133182	-0.418233	-0.0441293	-0.166392	-0.229627	-0.413	-0.0223824	-0.08514	-0.0987113	-0.147988	0.00162964	0.441743	-0.0805023	0.0913786	M6 red|0.4417	0.4417
13133	GJB1|ENSG00000169562	red	-0.000679441	-0.0091592	0.149995	-0.109702	0.0365346	-0.418028	0.12535	-0.00951075	-0.0212107	-0.268011	-0.0882921	-0.127909	-0.122221	-0.196072	0.141661	0.493565	-0.176503	0.120808	M6 red|0.4936	0.4936
4779	WWP2|ENSG00000198373	red	-0.166713	-0.215197	0.0687681	-0.444848	-0.310258	-0.41773	0.284239	0.167355	0.341383	-0.0518872	0.00206187	0.141502	0.100785	0.0429964	0.401613	0.535042	0.0971745	0.278576	M6 red|0.535	0.535
9692	A2M|ENSG00000175899	purple	-0.145593	-0.365496	-0.227924	-0.583543	-0.257344	-0.417087	0.368585	-0.0180706	0.323361	0.0191399	0.287763	0.489946	0.399315	0.5057	0.893499	0.496582	-0.0829439	0.0748053	M10 purple|0.8935	0.8935
9953	JMJD8|ENSG00000161999	tan	-0.0861389	0.155387	0.570552	-0.0190937	-0.133805	-0.417047	-0.166293	0.0114048	-0.161642	-0.388402	-0.104225	-0.185535	-0.207117	-0.0280411	0.123025	0.349129	0.104003	0.180379	M12 tan|0.5706	0.5706
11870	IL6R|ENSG00000160712	red	-0.0674816	-0.217071	0.017726	-0.368066	-0.0752243	-0.416955	0.332923	0.322103	0.281641	-0.0525271	-0.0542878	0.111204	0.0382069	-0.133528	0.292759	0.648027	-0.0802938	0.241892	M6 red|0.648	0.648
3509	SLC34A2|ENSG00000157765	red	-0.0758539	-0.0494813	0.0132367	-0.370789	-0.0480562	-0.41652	0.332516	0.0495727	0.0901696	-0.170425	-0.115115	0.323692	0.0666167	0.0240185	0.223809	0.641708	0.0353856	0.0628185	M6 red|0.6417	0.6417
1154	TK2|ENSG00000166548	green	-0.106115	-0.0911483	-0.0455319	-0.425342	-0.238799	-0.416414	0.226147	-0.22185	-0.000386011	-0.202665	0.0150548	0.406873	0.199315	0.227662	0.310303	0.348085	0.0564068	0.119405	M5 green|0.4069	0.4069
3852	NIPAL3|ENSG00000001461	red	-0.0688162	-0.22053	-0.0373248	-0.480248	-0.216041	-0.416097	0.41596	0.0978802	0.297111	-0.0218916	-0.0617906	0.210614	0.046915	-0.0167855	0.260926	0.566523	-0.0172131	0.128958	M6 red|0.5665	0.5665
7138	LRRC27|ENSG00000148814	turquoise	-0.0599517	0.0806463	0.307252	-0.179356	0.0201881	-0.416094	0.0986786	0.0939301	0.11897	-0.28232	0.00971635	-0.102974	0.0329896	-0.181244	0.175066	0.492965	0.177588	0.554965	M1 turquoise|0.555	0.555
4726	|ENSG00000273226	red	0.0362326	0.023056	0.125135	-0.206692	0.0711663	-0.416056	0.152834	-0.0249396	0.0483386	-0.277634	-0.0171759	0.0248018	0.0679008	-0.122064	0.171595	0.43905	0.0258525	0.362646	M6 red|0.439	0.439
10461	ABTB1|ENSG00000114626	turquoise	-0.141113	0.229733	0.295381	-0.213812	-0.132835	-0.415958	-0.089791	-0.16753	-0.025195	-0.371561	0.097315	0.236988	0.28064	0.0745386	0.316516	0.407397	0.300223	0.54387	M1 turquoise|0.5439	0.5439
4681	PHKB|ENSG00000102893	red	0.00180585	-0.234526	0.0514524	-0.273395	-0.0632037	-0.415767	0.426971	0.129237	0.195922	-0.0157298	-0.144481	0.0316764	-0.112602	-0.0712649	0.194026	0.505489	-0.311272	0.0201846	M6 red|0.5055	0.5055
5417	FAM83E|ENSG00000105523	turquoise	-0.102253	0.0703559	0.229272	-0.220893	-0.14296	-0.415688	-0.0365217	0.0481425	0.0250819	-0.289667	-0.068099	-0.212567	-0.146672	-0.161213	0.0659232	0.327204	0.228127	0.314716	M1 turquoise|0.3147	0.3147
7429	DENND6B|ENSG00000205593	turquoise	-0.116234	0.211047	0.393375	-0.183076	-0.129779	-0.415629	-0.062971	-0.140135	-0.0403541	-0.391835	0.0292028	0.113528	0.122681	0.0305874	0.205803	0.427051	0.268886	0.533317	M1 turquoise|0.5333	0.5333
2187	CLEC14A|ENSG00000176435	purple	-0.0784382	-0.128843	-0.0959681	-0.365756	-0.0931476	-0.415439	0.144145	-0.11807	0.106338	-0.153779	0.199145	0.306444	0.270902	0.333634	0.834115	0.410208	-0.0328245	0.0328999	M10 purple|0.8341	0.8341
12511	CLU|ENSG00000120885	red	-0.0706425	0.0153311	0.217014	-0.114117	-0.0324398	-0.415224	0.030106	-0.0756122	-0.0419628	-0.292781	0.05747	-0.00541215	0.0549786	-0.0688372	0.32709	0.424821	-0.158583	0.115856	M6 red|0.4248	0.4248
12748	CAT|ENSG00000121691	red	0.0601494	-0.124585	0.00190769	-0.222573	0.0243638	-0.414993	0.299915	0.00942341	0.138833	-0.055648	-0.0624524	0.170335	0.00167979	-0.117591	0.330298	0.566699	-0.323352	-0.0448652	M6 red|0.5667	0.5667
3400	ECHDC2|ENSG00000121310	turquoise	-0.14308	0.132224	0.398876	-0.212885	-0.156264	-0.414543	0.035739	0.0841508	0.111449	-0.334761	-0.124806	-0.013293	0.026857	-0.194436	0.0843276	0.544586	0.293291	0.776319	M1 turquoise|0.7763	0.7763
7983	ESAM|ENSG00000149564	purple	-0.066072	-0.0147781	0.0239538	-0.275295	-0.0425154	-0.414443	0.0911526	-0.0452072	0.0148734	-0.222012	0.0344105	0.270239	0.101488	0.236706	0.588816	0.518735	-0.00613107	0.0497499	M10 purple|0.5888	0.5888
10761	TMEM204|ENSG00000131634	purple	-0.0993016	0.0187741	0.0423493	-0.29363	-0.102228	-0.414039	-0.00801134	-0.20542	-0.0925997	-0.287489	0.238436	0.350907	0.244795	0.65146	0.758681	0.294429	0.082067	0.0543234	M10 purple|0.7587	0.7587
3049	IL17RE|ENSG00000163701	red	-0.0385957	-0.0109968	0.195628	-0.137138	0.0157096	-0.413872	-0.000491009	0.0518303	0.0413315	-0.225921	-0.222848	-0.187429	-0.229881	-0.226389	0.104815	0.456631	-0.0691039	0.248448	M6 red|0.4566	0.4566
6942	CEP112|ENSG00000154240	red	-0.0277507	-0.203697	-0.00877453	-0.429873	-0.104272	-0.413773	0.384622	0.0894965	0.212569	-0.105871	-0.0902955	0.222166	0.0297477	0.119097	0.293682	0.602995	-0.0217291	0.196828	M6 red|0.603	0.603
12012	NDNF|ENSG00000173376	red	-0.0488454	-0.140372	-0.024298	-0.386192	-0.11813	-0.413491	0.300733	0.0322124	0.165592	-0.103956	-0.103717	0.29154	0.0572141	0.0842667	0.407937	0.623506	-0.0409739	0.031573	M6 red|0.6235	0.6235
5038	NEDD9|ENSG00000111859	red	-0.0396874	-0.252763	-0.0842148	-0.352608	-0.0578486	-0.413366	0.264531	0.0348937	0.162075	-0.0728239	0.0506102	0.14171	0.0157858	0.176045	0.502025	0.517193	-0.229574	-0.0136328	M6 red|0.5172	0.5172
11055	DAAM2|ENSG00000146122	red	-0.131204	-0.220484	0.0553549	-0.377173	-0.16546	-0.412774	0.323203	0.214241	0.239667	-0.0809205	0.0286771	0.143076	0.00673974	0.237927	0.487928	0.612961	-0.0609886	0.20277	M6 red|0.613	0.613
3064	GHDC|ENSG00000167925	grey	-0.0472339	0.255271	0.371136	-0.0401803	0.0536541	-0.412217	0.0211384	-0.153562	-0.16484	-0.384128	-0.101875	0.0127297	-0.0145337	-0.13874	0.0964239	0.37311	0.142849	0.199363	grey|AllKmeAvg:0.0038	AllKmeAvg:0.0038
2822	SULT1A1|ENSG00000196502	grey	-0.0306009	0.172144	0.394733	-0.00836488	0.0595335	-0.411739	0.0282189	-0.079716	-0.139508	-0.378372	-0.202462	-0.0388241	-0.0768302	-0.285272	0.0688083	0.437977	-0.0838387	0.231225	grey|AllKmeAvg:-0.019	AllKmeAvg:-0.019
11380	SEC14L6|ENSG00000214491	red	-0.0308665	-0.0890751	0.0274079	-0.295176	-0.0783654	-0.411533	0.186623	-0.0370742	0.125104	-0.177329	-0.0388776	0.158416	0.0954235	-0.0227886	0.379318	0.561786	-0.0576313	0.226242	M6 red|0.5618	0.5618
279	WIF1|ENSG00000156076	red	0.0349288	-0.144457	0.061213	-0.213814	0.0388242	-0.410937	0.217675	0.00776682	0.148679	-0.125768	0.0702583	0.0687436	0.0622035	0.0241211	0.514	0.558041	-0.215459	0.0941292	M6 red|0.558	0.558
7955	MFSD2A|ENSG00000168389	red	0.00636225	0.0110649	0.130515	-0.247445	0.00700644	-0.410672	0.196962	0.0659	0.038293	-0.257947	-0.0423402	0.029308	-0.0739645	-0.0710669	0.216052	0.59028	0.0148909	0.186409	M6 red|0.5903	0.5903
6989	IRX5|ENSG00000176842	red	0.0269162	0.102065	0.269123	-0.103753	0.140151	-0.410302	0.135832	0.127962	-0.00226896	-0.280434	-0.140174	-0.195514	-0.227073	-0.249631	0.00718134	0.508844	-0.0104212	0.216934	M6 red|0.5088	0.5088
4624	SHE|ENSG00000169291	red	-0.0104843	-0.161943	0.0227004	-0.320833	-0.0200457	-0.410277	0.306792	0.22691	0.242992	-0.0676416	0.0769	0.087699	-0.000102551	0.0999419	0.412758	0.632926	-0.0976085	0.13045	M6 red|0.6329	0.6329
7740	CDKL2|ENSG00000138769	red	0.0436908	-0.101159	0.032653	-0.29893	0.0221033	-0.410022	0.36572	0.120036	0.156133	-0.11693	-0.137861	0.195751	0.0156693	-0.146668	0.164238	0.706525	-0.147464	0.15437	M6 red|0.7065	0.7065
9543	KIAA0513|ENSG00000135709	grey	-0.242805	-0.214044	-0.0096373	-0.452896	-0.41122	-0.409981	0.219027	0.0354782	0.261585	-0.0739133	0.0982721	0.242847	0.207158	0.111779	0.408381	0.44331	0.0297882	0.223735	grey|AllKmeAvg:0.0259	AllKmeAvg:0.0259
2758	SNX25|ENSG00000109762	red	-0.0475187	-0.234668	-0.0532582	-0.43052	-0.0912906	-0.409829	0.419891	0.0942971	0.279679	-0.0522587	-0.0915806	0.172287	0.0105278	-0.0304475	0.318048	0.66161	-0.0812591	0.162332	M6 red|0.6616	0.6616
577	TSPAN3|ENSG00000140391	red	0.0299692	0.0930826	0.158122	-0.130429	0.0577021	-0.409793	0.129259	-0.139649	-0.134595	-0.26062	-0.196263	0.0146913	-0.151888	-0.167981	0.0296477	0.436339	-0.101144	-0.0322777	M6 red|0.4363	0.4363
2426	FAAH|ENSG00000117480	turquoise	-0.0786661	0.284571	0.560557	-0.0117548	-0.072956	-0.409042	-0.0514917	0.0486438	-0.0241392	-0.384104	-0.169917	-0.123907	-0.11755	-0.255535	0.00927929	0.53735	0.225692	0.523291	M1 turquoise|0.5233	0.5233
7304	GSN|ENSG00000148180	green	-0.179999	-0.0491064	-0.0822308	-0.441159	-0.229699	-0.408906	0.139063	-0.251046	-0.00324766	-0.224951	-0.000811221	0.388869	0.191587	0.285678	0.393515	0.353326	0.125433	0.0934393	M5 green|0.3889	0.3889
4018	SYTL1|ENSG00000142765	turquoise	-0.0391705	0.339695	0.426032	-0.0819012	-0.0010302	-0.408826	-0.0978008	-0.224556	-0.179844	-0.466799	-0.0798631	0.033097	0.0680146	-0.13963	0.042804	0.391601	0.274193	0.459007	M1 turquoise|0.459	0.459
12607	ASAH1|ENSG00000104763	grey	0.0359931	-0.179328	-0.0177905	-0.208432	0.0411329	-0.4084	0.210554	0.0589524	0.0955531	-0.0945883	-0.0157419	0.00873058	-0.0721892	-0.121129	0.265708	0.445264	-0.379667	-0.0561828	grey|AllKmeAvg:-0.0218	AllKmeAvg:-0.0218
8945	ALDH3B1|ENSG00000006534	grey	-0.0353847	0.00912803	0.189204	-0.078144	0.0445326	-0.40821	-0.0542669	0.0484421	-0.0839003	-0.288028	-0.110935	-0.146455	-0.0773944	-0.210133	0.133894	0.290157	-0.10893	0.0862059	grey|AllKmeAvg:-0.0445	AllKmeAvg:-0.0445
8664	RAB40C|ENSG00000197562	tan	-0.0857754	0.128775	0.554032	-0.0840405	-0.0829043	-0.407927	-0.0404936	0.186857	0.00232107	-0.336728	-0.116129	-0.291487	-0.273456	-0.133253	0.0726561	0.455304	0.208388	0.371592	M12 tan|0.554	0.554
3920	RNF145|ENSG00000145860	red	0.0780132	-0.207436	-0.0705706	-0.302636	0.107127	-0.407888	0.408517	0.110409	0.125465	-0.0943615	-0.04961	-0.103963	-0.1366	-0.157594	0.190315	0.471398	-0.189882	0.0341615	M6 red|0.4714	0.4714
4369	CLK4|ENSG00000113240	turquoise	-0.0417188	-0.0625002	0.150616	-0.33685	-0.0621287	-0.407819	0.37963	-0.0357008	0.174043	-0.209686	0.110932	0.19791	0.27811	-0.0205375	0.256596	0.53116	-0.000437726	0.606677	M1 turquoise|0.6067	0.6067
4120	MIR22HG|ENSG00000186594	grey	-0.108199	0.0551293	0.124857	-0.168482	-0.135148	-0.407473	0.0621973	-0.18185	-0.0928332	-0.322194	0.070433	0.173263	0.133016	0.0961222	0.348065	0.33582	-0.0241641	0.282287	grey|AllKmeAvg:0.0134	AllKmeAvg:0.0134
1142	ST6GALNAC4|ENSG00000136840	red	0.129821	0.144766	0.203599	-0.0397959	0.251394	-0.407349	0.0468491	0.0549056	-0.110202	-0.323888	0.159858	-0.17111	-0.0480854	-0.167799	0.16141	0.406039	-0.0950574	0.102896	M6 red|0.406	0.406
11742	REPS2|ENSG00000169891	red	-0.11571	-0.302221	-0.0649709	-0.47732	-0.201374	-0.407001	0.433894	0.0875498	0.311165	0.0194739	-0.0629156	0.124991	-0.015633	-0.0534383	0.241236	0.550876	-0.155479	0.106869	M6 red|0.5509	0.5509
8437	CCDC69|ENSG00000198624	purple	-0.0352548	-0.13628	-0.149432	-0.40163	-0.0541145	-0.40662	0.294701	-0.195947	0.101889	-0.143438	0.397521	0.450337	0.508082	0.241778	0.57617	0.385511	-0.0833347	0.0485856	M10 purple|0.5762	0.5762
6648	|ENSG00000270179	red	-0.0424571	-0.0773187	0.165252	-0.316177	-0.0810666	-0.405772	0.303491	0.0625368	0.235493	-0.10731	-0.0169966	0.11636	0.107661	-0.0126203	0.275918	0.526001	0.0494223	0.437678	M6 red|0.526	0.526
12833	BTG2|ENSG00000159388	red	-0.0239624	-0.134144	0.0194425	-0.325439	-0.0131767	-0.405734	0.328808	0.0790265	0.218218	-0.114133	0.302977	0.138354	0.216113	0.0427411	0.419958	0.537906	-0.057517	0.26131	M6 red|0.5379	0.5379
3249	AQP1|ENSG00000240583	red	0.00254669	-0.000766143	-0.0360079	-0.341698	-0.0231612	-0.405143	0.172893	-0.20059	-0.0439558	-0.225929	-0.0857413	0.393573	0.153431	0.142556	0.434495	0.493624	0.000763869	-0.0235564	M6 red|0.4936	0.4936
2709	|ENSG00000272106	turquoise	-0.0904731	0.113578	0.428383	-0.223134	-0.154665	-0.40491	0.0802587	0.0908839	0.177633	-0.231179	0.00495909	-0.0340142	-0.0268432	-0.0493379	0.204266	0.557581	0.240371	0.543022	M1 turquoise|0.543	0.543
11032	TXNIP|ENSG00000265972	green	-0.060015	-0.171671	-0.147353	-0.450059	-0.0986096	-0.404617	0.371726	-0.0449428	0.134454	-0.0941422	0.09641	0.470614	0.315895	0.218102	0.420445	0.444919	-0.0877002	0.0807537	M5 green|0.4706	0.4706
12228	IRX2|ENSG00000170561	red	0.0650855	-0.0495934	0.0557709	-0.292913	0.034149	-0.404161	0.297446	-0.0205154	0.0862654	-0.203787	-0.0183615	0.178668	0.0725156	-0.0386544	0.266478	0.594486	-0.0151679	0.212315	M6 red|0.5945	0.5945
12955	RPS6KA1|ENSG00000117676	red	-0.0298109	0.170615	0.244331	-0.186468	-0.119248	-0.403694	0.0183918	-0.16098	-0.0865823	-0.331387	-0.0853174	0.346091	0.208763	-0.050394	0.176342	0.484468	0.119461	0.112148	M6 red|0.4845	0.4845
13275	AOC3|ENSG00000131471	purple	-0.136455	-0.339233	-0.191006	-0.544242	-0.271482	-0.403662	0.308563	-0.0422542	0.258023	-0.0106887	0.291888	0.47403	0.321206	0.641659	0.870134	0.424024	-0.0691169	0.0593626	M10 purple|0.8701	0.8701
8596	FOS|ENSG00000170345	purple	-0.0529928	-0.0939577	0.0477582	-0.26765	-0.037585	-0.403375	0.134936	-0.0215281	0.0494185	-0.207466	0.0328338	0.0584674	0.0336141	0.0255652	0.383556	0.383074	-0.077676	0.118448	M10 purple|0.3836	0.3836
9739	PGAP3|ENSG00000161395	red	-0.0842191	0.192266	0.447985	-0.00462185	-0.0158115	-0.4033	-0.0397211	0.0736328	-0.0892523	-0.333133	-0.174909	-0.18061	-0.198004	-0.246982	-0.00226141	0.499318	0.095769	0.334331	M6 red|0.4993	0.4993
6258	SMARCD3|ENSG00000082014	red	0.037367	0.293979	0.363437	-0.0635822	0.0748521	-0.403296	0.0236495	-0.141044	-0.15464	-0.384216	-0.0518592	0.107636	0.00344435	-0.00935464	0.178635	0.498158	0.0784706	0.270745	M6 red|0.4982	0.4982
4766	FBXL8|ENSG00000135722	turquoise	-0.133877	0.276871	0.542126	-0.08158	-0.0770108	-0.402631	-0.149704	0.0294063	-0.0580426	-0.461755	-0.0416742	-0.161051	-0.0196664	-0.195431	0.0345742	0.358	0.37306	0.691418	M1 turquoise|0.6914	0.6914
665	PTPRM|ENSG00000173482	purple	-0.107978	-0.302535	-0.164107	-0.440673	-0.136459	-0.402357	0.248093	0.0899343	0.191902	-0.102695	0.0277771	0.0917332	0.0725292	0.172468	0.501142	0.31746	-0.0691876	0.138299	M10 purple|0.5011	0.5011
7858	IL33|ENSG00000137033	purple	0.00106602	-0.146416	-0.145615	-0.35268	-0.00812163	-0.402206	0.321153	-0.191077	0.136847	-0.0871574	0.234352	0.378273	0.360391	0.157319	0.652035	0.462512	-0.221278	-0.0364845	M10 purple|0.652	0.652
5094	PER1|ENSG00000179094	grey	-0.121562	-0.0738435	0.143747	-0.233302	-0.02339	-0.401962	0.0795619	0.0586116	0.0375517	-0.258034	0.0492207	-0.0566867	-0.0101389	-0.00175221	0.303005	0.36448	0.0246826	0.230304	grey|AllKmeAvg:0.0061	AllKmeAvg:0.0061
5470	PMM1|ENSG00000100417	red	0.0882202	0.262415	0.476162	0.112967	0.214149	-0.401719	-0.0529812	-0.0124672	-0.176771	-0.391467	-0.119172	-0.17224	-0.156802	-0.24333	0.0917424	0.513364	-0.0890541	0.259242	M6 red|0.5134	0.5134
8211	ATP1A1|ENSG00000163399	red	-0.107409	-0.264274	-0.0633962	-0.38385	-0.110329	-0.401607	0.344113	0.0840596	0.19726	-0.0263087	-0.137677	-0.0364136	-0.198887	-0.0831916	0.193098	0.482951	-0.161012	-0.0269321	M6 red|0.483	0.483
7437	FHL1|ENSG00000022267	purple	-0.045242	-0.200012	-0.148626	-0.452616	-0.120463	-0.401579	0.303382	-0.163966	0.156052	-0.0731501	0.166381	0.489732	0.345938	0.422085	0.820734	0.449516	-0.102416	0.0131473	M10 purple|0.8207	0.8207
1804	FCHO2|ENSG00000157107	salmon	0.0788997	-0.292074	-0.256964	-0.369596	0.10279	-0.401072	0.614266	-0.0181806	0.0927883	-0.0315472	-0.0491785	0.249047	0.0610115	0.00374255	0.28748	0.457026	-0.416608	-0.170986	M13 salmon|0.6143	0.6143
10161	CD59|ENSG00000085063	green	0.0550037	0.0104029	-0.107342	-0.186862	0.0509907	-0.400361	0.169383	-0.396882	-0.23741	-0.235316	-0.0350764	0.359465	0.0889191	0.0956823	0.220165	0.292129	-0.329866	-0.345481	M5 green|0.3595	0.3595
7900	|ENSG00000242861	turquoise	-0.0920122	0.0170151	0.305765	-0.242421	-0.125397	-0.400175	0.037505	0.250341	0.119491	-0.29953	-0.0988543	-0.102665	-0.0197279	-0.176348	0.0781566	0.500013	0.232145	0.645684	M1 turquoise|0.6457	0.6457
2098	CRYM|ENSG00000103316	red	-0.00900301	0.116093	0.309373	-0.0994264	0.0113179	-0.400026	0.139491	0.0354432	0.0425005	-0.227399	-0.0247899	-0.0548889	-0.10092	-0.124611	0.117653	0.581349	-0.00899476	0.17856	M6 red|0.5813	0.5813
9480	TBX5|ENSG00000089225	purple	-0.106771	-0.279264	-0.155409	-0.508267	-0.230448	-0.399985	0.262881	-0.0680646	0.211098	-0.0588774	0.271266	0.404956	0.282344	0.664999	0.821626	0.397529	-0.0566959	0.104071	M10 purple|0.8216	0.8216
1876	SPARCL1|ENSG00000152583	purple	-0.100287	-0.314677	-0.225163	-0.500264	-0.1642	-0.399571	0.358528	-0.0804355	0.235999	-9.09797e-05	0.283414	0.451958	0.352993	0.51244	0.885889	0.452811	-0.200397	-0.0186096	M10 purple|0.8859	0.8859
11370	SARAF|ENSG00000133872	grey	-0.00488199	-0.146452	-0.0565899	-0.223883	0.000398032	-0.399375	0.238441	-0.109647	0.0425826	-0.109136	0.190393	0.129395	0.0836864	0.0826638	0.358322	0.326956	-0.375142	-0.0888456	grey|AllKmeAvg:-0.0034	AllKmeAvg:-0.0034
4845	LIMS2|ENSG00000072163	purple	-0.17496	0.00272054	0.0743536	-0.358867	-0.217863	-0.399351	0.033004	-0.13715	0.0261954	-0.279304	0.174005	0.369665	0.275766	0.526254	0.70679	0.374338	0.217816	0.278139	M10 purple|0.7068	0.7068
6381	RNU6-403P|ENSG00000200033	red	0.0250387	0.0524043	0.180104	-0.107628	0.0700547	-0.399186	0.0607529	0.131613	-0.130369	-0.311596	-0.145572	-0.00610768	-0.107449	-0.111205	0.0726443	0.419284	-0.102458	0.0872172	M6 red|0.4193	0.4193
3869	EDNRB|ENSG00000136160	purple	-0.0484414	-0.287477	-0.20274	-0.415402	-0.012454	-0.398798	0.313743	-0.0116136	0.195627	-0.0317434	0.0960836	0.258526	0.172579	0.175267	0.72244	0.468611	-0.242206	-0.0267152	M10 purple|0.7224	0.7224
2986	HLA-DMA|ENSG00000204257	green	-0.0388898	0.166059	0.191477	-0.198957	-0.0229803	-0.398454	0.18383	-0.285804	-0.157152	-0.344423	0.134121	0.581798	0.514916	0.0346745	0.227018	0.459478	0.00726391	0.136276	M5 green|0.5818	0.5818
8984	CTSO|ENSG00000256043	green	0.00457401	-0.280484	-0.228948	-0.473828	-0.0999833	-0.398258	0.544781	-0.100734	0.152363	-0.0197917	0.0620378	0.507266	0.324815	0.300329	0.443835	0.476628	-0.249155	-0.0828742	M5 green|0.5073	0.5073
6032	ACSM3|ENSG00000005187	red	0.059998	-0.110774	0.112531	-0.177995	0.0776904	-0.398071	0.261138	0.0414016	0.0771923	-0.150012	-0.0769573	0.0169332	-0.0173751	-0.144678	0.218566	0.577111	-0.253071	0.126673	M6 red|0.5771	0.5771
10415	ACKR1|ENSG00000213088	purple	-0.0683668	-0.0243153	-0.0295693	-0.318207	-0.0643606	-0.397747	0.175922	-0.167893	0.0420877	-0.199021	0.217341	0.387516	0.390448	0.178073	0.677851	0.473527	-0.0264883	0.0837509	M10 purple|0.6779	0.6779
13469	FOXF1|ENSG00000103241	purple	-0.0875099	-0.21951	-0.157809	-0.47392	-0.198733	-0.397565	0.206226	-0.116263	0.13202	-0.12299	0.192356	0.379166	0.302981	0.477685	0.846365	0.372735	0.00669138	0.10515	M10 purple|0.8464	0.8464
12080	DAPK1|ENSG00000196730	red	-0.100889	-0.212629	-0.0216911	-0.381602	-0.169497	-0.397303	0.230198	0.123739	0.311858	-0.0630941	0.0119473	0.0936358	0.119721	-0.0676237	0.370067	0.524701	-0.0459586	0.316391	M6 red|0.5247	0.5247
4768	FOXF2|ENSG00000137273	purple	-0.0150363	-0.179011	-0.147121	-0.420255	-0.0923009	-0.397268	0.265725	-0.175955	0.0899841	-0.124441	0.184616	0.39501	0.249906	0.526418	0.679546	0.379897	-0.0858554	-0.00330873	M10 purple|0.6795	0.6795
10625	PITPNM3|ENSG00000091622	red	-0.117593	-0.111348	0.0370319	-0.412931	-0.213441	-0.39726	0.246752	0.141304	0.235675	-0.122711	-0.170314	0.0969035	-0.0386155	-0.0812313	0.198257	0.542629	0.174606	0.321068	M6 red|0.5426	0.5426
8610	VWA5A|ENSG00000110002	red	-0.0820798	-0.182067	0.00104108	-0.301712	-0.138784	-0.397032	0.268277	-0.0739349	0.070408	-0.11812	0.0107426	0.133863	0.0222966	0.0605558	0.288256	0.394172	-0.206847	0.046872	M6 red|0.3942	0.3942
7529	C4BPA|ENSG00000123838	red	0.0495718	-0.0457457	0.0640245	-0.23593	0.0256304	-0.396726	0.181886	0.00156244	0.0671915	-0.177859	0.0337666	0.0735573	0.0198744	-0.104244	0.269105	0.5446	-0.108647	0.110754	M6 red|0.5446	0.5446
6864	KANK3|ENSG00000186994	purple	-0.170212	0.0827891	0.127977	-0.290443	-0.154002	-0.396396	-0.0253127	-0.18489	-0.00823633	-0.303941	0.160945	0.316046	0.312487	0.314074	0.695515	0.348678	0.2467	0.286811	M10 purple|0.6955	0.6955
10622	LTBP4|ENSG00000090006	purple	-0.246164	-0.0899089	0.0154311	-0.496927	-0.317644	-0.395898	0.0930292	-0.101364	0.156009	-0.216742	0.122123	0.364017	0.309772	0.40512	0.59967	0.368843	0.310351	0.341402	M10 purple|0.5997	0.5997
12895	SFTPA1|ENSG00000122852	red	0.0458031	-0.0234124	-0.0840634	-0.311853	0.105386	-0.395672	0.30229	-0.0713109	0.00220916	-0.231981	-0.053225	0.266519	0.141099	-0.0969078	0.340338	0.573544	-0.0554293	0.0377112	M6 red|0.5735	0.5735
13083	ITM2B|ENSG00000136156	grey	0.100172	-0.0456884	-0.145323	-0.151947	0.169976	-0.395624	0.218322	-0.259901	-0.163972	-0.191963	0.0159068	0.244247	0.103858	0.0722226	0.292989	0.322195	-0.389372	-0.235255	grey|AllKmeAvg:-0.0244	AllKmeAvg:-0.0244
8331	|ENSG00000275234	red	-0.0238085	0.192785	0.261456	-0.101084	0.0515922	-0.395092	-0.0437724	0.0923836	-0.0718257	-0.360884	-0.217638	-0.264371	-0.224243	-0.267693	-0.0203865	0.430587	0.275141	0.301238	M6 red|0.4306	0.4306
3810	RCAN2|ENSG00000172348	red	-0.067824	-0.198772	-0.0335721	-0.312842	-0.118472	-0.395052	0.267673	0.00251413	0.138434	-0.102836	0.201472	0.259431	0.189948	0.285339	0.547176	0.51831	-0.20576	0.0429437	M6 red|0.5183	0.5183
12616	SLIT3|ENSG00000184347	purple	-0.147494	-0.339576	-0.197272	-0.582744	-0.309855	-0.395023	0.321198	-0.0110693	0.31867	0.0101816	0.254618	0.454347	0.328746	0.571422	0.870392	0.456575	-0.0159165	0.10958	M10 purple|0.8704	0.8704
5830	GGT6|ENSG00000167741	red	-0.0646071	0.0222842	0.229886	-0.108375	-0.0361455	-0.395019	0.0837201	-0.0340232	0.0112091	-0.221316	0.0124783	-0.0415711	-0.0739292	-0.0794054	0.226194	0.467605	-0.116729	0.123922	M6 red|0.4676	0.4676
11345	PPP1R12B|ENSG00000077157	red	-0.195118	-0.303429	-0.0615113	-0.547796	-0.304389	-0.394854	0.375784	0.238025	0.352592	-0.04575	0.0954043	0.242309	0.179769	0.182864	0.457679	0.572506	0.0429426	0.371783	M6 red|0.5725	0.5725
9029	GRAMD2A|ENSG00000175318	red	-0.109183	-0.082754	0.232472	-0.190432	-0.0799733	-0.394767	0.125849	0.197614	0.193831	-0.145563	-0.0625711	-0.132134	-0.180528	-0.121017	0.20287	0.566661	-0.0734007	0.27915	M6 red|0.5667	0.5667
7444	TMEM59|ENSG00000116209	red	0.129175	0.129308	0.220926	0.0752345	0.161475	-0.394718	0.0320009	-0.121127	-0.19621	-0.233235	-0.0647058	-0.0886564	-0.204586	-0.164559	0.0311051	0.346878	-0.405416	-0.163251	M6 red|0.3469	0.3469
3116	LPL|ENSG00000175445	red	-0.068973	-0.195263	-0.0309176	-0.301684	-0.0243787	-0.394715	0.226836	0.0262894	0.0925278	-0.140792	0.061625	0.105757	-0.00615289	0.0776323	0.463551	0.487044	-0.200958	0.0604174	M6 red|0.487	0.487
4940	SERTAD4-AS1|ENSG00000203706	grey	-0.0163464	0.238463	0.32808	-0.0641462	0.00817344	-0.394674	-0.0650856	-0.12507	-0.166036	-0.350684	-0.126668	0.136953	-0.0234346	0.108737	0.133187	0.391729	0.0306036	0.116802	grey|AllKmeAvg:0.0089	AllKmeAvg:0.0089
6511	COL4A3|ENSG00000169031	red	-0.121406	-0.0287987	0.157261	-0.293406	-0.15802	-0.394617	0.1464	0.0494993	0.158662	-0.209876	-0.0584428	0.18408	0.112997	-0.0464031	0.287138	0.595217	0.0875988	0.471666	M6 red|0.5952	0.5952
5675	SLC25A23|ENSG00000125648	red	-0.0238581	0.0857036	0.144255	-0.26537	-0.0138327	-0.394349	0.105059	0.141583	0.0391208	-0.21092	-0.182473	-0.0497662	-0.167148	-0.110115	0.0813221	0.488758	0.254515	0.141019	M6 red|0.4888	0.4888
10224	PODN|ENSG00000174348	pink	-0.156306	-0.241515	-0.0995423	-0.489947	-0.276418	-0.39405	0.268627	-0.0455123	0.210031	-0.0644423	0.371894	0.419657	0.283405	0.703317	0.695312	0.397132	-0.00667967	0.111171	M8 pink|0.7033	0.7033
7296	AXIN2|ENSG00000168646	red	-0.0936095	-0.171457	0.121216	-0.270016	-0.117732	-0.3939	0.150256	0.133986	0.211705	-0.110532	0.126248	0.0315512	0.069674	0.0819356	0.428297	0.534386	-0.0908174	0.296838	M6 red|0.5344	0.5344
220	ATAD3C|ENSG00000215915	grey	0.0671027	0.214759	0.389882	-0.0129436	0.0922313	-0.39382	0.0114636	-0.097208	-0.145818	-0.367467	-0.0910326	-0.150337	-0.155834	-0.148489	-0.0129469	0.430676	0.083296	0.253182	grey|AllKmeAvg:-0.0019	AllKmeAvg:-0.0019
9808	CYP4X1|ENSG00000186377	red	-0.09012	-0.000937375	0.234972	-0.243994	-0.133275	-0.393525	0.193875	-0.068536	0.0788989	-0.202855	-0.00485085	0.133913	0.0664146	-0.000818296	0.244418	0.505501	-0.0490885	0.234956	M6 red|0.5055	0.5055
13166	C10orf95|ENSG00000120055	red	0.115708	0.101128	0.0895328	-0.179622	0.223025	-0.393236	0.117251	-0.106988	-0.090039	-0.284049	-0.122567	0.0146721	-0.0207414	-0.123919	0.137544	0.403286	0.0467761	0.0937243	M6 red|0.4033	0.4033
3835	KIAA0319L|ENSG00000142687	red	-0.184223	-0.236317	0.155632	-0.386137	-0.373274	-0.393032	0.244249	0.21806	0.358109	-0.0297258	-0.0969395	0.0252658	-0.0702895	-0.0605311	0.214663	0.612684	0.0240482	0.371779	M6 red|0.6127	0.6127
8805	CYP4V2|ENSG00000145476	red	-0.00414375	-0.0811955	0.0634727	-0.287026	-0.0889004	-0.392947	0.290247	-0.0167379	0.0886367	-0.152828	-0.0333656	0.195065	0.132772	-0.0238118	0.252907	0.511725	-0.113022	0.118902	M6 red|0.5117	0.5117
8269	CCND3|ENSG00000112576	red	0.0283841	0.0369554	0.166865	-0.0210276	0.109054	-0.392681	0.0337171	-0.107544	-0.0941614	-0.256112	-0.149691	-0.0444601	-0.0913546	-0.113095	0.231308	0.430605	-0.194541	-0.0408351	M6 red|0.4306	0.4306
4003	DNAJC4|ENSG00000110011	tan	0.0162806	0.463787	0.598478	0.149027	0.19373	-0.392608	-0.237169	-0.165519	-0.308258	-0.533816	0.0197961	-0.118076	-0.0577561	-0.122995	-0.00252504	0.304258	0.207771	0.290037	M12 tan|0.5985	0.5985
6100	KANK2|ENSG00000197256	purple	-0.217991	-0.201203	-0.118963	-0.578575	-0.309285	-0.392536	0.317459	0.0117258	0.286851	-0.0418923	0.0535775	0.385617	0.15821	0.472068	0.644833	0.460843	0.197404	0.186799	M10 purple|0.6448	0.6448
5183	NINJ2|ENSG00000171840	red	0.0336551	0.110907	0.222746	-0.0725201	0.121203	-0.392421	-0.00338802	-0.0236989	-0.096463	-0.31705	-0.0866807	0.0384733	-0.0571462	-0.0734438	0.143606	0.515179	-0.0732119	0.0736713	M6 red|0.5152	0.5152
110	PHYKPL|ENSG00000175309	turquoise	-0.13112	0.0578871	0.254722	-0.294693	-0.147244	-0.392331	0.229498	-0.0625358	0.105104	-0.315827	0.065261	0.202257	0.314856	-0.0610422	0.226586	0.472435	0.209553	0.708614	M1 turquoise|0.7086	0.7086
12246	NRIP2|ENSG00000053702	turquoise	-0.210477	-0.180744	0.0454302	-0.439625	-0.239227	-0.391773	0.210141	0.0471718	0.321105	-0.107669	0.230601	0.202225	0.295546	0.233504	0.498367	0.43182	0.127279	0.523304	M1 turquoise|0.5233	0.5233
10363	CCPG1|ENSG00000260916	grey	0.063545	-0.138129	-0.0179995	-0.142549	0.0224905	-0.391576	0.233166	-0.0952274	-0.02918	-0.132151	-0.0383571	0.00996321	-0.0917621	-0.0224159	0.126766	0.320397	-0.460883	-0.172033	grey|AllKmeAvg:-0.0531	AllKmeAvg:-0.0531
8215	ACADSB|ENSG00000196177	red	0.123495	-0.109709	0.125932	-0.166967	0.15774	-0.391483	0.31645	0.174776	0.146763	-0.0807959	-0.103581	-0.118992	-0.153005	-0.240716	0.170826	0.567082	-0.239871	0.123815	M6 red|0.5671	0.5671
13430	MAP3K6|ENSG00000142733	turquoise	-0.131356	0.0846034	0.209886	-0.339112	-0.246203	-0.391471	0.00342021	-0.0187897	0.00763895	-0.321581	-0.134304	0.123501	0.024254	0.0282422	0.169235	0.409809	0.386464	0.424675	M1 turquoise|0.4247	0.4247
5814	ZBTB7C|ENSG00000184828	red	-0.0635448	0.0213677	0.107832	-0.266072	-0.0953096	-0.391015	0.197406	-0.134717	0.047176	-0.205484	-0.00821018	0.147004	0.0629982	0.0276423	0.265123	0.432178	-0.0030386	0.116382	M6 red|0.4322	0.4322
7842	FAM107A|ENSG00000168309	purple	-0.114898	-0.186064	-0.0937926	-0.379807	-0.111806	-0.390962	0.24303	-0.0629122	0.172529	-0.0876903	0.174034	0.313396	0.284048	0.168231	0.721848	0.477953	-0.0765696	0.0768262	M10 purple|0.7218	0.7218
1986	ROS1|ENSG00000047936	red	-0.0436189	-0.158707	-0.087794	-0.48536	-0.136051	-0.390546	0.394772	-0.0255801	0.161734	-0.115822	-0.0885887	0.456182	0.209835	0.109535	0.389554	0.612069	0.0449167	0.180337	M6 red|0.6121	0.6121
9451	RNH1|ENSG00000023191	grey	-0.121354	0.183678	0.210007	-0.166278	-0.0911198	-0.390488	0.0252267	-0.130974	-0.098554	-0.336162	-0.0147331	0.239627	0.151318	-0.0159123	0.202177	0.402766	0.258339	0.220455	grey|AllKmeAvg:0.0293	AllKmeAvg:0.0293
7093	NPR1|ENSG00000169418	purple	-0.109862	-0.173694	-0.0536845	-0.351706	-0.137341	-0.39012	0.21275	-0.000429868	0.130847	-0.135191	0.0236606	0.269815	0.159038	0.229485	0.661872	0.47539	-0.036777	0.0785782	M10 purple|0.6619	0.6619
12427	DRAM1|ENSG00000136048	red	0.0365544	-0.102961	0.038609	-0.218364	0.0558226	-0.389994	0.282979	-0.0482557	0.0578163	-0.140228	0.0820439	0.179309	0.117717	-0.0560789	0.254237	0.558378	-0.257984	-0.00436734	M6 red|0.5584	0.5584
4167	COX4I2|ENSG00000131055	purple	0.00686682	0.162045	0.126625	-0.0715385	0.145077	-0.389657	-0.0906647	-0.224208	-0.182087	-0.355825	0.0650791	0.126229	0.123437	0.094958	0.577064	0.353379	-0.0509218	0.0317452	M10 purple|0.5771	0.5771
2644	SPTLC3|ENSG00000172296	red	-0.0806791	-0.0869879	-0.0125468	-0.347468	-0.0836835	-0.389448	0.310352	-0.0734909	0.084916	-0.174688	-0.00667413	0.27899	0.177062	0.0325503	0.30316	0.49555	-0.0486204	0.158115	M6 red|0.4955	0.4955
12396	|ENSG00000272760	red	-0.0446355	-0.0471958	0.0898391	-0.324319	-0.108502	-0.389094	0.321482	-0.109411	0.131704	-0.167322	-0.0215173	0.295783	0.268201	0.0105582	0.293755	0.525108	0.020713	0.317631	M6 red|0.5251	0.5251
8025	SNHG18|ENSG00000250786	grey	0.0278508	0.154929	0.127445	-0.185855	0.0486411	-0.389083	0.0480982	-0.229539	-0.175189	-0.315638	-2.26798e-05	0.207773	0.0434157	0.208334	0.284103	0.33512	0.0297109	0.0211909	grey|AllKmeAvg:0.0134	AllKmeAvg:0.0134
2491	AQP4|ENSG00000171885	red	0.0136655	-0.0667575	-0.00965692	-0.293449	0.0106614	-0.388495	0.25885	-0.0379896	0.101269	-0.153601	-0.108191	0.231924	0.0662041	-0.0956935	0.406168	0.595211	-0.10704	0.0335319	M6 red|0.5952	0.5952
8812	TBC1D2|ENSG00000095383	grey	-0.0150047	-0.0520589	-0.011152	-0.249105	-0.0132681	-0.388023	-0.00612411	-0.00801534	0.00245616	-0.228746	-0.0211367	-0.0487209	-0.0138769	-0.0259759	0.266582	0.283931	0.0173908	0.0824727	grey|AllKmeAvg:-0.0238	AllKmeAvg:-0.0238
12825	HPGD|ENSG00000164120	red	-0.0119074	-0.00664809	-0.0501824	-0.240041	0.0446371	-0.387921	0.238744	-0.170113	-0.0774058	-0.2069	-0.204827	0.205597	-0.0567095	-0.0139563	0.191513	0.420003	-0.144318	-0.0762911	M6 red|0.42	0.42
2770	C11orf96|ENSG00000187479	purple	-0.00210852	0.0743368	0.0621488	-0.188038	0.046741	-0.387731	-0.0233493	-0.161946	-0.164685	-0.321947	0.141479	0.139831	0.111438	0.170753	0.403486	0.319213	0.00156391	0.0773854	M10 purple|0.4035	0.4035
2380	TMEM63A|ENSG00000196187	turquoise	-0.16051	-0.069338	0.196843	-0.371021	-0.256432	-0.38757	0.177381	0.322717	0.269136	-0.159382	-0.0447316	0.00574657	-0.0156483	-0.0661318	0.153237	0.538921	0.277604	0.544728	M1 turquoise|0.5447	0.5447
6434	CD55|ENSG00000196352	red	0.12938	-0.0224693	0.0525408	-0.0978039	0.202465	-0.387301	0.13814	0.0443149	-0.0902156	-0.201281	-0.124886	-0.162211	-0.270759	-0.104014	0.0669173	0.344598	-0.248297	-0.132319	M6 red|0.3446	0.3446
1636	|ENSG00000256185	red	-0.0876906	-0.0797055	0.0741566	-0.285845	-0.0792137	-0.386413	0.20906	0.0396102	0.122093	-0.217993	0.0751007	0.148901	0.152755	0.0371336	0.274983	0.497592	0.0509511	0.317887	M6 red|0.4976	0.4976
10863	CD151|ENSG00000177697	tan	0.043506	0.241489	0.318842	0.074955	0.0643142	-0.386087	-0.191545	-0.195194	-0.344893	-0.418159	-0.249791	-0.123814	-0.251356	-0.0697527	-0.0102034	0.220246	-0.00162191	-0.0559557	M12 tan|0.3188	0.3188
7774	PHYHD1|ENSG00000175287	red	-0.00689222	0.066615	0.0986603	-0.216121	0.0771613	-0.385984	0.101905	-0.133927	-0.0586841	-0.294088	-0.000741461	0.141001	0.0520913	0.00348719	0.219236	0.469193	0.0263906	0.177645	M6 red|0.4692	0.4692
8439	ACCS|ENSG00000110455	turquoise	-0.17592	0.0751554	0.418851	-0.197537	-0.184547	-0.385815	0.0529919	0.0297383	0.124114	-0.309373	-0.0560807	-0.0136333	0.119451	-0.19716	0.12902	0.469572	0.208669	0.774837	M1 turquoise|0.7748	0.7748
6696	HNF1B|ENSG00000275410	red	-0.0375221	-0.0320619	0.128655	-0.149017	0.0429986	-0.38578	0.0977693	0.0953454	0.0399692	-0.21122	-0.243377	-0.113577	-0.202247	-0.170608	0.0783874	0.504436	-0.0771119	0.11831	M6 red|0.5044	0.5044
382	SORBS2|ENSG00000154556	red	-0.0572079	-0.156397	0.146851	-0.184787	-0.0730696	-0.385696	0.1683	0.173029	0.172142	-0.131898	-0.0496405	-0.238563	-0.220988	-0.100599	0.253307	0.47887	-0.179487	0.149156	M6 red|0.4789	0.4789
3712	LMO3|ENSG00000048540	red	0.0160619	0.0273366	0.166168	-0.202643	0.0816492	-0.385668	0.259941	0.0901841	0.0275546	-0.232633	-0.202502	0.114158	-0.0502566	-0.108338	0.153749	0.611439	-0.0422579	0.14068	M6 red|0.6114	0.6114
7053	XPC|ENSG00000154767	red	-0.104944	-0.389527	-0.178971	-0.598965	-0.175365	-0.385362	0.540592	0.195392	0.491945	0.0740653	0.0994682	0.233819	0.215475	0.10073	0.443673	0.546478	0.00661968	0.356162	M6 red|0.5465	0.5465
2814	CFI|ENSG00000205403	red	-0.0927178	-0.0680238	0.0410455	-0.248955	-0.0463447	-0.384649	0.229429	-0.155255	-0.0670759	-0.24444	0.0159325	0.187737	0.124975	0.0537692	0.2619	0.392557	-0.158588	0.111012	M6 red|0.3926	0.3926
9416	PTPRE|ENSG00000132334	red	-0.0544538	-0.257922	-0.122346	-0.461564	-0.0739331	-0.384384	0.393517	0.185258	0.252362	-0.0468697	0.0432706	0.184284	0.0311159	0.200708	0.353044	0.52856	-0.00485222	0.178188	M6 red|0.5286	0.5286
6266	LIMD1|ENSG00000144791	red	-0.081773	-0.280341	-0.0502457	-0.419208	-0.0941957	-0.384264	0.336398	0.284254	0.434447	0.0123757	0.0260562	-0.0442963	0.0189884	-0.172877	0.338568	0.596537	-0.0363568	0.375705	M6 red|0.5965	0.5965
2173	PPP1R13B|ENSG00000088808	red	-0.13017	-0.107901	0.20025	-0.30314	-0.117847	-0.384254	0.158833	0.31077	0.305544	-0.129965	-0.0301876	-0.145534	-0.099995	-0.144309	0.179183	0.613878	0.129284	0.46819	M6 red|0.6139	0.6139
2258	METTL7A|ENSG00000185432	purple	-0.0673876	-0.13862	-0.0262579	-0.342599	-0.0698744	-0.384184	0.260735	-0.172191	0.190275	-0.0974879	0.244433	0.293888	0.312563	0.111171	0.533225	0.472521	-0.171357	0.175249	M10 purple|0.5332	0.5332
10580	KIF1C|ENSG00000129250	grey	-0.0742174	-0.153996	0.00584892	-0.346318	-0.132964	-0.383807	0.106817	0.148964	0.206144	-0.121165	-0.00339553	-0.000326651	-0.0384731	0.0705547	0.422084	0.392682	0.13872	0.198251	grey|AllKmeAvg:0.0242	AllKmeAvg:0.0242
12089	RAB27A|ENSG00000069974	red	0.0515299	-0.0971237	-0.101565	-0.285504	0.0138579	-0.3836	0.307795	-0.0631821	9.11959e-05	-0.102819	-0.0788002	0.281432	0.0952662	0.00479643	0.194042	0.414854	-0.179653	-0.116838	M6 red|0.4149	0.4149
2422	TDRD10|ENSG00000163239	red	-0.0466904	0.0238387	0.258114	-0.175369	-0.012733	-0.383316	0.131213	0.204577	0.159332	-0.199874	0.0365552	0.0160654	0.00847856	-0.0116541	0.267362	0.620325	0.0546943	0.40836	M6 red|0.6203	0.6203
9815	RAMP3|ENSG00000122679	purple	-0.0471657	0.176516	0.140599	-0.11302	0.0483262	-0.383291	-0.0568331	-0.219741	-0.134359	-0.339759	0.202698	0.271993	0.330416	0.172237	0.621724	0.338501	0.0363475	0.0784817	M10 purple|0.6217	0.6217
9023	LTBP2|ENSG00000119681	pink	-0.183588	-0.408051	-0.253936	-0.620797	-0.343678	-0.383279	0.365615	-0.00376116	0.310734	0.0318008	0.287208	0.470212	0.313478	0.71597	0.759122	0.390666	-0.0466433	0.0650834	M8 pink|0.716	0.716
9268	OVGP1|ENSG00000085465	red	-0.0342282	0.0690787	0.272918	-0.0346102	0.09382	-0.382868	0.0106328	0.108313	-0.010386	-0.295329	-0.0921538	-0.20885	-0.130418	-0.233732	0.108235	0.473515	-0.0637688	0.313289	M6 red|0.4735	0.4735
9150	TGFBR2|ENSG00000163513	purple	-0.114812	-0.466871	-0.414642	-0.62888	-0.227645	-0.382408	0.489517	-0.0717661	0.308103	0.102372	0.0712022	0.51385	0.270121	0.336143	0.630787	0.454364	-0.248053	-0.0448656	M10 purple|0.6308	0.6308
2967	CD164L2|ENSG00000174950	red	0.0296422	0.27767	0.364837	-0.0655629	0.0635441	-0.382185	-0.00136864	-0.138744	-0.171383	-0.390365	-0.0866281	0.11931	0.0254709	-0.0823725	0.0697393	0.437887	0.137828	0.296166	M6 red|0.4379	0.4379
1842	TLR2|ENSG00000137462	green	-0.0260875	-0.0977771	-0.0856151	-0.457166	-0.116726	-0.381761	0.392064	-0.109669	0.131207	-0.107656	0.063704	0.606713	0.370794	0.155639	0.298876	0.536734	0.0217608	0.134652	M5 green|0.6067	0.6067
13220	MR1|ENSG00000153029	red	-0.0217248	-0.126064	-0.0167571	-0.344082	-0.0842463	-0.381202	0.393525	0.0676932	0.0796628	-0.0853279	-0.0619468	0.405995	0.181797	0.0778593	0.233363	0.541377	-0.194493	-0.0279003	M6 red|0.5414	0.5414
8454	BOK|ENSG00000176720	red	0.00227281	0.213067	0.230827	-0.0932726	0.075985	-0.380242	0.028854	-0.0887691	-0.196857	-0.35769	-0.184611	0.138133	-0.0267354	-0.0208825	0.113113	0.432262	0.0902629	0.10124	M6 red|0.4323	0.4323
11951	IL6ST|ENSG00000134352	salmon	-0.0107093	-0.396846	-0.252797	-0.5149	-0.0322971	-0.380158	0.648781	0.143705	0.338979	0.0973004	0.106719	0.251318	0.130738	0.159123	0.445661	0.562703	-0.272322	-0.00887132	M13 salmon|0.6488	0.6488
13306	SOD3|ENSG00000109610	grey	-0.0980941	0.0719354	0.137298	-0.160981	-0.0551947	-0.380139	-0.024631	-0.184915	-0.136254	-0.307123	0.0939825	0.27271	0.145712	0.271854	0.428444	0.375138	-0.00562318	0.032517	grey|AllKmeAvg:0.0265	AllKmeAvg:0.0265
9862	NME3|ENSG00000103024	tan	0.0276049	0.589815	0.759964	0.228038	0.176436	-0.379857	-0.373604	-0.187577	-0.453192	-0.597603	-0.124803	-0.099867	-0.103788	-0.16738	-0.0938814	0.245296	0.20453	0.203797	M12 tan|0.76	0.76
3563	FUCA1|ENSG00000179163	red	-0.0696976	-0.0187075	0.115494	-0.221094	-0.160124	-0.379518	0.182417	-0.160886	0.0188309	-0.142999	0.0163342	0.401073	0.201073	0.00350234	0.264286	0.489625	-0.172636	0.0171942	M6 red|0.4896	0.4896
2024	|ENSG00000254343	red	-0.00240442	-0.0566574	0.0779076	-0.253742	0.0268167	-0.379094	0.243364	0.0460208	0.111837	-0.118752	-0.0245617	0.0820579	-0.0581891	0.0413358	0.172334	0.512304	-0.0540712	0.0970447	M6 red|0.5123	0.5123
37	FOXP1|ENSG00000114861	purple	-0.00486846	-0.324307	-0.213356	-0.396887	-0.0315137	-0.378977	0.284991	0.0413622	0.165669	-0.0818777	0.000842009	-0.0323213	-0.0632121	0.1828	0.406694	0.335156	-0.163293	-0.0127578	M10 purple|0.4067	0.4067
2391	NDRG2|ENSG00000165795	red	-0.0383154	0.0554251	0.08726	-0.242019	-0.0629669	-0.37874	0.180558	-0.240563	0.0185788	-0.164851	0.0104953	0.346563	0.179955	0.109045	0.416445	0.451617	-0.0810923	0.0795845	M6 red|0.4516	0.4516
5367	PPIAP39|ENSG00000230018	pink	-0.0481822	0.0334025	0.204373	-0.144593	-0.0676799	-0.37838	0.0333886	-0.0725767	-0.0299805	-0.261366	0.178694	0.15883	0.0944322	0.345514	0.356244	0.379967	-0.0855356	0.181669	M8 pink|0.3455	0.3455
3875	ZMYND12|ENSG00000066185	red	0.103387	0.181521	0.382303	0.0842582	0.166141	-0.378109	0.00731789	-0.0455588	-0.122175	-0.276376	-0.0264884	-0.0857232	-0.131993	-0.197837	0.100461	0.460295	-0.199105	0.106423	M6 red|0.4603	0.4603
1514	SFTPA2|ENSG00000185303	red	0.0353184	-0.036345	-0.0888213	-0.313189	0.0879729	-0.377944	0.30555	-0.0572789	0.0154531	-0.220098	-0.0425661	0.250577	0.146703	-0.109822	0.326039	0.565414	-0.0431473	0.0545207	M6 red|0.5654	0.5654
1152	ARHGEF2|ENSG00000116584	red	-0.0856807	-0.154626	0.0440918	-0.398346	-0.117059	-0.377943	0.292266	0.320542	0.278241	-0.0966442	-0.0254482	0.135498	0.101509	-0.0190733	0.320332	0.533911	0.115233	0.356235	M6 red|0.5339	0.5339
6111	HEMK1|ENSG00000114735	turquoise	-0.00694651	0.194219	0.404532	-0.0909123	0.0640073	-0.377899	0.0454117	-0.00658413	0.00232707	-0.364681	-0.0834199	-0.00409483	0.0763599	-0.234937	0.0872172	0.476057	0.128803	0.656582	M1 turquoise|0.6566	0.6566
8139	CRTAC1|ENSG00000095713	red	-0.034043	-0.143143	-0.000531882	-0.313281	-0.10439	-0.377877	0.252948	-0.0220745	0.177312	-0.131172	0.0937894	0.174741	0.136368	0.0666337	0.500281	0.498733	-0.0703011	0.157866	M6 red|0.4987	0.4987
8829	ARRDC2|ENSG00000105643	turquoise	-0.0800967	0.144359	0.156677	-0.226026	-0.00443447	-0.377663	-0.0347625	-0.0699445	-0.102044	-0.357489	0.0423787	0.0968006	0.196906	0.0284708	0.221267	0.252352	0.234853	0.322066	M1 turquoise|0.3221	0.3221
4477	ARHGEF15|ENSG00000198844	purple	-0.200972	-0.217162	-0.0998983	-0.465134	-0.25985	-0.377569	0.175411	-0.00503526	0.211295	-0.112883	0.226444	0.332999	0.309631	0.444342	0.871029	0.394831	0.114893	0.211342	M10 purple|0.871	0.871
10606	ACSS1|ENSG00000154930	red	-0.151145	-0.0154607	0.241254	-0.219219	-0.150826	-0.377224	0.143915	0.139615	0.25626	-0.132555	0.0571942	0.0221479	0.0802472	-0.150251	0.229002	0.576303	0.0554341	0.454483	M6 red|0.5763	0.5763
6687	TCF25|ENSG00000141002	turquoise	-0.129114	0.0717678	0.306328	-0.135775	-0.12257	-0.376856	0.0331013	0.0249248	0.0206609	-0.298714	0.036167	-0.0515585	0.0525282	-0.0398353	0.197952	0.322262	0.152424	0.400053	M1 turquoise|0.4001	0.4001
13380	TPSAB1|ENSG00000172236	green	-0.0376217	0.0272772	-0.0409266	-0.357151	-0.0646029	-0.376702	0.185314	-0.262606	-0.029226	-0.220645	0.152679	0.524885	0.3685	0.342625	0.514771	0.418576	0.0210726	0.0218137	M5 green|0.5249	0.5249
6753	SIDT2|ENSG00000149577	purple	-0.24341	-0.256674	0.0167673	-0.449478	-0.342289	-0.37668	0.176944	0.0887167	0.298691	-0.060265	0.10646	0.240352	0.185226	0.198996	0.489107	0.421483	0.0728202	0.335092	M10 purple|0.4891	0.4891
1888	TMEM63B|ENSG00000137216	red	-0.0528831	-0.119765	0.0776399	-0.290217	-0.0997255	-0.376628	0.20405	0.235304	0.152021	-0.1251	-0.217762	-0.030977	-0.132647	-0.0903843	0.217978	0.56177	0.100393	0.235952	M6 red|0.5618	0.5618
2164	CAPN9|ENSG00000135773	grey	-0.0193516	-0.0328288	0.142441	-0.174758	-0.0181069	-0.376428	0.127724	0.0834511	0.04479	-0.204552	-0.0830299	-0.129032	-0.100797	-0.165719	0.238167	0.359111	-0.0171663	0.178808	grey|AllKmeAvg:-0.0082	AllKmeAvg:-0.0082
5618	PIFO|ENSG00000173947	red	-0.0244491	0.075689	0.23839	-0.0756216	0.0284563	-0.376297	0.0938197	-0.0554347	-0.01191	-0.214886	-0.0117162	0.0244543	-0.0520284	-0.117585	0.232982	0.521526	-0.158249	0.0947672	M6 red|0.5215	0.5215
11424	ICAM5|ENSG00000105376	red	-0.0893786	0.0644075	0.248901	-0.308958	-0.127019	-0.376245	0.160488	0.119052	0.117684	-0.21918	-0.0655622	0.211481	0.0722476	0.0320409	0.239118	0.57547	0.265215	0.447202	M6 red|0.5755	0.5755
3348	MOB2|ENSG00000182208	turquoise	-0.12551	0.288049	0.349395	-0.0652351	-0.0417283	-0.375783	-0.168694	-0.100775	-0.0911195	-0.388528	0.0753202	-0.0393417	0.0749193	-0.00839234	0.172077	0.311164	0.376643	0.38795	M1 turquoise|0.388	0.388
3356	CCDC159|ENSG00000183401	turquoise	-0.100892	0.414654	0.558079	-0.0160132	-0.0883249	-0.375508	-0.128167	-0.0724249	-0.127966	-0.468278	-0.0155501	0.0230274	0.104508	-0.157081	0.0356976	0.385804	0.388278	0.663775	M1 turquoise|0.6638	0.6638
4105	TMEM37|ENSG00000171227	red	-0.0139386	0.0757574	0.0206593	-0.155611	0.0497272	-0.375439	0.0557125	-0.22779	-0.119646	-0.252887	0.0321041	0.290767	0.215307	-0.020729	0.268599	0.406769	-0.16495	-0.0327546	M6 red|0.4068	0.4068
12788	TMEM130|ENSG00000166448	red	-0.0723202	-0.0818353	0.145657	-0.281109	-0.1535	-0.375296	0.192959	0.070542	0.114504	-0.12038	0.11242	0.32641	0.171942	0.334688	0.466859	0.532962	-0.0583333	0.158779	M6 red|0.533	0.533
8567	PRICKLE2|ENSG00000163637	purple	-0.170658	-0.320036	-0.155493	-0.589844	-0.31094	-0.374845	0.33706	0.0141055	0.31462	-0.035077	0.168034	0.341514	0.214005	0.438921	0.597031	0.45858	0.089564	0.314457	M10 purple|0.597	0.597
1309	SYNPO|ENSG00000171992	purple	-0.16931	-0.256803	-0.208439	-0.580477	-0.265168	-0.374614	0.3465	-0.150611	0.187104	-0.0662095	0.206025	0.538315	0.342184	0.563912	0.673562	0.376163	0.0789428	0.0891222	M10 purple|0.6736	0.6736
3226	EPHA4|ENSG00000116106	red	-0.115992	-0.173909	-0.0669706	-0.398075	-0.104846	-0.374573	0.24039	0.0908213	0.177471	-0.0741615	-0.0113424	0.0937882	-0.0560356	0.124622	0.298571	0.483323	0.0118056	0.0830104	M6 red|0.4833	0.4833
1948	VWA2|ENSG00000165816	red	-0.0613139	-0.228408	0.00423672	-0.363519	-0.0921222	-0.374262	0.343694	0.0819905	0.256796	-0.0298645	-0.0744378	0.0536155	-0.0522463	0.0249254	0.254427	0.520719	-0.0989403	0.15566	M6 red|0.5207	0.5207
3289	ZMAT1|ENSG00000166432	turquoise	-0.129562	-0.0674199	0.233768	-0.3319	-0.219294	-0.373787	0.260137	0.0450818	0.206104	-0.183329	-0.00666406	0.184116	0.201276	0.00438816	0.241233	0.531855	0.126274	0.639336	M1 turquoise|0.6393	0.6393
4561	DENND2B|ENSG00000166444	red	-0.154426	-0.199188	-0.0653164	-0.506682	-0.310228	-0.372807	0.313238	0.0791382	0.246444	-0.0546078	-0.0375982	0.234934	0.0706396	0.206031	0.304452	0.477492	0.140549	0.206726	M6 red|0.4775	0.4775
1435	C3|ENSG00000125730	grey	-0.0533254	-0.139955	-0.0933515	-0.379759	-0.0241497	-0.372472	0.210841	-0.0153596	0.0926637	-0.113218	0.154035	0.238134	0.257853	0.136262	0.366666	0.324411	-0.0225231	0.0624686	grey|AllKmeAvg:0.035	AllKmeAvg:0.035
9665	MTMR10|ENSG00000166912	purple	-0.0821293	-0.397428	-0.223607	-0.506481	-0.178061	-0.372412	0.446382	0.0233717	0.41527	0.0618883	0.153348	0.218282	0.213581	0.126606	0.542624	0.445411	-0.146035	0.2443	M10 purple|0.5426	0.5426
3591	PDK2|ENSG00000005882	red	-0.157077	-0.0819142	0.136204	-0.260456	-0.16949	-0.372373	0.180556	0.0468231	0.202811	-0.0928581	-0.0442903	0.110189	0.00165405	0.00598005	0.268569	0.52228	-0.0318313	0.150855	M6 red|0.5223	0.5223
9940	HAGLR|ENSG00000224189	red	0.0631486	-0.0153196	0.0856757	-0.272268	0.0164605	-0.371882	0.323642	0.0945701	0.132173	-0.143048	-0.0951223	0.153151	0.0195997	-0.128729	0.0791049	0.634406	-0.0262126	0.169815	M6 red|0.6344	0.6344
3907	SYBU|ENSG00000147642	red	-0.0249099	0.00488225	0.146072	-0.128937	0.068415	-0.371728	0.132614	0.00245156	-0.0154965	-0.208544	-0.0543582	-0.106716	-0.0940718	-0.182456	0.180199	0.44714	-0.17038	0.0687148	M6 red|0.4471	0.4471
3925	DUSP22|ENSG00000112679	grey	0.0720679	0.0490894	0.151006	-0.0340509	0.169427	-0.371634	0.1664	0.0501577	0.0221354	-0.204009	0.190136	-0.0367622	0.0800028	-0.0604458	0.288209	0.380363	-0.195764	0.186377	grey|AllKmeAvg:0.0502	AllKmeAvg:0.0502
2927	RILPL2|ENSG00000150977	green	-0.0717921	0.00321417	0.0215769	-0.310011	-0.0923717	-0.371606	0.111659	-0.23098	0.0304633	-0.178783	0.133939	0.460785	0.405087	0.158407	0.423776	0.402129	0.0495818	0.0974431	M5 green|0.4608	0.4608
11432	TPSB2|ENSG00000197253	green	-0.00754352	0.0881785	0.0136638	-0.291209	-0.0478659	-0.371428	0.117068	-0.280324	-0.0877202	-0.26505	0.121295	0.449819	0.292705	0.262249	0.423044	0.365702	0.0501401	0.0126136	M5 green|0.4498	0.4498
10889	C5orf49|ENSG00000215217	red	0.0102072	0.116102	0.243436	-0.118306	-0.0103102	-0.371422	0.0907677	-0.0874041	-0.0121171	-0.240642	0.0243838	0.0536453	0.0293928	-0.0159102	0.285895	0.477945	-0.0155328	0.15256	M6 red|0.4779	0.4779
7849	AATK|ENSG00000181409	grey	-0.0324412	0.00682761	0.0913405	-0.227834	0.000259668	-0.370932	0.0180595	0.0661713	0.0754458	-0.202613	-0.0361572	-0.0439776	-0.00522423	-0.0919498	0.249226	0.342005	0.09579	0.249669	grey|AllKmeAvg:0.0102	AllKmeAvg:0.0102
10939	PRSS12|ENSG00000164099	red	-0.0318624	-0.143512	0.0122506	-0.317199	-0.130778	-0.370781	0.245931	-0.0759524	0.149208	-0.0822243	-0.0159946	0.146396	0.0714259	0.0463753	0.353041	0.418325	-0.104593	0.103215	M6 red|0.4183	0.4183
13259	LMOD1|ENSG00000163431	purple	-0.145293	-0.208062	-0.0647132	-0.419321	-0.249873	-0.370637	0.207631	-0.0961225	0.13102	-0.0892282	0.295773	0.402874	0.249646	0.703053	0.761898	0.350506	-0.0652909	0.0646993	M10 purple|0.7619	0.7619
3126	ORMDL3|ENSG00000172057	red	-0.125985	0.0213844	0.298509	-0.168391	-0.200542	-0.370216	0.0875246	0.124633	0.110759	-0.164341	-0.0197163	0.000510114	-0.0405015	-0.0958472	0.129131	0.565044	0.0975091	0.275986	M6 red|0.565	0.565
2310	TCEA3|ENSG00000204219	red	0.0291301	0.159356	0.311255	-0.0517608	0.0859422	-0.370107	0.0723873	0.0530943	-0.0915807	-0.274108	-0.297066	-0.0631754	-0.203873	-0.274453	-0.0887061	0.489413	-0.0408586	0.106212	M6 red|0.4894	0.4894
11745	CMAHP|ENSG00000168405	red	-0.00642669	0.038542	0.199013	-0.237446	0.0016929	-0.370092	0.218475	0.0792039	0.122135	-0.208764	0.182818	0.116519	0.202894	0.0109808	0.272152	0.539671	0.0688235	0.45697	M6 red|0.5397	0.5397
10848	ZFP36|ENSG00000128016	purple	-0.105722	-0.09331	-0.00149257	-0.298256	-0.091597	-0.370005	0.101857	-0.0330645	0.0313606	-0.204242	0.0950506	0.108255	0.148653	0.0907563	0.426005	0.317725	0.0284818	0.155753	M10 purple|0.426	0.426
9011	PRODH|ENSG00000100033	red	-0.0361053	0.0654009	0.159918	-0.184825	0.00688473	-0.369916	0.0727453	-0.00873817	0.000703644	-0.233979	-0.0592455	-0.00045203	-0.0866904	-0.0723143	0.119458	0.492017	0.0387251	0.176011	M6 red|0.492	0.492
8447	TRADD|ENSG00000102871	grey	-0.11497	0.406138	0.479028	0.0515865	-0.0026839	-0.369883	-0.234096	-0.127784	-0.321791	-0.501298	-0.0347111	0.0755514	0.0864373	-0.0537763	0.0188587	0.268965	0.266148	0.266484	grey|AllKmeAvg:0.0088	AllKmeAvg:0.0088
10174	AQP5|ENSG00000161798	red	-0.0218136	0.0148382	0.117963	-0.215909	-0.00143425	-0.369078	0.159887	-0.0930795	0.0599596	-0.167395	0.0852836	0.0196828	0.000274258	-0.0304254	0.189428	0.427058	-0.0212345	0.11724	M6 red|0.4271	0.4271
6406	|ENSG00000273271	turquoise	-0.0379773	0.106306	0.325994	-0.115052	-0.0136001	-0.368629	0.0764282	0.133543	0.0457559	-0.327621	-0.0711994	-0.0890047	0.0316069	-0.141558	0.144035	0.481218	0.162644	0.561239	M1 turquoise|0.5612	0.5612
11371	MARF1|ENSG00000166783	blue	-0.182516	-0.474863	-0.134151	-0.659132	-0.337405	-0.368502	0.534433	0.32816	0.581655	0.138655	0.15988	0.13722	0.122908	0.176463	0.421056	0.502944	0.0563752	0.378623	M2 blue|0.5817	0.5817
10185	ERG|ENSG00000157554	purple	-0.107204	-0.31698	-0.200365	-0.472702	-0.202733	-0.368464	0.328508	-0.0171918	0.245505	-0.00227028	0.228597	0.380842	0.248613	0.556155	0.868926	0.401081	-0.108289	0.00624876	M10 purple|0.8689	0.8689
10703	CRELD1|ENSG00000163703	grey	-0.0330248	0.080512	0.293597	-0.0472025	0.0364494	-0.368141	0.00685203	-0.0508832	-0.0513984	-0.25971	-0.0214808	-0.129358	-0.142017	-0.108027	0.130206	0.351822	-0.0578598	0.261917	grey|AllKmeAvg:-0.006	AllKmeAvg:-0.006
9767	TPT1|ENSG00000133112	grey60	0.396044	0.235913	0.0301157	0.175748	0.725857	-0.368125	-0.0099606	-0.301503	-0.4128	-0.341791	-0.0222728	-0.0872104	-0.128433	-0.193754	0.000868705	0.17085	-0.460417	-0.414254	M17 grey60|0.7259	0.7259
8154	KLC4|ENSG00000137171	red	-0.0455315	0.136392	0.404492	-0.0176938	-0.0659477	-0.368094	-0.0263031	0.0471302	0.0374143	-0.240017	-0.105905	-0.188125	-0.140245	-0.217272	0.112197	0.443462	0.0335299	0.397859	M6 red|0.4435	0.4435
909	FAM162B|ENSG00000183807	purple	0.0576992	-0.0245014	-0.0653574	-0.184989	0.10916	-0.367967	0.122645	-0.228361	-0.0549301	-0.192977	0.104011	0.251217	0.181869	0.149269	0.652905	0.378088	-0.220363	-0.0572828	M10 purple|0.6529	0.6529
9967	ENG|ENSG00000106991	purple	-0.216432	-0.159779	-0.0888941	-0.465998	-0.268135	-0.367241	0.156175	-0.159895	0.109666	-0.159012	0.258887	0.502718	0.389686	0.568697	0.720027	0.335002	0.131787	0.110125	M10 purple|0.72	0.72
8581	RAB7B|ENSG00000276600	red	0.0256331	0.0827425	0.072312	-0.227868	0.0152587	-0.366991	0.191369	-0.0446661	-0.137334	-0.257994	-0.171906	0.359269	0.111802	0.0861369	0.225875	0.456191	0.0537344	0.060118	M6 red|0.4562	0.4562
9179	CD63|ENSG00000135404	grey	0.141306	0.366307	0.225957	0.234234	0.36682	-0.366792	-0.22612	-0.383325	-0.55349	-0.512806	-0.122234	-0.127673	-0.160033	-0.277783	-0.162782	0.147354	-0.263122	-0.243423	grey|AllKmeAvg:-0.1065	AllKmeAvg:-0.1065
3045	PCCA|ENSG00000175198	red	0.0552838	-0.0694991	0.128205	-0.114742	0.072128	-0.366495	0.266436	0.0474946	0.120645	-0.0999406	-0.0658394	-0.0685122	-0.146774	-0.114547	0.209618	0.496165	-0.26553	0.0602455	M6 red|0.4962	0.4962
7794	PARD3B|ENSG00000116117	purple	-0.207628	-0.46028	-0.194556	-0.591909	-0.368118	-0.366416	0.408288	0.128676	0.455513	0.102864	0.0665881	0.266811	0.138478	0.307979	0.553469	0.486674	-0.094814	0.17289	M10 purple|0.5535	0.5535
10722	AGER|ENSG00000204305	red	-0.0562013	-0.0164375	0.0267396	-0.272184	-0.0330881	-0.366243	0.151768	-0.0786703	0.0907702	-0.193098	-0.064334	0.279957	0.224137	-0.0632418	0.512938	0.519757	0.0333989	0.201671	M6 red|0.5198	0.5198
5723	TOM1|ENSG00000100284	grey	-0.0939486	0.2706	0.381923	-0.0062038	-0.0811117	-0.366145	-0.233666	-0.0354049	-0.221761	-0.413537	-0.0878358	-0.0234359	-0.0625926	0.0211391	0.11561	0.253465	0.263647	0.200409	grey|AllKmeAvg:-0.0066	AllKmeAvg:-0.0066
10925	|ENSG00000269044	turquoise	-0.0880166	0.102283	0.271432	-0.274855	-0.180671	-0.366003	0.00942434	-0.00254371	0.158483	-0.283434	0.0701906	0.0591044	0.166191	-0.000960658	0.276373	0.458136	0.365247	0.707616	M1 turquoise|0.7076	0.7076
3417	USP54|ENSG00000166348	red	-0.143385	-0.269532	-0.0259417	-0.426241	-0.239215	-0.36584	0.305234	0.164462	0.351946	0.0369044	-0.155806	0.0401658	-0.0697725	-0.0768215	0.286412	0.5458	-0.00868248	0.227757	M6 red|0.5458	0.5458
11943	TRIM8|ENSG00000171206	grey	-0.0601385	-0.0982244	0.0344857	-0.282015	-0.0386476	-0.365812	0.0227815	0.0520494	0.0582858	-0.169229	-0.0324626	0.01576	0.0104992	0.110921	0.238708	0.327008	0.0920263	0.0822925	grey|AllKmeAvg:-1e-04	AllKmeAvg:-1e-04
1205	ZNF750|ENSG00000141579	red	-0.0576313	0.0242684	0.157743	-0.20014	0.0772037	-0.365762	0.208572	0.10029	0.102003	-0.179799	-0.08046	0.000903572	-0.069118	-0.090847	0.106666	0.558202	0.0498875	0.203669	M6 red|0.5582	0.5582
6902	CYB5R1|ENSG00000159348	red	0.0296974	0.128076	0.266127	0.0125153	0.0832759	-0.365665	0.0843619	0.0923315	-0.166154	-0.240461	-0.140308	-0.00682446	-0.174376	-0.128822	0.00505288	0.409202	-0.213097	-0.0666128	M6 red|0.4092	0.4092
11966	|ENSG00000272112	red	0.024296	0.13094	0.197719	-0.158768	0.0646698	-0.365603	0.138047	-0.151843	-0.112457	-0.353455	0.0717205	0.186717	0.227635	0.0140379	0.170427	0.386445	0.0589388	0.316161	M6 red|0.3864	0.3864
9616	VILL|ENSG00000136059	grey	-0.0638361	-0.0494264	0.00793583	-0.325192	-0.127747	-0.365508	0.0550836	-0.234315	-0.00540141	-0.218228	0.0608993	0.20623	0.258377	0.105426	0.336726	0.258385	0.0465054	0.223031	grey|AllKmeAvg:0.0094	AllKmeAvg:0.0094
10845	EPHX1|ENSG00000143819	red	0.0235582	0.0995242	0.324893	0.0257203	0.109492	-0.365435	0.0280872	0.200469	-0.0968197	-0.288381	-0.138677	-0.21857	-0.253345	-0.26659	0.00547737	0.437666	-0.140937	0.0844497	M6 red|0.4377	0.4377
5239	|ENSG00000280153	turquoise	-0.135264	0.0262876	0.195216	-0.380667	-0.20587	-0.365422	0.237038	-0.0496436	0.134071	-0.264414	0.14511	0.41885	0.502679	0.0448884	0.271995	0.508421	0.269456	0.627891	M1 turquoise|0.6279	0.6279
7539	CSRNP1|ENSG00000144655	purple	-0.0469863	-0.102811	-0.0395014	-0.267776	-0.0244263	-0.36493	0.150265	-0.0771843	-0.0226714	-0.188159	0.00145127	0.132836	0.0507678	0.0977396	0.405332	0.343061	-0.0688436	0.0221967	M10 purple|0.4053	0.4053
8844	ARHGDIB|ENSG00000111348	green	-0.0210947	0.0728947	0.010979	-0.230992	0.00574592	-0.364628	0.165782	-0.235587	-0.1046	-0.271524	0.112331	0.549191	0.404652	0.185926	0.285674	0.410186	-0.0509301	-0.02954	M5 green|0.5492	0.5492
6806	UST|ENSG00000111962	grey	-0.0227513	-0.0711128	-0.0531716	-0.310589	-0.0250559	-0.364438	0.235812	-0.239427	0.0578049	-0.115097	0.0825554	0.269714	0.234687	0.118836	0.428544	0.348017	-0.124179	-0.0606554	grey|AllKmeAvg:0.0216	AllKmeAvg:0.0216
5731	CD34|ENSG00000174059	purple	-0.167577	-0.259407	-0.144814	-0.439396	-0.189888	-0.36407	0.208151	0.0208324	0.197508	-0.0597264	0.205482	0.280382	0.209554	0.497397	0.862987	0.375639	0.000212807	0.0654973	M10 purple|0.863	0.863
7241	|ENSG00000274002	red	0.0471462	-0.00749316	0.283059	-0.033088	0.068702	-0.363735	0.14941	0.188902	0.0984641	-0.175704	-0.0446693	-0.203343	-0.195393	-0.178236	0.106391	0.554087	-0.168425	0.20937	M6 red|0.5541	0.5541
6675	ACADS|ENSG00000122971	red	0.0304382	0.362123	0.398716	0.168506	0.209934	-0.363582	-0.192909	-0.141315	-0.239949	-0.413034	-0.152778	-0.13815	-0.139534	-0.311234	-0.0483803	0.388779	-0.0271977	0.140341	M6 red|0.3888	0.3888
13007	UBXN10|ENSG00000162543	red	-0.0380162	-0.0488686	0.0858142	-0.202867	-0.102116	-0.362878	0.1582	-0.085158	0.0247181	-0.185042	0.0689909	0.0128958	-0.00646135	0.00427503	0.248588	0.385844	-0.0797458	0.0959602	M6 red|0.3858	0.3858
11440	S1PR4|ENSG00000125910	magenta	-0.00990189	0.258725	0.180297	-0.147062	0.0345933	-0.362447	-0.0216731	-0.283378	-0.127323	-0.386176	0.294678	0.496333	0.622628	0.141886	0.421496	0.315691	0.181846	0.250822	M9 magenta|0.6226	0.6226
7787	COLEC12|ENSG00000158270	green	-0.0934158	-0.247257	-0.241927	-0.5474	-0.189961	-0.362361	0.409181	-0.106342	0.191687	-0.046011	0.173709	0.657877	0.362466	0.490412	0.611458	0.449923	-0.0268568	0.0130092	M5 green|0.6579	0.6579
9216	PINK1|ENSG00000158828	purple	-0.198533	-0.181124	-0.0321888	-0.389703	-0.350812	-0.362117	0.21802	-0.0701152	0.140706	-0.0675044	0.0660239	0.293655	0.122774	0.263652	0.403287	0.340144	0.0306652	0.024427	M10 purple|0.4033	0.4033
769	MMP15|ENSG00000102996	grey	-0.0658821	0.0695773	0.366521	-0.0370201	-0.0791944	-0.362066	-0.158544	0.125481	-0.0519826	-0.279566	-0.166939	-0.26325	-0.26317	-0.116865	0.048894	0.340593	0.0569511	0.168773	grey|AllKmeAvg:-0.0371	AllKmeAvg:-0.0371
12671	TMEM8B|ENSG00000137103	turquoise	-0.181451	0.0160377	0.280072	-0.307586	-0.297418	-0.36202	0.168352	0.0310289	0.240111	-0.130678	0.0290269	0.122326	0.0717833	0.0611625	0.250843	0.508287	0.203726	0.4641	M1 turquoise|0.4641	0.4641
91	|ENSG00000251615	turquoise	-0.190133	-0.107086	0.149114	-0.366416	-0.280986	-0.361882	0.135252	0.128617	0.267872	-0.126537	0.104051	0.134833	0.169505	0.175591	0.392762	0.46941	0.201753	0.492126	M1 turquoise|0.4921	0.4921
2614	LAMB2|ENSG00000172037	purple	-0.184423	-0.167223	-0.00493492	-0.434412	-0.263421	-0.361703	0.125796	0.0318222	0.21851	-0.109144	0.0511293	0.140052	0.014943	0.306487	0.41941	0.360989	0.17287	0.331976	M10 purple|0.4194	0.4194
13435	PSMG3-AS1|ENSG00000230487	red	-0.0308526	0.0448855	0.116964	-0.226238	-0.0516947	-0.361625	0.137628	-0.11058	-0.0363342	-0.253454	-0.111596	0.193195	0.0960175	0.0581191	0.237576	0.405958	0.0645635	0.169909	M6 red|0.406	0.406
8755	FBXL15|ENSG00000107872	cyan	0.0057472	0.549635	0.540571	0.188462	0.248389	-0.361488	-0.346848	-0.256688	-0.385773	-0.554129	-0.0311697	-0.124404	-0.0579086	-0.170912	0.0031848	0.207105	0.223541	0.206686	M14 cyan|0.5496	0.5496
6988	SLC16A5|ENSG00000170190	grey	-0.00831831	-0.0396291	0.0634682	-0.23854	-0.0215303	-0.361117	0.0767569	-0.0697097	0.0147158	-0.213413	-0.265673	-0.0043743	-0.0654406	-0.226106	0.0885594	0.374953	0.0292495	0.257978	grey|AllKmeAvg:-0.0338	AllKmeAvg:-0.0338
8023	LDB2|ENSG00000169744	purple	-0.0981055	-0.294621	-0.23402	-0.46218	-0.15542	-0.360997	0.281782	-0.0807445	0.185526	-0.0280221	0.2598	0.40698	0.321931	0.519887	0.90089	0.360429	-0.145272	-0.00852706	M10 purple|0.9009	0.9009
12739	DPP7|ENSG00000176978	grey	0.0169707	0.502012	0.363159	0.0639594	0.202464	-0.360911	-0.220459	-0.169779	-0.318659	-0.524852	0.0676813	0.0464198	0.127167	-0.145624	0.0309029	0.281495	0.244047	0.251833	grey|AllKmeAvg:0.0254	AllKmeAvg:0.0254
10307	RAB17|ENSG00000124839	turquoise	-0.0804716	0.218091	0.479026	0.0317496	-0.0435189	-0.360886	-0.0595196	-0.00305784	-0.0105764	-0.338484	-0.181712	-0.234356	-0.142102	-0.39321	-0.0428948	0.436649	0.110547	0.483673	M1 turquoise|0.4837	0.4837
1489	THRA|ENSG00000126351	red	-0.209619	-0.137322	0.208226	-0.30165	-0.325859	-0.360758	0.148239	0.105861	0.274854	-0.0612981	0.0184407	0.0456777	-0.0363227	0.0883284	0.343822	0.469167	0.0554451	0.253128	M6 red|0.4692	0.4692
6677	NISCH|ENSG00000010322	turquoise	-0.199855	-0.106496	0.124791	-0.468146	-0.267147	-0.36068	0.196669	0.163421	0.367088	-0.14335	0.0647798	0.104925	0.169558	0.0411326	0.33054	0.49244	0.376576	0.772311	M1 turquoise|0.7723	0.7723
10679	CEBPA|ENSG00000245848	red	-0.030195	0.0349557	0.0765398	-0.198204	-0.000710051	-0.360482	0.113772	-0.127165	0.0475197	-0.19806	-0.0146296	0.281557	0.201187	-0.0175074	0.306479	0.514644	-0.0624692	0.103319	M6 red|0.5146	0.5146
10932	|ENSG00000261269	purple	-0.155875	-0.288602	-0.235092	-0.545815	-0.228168	-0.360252	0.319999	-0.0291267	0.276863	-0.0313157	0.273754	0.498609	0.488878	0.430075	0.821563	0.429481	0.0444939	0.180945	M10 purple|0.8216	0.8216
7940	HSD17B11|ENSG00000198189	red	0.0957217	-0.116747	-0.106067	-0.191373	0.19899	-0.360099	0.28052	0.0299534	0.0485714	-0.0683706	0.00712502	0.0293416	-0.0154436	-0.1555	0.163677	0.408623	-0.32871	-0.121202	M6 red|0.4086	0.4086
972	ZNF69|ENSG00000198429	turquoise	-0.0473765	0.132038	0.12907	-0.214652	0.0022941	-0.359924	0.0670556	-0.0731736	0.0357406	-0.262188	-0.152148	0.069643	0.0299369	-0.0875381	0.16029	0.416086	0.213023	0.412858	M1 turquoise|0.4129	0.4129
7439	|ENSG00000277496	grey	-0.140835	0.0458428	0.231076	-0.202076	-0.19183	-0.359794	0.120718	-0.0718065	0.0197853	-0.217543	0.0607721	0.212058	0.234688	0.0209102	0.199942	0.401509	0.0542523	0.212157	grey|AllKmeAvg:0.035	AllKmeAvg:0.035
6595	NFIC|ENSG00000141905	red	-0.0781537	-0.107857	-0.0621021	-0.473781	-0.164198	-0.359642	0.259627	0.107448	0.172192	-0.104209	-0.0584993	0.153854	-0.0125581	0.174773	0.272721	0.386792	0.278849	0.0440972	M6 red|0.3868	0.3868
6981	TMEM150A|ENSG00000168890	red	-0.00390002	0.245908	0.445128	0.0580529	0.101839	-0.359579	-0.089198	0.10369	-0.145438	-0.373051	-0.166272	-0.095315	-0.122981	-0.19168	-0.00703346	0.485017	0.084097	0.311769	M6 red|0.485	0.485
3645	MBIP|ENSG00000151332	red	0.0868374	0.01783	0.183403	-0.119588	0.1587	-0.359255	0.243806	0.178597	0.0685156	-0.166347	-0.114396	-0.0422632	-0.147282	-0.194619	0.0631474	0.632444	-0.136047	0.161666	M6 red|0.6324	0.6324
13419	LTA4H|ENSG00000111144	red	0.0303227	-0.170623	-0.0644292	-0.261556	0.14167	-0.359147	0.286477	0.119821	0.073838	-0.127165	-0.0951112	0.0587919	-0.0196848	-0.184802	0.153542	0.475916	-0.142425	0.144452	M6 red|0.4759	0.4759
3015	ALAD|ENSG00000148218	grey	-0.0454978	-0.0764933	0.0186297	-0.321179	-0.0769767	-0.358465	0.240802	0.119175	0.1682	-0.121088	0.00104981	0.0634044	0.0845747	-0.079723	0.196679	0.457272	0.0367125	0.271385	grey|AllKmeAvg:0.0321	AllKmeAvg:0.0321
10214	FYCO1|ENSG00000163820	blue	-0.160345	-0.491592	-0.251302	-0.680234	-0.334814	-0.357948	0.512445	0.24046	0.539896	0.160337	-0.0109949	0.258214	0.0981325	0.171532	0.434709	0.545483	0.0172383	0.219001	M2 blue|0.5399	0.5399
9194	FAM174B|ENSG00000185442	red	-0.100669	-0.00632522	0.205833	-0.11829	-0.0653352	-0.357841	0.0242603	0.0261076	0.0668252	-0.202581	-0.113896	-0.288109	-0.255816	-0.168585	0.105352	0.33636	0.00733099	0.194104	M6 red|0.3364	0.3364
11846	|ENSG00000272081	red	-0.0611176	-0.00872643	0.11275	-0.211687	-0.0140923	-0.357587	0.238929	-0.00854612	-0.0173335	-0.207691	0.0553893	0.215608	0.159505	0.0502918	0.272653	0.425329	-0.0384547	0.0750414	M6 red|0.4253	0.4253
4874	HMCN1|ENSG00000143341	purple	-0.145838	-0.462103	-0.320356	-0.674876	-0.351384	-0.357451	0.457312	0.0639041	0.397157	0.0981102	0.221653	0.438602	0.28002	0.556199	0.778092	0.47032	-0.0703551	0.0801485	M10 purple|0.7781	0.7781
5970	DUSP1|ENSG00000120129	purple	0.0352315	-0.0577406	-0.0411715	-0.190001	0.110199	-0.357237	0.191692	-0.154807	-0.0865688	-0.205842	0.0168144	0.136444	0.0734239	0.0884747	0.387359	0.273655	-0.189441	-0.101209	M10 purple|0.3874	0.3874
7448	CHRDL1|ENSG00000101938	purple	-0.0865016	-0.260314	-0.105485	-0.454623	-0.144841	-0.357166	0.457242	-0.0203993	0.316046	0.0341202	0.231137	0.453634	0.394192	0.233142	0.647381	0.559454	-0.145085	0.176089	M10 purple|0.6474	0.6474
13157	NRGN|ENSG00000154146	red	0.00628595	0.147942	0.12068	-0.218693	-0.00371068	-0.356554	0.0777002	-0.114165	-0.0738609	-0.327856	-0.0334554	0.273511	0.179882	0.00255286	0.289473	0.504569	0.15701	0.205786	M6 red|0.5046	0.5046
997	TPPP3|ENSG00000159713	grey	-0.0165349	0.140317	0.222854	-0.125978	-0.025566	-0.356438	0.0107642	-0.184789	-0.0353356	-0.258929	0.096357	0.151196	0.145866	0.0828421	0.387044	0.415602	0.0686044	0.191767	grey|AllKmeAvg:0.0505	AllKmeAvg:0.0505
10886	PTPN13|ENSG00000163629	red	-0.0491775	-0.23432	-0.12578	-0.503189	-0.143342	-0.355945	0.448827	0.0765561	0.310157	0.00103055	-0.0733012	0.291615	0.100377	0.108102	0.348878	0.626607	0.0238641	0.187946	M6 red|0.6266	0.6266
11570	LTBP3|ENSG00000168056	turquoise	-0.261176	-0.186834	0.118826	-0.399019	-0.318881	-0.355542	0.114573	0.136575	0.247377	-0.103214	0.0400367	0.0683292	-0.0205946	0.242481	0.304238	0.415434	0.161038	0.378066	M1 turquoise|0.3781	0.3781
11045	SLC49A3|ENSG00000169026	turquoise	-0.126655	0.231233	0.333427	-0.0838103	-0.114994	-0.355534	-0.0854077	-0.148916	-0.184688	-0.3874	-0.0672719	0.186566	0.0729736	0.016672	0.131062	0.327565	0.203182	0.287439	M1 turquoise|0.2874	0.2874
1417	EIF4EBP3|ENSG00000243056	red	0.139565	0.344542	0.334783	0.0789026	0.301947	-0.355393	0.0081715	-0.226015	-0.246205	-0.41418	-0.0735581	-0.0175109	-0.0169102	-0.240871	-0.0197242	0.325961	0.0130242	0.140135	M6 red|0.326	0.326
4965	SERPINA1|ENSG00000197249	grey	-0.0121492	-0.0220293	-0.0713601	-0.205367	0.0638727	-0.355389	0.134343	-0.345055	-0.206141	-0.300045	-0.0671014	0.209163	0.11804	-0.00568318	0.15243	0.220364	-0.157518	-0.0648734	grey|AllKmeAvg:-0.0508	AllKmeAvg:-0.0508
3169	MSLN|ENSG00000102854	grey	0.0130429	-0.00292127	0.0944689	-0.101707	0.0896441	-0.355011	-0.061762	0.0411676	-0.103454	-0.253072	-0.0176558	-0.142483	-0.0883738	-0.055427	0.160034	0.259572	-0.0860297	-0.00271761	grey|AllKmeAvg:-0.034	AllKmeAvg:-0.034
7344	DHRS1|ENSG00000157379	turquoise	-0.0688469	0.227526	0.375194	-0.0667569	-0.00782553	-0.354895	-0.0300987	-0.153659	-0.135262	-0.424304	-0.0475047	0.014144	0.0485111	-0.138866	0.0648374	0.335052	0.184134	0.465882	M1 turquoise|0.4659	0.4659
3534	LNX2|ENSG00000139517	red	0.0392021	-0.289864	-0.062189	-0.292346	0.00119986	-0.354753	0.377866	0.286689	0.310319	0.0940311	-0.0751406	-0.151013	-0.226714	-0.189866	0.201838	0.523792	-0.275546	0.000621461	M6 red|0.5238	0.5238
5703	SMARCA2|ENSG00000080503	purple	-0.120242	-0.344312	-0.26738	-0.648535	-0.270908	-0.354683	0.516346	0.0966291	0.430441	0.110422	0.170926	0.443933	0.353537	0.289135	0.548368	0.462313	0.0633553	0.159983	M10 purple|0.5484	0.5484
4431	YPEL5|ENSG00000119801	grey	0.129632	0.0748926	0.0512701	0.0172084	0.239902	-0.354397	0.160769	-0.103305	-0.163538	-0.150628	-0.0104342	0.0799548	-0.0300334	-0.0569202	0.12906	0.352093	-0.421835	-0.220732	grey|AllKmeAvg:-0.0154	AllKmeAvg:-0.0154
5791	RPS27L|ENSG00000185088	grey	0.198411	0.189254	0.0677492	0.119034	0.377742	-0.354387	0.0070432	-0.338726	-0.30215	-0.356539	0.0443136	-0.0242816	0.000682844	-0.0896927	0.102115	0.118221	-0.328881	-0.129437	grey|AllKmeAvg:-0.0389	AllKmeAvg:-0.0389
8449	CFTR|ENSG00000001626	red	-0.0792264	-0.0701809	-0.00536701	-0.295672	-0.116741	-0.354253	0.196739	-0.0894642	0.111802	-0.130394	0.0880406	0.175082	0.137238	-0.000245515	0.365386	0.448199	-0.0299089	0.121944	M6 red|0.4482	0.4482
674	PPFIBP2|ENSG00000166387	red	-0.12589	-0.0614416	0.199813	-0.225943	-0.166353	-0.353996	0.174976	0.0829673	0.250233	-0.0749801	-0.00529857	0.0377768	0.0125178	-0.0957664	0.200679	0.551637	-0.00631519	0.321383	M6 red|0.5516	0.5516
3174	ACSL5|ENSG00000197142	red	0.00196322	-0.132141	0.00814728	-0.20568	0.0699163	-0.353687	0.20342	0.0979581	0.108589	-0.0837493	-0.0335502	0.0854021	0.0426058	-0.0996989	0.170139	0.512369	-0.213307	0.0854245	M6 red|0.5124	0.5124
8762	|ENSG00000272338	turquoise	-0.0312804	0.0366898	0.157235	-0.148839	-0.00635004	-0.353567	-0.000415367	-0.0195013	-0.00980333	-0.325125	0.00246896	-0.096468	0.0308416	-0.0373891	0.198476	0.276945	0.131006	0.391296	M1 turquoise|0.3913	0.3913
13429	SLC7A8|ENSG00000092068	red	-0.107971	-0.116115	0.113568	-0.202836	-0.148411	-0.353401	0.116071	0.0569002	0.115609	-0.1285	0.138568	-0.0300034	-0.000173588	0.071469	0.343384	0.387399	-0.08439	0.112639	M6 red|0.3874	0.3874
1193	SLC41A1|ENSG00000133065	red	-0.0926878	-0.251683	0.0475868	-0.428254	-0.20107	-0.353398	0.408932	0.409559	0.405456	0.0528539	-0.0461961	0.101762	0.00546473	0.0443154	0.325656	0.630147	0.0618462	0.278823	M6 red|0.6301	0.6301
13261	ADCY9|ENSG00000162104	red	-0.204914	-0.292639	0.0186697	-0.519706	-0.399615	-0.353222	0.359349	0.180238	0.376632	0.0271462	0.027232	0.281704	0.0980293	0.234443	0.414345	0.549219	0.0944168	0.234061	M6 red|0.5492	0.5492
1767	CLIC5|ENSG00000112782	red	-0.0681747	-0.1389	-0.0283313	-0.34994	-0.120285	-0.353105	0.279715	-0.0146427	0.198734	-0.0518716	0.0265717	0.397342	0.310301	0.0461535	0.507414	0.564391	-0.0583625	0.114912	M6 red|0.5644	0.5644
12571	CABLES1|ENSG00000134508	red	-0.0561082	-0.186907	0.0797371	-0.276926	-0.0803625	-0.352877	0.177249	0.166931	0.275724	-0.0336334	0.0866397	-0.119621	-0.0856677	-0.0714251	0.313412	0.512877	-0.0903626	0.229717	M6 red|0.5129	0.5129
11714	APLP2|ENSG00000084234	red	-0.104526	-0.233592	-0.068389	-0.402301	-0.203312	-0.352845	0.249602	0.0318916	0.165369	-0.0310956	-0.167447	0.222748	-0.0599036	0.0656317	0.188641	0.478307	-0.0697699	0.0365272	M6 red|0.4783	0.4783
12861	PPP1R1B|ENSG00000131771	red	-0.00156983	0.0324661	0.0775685	-0.207543	0.0943786	-0.352815	0.214822	-0.0165441	0.00423785	-0.205571	-0.0589418	0.0422182	-0.0998705	-0.0628753	0.120508	0.511692	0.00224888	0.0522552	M6 red|0.5117	0.5117
4945	|ENSG00000225986	tan	0.0384721	0.221395	0.38021	0.0608522	0.0940974	-0.352754	-0.0212839	-0.115563	-0.210151	-0.372463	-0.0475163	-0.0457063	-0.0592761	-0.0908432	0.0546869	0.338182	-0.0840989	0.098367	M12 tan|0.3802	0.3802
6766	SCNN1G|ENSG00000166828	red	0.0606603	-0.0683586	0.0780117	-0.227892	0.0596342	-0.352562	0.157246	0.0422758	0.0941827	-0.193361	0.0735485	-0.103244	-0.081353	-0.0533436	0.257874	0.442169	-0.0985552	0.109732	M6 red|0.4422	0.4422
1746	EPDR1|ENSG00000086289	grey	0.0195501	-0.0134731	0.0838125	-0.129599	0.00472122	-0.352493	0.15523	0.0101516	-0.0509296	-0.182778	-0.154265	0.108508	-0.0866433	0.00660264	0.207468	0.48477	-0.164743	-0.0261964	grey|AllKmeAvg:-0.0045	AllKmeAvg:-0.0045
10973	TGFBR3|ENSG00000069702	purple	-0.115705	-0.341864	-0.239591	-0.545088	-0.245203	-0.352192	0.396584	-0.105157	0.271393	0.0284764	0.142061	0.408429	0.287254	0.349066	0.736523	0.422337	-0.108945	0.0275868	M10 purple|0.7365	0.7365
1281	NAPSB|ENSG00000131401	green	-0.0751	0.0726321	-0.0214907	-0.314368	-0.0542133	-0.351878	0.196564	-0.275107	-0.0253046	-0.248797	0.239248	0.681654	0.658362	0.19415	0.468777	0.442995	0.0752047	0.167999	M5 green|0.6817	0.6817
3930	PEX11G|ENSG00000104883	tan	0.0227733	0.533942	0.5796	0.17588	0.135444	-0.351583	-0.247617	-0.311904	-0.347696	-0.497985	-0.17155	-0.0328655	-0.0894838	-0.167614	0.0167846	0.309163	0.188622	0.184178	M12 tan|0.5796	0.5796
3403	CFD|ENSG00000197766	purple	-0.0430351	0.205955	0.143599	-0.112228	0.0512008	-0.351468	-0.0389879	-0.286866	-0.149874	-0.314785	0.0366626	0.340094	0.224983	0.114615	0.382571	0.271115	0.0429337	0.0416053	M10 purple|0.3826	0.3826
6625	TMEM9B|ENSG00000175348	grey	0.145958	0.0709089	0.0397739	-0.00031673	0.229391	-0.351402	0.207268	-0.170513	-0.105509	-0.124239	-0.0396206	0.0229447	-0.105663	-0.163562	0.0448523	0.377042	-0.410519	-0.233482	grey|AllKmeAvg:-0.0315	AllKmeAvg:-0.0315
75	AMN|ENSG00000166126	grey	-0.0297783	0.177779	0.214088	-0.0335056	0.0657861	-0.351362	-0.192	-0.0729619	-0.143809	-0.33438	-0.106543	-0.192734	-0.116859	-0.214006	0.011466	0.235178	0.0921142	0.184846	grey|AllKmeAvg:-0.0448	AllKmeAvg:-0.0448
3882	LHFPL6|ENSG00000183722	purple	-0.111853	-0.182971	-0.0879121	-0.393772	-0.192928	-0.351037	0.183898	-0.0801749	0.143703	-0.0818208	0.260945	0.390859	0.274888	0.609832	0.830312	0.400358	-0.04241	0.0675507	M10 purple|0.8303	0.8303
3386	CLDN2|ENSG00000165376	grey	-0.0853498	-0.0402197	0.0919803	-0.190701	-0.077805	-0.350855	0.0712955	-0.0452271	0.0632327	-0.189223	0.13922	0.040537	0.087591	-0.00165422	0.264632	0.405192	-0.0722605	0.189867	grey|AllKmeAvg:0.0167	AllKmeAvg:0.0167
6288	FAM167A|ENSG00000154319	red	-0.0495744	-0.0224997	0.00561827	-0.259854	-0.0421242	-0.350328	0.170922	-0.022522	0.0334923	-0.183409	-0.0279193	0.0550464	-0.0222764	0.095834	0.341183	0.340825	0.0532418	0.0670149	M6 red|0.3408	0.3408
12050	SH2D3C|ENSG00000095370	purple	-0.175749	-0.0549993	-0.0460802	-0.392921	-0.212922	-0.350155	0.0992264	-0.141993	0.0914055	-0.199941	0.327899	0.517192	0.586678	0.449061	0.795259	0.312099	0.230129	0.236782	M10 purple|0.7953	0.7953
478	CRIP1|ENSG00000213145	grey	0.134477	0.405949	0.357957	0.0700394	0.156964	-0.349868	-0.195746	-0.218252	-0.293053	-0.443382	0.0241004	0.110371	0.0901583	-0.0249164	0.0693423	0.250763	0.117652	0.143218	grey|AllKmeAvg:0.0225	AllKmeAvg:0.0225
7916	ZCCHC24|ENSG00000165424	purple	-0.161186	-0.295203	-0.224763	-0.572472	-0.309146	-0.349734	0.336291	-0.0125912	0.268802	0.0193503	0.374192	0.564569	0.408059	0.730955	0.783157	0.400363	0.035057	0.0939133	M10 purple|0.7832	0.7832
11915	UNC13B|ENSG00000198722	red	-0.0862206	-0.197198	0.0831068	-0.259469	-0.0656992	-0.349514	0.242797	0.332335	0.342857	-0.037554	0.0135392	-0.195943	-0.105615	-0.260658	0.192138	0.593478	-0.0726397	0.393178	M6 red|0.5935	0.5935
9461	TPRG1L|ENSG00000158109	grey	-0.0144978	0.0121501	0.0515728	-0.203344	-0.125823	-0.349475	0.0518853	-0.166511	-0.0309549	-0.154039	-0.000251664	0.183431	0.00719877	0.126414	0.214566	0.285491	-0.0729882	-0.0495208	grey|AllKmeAvg:-0.013	AllKmeAvg:-0.013
1634	ENKD1|ENSG00000124074	turquoise	-0.102978	0.291741	0.508039	-0.0175292	-0.0920867	-0.349337	-0.153397	-0.116331	-0.124755	-0.429704	-0.0222902	-0.0656192	0.00146033	-0.0340249	0.15822	0.294515	0.283336	0.441986	M1 turquoise|0.442	0.442
9196	ELMO1|ENSG00000155849	purple	-0.17011	-0.194434	-0.0991537	-0.351221	-0.151198	-0.349025	0.211302	0.00676661	0.175531	-0.0895487	0.367224	0.322067	0.454224	0.317494	0.603308	0.316042	-0.0330511	0.135857	M10 purple|0.6033	0.6033
7867	LINC02257|ENSG00000238042	red	0.0115246	0.0488537	0.170066	-0.0988796	0.0469953	-0.348909	0.099618	0.142645	-0.0940407	-0.253542	-0.127638	0.0516047	-0.0677341	-0.0544975	0.084498	0.390141	-0.0748182	0.0822661	M6 red|0.3901	0.3901
7883	GAS6|ENSG00000183087	purple	-0.100863	0.0101825	0.00712884	-0.334764	-0.194184	-0.348316	0.0965636	-0.269418	-0.0066466	-0.219952	0.313594	0.486699	0.374564	0.59515	0.655829	0.301778	0.12288	0.144895	M10 purple|0.6558	0.6558
11425	SESN1|ENSG00000080546	purple	-0.0763728	-0.0614829	0.0314193	-0.27118	-0.0904016	-0.3482	0.219269	-0.159166	0.128384	-0.0960215	0.192353	0.381449	0.304194	0.155464	0.502249	0.456153	-0.145363	0.139516	M10 purple|0.5022	0.5022
6072	ZNF444|ENSG00000167685	turquoise	-0.134662	0.19924	0.452061	-0.117865	-0.0891629	-0.348158	-0.103567	0.0959337	0.0808021	-0.354877	0.0407463	-0.215966	-0.0264983	-0.181654	0.0534563	0.402827	0.393079	0.672188	M1 turquoise|0.6722	0.6722
8753	ARHGEF38|ENSG00000236699	red	-0.0210111	-0.0367549	0.130526	-0.250106	-0.0264322	-0.348096	0.286561	0.107378	0.15437	-0.133318	-0.1597	-0.0430198	-0.0863124	-0.280111	-0.0260351	0.513141	0.00982405	0.345449	M6 red|0.5131	0.5131
13321	FGFR2|ENSG00000066468	red	-0.0833145	-0.192826	-0.0183208	-0.4051	-0.193813	-0.347742	0.258671	0.0233253	0.300343	-0.0135041	0.0611994	0.18364	0.0804183	0.170601	0.456682	0.522976	-0.0231845	0.164691	M6 red|0.523	0.523
1879	CD74|ENSG00000019582	green	-0.0549611	0.107745	0.0362022	-0.286856	-0.0400427	-0.347741	0.249472	-0.347519	-0.12325	-0.290824	0.205089	0.713959	0.633952	0.181974	0.289816	0.368665	0.0630768	0.0571576	M5 green|0.714	0.714
6652	TST|ENSG00000128311	tan	0.142534	0.34177	0.373278	0.186292	0.282707	-0.34759	-0.212058	-0.263856	-0.360194	-0.419962	-0.178314	-0.21019	-0.241939	-0.2369	-0.0386597	0.245448	-0.10618	-0.0571754	M12 tan|0.3733	0.3733
10808	HLA-DPB1|ENSG00000223865	green	-0.0390909	0.0834315	0.0134333	-0.286481	-0.018175	-0.347523	0.233553	-0.334717	-0.0882814	-0.258156	0.225573	0.754092	0.650484	0.195538	0.357556	0.397488	-0.0101942	0.0438404	M5 green|0.7541	0.7541
2898	GATA6|ENSG00000141448	grey	-0.090509	-0.214054	-0.131464	-0.445117	-0.212766	-0.347275	0.159883	-0.154919	0.155049	-0.0873798	0.165877	0.279869	0.252041	0.209296	0.495773	0.338794	-0.0152761	0.15592	grey|AllKmeAvg:0.0285	AllKmeAvg:0.0285
12309	MS4A15|ENSG00000166961	red	-0.0496333	-0.00704419	0.143365	-0.177964	-0.0575107	-0.347197	0.104738	-0.0117268	0.0593481	-0.176096	0.00489985	0.182423	0.112485	0.0207308	0.357416	0.49175	-0.0439448	0.126373	M6 red|0.4918	0.4918
1185	IL11RA|ENSG00000137070	turquoise	-0.136457	0.140256	0.326548	-0.195776	-0.11409	-0.347064	0.132927	0.00510129	0.0973801	-0.26916	0.0867887	0.234765	0.286137	-0.00795292	0.266875	0.51126	0.196826	0.655203	M1 turquoise|0.6552	0.6552
5277	FGFR3|ENSG00000068078	red	-0.0378932	-0.0405292	0.116294	-0.198305	-0.069215	-0.347061	0.0606577	-0.0236911	0.126327	-0.136211	-0.0694813	-0.0096411	-0.0561423	-0.0314008	0.23462	0.463511	-0.0229296	0.180337	M6 red|0.4635	0.4635
10831	PGPEP1|ENSG00000130517	turquoise	-0.14449	-0.00743015	0.114325	-0.380986	-0.246831	-0.347014	0.18365	0.105335	0.290015	-0.126884	0.0635161	0.158727	0.176286	0.0488908	0.330227	0.493157	0.337257	0.528196	M1 turquoise|0.5282	0.5282
10610	OLFM1|ENSG00000130558	red	-0.0414224	-0.0720771	-0.0487885	-0.379483	-0.0691194	-0.346918	0.33604	-0.102244	0.122468	-0.12489	0.0880616	0.337178	0.256941	0.199461	0.417018	0.435454	0.0233829	0.116952	M6 red|0.4355	0.4355
138	ACOX2|ENSG00000168306	red	0.0946282	0.016247	0.144436	-0.118029	0.165213	-0.346645	0.20024	0.0789679	0.00720159	-0.205429	-0.17183	-0.0636749	-0.171332	-0.126339	0.0976534	0.490922	-0.0412723	0.166722	M6 red|0.4909	0.4909
7618	HABP2|ENSG00000148702	red	-0.040058	-0.0476054	0.122773	-0.20727	-0.0502286	-0.346625	0.217929	0.0116643	0.0665798	-0.178528	0.0244747	0.0774657	0.0124603	-0.0109393	0.166697	0.515161	-0.0588539	0.182709	M6 red|0.5152	0.5152
2803	PHLDA3|ENSG00000174307	grey	0.0392067	0.29317	0.266268	0.0186548	0.121122	-0.346445	-0.129114	-0.0927602	-0.328694	-0.417776	-0.188401	0.13482	-0.0609655	0.0984857	0.0617423	0.296525	0.123132	0.0293941	grey|AllKmeAvg:-0.0045	AllKmeAvg:-0.0045
6534	C3orf18|ENSG00000088543	grey	-0.0346353	0.0417108	0.278036	-0.109856	-0.0354641	-0.346283	0.152942	0.110968	0.0696071	-0.164048	-0.00878971	0.0251729	-0.115494	0.0608913	0.233063	0.472402	-0.0241569	0.263644	grey|AllKmeAvg:0.0483	AllKmeAvg:0.0483
6220	CLDN23|ENSG00000253958	red	0.0200996	0.103655	0.186154	-0.0599411	0.0339285	-0.346083	-0.00808315	0.00871797	-0.0980317	-0.248721	-0.125111	0.0206321	-0.073482	-0.0973793	0.136269	0.390285	-0.0718891	0.0580396	M6 red|0.3903	0.3903
11318	TMEM108|ENSG00000144868	red	-0.00806625	-0.100803	0.0853211	-0.252536	0.000161711	-0.346013	0.299568	0.159075	0.164021	-0.11521	0.10604	-0.00625597	-0.0111694	0.0379615	0.286775	0.52257	-0.0509433	0.191832	M6 red|0.5226	0.5226
10552	BMP3|ENSG00000152785	red	-0.02548	-0.0739678	0.0467362	-0.289712	-0.0287496	-0.345837	0.35509	-0.0282047	0.127805	-0.105566	0.0172599	0.239071	0.106023	0.0162271	0.216266	0.549543	-0.0909594	0.119918	M6 red|0.5495	0.5495
5229	PPP2R5A|ENSG00000066027	red	0.167458	0.0116128	0.118985	-0.0779622	0.180493	-0.345607	0.235721	0.224957	0.0271589	-0.106515	-0.23019	0.00025811	-0.122818	-0.269456	0.0588255	0.541574	-0.251183	-0.00672553	M6 red|0.5416	0.5416
2686	AZIN2|ENSG00000142920	turquoise	-0.0826737	0.125554	0.213978	-0.198942	-0.0484651	-0.345547	0.110559	-0.0213724	-0.0339821	-0.301041	0.184164	0.170783	0.160841	0.261505	0.201436	0.392632	0.186502	0.382576	M1 turquoise|0.3826	0.3826
4513	|ENSG00000224945	turquoise	0.0304152	0.153156	0.173521	-0.22873	-0.0297102	-0.345391	0.060078	-0.171712	-0.059347	-0.342974	-0.0630527	0.216257	0.145574	-0.00697695	0.143937	0.400026	0.246992	0.431111	M1 turquoise|0.4311	0.4311
7573	MED11|ENSG00000161920	tan	0.153698	0.416145	0.536614	0.355319	0.356452	-0.345358	-0.269037	-0.109468	-0.343709	-0.480634	-0.115177	-0.314709	-0.215182	-0.339864	-0.0366158	0.280108	-0.135547	0.068278	M12 tan|0.5366	0.5366
4055	PTN|ENSG00000105894	purple	-0.013928	-0.0786427	0.0376669	-0.265522	-0.0836517	-0.345042	0.178639	-0.0291903	0.0624978	-0.147685	-0.0037751	0.133229	0.0651701	0.202799	0.537871	0.435236	-0.0498517	0.141221	M10 purple|0.5379	0.5379
2215	PLD3|ENSG00000105223	red	-0.0903937	0.0745175	0.190403	-0.112867	-0.0631466	-0.344983	-0.0215904	-0.0376487	-0.0529652	-0.253422	0.0399094	0.132759	0.0915932	0.0292235	0.272142	0.375365	0.0255846	0.163786	M6 red|0.3754	0.3754
6383	TERF2IP|ENSG00000166848	grey	-0.0474852	-0.03472	0.154019	-0.217153	-0.0200517	-0.344979	0.223621	0.111434	0.131464	-0.127525	0.114502	0.124049	0.135261	0.0975883	0.283316	0.410984	0.0304577	0.2015	grey|AllKmeAvg:0.0681	AllKmeAvg:0.0681
10790	DMBT1|ENSG00000187908	red	-0.0391756	-0.0770064	-0.0296692	-0.341207	-0.0417418	-0.344856	0.249291	-0.0882547	0.0873088	-0.181641	0.0606214	0.26991	0.190903	0.0397517	0.399169	0.483206	0.0101494	0.105745	M6 red|0.4832	0.4832
7408	|ENSG00000279041	turquoise	-0.200233	-0.265941	0.0679165	-0.465422	-0.326948	-0.344845	0.258564	0.211508	0.381307	-0.0553609	-0.0146046	0.0571625	0.0471051	-0.0134013	0.270529	0.553691	0.105316	0.572029	M1 turquoise|0.572	0.572
4963	SIL1|ENSG00000120725	grey	0.106117	0.331602	0.394058	0.203043	0.316238	-0.344655	0.0109514	-0.0865213	-0.404095	-0.478528	0.0102585	-0.197496	-0.105188	-0.214106	-0.0458734	0.214516	-0.021268	0.0131867	grey|AllKmeAvg:-0.0165	AllKmeAvg:-0.0165
7773	ANG|ENSG00000214274	grey	0.0694749	0.216242	0.275265	0.0634007	0.105325	-0.344299	-0.11798	-0.221869	-0.240824	-0.359386	-0.00903022	-0.166551	-0.0892441	-0.205061	0.0367491	0.229869	-0.116856	0.0570227	grey|AllKmeAvg:-0.0454	AllKmeAvg:-0.0454
12858	CCNDBP1|ENSG00000166946	grey	0.0983451	-0.0666534	-0.11907	-0.118419	0.247217	-0.344254	0.330637	-0.0726272	0.0717892	-0.0262272	-0.00475389	0.0853032	-0.000328101	-0.129803	0.169183	0.328819	-0.392835	-0.115616	grey|AllKmeAvg:-0.0033	AllKmeAvg:-0.0033
924	ALS2CL|ENSG00000178038	turquoise	-0.120848	0.0611479	0.202875	-0.261443	-0.210098	-0.344119	-0.0909587	-0.0613541	-0.000917769	-0.320813	-0.155131	0.0532937	0.092447	-0.0840805	0.123183	0.273079	0.27225	0.564829	M1 turquoise|0.5648	0.5648
2777	FRZB|ENSG00000162998	purple	-0.065333	-0.13414	-0.0110465	-0.278834	-0.0667814	-0.343964	0.248008	-0.003628	0.154873	-0.0508814	0.333693	0.342993	0.319348	0.371294	0.605804	0.478194	-0.191283	0.0307888	M10 purple|0.6058	0.6058
4925	STAT6|ENSG00000166888	turquoise	-0.106586	-0.0931161	0.0918279	-0.302586	-0.0961737	-0.343874	0.143368	0.0762223	0.177085	-0.129989	-0.0903363	0.0854631	0.130902	-0.165975	0.147325	0.411283	0.112709	0.414627	M1 turquoise|0.4146	0.4146
2647	MAGI1|ENSG00000151276	red	-0.122345	-0.395885	-0.109305	-0.483278	-0.222723	-0.343723	0.305831	0.26227	0.451474	0.063672	-0.0514921	-0.0800948	-0.151631	-0.00975738	0.3444	0.477292	-0.0431884	0.295415	M6 red|0.4773	0.4773
8010	TMEM220|ENSG00000187824	red	0.01251	-0.0287324	0.110569	-0.14761	0.0306238	-0.343689	0.150698	-0.104604	0.0107125	-0.171703	0.00215921	0.149795	0.119091	-0.00982123	0.29424	0.369729	-0.141996	0.0903558	M6 red|0.3697	0.3697
6404	ARHGAP27P1-BPTFP1-KPNA2P3|ENSG00000215769	turquoise	-0.138096	0.0646253	0.24267	-0.322834	-0.203524	-0.343569	0.0557678	-0.00961698	0.104196	-0.285896	-0.136133	0.137918	0.135947	-0.0935534	0.111615	0.460716	0.338012	0.720108	M1 turquoise|0.7201	0.7201
12505	CACFD1|ENSG00000160325	red	-0.147374	0.249292	0.390816	-0.0475323	-0.108764	-0.343443	-0.11856	0.121455	-0.0207979	-0.293774	-0.102259	-0.192578	-0.148556	-0.219603	0.0255367	0.424116	0.272107	0.31722	M6 red|0.4241	0.4241
5483	COL4A4|ENSG00000081052	red	-0.125703	-0.165773	0.0638626	-0.311007	-0.189469	-0.3434	0.209427	0.151707	0.252707	-0.0624527	-0.004496	0.153193	0.0557847	0.0431141	0.330197	0.562727	-0.016084	0.2968	M6 red|0.5627	0.5627
8600	GPRC5A|ENSG00000013588	grey	-0.0161514	-0.113307	-0.0494513	-0.249607	-0.0529286	-0.343	0.0397765	0.0277832	-0.0345401	-0.181407	-0.179723	-0.0788749	-0.151743	-0.0901351	0.154099	0.262449	-0.0436719	-0.0603953	grey|AllKmeAvg:-0.0645	AllKmeAvg:-0.0645
4079	TMEM219|ENSG00000149932	tan	0.12888	0.617242	0.618692	0.383069	0.328186	-0.342957	-0.370597	-0.365548	-0.612552	-0.61433	-0.106177	-0.0815959	-0.0814323	-0.250173	-0.156447	0.129147	-0.0424738	-0.0173839	M12 tan|0.6187	0.6187
1036	ARHGAP31|ENSG00000031081	purple	-0.14069	-0.358509	-0.304384	-0.581092	-0.253949	-0.342603	0.431744	-0.0380403	0.304906	0.056624	0.159557	0.633108	0.419006	0.436927	0.699411	0.492176	-0.0781681	0.0364782	M10 purple|0.6994	0.6994
12615	METRN|ENSG00000103260	tan	0.0179676	0.334608	0.499903	0.114911	0.0631534	-0.342597	-0.308744	-0.16684	-0.333491	-0.445827	-0.145205	-0.105606	-0.190247	-0.00615752	0.0235121	0.180172	0.0928911	0.0530261	M12 tan|0.4999	0.4999
715	TCTA|ENSG00000145022	grey	-0.0181276	0.187269	0.37896	0.064089	0.0756935	-0.342567	-0.00690188	0.0249078	-0.0769826	-0.263516	-0.136243	-0.131479	-0.164211	-0.230574	0.00015943	0.371651	-0.101933	0.1655	grey|AllKmeAvg:-0.0114	AllKmeAvg:-0.0114
3087	DES|ENSG00000175084	purple	-0.0950715	-0.0606481	-0.00753499	-0.283075	-0.124765	-0.34254	0.138899	-0.165526	0.0656274	-0.163017	0.163049	0.371227	0.278209	0.31958	0.654311	0.414349	-0.0423294	0.0806936	M10 purple|0.6543	0.6543
8087	P4HTM|ENSG00000178467	turquoise	0.0631379	0.34937	0.449014	0.0253908	0.129949	-0.342521	-0.0955872	-0.0274633	-0.153115	-0.381545	-0.117678	-0.173792	-0.119034	-0.268423	-0.05328	0.338414	0.200367	0.44605	M1 turquoise|0.446	0.446
4932	HSPB6|ENSG00000004776	purple	-0.105016	-0.0574242	0.0520785	-0.251737	-0.0838821	-0.342416	0.0584439	-0.0637114	0.0568044	-0.176504	0.16474	0.195047	0.129388	0.382093	0.630575	0.354695	0.00188085	0.0739793	M10 purple|0.6306	0.6306
4630	ZNF846|ENSG00000196605	red	-0.058533	0.168899	0.193553	-0.216604	-0.0735891	-0.342096	0.136183	-0.124337	0.0509525	-0.234869	0.0106353	0.242309	0.177242	0.0504428	0.220751	0.460349	0.147951	0.426762	M6 red|0.4603	0.4603
12705	EFCAB14|ENSG00000159658	red	-0.116752	-0.459313	-0.195889	-0.526509	-0.345981	-0.342005	0.448973	0.208234	0.436484	0.202546	0.00203594	0.204999	0.022954	0.134998	0.353988	0.522722	-0.211096	0.0499492	M6 red|0.5227	0.5227
10253	|ENSG00000260244	purple	-0.0628821	-0.173386	-0.0802464	-0.40127	-0.167519	-0.341972	0.33229	-0.000707009	0.210972	-0.0638405	0.141779	0.379534	0.231535	0.407895	0.53255	0.502747	-0.0252497	0.151175	M10 purple|0.5325	0.5325
8998	SPRY2|ENSG00000136158	red	0.0387127	-0.06714	-0.113722	-0.328196	0.0217296	-0.341772	0.347696	-0.0752736	0.0887707	-0.0835233	-0.160998	0.227745	-0.0412798	-0.0131628	0.195669	0.506395	-0.0721205	-0.00718147	M6 red|0.5064	0.5064
2695	CAPS|ENSG00000105519	red	0.0324998	0.314052	0.33468	-0.0371444	-0.0171696	-0.341564	-0.0937945	-0.220525	-0.129876	-0.347054	-0.0421896	0.104308	0.0716377	-0.0393632	0.155287	0.356059	0.194211	0.289177	M6 red|0.3561	0.3561
10225	SLC15A2|ENSG00000163406	red	-0.0660094	-0.0430191	0.129203	-0.265343	-0.1462	-0.341509	0.254744	0.00155878	0.14292	-0.0937406	-0.114164	0.256798	0.0724365	-0.0264594	0.259232	0.594427	-0.0439234	0.170676	M6 red|0.5944	0.5944
11194	SESN3|ENSG00000149212	red	-0.0818107	-0.30061	-0.141373	-0.430564	-0.0833763	-0.341176	0.439415	0.090853	0.27786	0.0578033	0.0213449	0.224998	0.063002	0.126225	0.357799	0.531908	-0.176364	0.0554501	M6 red|0.5319	0.5319
5720	PRELP|ENSG00000188783	pink	-0.130258	-0.236843	-0.0975815	-0.412799	-0.221938	-0.340816	0.221982	-0.0353662	0.170062	-0.048253	0.320127	0.399023	0.255021	0.679762	0.649251	0.336479	-0.0476285	0.0320659	M8 pink|0.6798	0.6798
6312	FLRT3|ENSG00000125848	red	-0.0209966	-0.136415	-0.0171178	-0.224022	-0.0347384	-0.340765	0.158022	-0.0296167	0.0856163	-0.0933963	-0.022586	0.0317163	-0.041572	-0.0295177	0.338861	0.422058	-0.200524	-0.0345309	M6 red|0.4221	0.4221
1619	TNFRSF10C|ENSG00000173535	grey	0.0163331	0.0183549	0.123822	-0.094694	0.129105	-0.340615	0.157679	0.0677189	-0.0155395	-0.188493	-0.05802	-0.0656312	-0.125191	-0.116951	0.057261	0.390856	-0.0854973	0.0574373	grey|AllKmeAvg:-0.004	AllKmeAvg:-0.004
11297	EHD2|ENSG00000024422	purple	-0.192229	-0.235689	-0.203202	-0.528366	-0.279983	-0.340421	0.207435	-0.0855727	0.0964806	-0.116473	-0.0597793	0.311083	0.0746216	0.38084	0.408823	0.318774	0.122077	0.00692518	M10 purple|0.4088	0.4088
12924	TMEM100|ENSG00000166292	purple	-0.0272372	-0.102818	-0.0898648	-0.298804	0.00168918	-0.340249	0.280139	-0.114192	0.116804	-0.0922858	0.0883089	0.379193	0.235464	0.14709	0.568915	0.450942	-0.158651	0.0514052	M10 purple|0.5689	0.5689
5699	ADRA2A|ENSG00000150594	grey	-0.0976966	-0.12962	-0.0164521	-0.320246	-0.127917	-0.340247	0.230218	0.0033885	0.156186	-0.0974189	0.218559	0.158534	0.2034	0.137799	0.371835	0.412728	-0.0276797	0.219592	grey|AllKmeAvg:0.0531	AllKmeAvg:0.0531
12758	C4B|ENSG00000224389	red	-0.149409	-0.0990601	0.066284	-0.376245	-0.25157	-0.340224	0.269263	0.073857	0.212184	-0.0900887	0.226463	0.317027	0.277532	0.241057	0.391221	0.488922	0.151692	0.256225	M6 red|0.4889	0.4889
12850	NAA60|ENSG00000122390	tan	-0.18392	0.332405	0.654743	0.0253401	-0.20453	-0.340189	-0.304002	-0.0772785	-0.191479	-0.474632	-0.0737996	-0.116071	-0.00433585	-0.0783095	0.083717	0.294525	0.383424	0.425516	M12 tan|0.6547	0.6547
3668	RTL5|ENSG00000242732	red	-0.112459	-0.209177	0.0263028	-0.37222	-0.222445	-0.339951	0.326185	0.0374583	0.306778	-0.0300004	0.174259	0.184654	0.176393	0.20982	0.47653	0.489017	0.00617119	0.23865	M6 red|0.489	0.489
3702	SGF29|ENSG00000176476	tan	-0.0346988	0.382724	0.574686	0.04831	0.0556237	-0.339935	-0.103549	-0.105291	-0.193048	-0.45557	-0.0144863	-0.0302709	0.0196531	-0.149511	0.0354592	0.368535	0.271172	0.34383	M12 tan|0.5747	0.5747
3729	FGGY|ENSG00000172456	red	0.0862268	0.0979431	0.287472	0.0435723	0.159689	-0.339842	0.116293	-0.0753164	-0.0930561	-0.20359	-0.169821	0.00597145	-0.12778	-0.155073	0.0831123	0.394944	-0.266715	-0.00993202	M6 red|0.3949	0.3949
12389	LINC01671|ENSG00000225431	red	-0.013063	0.0331456	0.15251	-0.0980438	0.0260804	-0.339708	0.0558363	-0.0774202	-0.0444003	-0.228982	-0.118957	0.00668675	-0.0475086	-0.149925	0.144542	0.453961	-0.153026	0.0842894	M6 red|0.454	0.454
13459	|ENSG00000276259	turquoise	-0.114897	-0.00883491	0.319223	-0.157441	-0.089139	-0.33969	0.0693453	0.165378	0.17817	-0.244351	-0.0166144	-0.194225	-0.0327909	-0.151486	0.119814	0.406525	0.145948	0.680397	M1 turquoise|0.6804	0.6804
11895	TRIM13|ENSG00000204977	grey	0.123799	-0.0666164	0.009209	-0.115191	0.18438	-0.339633	0.254215	0.0613319	0.133531	-0.044033	0.0379877	-0.0397678	-0.0538592	-0.0752353	0.218454	0.419289	-0.263334	0.0638106	grey|AllKmeAvg:0.0282	AllKmeAvg:0.0282
1196	TOB1|ENSG00000141232	red	0.0158309	-0.0665496	0.102391	-0.0475987	0.128853	-0.339035	0.0799022	0.122428	0.0460839	-0.121841	-0.19234	-0.315536	-0.28233	-0.339145	0.0457562	0.326775	-0.262065	-0.0316252	M6 red|0.3268	0.3268
4765	CEBPA-DT|ENSG00000267296	red	-0.0324968	0.0485649	0.198613	-0.132688	0.0380994	-0.338968	0.0895274	-0.0538393	0.0708182	-0.207994	-0.0326573	0.0468507	0.0246235	-0.112188	0.216509	0.527202	-0.0279248	0.247919	M6 red|0.5272	0.5272
5778	P3H2|ENSG00000090530	red	0.00722539	-0.164684	-0.0809159	-0.263275	-0.00408363	-0.338738	0.160811	-0.0811602	0.03992	-0.133638	-0.138333	0.171533	-0.000611363	0.071836	0.394235	0.3991	-0.188392	-0.061569	M6 red|0.3991	0.3991
13422	|ENSG00000253671	turquoise	-0.0205222	0.0559117	0.353295	-0.0974822	0.0247307	-0.338683	0.0583934	0.202495	0.0886087	-0.229006	-0.0788046	-0.204773	-0.150922	-0.226891	0.0351167	0.465961	0.0524064	0.472147	M1 turquoise|0.4721	0.4721
7099	TEX264|ENSG00000164081	cyan	0.167578	0.581361	0.539147	0.334817	0.382752	-0.338549	-0.299459	-0.332523	-0.533784	-0.593728	-0.16008	-0.160576	-0.154083	-0.317901	-0.151835	0.173928	0.0186778	0.0436003	M14 cyan|0.5814	0.5814
13391	SELP|ENSG00000174175	purple	-0.129644	-0.261256	-0.205704	-0.442824	-0.158454	-0.338418	0.290934	-0.0466772	0.237997	-0.0126468	0.33385	0.404729	0.418687	0.317926	0.772411	0.442156	-0.106196	0.0548809	M10 purple|0.7724	0.7724
2788	TRIOBP|ENSG00000100106	turquoise	-0.140851	0.138423	0.248265	-0.201609	-0.214871	-0.338266	-0.145343	-0.138379	-0.0601957	-0.326558	-0.127891	0.0956562	0.0430215	0.0375642	0.203739	0.312714	0.293512	0.361011	M1 turquoise|0.361	0.361
8869	STXBP1|ENSG00000136854	red	-0.0182111	-0.148172	0.00990647	-0.322635	-0.00317311	-0.338261	0.349635	0.273288	0.278611	-0.0491576	-0.00563605	-0.00189653	-0.0330172	-0.120853	0.189286	0.610946	-0.00981243	0.267553	M6 red|0.6109	0.6109
1327	ERCC5|ENSG00000134899	turquoise	-0.130101	0.0119866	0.128302	-0.251238	-0.138191	-0.33824	0.0765586	0.00449471	0.096552	-0.239737	0.0596921	0.0712737	0.187916	-0.0215	0.191817	0.32513	0.191741	0.465029	M1 turquoise|0.465	0.465
12567	COX7A1|ENSG00000161281	pink	0.0506083	0.28201	0.158517	0.0252101	0.133568	-0.338121	-0.184906	-0.427327	-0.364758	-0.403268	0.219562	0.331422	0.210637	0.57666	0.52042	0.130341	-0.0899592	-0.138606	M8 pink|0.5767	0.5767
11918	VMAC|ENSG00000187650	turquoise	-0.074818	0.282003	0.390539	-0.1655	-0.0876378	-0.33811	0.0535984	0.0479069	0.113351	-0.262356	0.104238	0.0854771	0.166394	-0.046563	0.1535	0.45166	0.410483	0.603413	M1 turquoise|0.6034	0.6034
10702	ARSD|ENSG00000006756	red	-0.024726	-0.181992	0.115495	-0.182397	-0.0728156	-0.337895	0.327381	0.178607	0.123722	-0.0757983	-0.220538	-0.0900951	-0.196426	-0.150083	0.0602225	0.475342	-0.240374	0.0900588	M6 red|0.4753	0.4753
7141	EBF4|ENSG00000088881	turquoise	-0.141476	-0.00810237	0.21803	-0.271541	-0.252937	-0.337867	0.0522282	-0.0612626	0.124165	-0.195012	0.099843	0.12293	0.10474	0.28481	0.374752	0.406254	0.197607	0.376296	M1 turquoise|0.3763	0.3763
6758	MRPS25|ENSG00000131368	turquoise	0.0514166	0.15446	0.322412	-0.038854	0.221145	-0.33783	0.0435996	0.171006	0.0166373	-0.303526	-0.0937432	-0.248961	-0.110662	-0.367887	-0.0408875	0.472645	0.103621	0.504442	M1 turquoise|0.5044	0.5044
9466	PALMD|ENSG00000099260	purple	-0.0921645	-0.206724	-0.0894303	-0.337072	-0.145086	-0.337718	0.231574	-0.0735232	0.170023	-0.0250955	0.203418	0.202143	0.162671	0.346588	0.681811	0.358592	-0.189647	-0.000563165	M10 purple|0.6818	0.6818
10476	|ENSG00000250318	turquoise	-0.152987	0.132015	0.259608	-0.229932	-0.248321	-0.337602	-0.0701481	-0.0591372	0.0199043	-0.33644	-0.0145864	0.104111	0.158939	0.102278	0.257626	0.329362	0.397399	0.562129	M1 turquoise|0.5621	0.5621
5753	SCP2|ENSG00000116171	red	0.10997	-0.0269242	0.126279	-0.0748751	0.0469147	-0.337572	0.178556	0.0615747	-0.00887475	-0.0958644	-0.156043	0.000610579	-0.192585	-0.124005	0.0498411	0.451797	-0.312752	-0.0883946	M6 red|0.4518	0.4518
3108	SDCCAG8|ENSG00000054282	red	0.0129129	-0.0687476	0.154066	-0.174645	-0.00494703	-0.337564	0.196017	0.272214	0.0768493	-0.150604	-0.11372	0.0451834	-0.0663862	-0.0569723	0.132156	0.452067	-0.110259	0.135349	M6 red|0.4521	0.4521
11407	ANKRD29|ENSG00000154065	red	0.0258011	-0.0262865	0.057288	-0.14539	0.115172	-0.337507	0.122274	0.00983164	-0.00620928	-0.228192	0.0372268	0.0714923	0.121834	-0.110265	0.297672	0.411391	-0.150582	0.176111	M6 red|0.4114	0.4114
6607	ABCC3|ENSG00000108846	red	-0.117071	-0.0385384	0.0792118	-0.238698	-0.121398	-0.337365	0.124303	0.0263073	-0.00778873	-0.222676	-0.291683	0.0547747	-0.0942938	-0.138292	0.0108297	0.364611	0.0152557	0.197173	M6 red|0.3646	0.3646
8000	ERMAP|ENSG00000164010	red	-0.0359657	-0.0891794	-0.0299381	-0.286167	-0.0909572	-0.33721	0.270376	-0.0898325	0.0896326	-0.062089	-0.0707306	0.308878	0.165051	0.0814512	0.323925	0.408036	-0.116391	0.109883	M6 red|0.408	0.408
7264	PARP3|ENSG00000041880	red	-0.0363618	0.0563518	0.117317	-0.265246	-0.0617804	-0.337175	0.188889	-0.0936798	0.016444	-0.212009	-0.137644	0.254513	0.158545	-0.0421762	0.117266	0.423674	0.139946	0.311346	M6 red|0.4237	0.4237
11041	ADGRE5|ENSG00000123146	green	-0.0601125	0.00583717	-0.161907	-0.389017	-0.0186564	-0.337116	0.197116	-0.235793	-0.0811414	-0.247591	0.132184	0.470394	0.419174	0.185301	0.366488	0.272745	0.17102	0.0509404	M5 green|0.4704	0.4704
2193	CLDN18|ENSG00000066405	red	-0.0598183	-0.122033	-0.103773	-0.33943	-0.0678183	-0.336961	0.246164	-0.112868	0.131901	-0.109976	0.00201316	0.309094	0.214394	-0.043034	0.471341	0.483397	-0.0898844	0.0955729	M6 red|0.4834	0.4834
7769	ZNF204P|ENSG00000204789	grey	-0.0112134	-0.00934695	0.177177	-0.160646	0.00971324	-0.336947	0.284228	0.0106219	0.0745166	-0.160774	-0.0747936	0.0544766	0.0320692	-0.0998121	0.161893	0.514027	-0.0569838	0.275045	grey|AllKmeAvg:0.038	AllKmeAvg:0.038
8426	ERICH2|ENSG00000204334	red	0.0364169	0.148223	0.265288	0.0269669	0.107898	-0.336935	-0.0711804	-0.107159	-0.118149	-0.301453	-0.11483	-0.0786019	-0.107644	-0.268999	0.0709434	0.419507	-0.105998	0.101801	M6 red|0.4195	0.4195
7835	ATP11A|ENSG00000068650	red	-0.0389024	-0.325111	-0.0939484	-0.414244	-0.0747543	-0.336903	0.390317	0.356468	0.373923	0.0448964	-0.0119904	-0.0896398	-0.123754	-0.0891768	0.213685	0.579136	-0.0285659	0.255166	M6 red|0.5791	0.5791
11216	|ENSG00000224307	red	-0.0871141	-0.0468695	-0.0369427	-0.357783	-0.0488178	-0.33683	0.329326	-0.120314	0.0932482	-0.0970412	0.010278	0.406296	0.198739	0.107486	0.287739	0.467604	-0.0265021	0.126839	M6 red|0.4676	0.4676
8307	BMP2|ENSG00000125845	purple	0.0538504	-0.128186	-0.0917695	-0.22009	0.100118	-0.33652	0.13098	-0.0716197	0.0215523	-0.153607	0.0367977	-0.00179195	-0.0338826	0.0691991	0.343501	0.268381	-0.211131	-0.0440479	M10 purple|0.3435	0.3435
4231	BNIPL|ENSG00000163141	grey	-0.0540951	0.0617556	0.226551	-0.0910507	0.00627898	-0.336293	0.0572335	0.0888284	-0.0122914	-0.229959	-0.17802	-0.0221	-0.066243	-0.160552	0.148518	0.469873	0.0117797	0.271381	grey|AllKmeAvg:0.0106	AllKmeAvg:0.0106
3294	|ENSG00000259976	red	-0.128057	-0.187311	-0.00668564	-0.370678	-0.183288	-0.33617	0.23979	-0.0197051	0.12897	-0.160342	-0.00491345	0.184591	0.170988	0.184415	0.367657	0.425147	0.03284	0.292771	M6 red|0.4251	0.4251
11609	FAM149A|ENSG00000109794	red	0.0570144	-0.0563605	0.12707	-0.169665	-0.0179478	-0.336111	0.202507	0.0976195	0.139456	-0.143263	0.0145214	-0.112452	-0.109122	-0.137533	0.144121	0.51978	-0.0891396	0.231563	M6 red|0.5198	0.5198
12564	CASZ1|ENSG00000130940	red	-0.190391	-0.186786	0.139906	-0.373111	-0.36815	-0.33609	0.180486	0.207169	0.41154	-0.0114614	0.00911711	-0.0575751	-0.0286676	-0.0456261	0.309173	0.489352	0.160306	0.44302	M6 red|0.4894	0.4894
1800	TMEM115|ENSG00000126062	grey	-0.057733	0.250728	0.305201	-0.0196445	0.0338837	-0.33593	-0.243002	-0.137958	-0.188766	-0.394763	-0.0521556	-0.10532	-0.062202	0.00269852	0.136773	0.19069	0.228763	0.175927	grey|AllKmeAvg:-0.0152	AllKmeAvg:-0.0152
3735	C1orf210|ENSG00000253313	red	0.0360354	0.121798	0.365918	0.097846	0.130298	-0.335875	0.0451957	0.160333	-0.0683423	-0.216967	-0.200373	-0.320592	-0.310584	-0.418858	-0.120498	0.458093	-0.208313	0.0872611	M6 red|0.4581	0.4581
6238	LDLRAP1|ENSG00000157978	red	-0.147814	0.0714556	0.21759	-0.240168	-0.256988	-0.335789	0.0212951	-0.02026	0.0646688	-0.182179	-0.0631196	0.169038	0.0876867	0.0128134	0.172068	0.414842	0.194255	0.220688	M6 red|0.4148	0.4148
3255	SLC16A7|ENSG00000118596	red	-0.0413939	-0.202965	-0.1053	-0.351469	-0.123381	-0.335736	0.356256	-0.0432596	0.0989209	-0.0609804	-0.0385783	0.317071	0.142863	0.158919	0.301571	0.417648	-0.202875	-0.0232452	M6 red|0.4176	0.4176
1686	SH3BP5-AS1|ENSG00000224660	turquoise	-0.178686	-0.0663311	0.229213	-0.3344	-0.264633	-0.335638	0.0950697	0.109932	0.261875	-0.214807	0.0734992	0.0827169	0.219574	-0.048963	0.248538	0.463882	0.267281	0.848214	M1 turquoise|0.8482	0.8482
3785	CRNDE|ENSG00000245694	red	0.0661571	0.141332	0.404497	0.0169542	0.120014	-0.335567	0.105839	0.1261	0.0211443	-0.259387	-0.154982	-0.265463	-0.252827	-0.297747	-0.0351265	0.492975	-0.0479041	0.38252	M6 red|0.493	0.493
718	CASS4|ENSG00000087589	purple	-0.140142	-0.333502	-0.257133	-0.546514	-0.254061	-0.33548	0.397141	-0.0686706	0.300351	0.072126	0.306415	0.667635	0.540562	0.499772	0.770603	0.419939	-0.123106	0.0472467	M10 purple|0.7706	0.7706
11364	TDRD3|ENSG00000083544	grey	-0.00195737	-0.181517	-0.133267	-0.314093	0.00743695	-0.335269	0.379557	0.0137751	0.19784	-0.0186587	0.10186	0.148054	0.141596	0.0882418	0.345545	0.331764	-0.126429	0.0992128	grey|AllKmeAvg:0.0413	AllKmeAvg:0.0413
9982	CDK18|ENSG00000117266	turquoise	-0.112958	0.064928	0.258246	-0.237752	-0.178472	-0.33505	0.115323	0.0806514	0.0396671	-0.252776	-0.126073	0.158613	0.0910332	-0.0379806	0.0909428	0.456632	0.227183	0.418082	M1 turquoise|0.4181	0.4181
3111	ANGPT1|ENSG00000154188	purple	-0.0199946	-0.301709	-0.182458	-0.397483	-0.0818289	-0.334625	0.374466	-0.0393613	0.26552	0.07631	0.179373	0.326484	0.208801	0.335563	0.684785	0.409278	-0.288102	-0.0420306	M10 purple|0.6848	0.6848
3502	TMEM98|ENSG00000006042	red	-0.0432644	0.0281265	0.135106	-0.120459	0.0145516	-0.334381	0.112131	-0.0510077	-0.0201782	-0.158911	-0.0196819	0.0874834	-0.0509647	0.0395451	0.193232	0.454601	-0.136239	-9.77754e-05	M6 red|0.4546	0.4546
4738	NUBP1|ENSG00000103274	tan	0.0518885	0.223275	0.419059	0.0516829	0.0985673	-0.334359	0.107872	-0.0900346	-0.17193	-0.305584	-0.0158022	0.128907	0.0713757	-0.0874223	0.07323	0.377844	-0.0495126	-0.0211603	M12 tan|0.4191	0.4191
9728	SLC44A3|ENSG00000143036	grey	0.0107467	-0.00873024	0.129275	-0.0403179	0.0360423	-0.334315	0.0534856	0.0331417	-0.0123306	-0.139731	-0.22727	-0.163882	-0.279565	-0.153127	0.0895642	0.379213	-0.256125	-0.0287621	grey|AllKmeAvg:-0.0507	AllKmeAvg:-0.0507
3570	CLDN5|ENSG00000184113	purple	-0.0392859	0.184874	0.10261	-0.0708884	0.0861261	-0.33409	-0.155132	-0.27338	-0.211178	-0.367575	0.0844876	0.157334	0.160276	0.174252	0.542263	0.186806	0.0715684	-0.00965936	M10 purple|0.5423	0.5423
13139	MT-ND6|ENSG00000198695	turquoise	-0.21498	-0.0184066	0.186534	-0.202534	-0.222294	-0.333992	-0.120881	-0.076724	-0.00641271	-0.31345	0.0355319	-0.020021	0.0573888	-0.10645	0.131441	0.275219	0.105978	0.375631	M1 turquoise|0.3756	0.3756
12296	SMIM6|ENSG00000259120	grey	0.0909077	0.158626	0.242889	0.0421474	0.0939451	-0.333899	-0.0859164	-0.182649	-0.166877	-0.299273	-0.163907	-0.103815	-0.154203	-0.188545	0.00874478	0.346253	-0.11098	0.0727357	grey|AllKmeAvg:-0.0408	AllKmeAvg:-0.0408
7164	MOAP1|ENSG00000165943	red	-0.0124676	-0.0119762	0.238036	-0.13939	0.044989	-0.333631	0.236175	0.189322	0.220125	-0.0802892	0.00807089	-0.083984	-0.0564879	-0.190407	0.145746	0.548769	-0.105219	0.260492	M6 red|0.5488	0.5488
685	IFITM2|ENSG00000185201	grey	0.105013	0.225182	0.0994211	-0.0247539	0.248505	-0.333553	-0.0359858	-0.196339	-0.303773	-0.372324	0.0780565	0.0871049	0.069707	0.119824	0.125282	0.183939	0.0376296	-0.0856326	grey|AllKmeAvg:0.0015	AllKmeAvg:0.0015
3690	GMPR|ENSG00000137198	red	-0.0295232	0.0839172	0.174121	-0.0586264	0.0549473	-0.333376	0.142821	-0.071073	-0.0886378	-0.264026	-0.0829386	0.105704	0.0756952	-0.164764	0.200326	0.473911	-0.0927506	0.0836375	M6 red|0.4739	0.4739
7708	LAMA2|ENSG00000196569	purple	-0.160243	-0.491285	-0.356146	-0.65361	-0.331368	-0.333363	0.473834	0.0223909	0.413089	0.141444	0.310792	0.512674	0.36596	0.623463	0.824778	0.429426	-0.130288	0.0349339	M10 purple|0.8248	0.8248
11650	TEK|ENSG00000120156	purple	-0.0897274	-0.342414	-0.306566	-0.51489	-0.165548	-0.333138	0.379736	-0.00745119	0.2784	0.051258	0.20069	0.444923	0.317369	0.392432	0.855714	0.420306	-0.138746	-0.0451861	M10 purple|0.8557	0.8557
12734	F8|ENSG00000185010	red	-0.0281869	-0.191955	-0.0687195	-0.330622	-0.0931462	-0.333082	0.428338	-0.0569792	0.180333	0.00908788	0.0308898	0.377987	0.222947	0.0964485	0.459951	0.455658	-0.238275	-0.0751224	M6 red|0.4557	0.4557
4807	MTUS1|ENSG00000129422	grey	-0.0130457	-0.234874	-0.00780796	-0.273588	-0.0114836	-0.333009	0.279327	0.243125	0.276991	0.00787749	-0.0626676	-0.200124	-0.210176	-0.155423	0.162018	0.451058	-0.133066	0.141287	grey|AllKmeAvg:-0.0041	AllKmeAvg:-0.0041
5781	SULT1A2|ENSG00000197165	grey	-0.0471032	0.191663	0.445678	0.0625237	0.00365977	-0.332828	-0.0987091	-0.0184208	-0.140058	-0.34672	-0.181905	-0.111809	-0.139005	-0.266072	0.000298515	0.440412	-0.00894286	0.240004	grey|AllKmeAvg:-0.0171	AllKmeAvg:-0.0171
5934	AMIGO1|ENSG00000181754	grey	-0.117129	-0.166981	0.0921891	-0.258129	-0.0778574	-0.332785	0.312428	0.188366	0.289013	0.0167722	-0.00868966	-0.013075	-0.0789358	-0.0824568	0.256599	0.555511	-0.0837614	0.1866	grey|AllKmeAvg:0.0376	AllKmeAvg:0.0376
9271	RETSAT|ENSG00000042445	grey	-0.0761945	-0.079676	-0.0697342	-0.191786	0.0232653	-0.332744	0.0975887	-0.0816288	-0.0631881	-0.187566	-0.146796	-0.0456155	-0.144514	-0.0975441	0.0940043	0.231451	-0.0919698	-0.0503109	grey|AllKmeAvg:-0.0674	AllKmeAvg:-0.0674
12568	HEIH|ENSG00000278970	grey	0.0375631	0.187119	0.377226	0.0950544	0.162199	-0.332587	0.145676	-0.119435	-0.130259	-0.290444	0.0480331	-0.06331	0.0204705	-0.221643	0.0707513	0.373471	-0.16958	0.126115	grey|AllKmeAvg:0.0176	AllKmeAvg:0.0176
9408	RFX1|ENSG00000132005	greenyellow	-0.213957	0.0494734	0.130272	-0.422426	-0.279328	-0.332476	0.0928117	0.177169	0.234406	-0.170078	-0.0435621	0.104418	0.0573527	0.0668138	0.223872	0.396139	0.590129	0.452239	M11 greenyellow|0.5901	0.5901
2022	TMEM50B|ENSG00000142188	red	0.0601012	0.0737748	0.245854	0.0100178	0.102037	-0.332454	0.215852	0.0213116	0.0262077	-0.1353	0.0275069	0.00107224	-0.061369	-0.129462	0.15108	0.532323	-0.318463	0.125915	M6 red|0.5323	0.5323
5782	RORC|ENSG00000143365	grey	0.024138	0.0546652	0.20967	-0.0276753	0.146147	-0.332278	0.0375563	0.261268	0.0289703	-0.19763	-0.152353	-0.270225	-0.228038	-0.339311	-0.0463552	0.384754	-0.0601449	0.183984	grey|AllKmeAvg:-0.0179	AllKmeAvg:-0.0179
11579	ITPKB|ENSG00000143772	red	-0.154925	-0.191325	0.0365098	-0.367251	-0.183088	-0.332257	0.213757	0.343042	0.330661	-0.0469261	0.113306	0.00298542	0.055415	0.0916785	0.377825	0.474126	0.146191	0.324363	M6 red|0.4741	0.4741
9741	FBXO38|ENSG00000145868	salmon	-0.0183169	-0.323555	-0.118936	-0.452497	-0.067572	-0.332229	0.72325	0.22738	0.420138	0.129468	0.0133985	0.113793	0.0253247	-0.00668004	0.294698	0.548286	-0.117083	0.230101	M13 salmon|0.7232	0.7232
7002	ROBO4|ENSG00000154133	purple	-0.165231	-0.202084	-0.115464	-0.398792	-0.189212	-0.332202	0.126501	-0.0358228	0.143166	-0.117397	0.156819	0.265769	0.230163	0.409977	0.824984	0.303786	0.0884679	0.103489	M10 purple|0.825	0.825
3334	CHI3L2|ENSG00000064886	purple	-0.036075	-0.0305865	-0.0198198	-0.209791	-0.00207017	-0.332124	0.150729	-0.145546	-0.0322439	-0.189619	0.116611	0.310041	0.272227	0.0659858	0.389343	0.35034	-0.131636	0.00420816	M10 purple|0.3893	0.3893
5439	TMEM87A|ENSG00000103978	grey	0.0747007	-0.209327	-0.0626645	-0.187908	0.0850911	-0.332036	0.318726	0.112526	0.147437	0.020422	-0.211074	-0.0859906	-0.246879	-0.119585	0.119301	0.370552	-0.326619	-0.150272	grey|AllKmeAvg:-0.038	AllKmeAvg:-0.038
7300	MIR3677|ENSG00000266643	turquoise	-0.138099	0.0411682	0.245618	-0.269925	-0.191971	-0.332016	0.0254218	-0.034672	0.110081	-0.274232	0.00696339	0.097908	0.182946	-0.0820855	0.281656	0.439413	0.241641	0.551401	M1 turquoise|0.5514	0.5514
4252	ATP2C2|ENSG00000064270	grey	-0.131874	-0.113811	0.144793	-0.169635	-0.0854407	-0.331689	0.10746	0.0841525	0.117805	-0.140665	-0.0265986	-0.205235	-0.171117	-0.109651	0.148083	0.327919	-0.0488939	0.191705	grey|AllKmeAvg:-0.0229	AllKmeAvg:-0.0229
3791	SCARA3|ENSG00000168077	purple	-0.15084	-0.135067	0.0536669	-0.29502	-0.230438	-0.331608	0.119233	-0.0409447	0.171767	-0.111695	0.0986557	0.158392	0.137821	0.286216	0.564137	0.388826	-0.0167116	0.161537	M10 purple|0.5641	0.5641
12558	ZDHHC7|ENSG00000153786	grey	-0.164017	-0.251261	0.00808483	-0.381839	-0.377404	-0.331396	0.171706	0.0770741	0.21994	-0.0270838	-0.0991396	0.0979835	0.00437392	0.0737989	0.287724	0.317446	0.0463209	0.209948	grey|AllKmeAvg:-0.0065	AllKmeAvg:-0.0065
6110	EPB41L4A-AS1|ENSG00000224032	grey60	0.263644	0.201109	0.124797	0.0359191	0.582424	-0.331382	0.18844	-0.197287	-0.195989	-0.332727	-0.0101125	-0.177529	-0.0556164	-0.202007	0.0165362	0.186305	-0.130892	0.0297884	M17 grey60|0.5824	0.5824
3186	THSD1|ENSG00000136114	purple	-0.119808	-0.172976	-0.159112	-0.419758	-0.182387	-0.331332	0.229678	-0.105806	0.172732	-0.0795784	0.154104	0.419177	0.330713	0.389177	0.780874	0.362523	0.0527891	0.134128	M10 purple|0.7809	0.7809
5969	RGN|ENSG00000130988	grey	-0.127215	0.0364407	0.195822	-0.12682	-0.06466	-0.331331	0.0374964	-0.000254587	0.0171403	-0.226853	-0.016274	0.0382851	0.0148679	-0.0467464	0.183051	0.445121	0.0316994	0.249591	grey|AllKmeAvg:0.0172	AllKmeAvg:0.0172
10529	KIF12|ENSG00000136883	red	-0.0616998	0.0289334	0.240977	-0.0940588	0.0258021	-0.331312	0.045732	0.0454265	0.0210235	-0.253572	-0.0402026	-0.138261	-0.0436571	-0.174613	0.0762888	0.428073	-0.0545364	0.402081	M6 red|0.4281	0.4281
10326	ANXA11|ENSG00000122359	grey	0.0123476	-0.0380331	-0.0505718	-0.214679	0.0636678	-0.331137	0.0686836	-0.0466668	-0.0839216	-0.188053	-0.141797	0.0679223	-0.0360887	-0.0265156	0.114247	0.282263	-0.0352875	-0.0586494	grey|AllKmeAvg:-0.0357	AllKmeAvg:-0.0357
1737	ABI3BP|ENSG00000154175	purple	-0.165278	-0.329525	-0.270332	-0.552217	-0.236693	-0.331115	0.429637	-0.108047	0.317536	0.0406476	0.323782	0.615813	0.615373	0.358915	0.733085	0.436706	-0.112577	0.10971	M10 purple|0.7331	0.7331
3003	SULT1C2|ENSG00000198203	red	-0.0993981	-0.0367474	0.108053	-0.269358	-0.209219	-0.331006	0.146103	-0.0973385	0.0734213	-0.194466	0.032825	0.188371	0.192569	-0.0722427	0.161464	0.47215	0.021033	0.370161	M6 red|0.4721	0.4721
12311	RUFY1|ENSG00000176783	grey	-0.0332165	-0.132941	0.026816	-0.306446	-0.0331572	-0.330813	0.385211	0.161316	0.0987088	-0.17714	-0.0391157	0.042908	0.0743536	-0.0769552	0.156441	0.383557	0.0629157	0.247872	grey|AllKmeAvg:0.0284	AllKmeAvg:0.0284
9405	MAN1C1|ENSG00000117643	purple	-0.20317	-0.195506	-0.0592919	-0.495418	-0.331342	-0.330687	0.331901	-0.0514745	0.287668	-0.0170691	0.328975	0.519131	0.471242	0.444762	0.625004	0.428988	0.0833327	0.210658	M10 purple|0.625	0.625
6965	SH3BGRL2|ENSG00000198478	red	-0.0295177	-0.197921	0.0427451	-0.164419	-0.0779912	-0.330683	0.193881	0.0401895	0.147941	-0.0286566	-0.0446809	-0.143087	-0.163652	-0.151062	0.17042	0.421505	-0.302438	0.0260328	M6 red|0.4215	0.4215
8042	NCALD|ENSG00000104490	red	-0.0945718	-0.0772775	0.108173	-0.233997	-0.0831121	-0.330446	0.270408	0.0381412	0.110394	-0.121927	0.0662811	0.153879	0.044164	0.118135	0.299673	0.511417	-0.0755564	0.159201	M6 red|0.5114	0.5114
11711	SMPD1|ENSG00000166311	grey	-0.205304	-0.0110953	0.1163	-0.2426	-0.304932	-0.330359	0.0907445	-0.00783766	0.0957452	-0.120714	0.118382	0.228582	0.122392	0.288132	0.384246	0.381065	0.110358	0.117213	grey|AllKmeAvg:0.0461	AllKmeAvg:0.0461
11513	CPA3|ENSG00000163751	purple	-0.00184217	-0.188739	-0.222996	-0.441684	-0.0762141	-0.330272	0.396707	-0.132638	0.148214	0.00815636	0.16791	0.546283	0.322031	0.347771	0.570642	0.446138	-0.185433	-0.0844084	M10 purple|0.5706	0.5706
11937	APOD|ENSG00000189058	red	-0.0679831	-0.0396987	0.165671	-0.143479	-0.133823	-0.330224	0.131395	-0.037853	0.00236317	-0.148767	0.0116061	0.124721	0.0757979	0.102642	0.272126	0.394948	-0.126648	0.0401433	M6 red|0.3949	0.3949
3726	ADRB2|ENSG00000169252	red	-0.135198	-0.147712	-0.0620355	-0.452794	-0.195605	-0.329988	0.377446	-0.112865	0.187605	-0.08213	0.123939	0.522421	0.363668	0.223564	0.520303	0.540806	0.0214256	0.15986	M6 red|0.5408	0.5408
11097	NPDC1|ENSG00000107281	grey	-0.0236611	0.227331	0.216037	-0.17404	-0.0384718	-0.329851	-0.0477594	-0.220523	-0.159831	-0.363778	0.0250538	0.06094	0.090502	0.101013	0.269228	0.215659	0.281899	0.249967	grey|AllKmeAvg:0.0211	AllKmeAvg:0.0211
10208	ZSWIM7|ENSG00000214941	grey	0.14098	0.287952	0.423282	0.205365	0.325355	-0.329652	-0.0520878	-0.0588282	-0.179826	-0.351652	-0.114807	-0.171195	-0.127793	-0.273999	0.07393	0.378039	-0.131444	0.193758	grey|AllKmeAvg:0.0132	AllKmeAvg:0.0132
3897	MYO5C|ENSG00000128833	grey	-0.0896467	-0.229739	-0.0665951	-0.38657	-0.145542	-0.329651	0.306105	0.171306	0.324301	0.0030505	-0.267209	-0.0575925	-0.125265	-0.216725	0.115314	0.433057	0.0490702	0.283241	grey|AllKmeAvg:-0.0127	AllKmeAvg:-0.0127
2006	RAB11B-AS1|ENSG00000269386	cyan	0.142041	0.465529	0.383407	0.181396	0.315028	-0.329513	-0.179904	-0.307818	-0.378863	-0.475321	-0.0707636	-0.193221	-0.123085	-0.199498	-0.0348943	0.157138	0.080559	0.0910714	M14 cyan|0.4655	0.4655
9417	ORM1|ENSG00000229314	red	0.0884583	0.118105	0.172711	-0.021402	0.150944	-0.329502	-0.0656384	0.021685	-0.160453	-0.305282	-0.052793	-0.11065	-0.0542865	-0.200248	0.133473	0.326001	-0.108778	0.0112022	M6 red|0.326	0.326
1049	|ENSG00000170647	grey	-0.0928034	-0.20849	-0.0496131	-0.320385	-0.130793	-0.329392	0.264046	0.026376	0.15067	-0.0343618	-0.0813924	0.126865	0.000792957	0.0891912	0.252997	0.415699	-0.0924664	0.122501	grey|AllKmeAvg:0.0061	AllKmeAvg:0.0061
605	ASAP3|ENSG00000088280	red	-0.211433	-0.0172795	0.243521	-0.275458	-0.3459	-0.329316	0.0102292	0.0604858	0.166437	-0.135276	-0.0121268	0.114661	0.0409492	0.0760311	0.197226	0.444428	0.133559	0.297492	M6 red|0.4444	0.4444
1066	SATB1|ENSG00000182568	purple	-0.098023	-0.30994	-0.126436	-0.427627	-0.127165	-0.329263	0.364609	0.0650219	0.320226	0.00525349	0.112566	0.129532	0.171242	0.109563	0.435509	0.397673	-0.118675	0.251156	M10 purple|0.4355	0.4355
2332	SMDT1|ENSG00000183172	tan	0.223853	0.469602	0.500779	0.36053	0.490652	-0.329196	-0.195881	-0.241348	-0.375056	-0.430332	-0.0453448	-0.225862	-0.186248	-0.311705	-0.088785	0.275536	-0.24845	-0.0501415	M12 tan|0.5008	0.5008
3772	ADAMTS10|ENSG00000142303	turquoise	-0.177626	-0.0358396	0.152997	-0.317231	-0.229575	-0.32902	0.0546987	0.0645642	0.122427	-0.210728	0.217203	0.174832	0.227595	0.41272	0.44664	0.286229	0.256609	0.487154	M1 turquoise|0.4872	0.4872
1533	MPZL2|ENSG00000149573	grey	0.083183	-0.0101013	-0.0251351	-0.228045	0.0372371	-0.328784	0.203709	-0.139309	-0.0804549	-0.134163	-0.146743	0.214428	-0.0622216	0.0602826	0.0579976	0.372509	-0.146949	-0.130773	grey|AllKmeAvg:-0.0224	AllKmeAvg:-0.0224
1375	TMEM80|ENSG00000177042	turquoise	-0.109004	0.034109	0.347364	-0.108257	-0.0818126	-0.328659	0.0960388	0.126537	0.13799	-0.204785	0.0508712	-0.144121	-0.0018664	-0.158341	0.12483	0.440921	0.0966709	0.533157	M1 turquoise|0.5332	0.5332
3089	FAM117A|ENSG00000121104	red	-0.0619683	-0.0511416	0.175251	-0.233477	-0.0409487	-0.328571	0.21146	0.200103	0.271685	-0.0712229	0.225751	0.0531344	0.176799	-0.0486973	0.243402	0.54966	0.0882908	0.393263	M6 red|0.5497	0.5497
12369	LARGE1|ENSG00000133424	red	-0.0645716	-0.165288	0.110228	-0.215639	-0.0989995	-0.328473	0.167395	0.155514	0.222481	-0.0517251	0.100548	-0.1488	-0.0860564	-0.0487149	0.290557	0.428113	-0.130269	0.200047	M6 red|0.4281	0.4281
9167	EPB41L4A|ENSG00000129595	red	-0.196925	-0.35433	-0.100927	-0.517004	-0.320326	-0.328434	0.513923	0.182932	0.457947	0.133699	0.0677219	0.257787	0.135434	0.148224	0.445563	0.564088	-0.0660738	0.201241	M6 red|0.5641	0.5641
2746	HLA-DRB1|ENSG00000196126	green	-0.0217946	0.114959	0.0459441	-0.237186	-0.0229125	-0.328203	0.223771	-0.331564	-0.132852	-0.266643	0.177448	0.700537	0.570813	0.15818	0.278599	0.384981	-0.0102889	0.015589	M5 green|0.7005	0.7005
8116	BANK1|ENSG00000153064	magenta	-0.0319458	-0.119002	-0.1006	-0.402457	-0.092488	-0.328106	0.313337	-0.0347719	0.185097	-0.0843732	0.255408	0.407423	0.481432	0.135269	0.44655	0.451691	0.0307245	0.200422	M9 magenta|0.4814	0.4814
9991	TSPAN7|ENSG00000156298	purple	-0.0151193	-0.0520736	0.0789595	-0.101292	0.0185197	-0.327707	0.0520668	-0.0646418	-0.0107684	-0.189764	0.0084393	-0.00957663	0.0447256	-0.070984	0.393742	0.329402	-0.211079	0.0301462	M10 purple|0.3937	0.3937
12781	TMEM129|ENSG00000168936	grey	-0.0452625	0.329946	0.5099	0.0828756	0.0366961	-0.32758	-0.0834637	-0.174976	-0.162353	-0.344442	-0.130624	-0.107973	-0.0821938	-0.205391	-0.0223027	0.289399	0.14379	0.251938	grey|AllKmeAvg:-0.0023	AllKmeAvg:-0.0023
8608	SLC39A8|ENSG00000138821	red	0.0307803	-0.0780721	-0.106103	-0.256719	0.0403566	-0.327559	0.310616	-0.10245	0.00970447	-0.119469	-0.108324	0.364707	0.177508	-0.0768452	0.262933	0.456276	-0.170271	-0.123449	M6 red|0.4563	0.4563
4824	MEOX2|ENSG00000106511	purple	-0.0650008	-0.252823	-0.216416	-0.455228	-0.168597	-0.327322	0.338151	-0.107021	0.205249	0.0227761	0.312794	0.533579	0.355062	0.659347	0.766581	0.379448	-0.14525	-0.0288526	M10 purple|0.7666	0.7666
13301	HYI|ENSG00000178922	turquoise	-0.116772	0.246507	0.521477	-0.02514	-0.11824	-0.326395	-0.123794	0.0133836	0.00217909	-0.374196	-0.0973578	-0.121784	-0.0212612	-0.165906	0.0608967	0.373549	0.319826	0.66852	M1 turquoise|0.6685	0.6685
10184	SEMA4A|ENSG00000196189	red	0.00289995	-0.0730189	0.133986	-0.200708	-0.00345912	-0.326227	0.177564	0.22645	0.216331	-0.079297	0.101341	0.0345777	0.126815	-0.137936	0.197203	0.504665	0.0128217	0.295224	M6 red|0.5047	0.5047
264	NR2F1|ENSG00000175745	purple	-0.051561	-0.122256	-0.012249	-0.383889	-0.152085	-0.326102	0.286948	-0.00920874	0.213181	-0.0781256	0.191313	0.268558	0.21768	0.378738	0.564859	0.378696	0.134471	0.1915	M10 purple|0.5649	0.5649
5939	ETV1|ENSG00000006468	green	-0.0307813	-0.22108	-0.207946	-0.435974	-0.110433	-0.326023	0.47362	-0.115843	0.141512	-0.0332248	0.0416685	0.435084	0.167673	0.284348	0.400319	0.442214	-0.16538	-0.060602	M5 green|0.4351	0.4351
3911	XKR8|ENSG00000158156	grey	-0.0825001	0.259078	0.359015	0.0489789	-0.0437405	-0.326008	-0.214798	0.00997178	-0.178831	-0.370651	-0.0141394	-0.0112057	0.00616027	0.00418811	0.0829316	0.272287	0.162059	0.207967	grey|AllKmeAvg:0.0095	AllKmeAvg:0.0095
12375	POLR3GL|ENSG00000121851	red	0.0448013	0.0680728	0.137986	-0.129553	0.0385139	-0.325908	0.177794	0.0521451	-0.0559581	-0.194991	0.00823013	0.196338	0.0806709	0.075473	0.18873	0.430707	-0.0617317	0.0230502	M6 red|0.4307	0.4307
3274	NFATC1|ENSG00000131196	purple	-0.220896	-0.0973409	-0.0759991	-0.457652	-0.247597	-0.325765	0.17549	-0.0203237	0.139676	-0.143169	0.241511	0.43653	0.439081	0.348496	0.529892	0.36913	0.246929	0.238444	M10 purple|0.5299	0.5299
4732	CTNNBIP1|ENSG00000178585	red	0.0159808	0.166007	0.283135	-0.0605601	-0.0111848	-0.325683	0.0667825	-0.156357	-0.104297	-0.257278	-0.199812	0.159514	-0.0518136	-0.0617747	0.0362008	0.426174	-0.0254473	0.0850462	M6 red|0.4262	0.4262
11196	SNX1|ENSG00000028528	red	-0.119568	-0.282367	-0.0353594	-0.332822	-0.155218	-0.325663	0.337988	0.0997575	0.384191	0.064982	0.0392103	0.0762372	0.0981044	-0.0662178	0.358026	0.426518	-0.15115	0.283806	M6 red|0.4265	0.4265
9526	TLE5|ENSG00000104964	cyan	0.0437115	0.515197	0.332779	0.066404	0.194305	-0.325508	-0.208447	-0.312713	-0.350418	-0.473123	-0.0521783	0.0205295	-0.00432515	-0.010151	0.0790936	0.170388	0.340644	0.077778	M14 cyan|0.5152	0.5152
13314	C3orf62|ENSG00000188315	turquoise	-0.0709736	0.0445138	0.191951	-0.254386	-0.110882	-0.325481	0.0670025	-0.00258438	0.151451	-0.219308	-0.0195119	0.116113	0.203327	-0.126916	0.171401	0.41505	0.249307	0.603589	M1 turquoise|0.6036	0.6036
12750	SAMD11|ENSG00000187634	purple	-0.00879107	0.0521041	0.147587	-0.176921	-0.0843394	-0.325123	0.0546118	-0.159425	0.00555676	-0.195384	0.204432	0.160314	0.160614	0.346891	0.440221	0.27875	0.0845777	0.197267	M10 purple|0.4402	0.4402
13072	KLHDC8B|ENSG00000185909	red	0.00977518	0.0930968	0.141251	-0.0962621	0.0976335	-0.32506	0.0190373	0.0249494	-0.0331823	-0.22846	-0.0810303	0.0957934	-0.000831822	-0.110651	0.107054	0.431971	-0.00143301	0.204135	M6 red|0.432	0.432
12394	CCL17|ENSG00000102970	green	0.0102322	0.179627	0.0846297	-0.105778	0.096907	-0.324761	0.104621	-0.344928	-0.252974	-0.337868	0.00717898	0.451812	0.319047	0.105004	0.226617	0.304554	-0.0431961	-0.0152119	M5 green|0.4518	0.4518
10987	GOLGA2P10|ENSG00000255769	turquoise	-0.123192	0.0285029	0.26874	-0.228648	-0.141251	-0.32441	0.124223	0.0737644	0.158592	-0.194529	-0.123238	-0.0690284	-0.0439899	-0.152134	0.14273	0.425317	0.234301	0.520814	M1 turquoise|0.5208	0.5208
8160	S100B|ENSG00000160307	green	0.074742	0.151584	-0.0481243	-0.208954	0.120243	-0.324322	0.18435	-0.308165	-0.151524	-0.261564	0.0845801	0.555761	0.362229	0.183047	0.256022	0.338353	-0.0120025	-0.0829442	M5 green|0.5558	0.5558
1892	PEAR1|ENSG00000187800	purple	-0.176529	-0.321977	-0.185853	-0.477758	-0.293733	-0.324254	0.214914	-0.00196691	0.27797	-0.0106156	0.243997	0.243319	0.271704	0.436888	0.785942	0.256717	0.0156238	0.192329	M10 purple|0.7859	0.7859
6120	RNF39|ENSG00000204618	grey	-0.0917022	-0.00385624	0.0108114	-0.249253	-0.049994	-0.324222	0.0910619	-0.0508237	-0.050915	-0.188512	-0.100321	0.0655647	-0.0260163	0.0394048	0.128371	0.27431	0.113782	0.0504894	grey|AllKmeAvg:-0.0201	AllKmeAvg:-0.0201
7204	HLA-DQB2|ENSG00000232629	green	0.0025875	0.145645	0.11827	-0.197337	-0.012668	-0.323997	0.179738	-0.221064	-0.0903021	-0.233091	0.06735	0.540698	0.38172	0.136267	0.187366	0.394724	0.0778398	0.0479779	M5 green|0.5407	0.5407
4685	VWF|ENSG00000110799	purple	-0.186974	-0.41817	-0.265411	-0.576635	-0.301561	-0.323888	0.341988	0.0983702	0.407298	0.0878764	0.263982	0.309431	0.292541	0.412667	0.836899	0.386974	0.00877464	0.110901	M10 purple|0.8369	0.8369
52	ANKMY1|ENSG00000144504	turquoise	-0.125526	0.0379806	0.229827	-0.298794	-0.190322	-0.323717	0.0782597	0.145743	0.207629	-0.218564	0.0221912	0.00361705	0.14339	-0.101509	0.195373	0.415537	0.395462	0.693041	M1 turquoise|0.693	0.693
7683	DPEP2|ENSG00000167261	green	-0.153161	0.00934942	-0.0226176	-0.344078	-0.16173	-0.323635	0.165355	-0.244143	0.0418583	-0.193925	0.286089	0.734043	0.649211	0.298912	0.570566	0.376508	0.0941466	0.26461	M5 green|0.734	0.734
12997	TSC22D1|ENSG00000102804	grey	0.101717	-0.0412529	-0.0678511	-0.128215	0.223786	-0.323057	0.150458	-0.214888	-0.0927457	-0.112884	0.0638021	0.0337582	-0.0331171	0.0928548	0.244511	0.190522	-0.3394	-0.251948	grey|AllKmeAvg:-0.028	AllKmeAvg:-0.028
7219	SLC12A4|ENSG00000124067	purple	-0.262876	-0.203249	0.0290394	-0.438811	-0.431033	-0.322993	0.220703	-0.0184351	0.266048	-0.0829274	0.130663	0.272452	0.202132	0.42244	0.537233	0.331252	0.187572	0.3442	M10 purple|0.5372	0.5372
839	ATP9B|ENSG00000166377	grey	-0.0362136	-0.167474	-0.048138	-0.317144	-0.0550536	-0.322508	0.292199	0.146603	0.236717	-0.0435228	0.0615582	0.0226075	0.041308	-0.0252213	0.316266	0.411496	-0.00244134	0.184766	grey|AllKmeAvg:0.0387	AllKmeAvg:0.0387
12712	|ENSG00000279453	red	-0.0793716	-0.298805	-0.0547909	-0.354496	-0.192288	-0.322184	0.258082	0.0726119	0.223446	-0.0366246	0.0489467	0.14617	0.0680867	0.202448	0.420084	0.413721	-0.0992293	0.185868	M6 red|0.4137	0.4137
4429	SPATA6|ENSG00000132122	red	0.0145477	-0.0177583	0.175209	-0.238472	-0.0972743	-0.322152	0.293252	0.0806896	0.225253	-0.0435415	-0.0747182	0.0998852	-0.0364397	-0.017774	0.237106	0.547782	-0.00379866	0.244693	M6 red|0.5478	0.5478
11876	|ENSG00000280730	turquoise	-0.167125	-0.0527819	0.174291	-0.331544	-0.241259	-0.322148	0.120903	0.117135	0.205971	-0.195258	-0.0910932	0.0699491	0.0836784	-0.0803991	0.18114	0.45565	0.205743	0.634595	M1 turquoise|0.6346	0.6346
4106	DDAH1|ENSG00000153904	red	0.0127519	-0.16039	0.0428842	-0.291093	-0.11578	-0.322056	0.274089	0.144574	0.191067	-0.0133252	-0.209721	0.0726207	-0.115616	-0.0832936	0.132525	0.549922	-0.108522	0.114505	M6 red|0.5499	0.5499
1878	RPARP-AS1|ENSG00000269609	turquoise	0.0749343	0.240334	0.44103	0.0239274	0.18059	-0.322023	0.0693412	0.0390186	0.0391353	-0.273962	-0.10846	-0.104163	-0.0198674	-0.341808	0.00175017	0.505595	0.0679471	0.508133	M1 turquoise|0.5081	0.5081
2592	ZNF213-AS1|ENSG00000263072	turquoise	-0.090864	0.215669	0.594935	-0.0732991	-0.10488	-0.321822	0.0145033	0.0318043	0.0531414	-0.32062	-0.0157889	-0.0377724	0.11921	-0.13014	0.102727	0.391307	0.261794	0.70764	M1 turquoise|0.7076	0.7076
10754	FGD5|ENSG00000154783	purple	-0.230094	-0.333987	-0.331595	-0.610595	-0.36168	-0.321811	0.281103	-0.113854	0.229321	-0.00813065	0.294387	0.654513	0.48039	0.643545	0.846089	0.29176	0.0648754	0.0459226	M10 purple|0.8461	0.8461
10019	KCNJ15|ENSG00000157551	red	-0.00435208	-0.0791852	-0.038278	-0.276116	-0.0237697	-0.321687	0.278653	-0.0643698	0.11086	-0.128024	0.0648409	0.217157	0.0944713	0.160632	0.374968	0.464656	-0.0608898	0.137153	M6 red|0.4647	0.4647
9889	RGS5|ENSG00000143248	purple	-0.0274353	-0.228135	-0.123552	-0.308081	-0.0511847	-0.321642	0.181476	0.00882172	0.131342	-0.0231858	0.326921	0.166033	0.141823	0.421015	0.681935	0.317335	-0.209495	-0.0737684	M10 purple|0.6819	0.6819
10390	VWA1|ENSG00000179403	grey	-0.0068998	0.262938	0.422379	0.0570284	-0.0234722	-0.321397	-0.193702	-0.0891727	-0.210001	-0.3345	-0.0622453	-0.10722	-0.183239	0.0194682	0.0293363	0.297889	0.133294	0.0897708	grey|AllKmeAvg:-0.0122	AllKmeAvg:-0.0122
2341	SGSH|ENSG00000181523	turquoise	-0.196324	0.127883	0.373425	-0.131379	-0.145172	-0.321338	-0.076934	0.0523196	0.0364847	-0.322643	-0.0382821	0.0147374	0.0734003	-0.0765439	0.113754	0.40354	0.292336	0.523052	M1 turquoise|0.5231	0.5231
9278	NKX2-1|ENSG00000136352	red	0.0552923	0.106021	0.314837	-0.029513	0.16028	-0.321211	0.0426194	0.204394	0.017652	-0.246763	-0.128155	-0.256025	-0.216205	-0.256007	-0.0986046	0.483825	0.0404626	0.313197	M6 red|0.4838	0.4838
4020	|ENSG00000240859	red	0.0322775	0.110317	0.137333	-0.20794	0.0183177	-0.321142	0.123326	-0.030205	-0.0417457	-0.236057	-0.0982751	0.257284	0.113601	-0.0043641	0.10847	0.419004	0.0646352	0.143629	M6 red|0.419	0.419
1172	RALGPS1|ENSG00000136828	turquoise	-0.185143	-0.118518	0.128178	-0.373791	-0.240526	-0.320913	0.279588	0.28053	0.41984	-0.0119204	-0.00035162	-0.0242148	0.0554509	-0.185931	0.198155	0.564875	0.156526	0.599265	M1 turquoise|0.5993	0.5993
7632	DENND1C|ENSG00000205744	turquoise	-0.15385	0.00306343	0.0197398	-0.406932	-0.201177	-0.320714	0.180418	0.0521474	0.194273	-0.152666	0.182944	0.334843	0.419665	0.0982262	0.350258	0.42241	0.41221	0.431453	M1 turquoise|0.4315	0.4315
11746	SYNPR-AS1|ENSG00000241359	red	0.0680928	0.0669946	0.144786	-0.0716836	0.151363	-0.320704	0.116052	0.108845	-0.0611711	-0.173589	-0.114666	-0.0393346	-0.17633	-0.152604	-0.00212196	0.436846	-0.148495	-0.0291566	M6 red|0.4368	0.4368
4074	SLC2A11|ENSG00000133460	turquoise	-0.0934041	0.101263	0.38697	-0.150896	-0.121675	-0.320547	0.0237961	0.0688974	0.124585	-0.247362	-0.0277322	-0.0726234	-0.0402696	-0.0868386	0.113924	0.442202	0.208694	0.63087	M1 turquoise|0.6309	0.6309
7829	GALNT10|ENSG00000164574	red	-0.0606527	-0.19099	-0.140415	-0.45393	-0.176039	-0.320428	0.393042	-0.0419832	0.133032	-0.056847	-0.00604603	0.355554	0.107708	0.255233	0.242614	0.408766	0.0304749	0.0390543	M6 red|0.4088	0.4088
12361	WDTC1|ENSG00000142784	red	-0.201265	-0.112165	0.105068	-0.41468	-0.355828	-0.32041	0.179518	0.106446	0.33141	-0.0599934	0.0481228	0.166246	0.127904	0.0848436	0.290702	0.485234	0.267676	0.344187	M6 red|0.4852	0.4852
8145	ID4|ENSG00000172201	purple	0.00724392	-0.0979077	0.0645823	-0.173781	-0.0188941	-0.320241	0.110112	0.0236174	0.130061	-0.0984785	0.0990273	-0.0757658	-0.0827734	0.126162	0.423487	0.366496	-0.111711	0.113134	M10 purple|0.4235	0.4235
5258	RASSF5|ENSG00000266094	green	-0.128998	-0.178379	-0.122839	-0.507746	-0.207385	-0.320202	0.418601	0.102067	0.289915	-0.0043774	0.247782	0.534202	0.501755	0.244411	0.405511	0.483538	0.140686	0.249712	M5 green|0.5342	0.5342
6933	|ENSG00000265298	turquoise	-0.136227	0.108744	0.270155	-0.274061	-0.194512	-0.320194	-0.00310317	-0.0325859	0.0571178	-0.305052	-0.130423	0.132979	0.138757	-0.0786526	0.0904128	0.41236	0.357622	0.714086	M1 turquoise|0.7141	0.7141
6929	C4A|ENSG00000244731	red	-0.13169	-0.143649	0.028375	-0.408687	-0.262862	-0.320074	0.266479	0.107773	0.251494	-0.0448347	0.18581	0.330166	0.262653	0.233389	0.394372	0.49749	0.154412	0.278987	M6 red|0.4975	0.4975
10944	SFTPC|ENSG00000168484	red	-0.0716228	-0.0568054	-0.0160959	-0.267287	-0.00883274	-0.320016	0.222303	-0.0971899	0.0955657	-0.161251	-0.0069845	0.3328	0.229711	-0.0541562	0.457921	0.512756	-0.0700626	0.089347	M6 red|0.5128	0.5128
5808	BFAR|ENSG00000103429	grey	0.115663	0.033491	0.153737	0.00453938	0.233856	-0.319702	0.152629	-0.109269	-0.135672	-0.17823	-0.0536488	-0.121991	-0.179701	-0.142736	0.0527501	0.283344	-0.321705	-0.24258	grey|AllKmeAvg:-0.0431	AllKmeAvg:-0.0431
2105	SCAMP2|ENSG00000140497	grey	-0.120628	-0.00348443	0.0709394	-0.187732	-0.167272	-0.319481	0.0138619	-0.0414945	0.0322054	-0.149174	-0.0713078	0.0967915	0.034801	-0.0309121	0.185227	0.280894	0.113998	0.0934399	grey|AllKmeAvg:-0.0094	AllKmeAvg:-0.0094
4111	SLC22A18|ENSG00000110628	grey	-0.0490288	0.331876	0.425751	0.0701193	-0.0254316	-0.31932	-0.160036	-0.202048	-0.295559	-0.434497	-0.239099	-0.12906	-0.166758	-0.264052	-0.161283	0.216346	0.152372	0.224465	grey|AllKmeAvg:-0.057	AllKmeAvg:-0.057
921	RHBDF1|ENSG00000007384	turquoise	-0.225111	0.0719766	0.350029	-0.256435	-0.305224	-0.319115	-0.0585422	0.0639516	0.016691	-0.273332	-0.101238	0.048673	-0.00376011	0.0499968	0.0651667	0.318566	0.359961	0.470823	M1 turquoise|0.4708	0.4708
2082	SLC22A5|ENSG00000197375	turquoise	-0.109959	-0.123313	0.15166	-0.245486	-0.136882	-0.319027	0.368128	0.145417	0.237401	-0.10737	-0.0936704	-0.0633362	-0.016622	-0.189229	0.0893473	0.396969	0.00328406	0.39945	M1 turquoise|0.3995	0.3995
4004	SPACA9|ENSG00000165698	grey	0.0316065	0.184619	0.316671	-0.0205492	0.0917168	-0.318895	-0.012675	0.0453385	-0.0527715	-0.266337	-0.0347005	-0.133303	-0.047686	-0.178942	0.14221	0.39034	0.0761096	0.241936	grey|AllKmeAvg:0.0253	AllKmeAvg:0.0253
11099	|ENSG00000231359	turquoise	-0.0388873	0.0752979	0.326864	-0.170938	-0.0936755	-0.31866	0.0842767	0.106904	0.0987281	-0.22202	-0.133917	-0.00374187	-0.040782	-0.089266	0.0510911	0.497317	0.21777	0.544379	M1 turquoise|0.5444	0.5444
2634	SLC16A4|ENSG00000168679	grey	-0.00968258	-0.00328508	0.0916609	-0.0172201	0.0707134	-0.318637	0.0624896	-0.0372097	-0.182091	-0.237563	-0.0553144	-0.0938147	-0.123288	-0.0187608	0.127421	0.234587	-0.266754	-0.120594	grey|AllKmeAvg:-0.0499	AllKmeAvg:-0.0499
10383	RNU6-529P|ENSG00000200253	grey	-0.0508169	-0.0281322	0.0341474	-0.270045	-0.0670646	-0.318458	0.043891	-0.171574	0.0243544	-0.230756	0.0328706	0.192652	0.149701	0.232119	0.369591	0.270861	0.0709964	0.228711	grey|AllKmeAvg:0.0285	AllKmeAvg:0.0285
1232	AP3S2|ENSG00000157823	red	-0.0626374	-0.10005	0.00523862	-0.217214	-0.0269819	-0.31834	0.268052	-0.012146	0.141454	-0.0588691	-0.103341	-0.013713	-0.0645283	-0.119714	0.163372	0.369825	-0.10238	0.0827998	M6 red|0.3698	0.3698
5505	ARRB1|ENSG00000137486	red	-0.123857	-0.190321	0.0763628	-0.188517	-0.0459801	-0.318103	0.172369	0.192915	0.218747	-0.0413007	-0.0135762	-0.0749282	-0.113318	-0.143305	0.20433	0.459352	-0.175227	0.106225	M6 red|0.4594	0.4594
409	RBMS2|ENSG00000076067	purple	-0.14325	-0.395868	-0.190968	-0.510768	-0.242252	-0.3181	0.241737	0.103158	0.322729	0.0333532	-0.0265073	0.199691	0.106852	0.211941	0.425184	0.365519	-0.0345914	0.13097	M10 purple|0.4252	0.4252
5786	RRAD|ENSG00000166592	green	-0.0220464	0.164321	0.149175	-0.194145	-0.0831416	-0.318058	0.03426	-0.298078	-0.172657	-0.328475	-0.0346416	0.442951	0.288098	0.201769	0.319732	0.336687	0.138595	0.0795978	M5 green|0.443	0.443
2444	TLCD2|ENSG00000185561	grey	-0.0406874	-0.209074	-0.010757	-0.276478	-0.173339	-0.31801	0.127891	0.0778744	0.143658	-0.0665824	-0.180906	-0.0819001	-0.12906	-0.0705659	0.204521	0.307216	-0.0650155	0.153947	grey|AllKmeAvg:-0.0337	AllKmeAvg:-0.0337
845	ITPR1|ENSG00000150995	grey	-0.0293258	-0.346166	-0.229814	-0.406315	-0.117243	-0.317961	0.362474	0.0955294	0.300009	0.0479474	0.181066	0.245592	0.231318	0.153936	0.508251	0.389298	-0.243448	0.0286767	grey|AllKmeAvg:0.0474	AllKmeAvg:0.0474
5029	|ENSG00000272894	red	-0.0281409	0.126496	0.380936	0.00670365	-0.0855582	-0.317798	0.0106683	0.0808769	-0.0414474	-0.25245	-0.182179	-0.0407512	-0.150415	-0.117947	0.0479594	0.501583	0.0016922	0.234927	M6 red|0.5016	0.5016
5164	CYYR1|ENSG00000166265	purple	-0.0455419	-0.242069	-0.228999	-0.381811	-0.075393	-0.317784	0.269603	-0.07563	0.158499	-0.010585	0.253383	0.367299	0.283239	0.45812	0.849911	0.351652	-0.1825	-0.098197	M10 purple|0.8499	0.8499
12201	|ENSG00000274173	grey	0.053466	0.0815751	0.131745	0.0106696	0.15479	-0.317752	0.145807	-0.088743	-0.0790608	-0.156674	-0.232038	-0.0560757	-0.184628	-0.275919	0.0120239	0.350933	-0.280376	-0.0910785	grey|AllKmeAvg:-0.0456	AllKmeAvg:-0.0456
6401	LDB1|ENSG00000198728	turquoise	-0.13113	-0.179953	0.171384	-0.337873	-0.201882	-0.317609	0.229767	0.315549	0.416959	0.00754351	0.0783792	0.0106072	0.0565048	0.054635	0.293996	0.521743	0.154426	0.531749	M1 turquoise|0.5317	0.5317
3912	SSC5D|ENSG00000179954	pink	-0.174846	-0.271956	-0.129885	-0.493095	-0.331091	-0.317606	0.177536	0.00329366	0.221887	-0.0353806	0.293348	0.35596	0.242654	0.752417	0.65526	0.280989	0.0993697	0.111665	M8 pink|0.7524	0.7524
9766	TSTD1|ENSG00000215845	tan	0.184339	0.450424	0.611023	0.303401	0.366985	-0.317597	-0.11692	0.0395041	-0.291416	-0.414561	-0.257938	-0.278882	-0.29288	-0.456334	-0.245467	0.379628	-0.0996934	0.150405	M12 tan|0.611	0.611
1334	ECSCR|ENSG00000249751	purple	0.0585887	0.0760411	-0.0492186	-0.116692	0.120571	-0.317591	0.00512593	-0.282821	-0.168615	-0.255247	0.209394	0.322852	0.270324	0.380646	0.698483	0.206437	-0.144931	-0.159237	M10 purple|0.6985	0.6985
12272	SORBS1|ENSG00000095637	red	-0.143555	-0.32022	-0.158884	-0.532685	-0.283168	-0.317567	0.407354	0.0610148	0.324213	0.0367017	0.0831561	0.41653	0.223862	0.336565	0.536745	0.527133	-0.0153518	0.204658	M6 red|0.5271	0.5271
9445	JAML|ENSG00000160593	green	-0.117379	-0.0685628	-0.152528	-0.424814	-0.130611	-0.317548	0.288251	-0.253561	0.0771235	-0.163741	0.253665	0.800225	0.720199	0.30042	0.52844	0.378721	0.058935	0.210426	M5 green|0.8002	0.8002
3694	SOX13|ENSG00000143842	grey	-0.150465	-0.199407	0.0636549	-0.339352	-0.202625	-0.317452	0.240151	0.209676	0.308908	-0.00955755	-0.0886657	-0.00191863	-0.0294601	-0.0610557	0.313614	0.458545	0.0337323	0.256018	grey|AllKmeAvg:0.0269	AllKmeAvg:0.0269
204	ITGB6|ENSG00000115221	grey	0.00862174	-0.119151	-0.189019	-0.297694	-0.0460678	-0.317344	0.191027	-0.151551	-0.0312424	-0.123231	-0.0768727	0.285296	0.075991	0.156687	0.268	0.333603	-0.119155	-0.0851489	grey|AllKmeAvg:-0.0132	AllKmeAvg:-0.0132
1612	GALNT12|ENSG00000119514	grey	0.000716955	-0.0413236	0.036011	-0.215844	-0.0350411	-0.317271	0.139153	-0.10974	-0.0295726	-0.143149	-0.227982	0.0978749	-0.0300992	-0.138352	0.0444719	0.298249	-0.111516	0.0110413	grey|AllKmeAvg:-0.0429	AllKmeAvg:-0.0429
3676	PRR29|ENSG00000224383	grey	-0.0351986	0.0932824	0.172422	-0.235079	-0.117964	-0.31684	0.107755	-0.104686	-0.00744313	-0.224457	-0.00788251	0.214133	0.138779	0.10783	0.271817	0.366817	0.206429	0.215806	grey|AllKmeAvg:0.047	AllKmeAvg:0.047
8002	CCDC9B|ENSG00000188549	turquoise	-0.192983	-0.127262	0.0499025	-0.379411	-0.292114	-0.316836	0.0419633	0.0138669	0.147958	-0.165798	-0.032992	0.104618	0.106832	0.0998135	0.28265	0.256112	0.216127	0.449074	M1 turquoise|0.4491	0.4491
9858	SLC4A4|ENSG00000080493	red	0.0496982	-0.0690256	0.0143304	-0.264687	-0.0421524	-0.316704	0.228019	-0.00636194	0.119636	-0.1009	-0.0466171	0.0879824	-0.0341012	-0.0209277	0.194237	0.47482	-0.0886152	0.120625	M6 red|0.4748	0.4748
2470	TDRP|ENSG00000180190	grey	0.0109499	-0.0847086	0.155224	-0.137655	0.0669886	-0.316704	0.192319	0.2258	0.16413	-0.110328	-0.133504	-0.19393	-0.215554	-0.141012	0.122143	0.495761	-0.0962142	0.25083	grey|AllKmeAvg:0.0141	AllKmeAvg:0.0141
6188	ELMO3|ENSG00000102890	grey	0.00982279	0.27155	0.359527	0.0780523	0.151525	-0.316581	-0.0950058	-0.00380864	-0.203898	-0.376648	-0.287706	-0.215388	-0.209523	-0.338936	-0.172064	0.216776	0.126973	0.220065	grey|AllKmeAvg:-0.0436	AllKmeAvg:-0.0436
3450	CRYL1|ENSG00000165475	grey	0.108266	0.164968	0.0333557	0.022124	0.217018	-0.316148	0.0765445	-0.220534	-0.177389	-0.186111	0.00342245	0.170066	0.0136448	-0.109277	0.0952633	0.279371	-0.310542	-0.227752	grey|AllKmeAvg:-0.0202	AllKmeAvg:-0.0202
5540	MUC21|ENSG00000204544	grey	-0.0325873	0.0677985	0.162796	-0.178941	-0.00955613	-0.316079	0.108805	0.0340522	-0.0890036	-0.233616	-0.166559	0.195477	-0.046228	-0.0113666	0.0793376	0.48312	0.0639144	0.0625913	grey|AllKmeAvg:0.0097	AllKmeAvg:0.0097
2762	FCSK|ENSG00000157353	turquoise	-0.186746	0.117448	0.470543	-0.0483843	-0.156789	-0.315808	-0.0265644	0.163742	0.0432698	-0.279459	-0.128307	-0.163253	-0.0898553	-0.185087	0.0494414	0.382231	0.193345	0.534236	M1 turquoise|0.5342	0.5342
6440	PRKCD|ENSG00000163932	red	-0.127867	-0.0709241	0.00454513	-0.324248	-0.0996159	-0.315765	0.165957	0.0224858	0.165488	-0.113839	0.00820508	0.1315	0.105918	-0.108645	0.151803	0.410498	0.123327	0.291214	M6 red|0.4105	0.4105
8425	SGSM3|ENSG00000100359	turquoise	-0.133721	0.270941	0.500106	-0.0466813	-0.201778	-0.315639	-0.20417	-0.0430337	-0.0485167	-0.365603	-0.020699	-0.0861072	-0.00312901	-0.0963207	0.0898453	0.293909	0.364776	0.589194	M1 turquoise|0.5892	0.5892
10043	CLN3|ENSG00000188603	tan	-0.0322315	0.299434	0.562077	0.120325	-0.0103501	-0.31557	-0.18996	0.0669846	-0.191592	-0.364084	-0.105881	-0.187463	-0.1684	-0.211172	-0.0177666	0.290321	0.169471	0.217936	M12 tan|0.5621	0.5621
6519	DNAJC17|ENSG00000104129	grey	0.0425116	0.398806	0.426957	0.137134	0.186252	-0.315224	-0.141866	-0.246379	-0.271994	-0.44548	-0.197741	-0.0618971	-0.07108	-0.209933	-0.0734491	0.204983	0.162062	0.228438	grey|AllKmeAvg:-0.0138	AllKmeAvg:-0.0138
8390	PTPN21|ENSG00000070778	purple	-0.259824	-0.392554	-0.186124	-0.539337	-0.406751	-0.315105	0.32779	0.0558588	0.372662	0.0772943	0.0195273	0.336997	0.187423	0.349416	0.580934	0.375222	-0.00912301	0.190531	M10 purple|0.5809	0.5809
3176	NR1H2|ENSG00000131408	grey	-0.0405396	0.308358	0.245436	-0.0233656	0.0458426	-0.315069	-0.202063	-0.129862	-0.210642	-0.35588	0.0593583	0.009426	0.0440971	-0.0220388	0.0492538	0.197816	0.280574	0.0769588	grey|AllKmeAvg:0.001	AllKmeAvg:0.001
13282	ARHGEF1|ENSG00000076928	turquoise	-0.191595	0.100112	0.194935	-0.29473	-0.200968	-0.315054	-0.0122099	0.0662842	0.127013	-0.290469	0.131035	0.190228	0.374214	0.049511	0.30122	0.359267	0.451581	0.63007	M1 turquoise|0.6301	0.6301
9488	PDE4A|ENSG00000065989	greenyellow	-0.102416	-0.00275149	-0.0197985	-0.339097	-0.168259	-0.314986	0.122516	0.152976	0.064307	-0.144699	-0.0470131	0.15801	0.042634	0.175927	0.219103	0.3058	0.328807	0.140023	M11 greenyellow|0.3288	0.3288
8396	EXD3|ENSG00000187609	turquoise	-0.154544	0.258557	0.440918	-0.0879688	-0.128112	-0.314969	-0.209862	0.103504	-0.0172353	-0.400876	-0.0647784	-0.168984	-0.00113814	-0.187882	0.0549697	0.289155	0.414964	0.683102	M1 turquoise|0.6831	0.6831
12392	SNX29|ENSG00000048471	purple	-0.272291	-0.44991	-0.14584	-0.606904	-0.488705	-0.314951	0.455842	0.154249	0.469495	0.145735	0.243957	0.370206	0.278466	0.353184	0.567878	0.412444	-0.0271038	0.152975	M10 purple|0.5679	0.5679
5046	NAA80|ENSG00000243477	turquoise	0.00772273	0.407034	0.465433	0.0139681	0.119401	-0.314938	-0.208722	-0.209049	-0.240964	-0.470084	-0.064719	0.0174481	0.0900302	-0.104637	0.0164146	0.234478	0.319639	0.444944	M1 turquoise|0.4449	0.4449
352	LRIG1|ENSG00000144749	red	-0.0778171	-0.204624	0.0334118	-0.374176	-0.12681	-0.314914	0.33283	0.217564	0.37368	0.000541486	0.146096	-0.0166932	0.0335646	-0.00872621	0.258906	0.52468	0.00350166	0.335126	M6 red|0.5247	0.5247
3991	HHAT|ENSG00000054392	red	-0.0998173	-0.186349	0.154023	-0.188155	-0.169685	-0.314725	0.270097	0.274565	0.216266	-0.00740667	-0.127746	-0.0441278	-0.141237	-0.0315705	0.198603	0.489437	-0.149401	0.10997	M6 red|0.4894	0.4894
2714	SNHG8|ENSG00000269893	grey60	0.301655	0.311988	0.275361	0.163286	0.593976	-0.314691	-0.00654003	-0.0740677	-0.235968	-0.37533	-0.143287	-0.284788	-0.1818	-0.36596	-0.101712	0.242642	-0.075068	0.0938047	M17 grey60|0.594	0.594
5834	|ENSG00000244459	grey	0.070471	0.339609	0.233557	0.0527531	0.166756	-0.314683	-0.140591	-0.341804	-0.427869	-0.453945	-0.110837	0.231454	0.0827326	0.139998	0.0620476	0.131398	0.0253219	-0.0950181	grey|AllKmeAvg:-0.0194	AllKmeAvg:-0.0194
3194	FNDC10|ENSG00000228594	red	0.00795167	0.226372	0.26664	-0.134421	-0.0357291	-0.314609	-0.0237313	-0.0529729	-0.14911	-0.340832	-0.0877232	0.184483	0.0452947	0.0817473	0.0961979	0.380661	0.220983	0.174415	M6 red|0.3807	0.3807
10418	MGST2|ENSG00000085871	tan	0.120519	0.351808	0.328966	0.242233	0.27279	-0.314553	-0.167717	-0.301554	-0.408501	-0.434641	-0.197916	-0.124734	-0.147788	-0.282236	-0.0770503	0.134691	-0.181459	-0.14759	M12 tan|0.329	0.329
6547	HAS3|ENSG00000103044	red	0.020547	-0.0264988	0.0342107	-0.308213	-0.0906998	-0.31445	0.226111	-0.00313268	0.108661	-0.129187	-0.110109	0.200217	0.030404	0.00161029	0.195317	0.506267	0.0782758	0.145292	M6 red|0.5063	0.5063
9295	CYP27A1|ENSG00000135929	green	-0.0982901	0.0982576	0.0692017	-0.193344	-0.0494564	-0.314292	0.0841223	-0.191703	-0.0471036	-0.247084	0.092952	0.544072	0.416018	0.127939	0.375613	0.398569	0.0206296	0.144198	M5 green|0.5441	0.5441
10514	SGSM2|ENSG00000141258	turquoise	-0.178434	0.0633761	0.370388	-0.183006	-0.221527	-0.314274	-0.0471409	0.122984	0.170802	-0.258668	-0.0863794	-0.0757996	0.0186422	-0.123984	0.139194	0.408817	0.366734	0.751731	M1 turquoise|0.7517	0.7517
1478	ARRDC3|ENSG00000113369	grey	0.137663	-0.109481	-0.153566	-0.234317	0.229189	-0.314271	0.486278	-0.0578197	-0.00225143	-0.0733781	-0.029528	0.175591	0.0121209	-0.00521004	0.153668	0.421554	-0.318115	-0.125238	grey|AllKmeAvg:0.0107	AllKmeAvg:0.0107
13279	PUS10|ENSG00000162927	red	0.0851459	0.01525	0.20001	-0.122965	0.0637573	-0.31422	0.273923	0.110966	0.105807	-0.0844666	-0.114947	0.108712	0.011649	-0.17193	0.113718	0.56135	-0.146539	0.220668	M6 red|0.5614	0.5614
8029	PRKCZ|ENSG00000067606	red	0.00962618	-0.030544	0.190083	-0.109525	-0.0690538	-0.314194	-0.000257609	0.0784073	0.126907	-0.117219	-0.0689028	-0.11248	-0.125409	-0.175527	0.128138	0.430604	-0.0355498	0.15674	M6 red|0.4306	0.4306
10125	PTGDS|ENSG00000107317	magenta	-0.129677	0.0171781	0.0174513	-0.277481	-0.107574	-0.314074	0.133264	-0.181489	0.0810021	-0.155504	0.422323	0.538383	0.639455	0.318441	0.615488	0.369548	0.0417217	0.195561	M9 magenta|0.6395	0.6395
9506	SPRYD3|ENSG00000167778	grey	-0.0625571	-0.0841968	-0.0796884	-0.254508	-0.0922448	-0.314004	0.0854468	-0.010793	0.0359072	-0.11062	0.0762719	0.054637	0.0259965	0.180436	0.244403	0.16823	0.0597976	-0.0125726	grey|AllKmeAvg:-0.005	AllKmeAvg:-0.005
9401	DGAT1|ENSG00000185000	grey	0.0729039	0.32738	0.4339	0.146901	0.18235	-0.313876	-0.222297	-7.50157e-05	-0.258504	-0.410664	-0.166361	-0.307931	-0.245855	-0.285932	-0.13132	0.246365	0.140479	0.257038	grey|AllKmeAvg:-0.0297	AllKmeAvg:-0.0297
5237	CLN5|ENSG00000102805	grey	0.0636475	-0.0364252	-0.0194188	-0.0775386	0.0387853	-0.313727	0.255586	-0.142296	-0.0065671	-0.0483356	0.0855419	0.172025	0.0398432	0.0246533	0.199828	0.331018	-0.405779	-0.155545	grey|AllKmeAvg:3e-04	AllKmeAvg:3e-04
579	NLRP1|ENSG00000091592	turquoise	-0.163693	-0.0738547	0.0467064	-0.444807	-0.27939	-0.313666	0.230495	-0.0431989	0.213893	-0.152984	0.258925	0.461737	0.514718	0.284544	0.432112	0.408232	0.297628	0.588012	M1 turquoise|0.588	0.588
7602	NIPAL2|ENSG00000104361	grey	-0.0304499	-0.124323	-0.0587223	-0.209905	0.0109361	-0.313599	0.273958	-0.00152608	0.0372409	-0.0731616	-0.0199878	0.0792175	0.00693388	-0.0270058	0.118799	0.269364	-0.222605	0.0331049	grey|AllKmeAvg:-0.014	AllKmeAvg:-0.014
12443	TNNC1|ENSG00000114854	red	-0.00394083	0.118633	0.18579	-0.0773646	0.0644434	-0.313439	-0.00202419	-0.0980931	-0.0526397	-0.213306	-0.107039	0.182535	0.0542151	-0.0639257	0.288637	0.461505	-0.0673771	0.0713763	M6 red|0.4615	0.4615
2785	SLC25A4|ENSG00000151729	red	0.118953	0.145694	0.291611	0.0614371	0.196861	-0.313238	0.159671	0.0772925	-0.0137149	-0.195681	-0.172322	-0.256721	-0.297541	-0.350228	-0.0332638	0.478462	-0.180826	0.0766362	M6 red|0.4785	0.4785
3455	FAM184A|ENSG00000111879	red	-0.0398222	-0.0737383	0.210888	-0.274152	-0.15892	-0.313088	0.273101	0.213961	0.256551	-0.0849998	-0.107741	0.148521	0.04295	-0.110968	0.253447	0.669475	0.0518437	0.380387	M6 red|0.6695	0.6695
8402	IFT172|ENSG00000138002	turquoise	-0.14415	-0.0690602	0.228468	-0.274302	-0.279849	-0.312935	0.102682	0.165069	0.263366	-0.0984681	0.000194801	-0.0408163	0.0172554	-0.0503654	0.214928	0.414537	0.17232	0.513336	M1 turquoise|0.5133	0.5133
8434	KBTBD11|ENSG00000176595	grey	0.0243614	-0.237483	-0.155948	-0.306534	0.000804878	-0.312838	0.345565	0.110894	0.186242	-0.0524348	0.0210351	-0.0851764	-0.0964609	0.0675472	0.267648	0.295245	-0.130458	0.0285693	grey|AllKmeAvg:-0.0016	AllKmeAvg:-0.0016
7035	DHRS3|ENSG00000162496	grey	0.00440339	0.209706	0.238891	-0.00476524	0.0700672	-0.312817	-0.14116	-0.335403	-0.231315	-0.313508	-0.0478793	0.044808	-0.0126741	-0.115472	-0.027965	0.184647	-0.113867	-0.0401903	grey|AllKmeAvg:-0.0525	AllKmeAvg:-0.0525
11684	HLA-DRB5|ENSG00000198502	green	-0.0107331	0.0469186	0.00489369	-0.250275	-0.00267571	-0.31269	0.264292	-0.242303	-0.0816636	-0.198484	0.158407	0.59955	0.471061	0.154684	0.27613	0.365431	-0.0369653	-0.0211091	M5 green|0.5996	0.5996
6036	RABEP2|ENSG00000177548	turquoise	-0.177595	0.301714	0.614696	-0.0287629	-0.210246	-0.312683	-0.175159	-0.0112	-0.0591477	-0.389465	0.0284317	-0.0664677	0.0470385	-0.0292646	0.109062	0.307834	0.461277	0.586746	M1 turquoise|0.5867	0.5867
9604	SECISBP2L|ENSG00000138593	blue	-0.113438	-0.496791	-0.261823	-0.485174	-0.210767	-0.312641	0.483608	0.260982	0.527159	0.218325	0.0793459	0.0615492	0.025437	0.0528701	0.485891	0.446006	-0.213387	0.131275	M2 blue|0.5272	0.5272
2231	SEMA3B|ENSG00000012171	grey	-0.0789071	0.0674063	0.0242091	-0.247054	-0.088654	-0.312444	-0.0614012	-0.217993	-0.144053	-0.281018	-0.102164	0.165379	0.104235	0.107186	0.230145	0.191457	0.200716	0.17846	grey|AllKmeAvg:-0.0147	AllKmeAvg:-0.0147
11167	FAM20A|ENSG00000108950	grey	-0.088446	0.0350863	0.0273285	-0.232837	-0.0128034	-0.312327	0.134871	-0.0360658	-0.0592813	-0.270084	0.0798579	0.280457	0.278775	0.0418277	0.198413	0.356702	0.0694838	0.245443	grey|AllKmeAvg:0.0409	AllKmeAvg:0.0409
6573	TAMALIN|ENSG00000161835	purple	-0.202311	0.0114694	0.0687564	-0.289631	-0.220665	-0.312267	0.0144787	-0.170519	-0.000442449	-0.233426	0.209918	0.38022	0.38179	0.372675	0.652083	0.281425	0.192413	0.300994	M10 purple|0.6521	0.6521
7596	SERPINF2|ENSG00000167711	grey	-0.0455826	0.100078	0.181391	-0.0164981	0.124594	-0.312217	-0.0922226	-0.122675	-0.156076	-0.318274	-0.00609224	-0.101596	-0.0479689	-0.151893	0.112304	0.258466	-0.0221408	0.0790623	grey|AllKmeAvg:-0.0299	AllKmeAvg:-0.0299
12287	MAML3|ENSG00000196782	blue	-0.129781	-0.3875	-0.0985694	-0.413318	-0.233749	-0.312153	0.341326	0.195986	0.413423	0.0891964	0.0191908	-0.1002	-0.12392	0.130747	0.402346	0.328171	-0.0649007	0.139006	M2 blue|0.4134	0.4134
11939	NUDT18|ENSG00000275074	grey	0.0290438	0.45453	0.326472	0.115807	0.165938	-0.312104	-0.178866	-0.371651	-0.394289	-0.490914	0.0700283	0.203649	0.2207	0.0199155	0.123157	0.129376	0.115993	0.0899812	grey|AllKmeAvg:0.0176	AllKmeAvg:0.0176
8547	LRMDA|ENSG00000148655	grey	0.0438858	0.228333	0.243738	0.0725624	0.198387	-0.311878	-0.016042	-0.182729	-0.211258	-0.327127	-0.0146511	0.0978451	0.0858319	-0.0931476	0.0815805	0.330244	-0.13793	-0.00570576	grey|AllKmeAvg:0.0046	AllKmeAvg:0.0046
9400	MISP3|ENSG00000141854	turquoise	-0.0803792	0.357608	0.433863	-0.0249157	-0.0273833	-0.311868	-0.0791607	-0.0290336	-0.153081	-0.374976	-0.0976769	-0.0453753	-0.0838285	-0.137761	-0.00908573	0.346184	0.326678	0.368167	M1 turquoise|0.3682	0.3682
9101	NMRK1|ENSG00000106733	grey	0.0263037	0.190065	0.182564	-0.0367827	0.126821	-0.311772	0.0257636	-0.13079	-0.145094	-0.327049	0.0578189	0.0880748	0.186061	-0.151858	0.0657399	0.260728	-0.0641919	0.172191	grey|AllKmeAvg:0.0119	AllKmeAvg:0.0119
12569	SGMS2|ENSG00000164023	salmon	-0.0257998	-0.37672	-0.301396	-0.490613	-0.139972	-0.311684	0.508799	0.0416802	0.234076	0.106907	-0.139382	0.288885	0.0245898	0.0761134	0.248131	0.435773	-0.216335	-0.113484	M13 salmon|0.5088	0.5088
7808	MIR429|ENSG00000198976	turquoise	-0.0927171	0.124046	0.282205	-0.196166	-0.123437	-0.311631	0.0124449	-0.0117181	0.0953101	-0.271733	-0.0119476	-0.0311742	0.0909632	-0.144938	0.0514435	0.313313	0.307879	0.665436	M1 turquoise|0.6654	0.6654
13113	NEDD4L|ENSG00000049759	grey	-0.0359495	-0.133144	0.133523	-0.11903	0.0158527	-0.311616	0.144044	0.235311	0.228241	-0.033884	-0.0885065	-0.360569	-0.293913	-0.281738	0.165415	0.433507	-0.0958968	0.194113	grey|AllKmeAvg:-0.0113	AllKmeAvg:-0.0113
212	PLEKHM1P1|ENSG00000214176	turquoise	-0.153655	0.074264	0.240901	-0.324084	-0.211262	-0.311531	0.0681596	-0.0217578	0.132479	-0.238559	-0.117689	0.189088	0.175617	-0.0717072	0.0981704	0.411928	0.368753	0.694916	M1 turquoise|0.6949	0.6949
3107	UBA7|ENSG00000182179	magenta	-0.143861	0.066084	0.0614348	-0.387424	-0.206151	-0.311521	0.209664	-0.202706	0.063032	-0.243778	0.112946	0.511126	0.563573	0.0970006	0.282911	0.393843	0.296547	0.498073	M9 magenta|0.5636	0.5636
10554	CROCC|ENSG00000058453	turquoise	-0.220901	0.125223	0.348403	-0.28365	-0.322997	-0.311521	-0.0666134	-0.00853749	0.163114	-0.279586	0.0912152	0.142799	0.206121	0.191687	0.318374	0.382666	0.565958	0.691672	M1 turquoise|0.6917	0.6917
3426	|ENSG00000227946	turquoise	-0.037012	0.193977	0.438694	0.045697	0.0468953	-0.311515	-0.0779234	-0.00391949	-0.0285593	-0.307216	-0.0728172	-0.257984	-0.097222	-0.200668	0.088482	0.321483	0.0746337	0.458592	M1 turquoise|0.4586	0.4586
4450	GALNT11|ENSG00000178234	red	-0.0125513	0.00828728	0.229136	-0.111224	-0.0487926	-0.311501	0.128126	0.243996	0.137601	-0.0847056	-0.119489	-0.117467	-0.200831	-0.122465	0.0621784	0.493669	-0.0134111	0.241776	M6 red|0.4937	0.4937
5208	MOCS1|ENSG00000124615	purple	-0.109096	-0.179325	0.00508364	-0.302994	-0.134957	-0.311375	0.265249	0.0585754	0.257933	-0.013413	0.136493	0.187005	0.114243	0.283851	0.583645	0.501931	-0.0346421	0.150146	M10 purple|0.5836	0.5836
3813	GGA2|ENSG00000103365	red	-0.175263	-0.16176	0.129847	-0.436251	-0.291739	-0.311291	0.375423	0.0662584	0.359572	-0.0150583	0.126643	0.403211	0.36177	0.0490262	0.332551	0.548612	0.153188	0.481328	M6 red|0.5486	0.5486
1625	DMTN|ENSG00000158856	grey	-0.0204146	0.0728593	0.104356	-0.133852	-0.00612898	-0.311101	0.0375375	0.0308688	0.0490061	-0.168813	-0.0392663	-0.0819578	-0.0515288	-0.0836265	0.192315	0.317081	0.111051	0.16062	grey|AllKmeAvg:0.0099	AllKmeAvg:0.0099
13289	TIE1|ENSG00000066056	purple	-0.185835	-0.178367	-0.149769	-0.414464	-0.217517	-0.310884	0.103941	-0.0774155	0.1115	-0.106998	0.241393	0.363909	0.312218	0.547914	0.84769	0.251762	0.118522	0.061943	M10 purple|0.8477	0.8477
7988	SH2B1|ENSG00000178188	turquoise	-0.181712	0.184242	0.570507	-0.139255	-0.254299	-0.310849	-0.0488461	0.0288573	0.103039	-0.32562	0.0216763	-0.0295046	0.108857	-0.0638181	0.127592	0.36118	0.42531	0.796124	M1 turquoise|0.7961	0.7961
9913	MST1P2|ENSG00000186301	turquoise	-0.067385	0.172426	0.480454	-0.0200844	-0.0492254	-0.310759	-0.0709219	0.105059	0.0361887	-0.318051	-0.10283	-0.152346	-0.0448929	-0.215776	0.0107217	0.436669	0.160675	0.677368	M1 turquoise|0.6774	0.6774
3406	RARA-AS1|ENSG00000265666	grey	-0.107384	0.319194	0.487023	0.101072	0.0572928	-0.31053	-0.241247	-0.0670811	-0.217708	-0.398921	-0.0939284	-0.151021	-0.154043	-0.106702	0.00908835	0.268448	0.162172	0.215779	grey|AllKmeAvg:-0.0127	AllKmeAvg:-0.0127
13128	|ENSG00000272933	grey	-0.131215	-0.276475	-0.101541	-0.408491	-0.160524	-0.310226	0.21114	0.1678	0.291314	0.0450206	0.0552922	0.061985	0.0165269	0.13819	0.30918	0.346698	0.01565	0.0823064	grey|AllKmeAvg:0.0196	AllKmeAvg:0.0196
8300	EZH1|ENSG00000108799	turquoise	-0.227432	-0.230312	0.0535751	-0.460793	-0.308242	-0.310217	0.300439	0.19328	0.441155	-0.0367111	0.0731134	0.182147	0.260912	0.0030743	0.343298	0.491062	0.217909	0.708909	M1 turquoise|0.7089	0.7089
756	LRPAP1|ENSG00000163956	grey	-0.0390506	0.0836939	0.249876	0.027164	0.0174263	-0.310127	0.0159998	-0.0679717	-0.149256	-0.2351	0.000747705	-0.100578	-0.128026	-0.0855582	0.0960092	0.2193	-0.0987072	0.00146732	grey|AllKmeAvg:-0.0279	AllKmeAvg:-0.0279
10206	GNA14|ENSG00000156049	red	-0.00640494	0.00761491	0.166358	-0.198414	-0.017307	-0.310005	0.206039	0.206923	0.160137	-0.111041	-0.0111146	0.00143508	-0.0390693	-0.0125067	0.191062	0.525012	0.0869559	0.232621	M6 red|0.525	0.525
42	SETDB2|ENSG00000136169	red	-0.0754145	-0.244061	-0.105737	-0.419887	-0.169916	-0.309679	0.449524	0.0640363	0.390121	0.0747707	0.231346	0.409007	0.411905	0.140875	0.467871	0.49682	-0.0473538	0.393576	M6 red|0.4968	0.4968
4468	GSAP|ENSG00000186088	turquoise	-0.0947949	0.00766627	0.152923	-0.246731	-0.127115	-0.309479	0.147511	-0.0408402	0.125974	-0.190495	0.00564991	0.324411	0.351244	-0.0813824	0.203521	0.451083	0.0764783	0.506386	M1 turquoise|0.5064	0.5064
12465	NFIA|ENSG00000162599	red	-0.10007	-0.160569	0.0714851	-0.297988	-0.154866	-0.309393	0.192962	0.0989704	0.248993	-0.0458354	0.0651192	-0.0431201	-0.0407998	0.0428076	0.277488	0.401427	-0.0188018	0.168719	M6 red|0.4014	0.4014
6247	NDUFAF1|ENSG00000137806	grey	0.15814	0.118665	0.132188	0.0936294	0.269539	-0.309151	0.185414	-0.10434	-0.133744	-0.228815	-0.0393041	-0.0774836	-0.0732234	-0.159272	0.0878999	0.248715	-0.251208	-0.0868919	grey|AllKmeAvg:-0.0094	AllKmeAvg:-0.0094
8981	SPRY1|ENSG00000164056	purple	-0.0628717	-0.251443	-0.106859	-0.362494	-0.12485	-0.309131	0.290899	0.0565454	0.223063	0.0168708	0.102183	0.112314	0.0137828	0.320692	0.481616	0.363012	-0.0914268	0.0433074	M10 purple|0.4816	0.4816
11727	LRRC29|ENSG00000125122	tan	-0.093537	0.322391	0.517191	0.08623	-0.023599	-0.309117	-0.128786	-0.267478	-0.239213	-0.419325	-0.0839878	0.0596303	0.03384	-0.0336623	0.0497103	0.222396	0.128153	0.310627	M12 tan|0.5172	0.5172
7682	SSBP2|ENSG00000145687	salmon	0.0105072	-0.0702359	-0.0547965	-0.31744	-0.00532313	-0.308915	0.437983	-0.160345	0.109984	-0.0693892	-0.00288533	0.32711	0.14305	0.139394	0.311794	0.395174	-0.112604	0.0454646	M13 salmon|0.438	0.438
5526	PPM1M|ENSG00000164088	green	-0.0207464	0.162946	0.0853192	-0.168307	0.0338819	-0.308855	0.076487	-0.323938	-0.101045	-0.271268	0.229296	0.631577	0.542796	0.193544	0.313896	0.351207	-0.0132799	0.196099	M5 green|0.6316	0.6316
10838	ISCU|ENSG00000136003	grey	0.0265751	0.132285	0.15555	0.0118257	0.192831	-0.308715	0.0358734	-0.165604	-0.133422	-0.254545	0.0977014	0.11783	0.176789	-0.0436578	0.175865	0.308047	-0.163355	0.101448	grey|AllKmeAvg:0.0257	AllKmeAvg:0.0257
10643	TLE2|ENSG00000065717	red	-0.132771	0.135779	0.279517	-0.164356	-0.0561656	-0.308691	0.0470464	0.0939124	0.0746452	-0.209125	-0.0433218	-0.0142611	-0.11319	0.0785584	0.220699	0.479717	0.27386	0.364357	M6 red|0.4797	0.4797
11704	ANKRD44|ENSG00000065413	green	-0.110558	-0.240611	-0.18385	-0.521882	-0.198612	-0.308598	0.493239	-0.00212996	0.35074	0.0354876	0.282622	0.691694	0.669642	0.26622	0.533413	0.541128	0.00387044	0.306703	M5 green|0.6917	0.6917
11949	PRKCZ-AS1|ENSG00000182873	turquoise	-0.10047	0.0408287	0.336391	-0.197475	-0.242612	-0.308524	-0.0884212	0.122753	0.180983	-0.243422	0.0373067	-0.103653	0.0444683	-0.0873974	0.158773	0.392932	0.335177	0.752789	M1 turquoise|0.7528	0.7528
527	RXRA|ENSG00000186350	grey	-0.16762	-0.0855114	-0.00502512	-0.411074	-0.250186	-0.308399	0.108811	0.0819989	0.225084	-0.0877769	0.0191555	0.139334	0.125112	0.0392684	0.251122	0.355272	0.248048	0.247629	grey|AllKmeAvg:0.0292	AllKmeAvg:0.0292
6103	ATP1B1|ENSG00000143153	grey	0.0218329	-0.0667085	0.186167	0.023985	0.0475556	-0.308265	-0.0294518	0.223508	-0.0300901	-0.147431	-0.0663785	-0.436424	-0.363391	-0.255007	-0.0439301	0.254682	-0.279386	-0.054247	grey|AllKmeAvg:-0.0735	AllKmeAvg:-0.0735
2372	DHRS7B|ENSG00000109016	cyan	0.139048	0.40147	0.380309	0.2896	0.353609	-0.308154	-0.150522	-0.134766	-0.345563	-0.414442	-0.0779175	-0.231806	-0.183187	-0.266937	-0.0529866	0.264745	-0.102955	-0.0537232	M14 cyan|0.4015	0.4015
10406	AUTS2|ENSG00000158321	red	-0.114582	-0.0978691	0.0990665	-0.325551	-0.213127	-0.308032	0.219977	0.140546	0.226729	-0.0773821	-0.0115286	0.152523	0.0137546	0.195179	0.290825	0.499175	0.120733	0.232418	M6 red|0.4992	0.4992
450	TSC2|ENSG00000103197	turquoise	-0.269298	-0.130074	0.323219	-0.3973	-0.433446	-0.30793	0.181339	0.293115	0.356918	-0.0990853	-0.0142506	0.00355308	0.0138909	0.0716199	0.255376	0.427795	0.38845	0.60888	M1 turquoise|0.6089	0.6089
11899	PARN|ENSG00000140694	grey	-0.0931405	-0.170784	0.237407	-0.204004	-0.127218	-0.307909	0.221937	0.218275	0.15021	-0.067791	-0.0453679	-0.189874	-0.164312	-0.0843301	0.112592	0.374756	-0.0391875	0.142558	grey|AllKmeAvg:-0.002	AllKmeAvg:-0.002
10682	STN1|ENSG00000107960	grey	0.174301	0.140386	0.0283407	0.0639679	0.334343	-0.307853	0.0110502	-0.224679	-0.263091	-0.27585	-0.229368	-0.0509056	-0.151269	-0.2119	-0.00664456	0.207101	-0.261471	-0.245577	grey|AllKmeAvg:-0.0705	AllKmeAvg:-0.0705
9469	ORM2|ENSG00000228278	red	0.0763616	0.158182	0.201724	0.0354686	0.186666	-0.307696	-0.102426	0.00684224	-0.180835	-0.310102	-0.0283859	-0.137828	-0.063481	-0.211838	0.11499	0.311959	-0.103097	0.0186274	M6 red|0.312	0.312
12952	FOXS1|ENSG00000179772	purple	-0.0315786	0.12071	0.132752	-0.0971693	0.0025775	-0.307591	-0.103914	-0.207226	-0.143158	-0.305507	0.12062	0.130598	0.124507	0.378325	0.498553	0.162647	0.0481036	0.0323475	M10 purple|0.4986	0.4986
2517	B9D2|ENSG00000123810	grey	0.0435899	0.381412	0.375515	0.113078	0.164046	-0.307526	-0.0870439	-0.215206	-0.204608	-0.380067	0.0717705	-0.0277124	0.0576259	-0.0630138	0.120859	0.259026	0.0907504	0.0766684	grey|AllKmeAvg:0.0261	AllKmeAvg:0.0261
990	NEK8|ENSG00000160602	turquoise	-0.136776	0.102058	0.503315	-0.0530135	-0.142351	-0.307477	-0.0525981	0.141277	0.132465	-0.264877	-0.0980558	-0.1966	-0.062299	-0.233484	0.0770788	0.487531	0.245186	0.651412	M1 turquoise|0.6514	0.6514
6488	ARMH3|ENSG00000120029	red	-0.0507868	-0.292994	-0.0993564	-0.374772	-0.0593041	-0.307247	0.414446	0.205577	0.371739	0.108326	-0.0366092	0.136437	0.0431769	-0.012246	0.300629	0.517194	-0.0911724	0.177702	M6 red|0.5172	0.5172
8896	RBL2|ENSG00000103479	salmon	-0.10084	-0.455807	-0.15245	-0.518786	-0.289989	-0.307219	0.575434	0.199381	0.509728	0.214222	0.0561197	0.282273	0.199947	0.121976	0.405973	0.490424	-0.153548	0.238011	M13 salmon|0.5754	0.5754
968	ZFYVE28|ENSG00000159733	turquoise	-0.135094	0.0719006	0.161139	-0.232357	-0.193008	-0.307091	0.0219333	-0.0481664	0.0610285	-0.249771	0.144775	0.11965	0.260795	0.0767624	0.220967	0.210174	0.315546	0.420437	M1 turquoise|0.4204	0.4204
12332	BDH2|ENSG00000164039	grey	-0.0277705	0.157699	0.26118	-0.058029	0.0889782	-0.306876	0.064057	-0.19578	-0.102157	-0.303952	-0.00619861	0.0897472	0.0827874	-0.0556381	0.127482	0.349556	-0.0166659	0.2833	grey|AllKmeAvg:0.024	AllKmeAvg:0.024
1521	WWC3|ENSG00000047644	red	-0.164749	-0.282317	-0.00883674	-0.428246	-0.332849	-0.306793	0.269035	0.225106	0.333538	-0.0275675	0.0382974	0.0932461	0.0398134	0.146654	0.332234	0.464581	0.0975496	0.33064	M6 red|0.4646	0.4646
2239	FMO2|ENSG00000094963	purple	-0.0778395	-0.25293	-0.213996	-0.439746	-0.163518	-0.306695	0.380393	-0.117304	0.225711	0.0338247	0.334349	0.57291	0.446162	0.51633	0.753997	0.396707	-0.172726	0.0199008	M10 purple|0.754	0.754
8118	ROM1|ENSG00000149489	grey	0.0240653	0.361458	0.505619	0.0972557	0.0646814	-0.30661	-0.0966045	-0.162344	-0.197249	-0.387095	-0.105615	-0.0135933	-0.0732111	-0.106136	-0.00243134	0.357286	0.148454	0.253778	grey|AllKmeAvg:0.0201	AllKmeAvg:0.0201
8264	ALDH5A1|ENSG00000112294	red	0.0220951	-0.171659	0.108681	-0.175592	0.0399795	-0.306604	0.306315	0.225624	0.274516	0.0279069	-0.117459	-0.0858963	-0.0798378	-0.223169	0.163345	0.500289	-0.137405	0.164357	M6 red|0.5003	0.5003
5175	B3GNT9|ENSG00000237172	pink	-0.154721	0.0521698	0.211479	-0.209843	-0.272633	-0.306521	0.0305563	-0.0378359	-0.00681625	-0.19116	0.10712	0.110657	0.0323389	0.293725	0.275208	0.299124	0.146614	0.100692	M8 pink|0.2937	0.2937
1499	GGT5|ENSG00000099998	pink	-0.0882429	-0.00634662	0.0128236	-0.314889	-0.15276	-0.306468	0.0741603	-0.252892	-0.00945581	-0.190308	0.313072	0.398631	0.334842	0.554391	0.457563	0.209246	0.138468	0.0805725	M8 pink|0.5544	0.5544
4665	VEPH1|ENSG00000197415	red	-0.0248195	-0.0756828	0.0323538	-0.237025	-0.0813773	-0.306403	0.210485	-0.0288106	0.0955898	-0.110257	-0.16263	0.263802	0.0904508	-0.0598631	0.328728	0.536597	-0.132354	0.0723406	M6 red|0.5366	0.5366
4859	STEAP4|ENSG00000127954	red	-0.0295067	-0.0294516	0.137628	-0.17481	-0.00525822	-0.306204	0.187992	0.0395642	0.0545811	-0.128912	-0.0435746	0.0577865	-0.0588771	-0.0319018	0.166772	0.458257	-0.0892915	0.108799	M6 red|0.4583	0.4583
12219	PAM|ENSG00000145730	salmon	-0.0228192	-0.204565	-0.116431	-0.325371	-0.0177813	-0.306178	0.487404	0.0573784	0.0620323	-0.0516866	0.06013	0.169886	-2.70872e-05	0.15077	0.227489	0.384031	-0.176859	-0.0270918	M13 salmon|0.4874	0.4874
11733	ZNF688|ENSG00000229809	tan	-0.0161603	0.588569	0.654959	0.19912	0.0931882	-0.306152	-0.27913	-0.341764	-0.382818	-0.523997	0.049347	0.0890847	0.127492	-0.0554452	0.0122301	0.204298	0.270456	0.263666	M12 tan|0.655	0.655
5478	CREB3L1|ENSG00000157613	grey	-0.0248617	0.00308038	0.0689368	-0.189645	-0.105023	-0.306116	-0.00605177	-0.0637306	-0.0167799	-0.206489	0.0333905	-0.0586436	-0.0242891	-0.00390488	0.157484	0.248258	0.0749102	0.106716	grey|AllKmeAvg:-0.0174	AllKmeAvg:-0.0174
1223	CCDC92|ENSG00000119242	turquoise	-0.136022	0.0777057	0.222268	-0.197415	-0.172255	-0.306074	-0.0441695	0.0771362	0.0854381	-0.230463	0.071658	0.0771553	0.0672774	0.130608	0.179193	0.400888	0.292143	0.380386	M1 turquoise|0.3804	0.3804
11186	CYSTM1|ENSG00000120306	grey	0.141119	0.353538	0.274116	0.163833	0.279612	-0.306035	-0.051313	-0.352983	-0.417596	-0.44265	-0.0852081	-0.0359856	-0.0379934	-0.238584	-0.0482307	0.189045	-0.129331	-0.0220854	grey|AllKmeAvg:-0.0426	AllKmeAvg:-0.0426
522	LY86|ENSG00000112799	green	-0.00764314	0.105851	-0.0883634	-0.243403	0.0115198	-0.305996	0.173459	-0.375765	-0.134671	-0.225187	0.170322	0.821269	0.587118	0.30483	0.428667	0.309356	-0.0484326	-0.073068	M5 green|0.8213	0.8213
2246	ZBTB22|ENSG00000236104	grey	-0.0473531	0.0742655	0.306269	-0.0624177	-0.0285095	-0.305841	0.0629726	0.151676	0.103432	-0.141409	0.0213466	-0.0425133	-0.00622112	-0.0511128	0.237992	0.415904	0.111637	0.246325	grey|AllKmeAvg:0.0581	AllKmeAvg:0.0581
10715	CHASERR|ENSG00000272888	grey	0.122895	0.147203	0.236488	0.0111695	0.236086	-0.305753	0.131219	-0.0401475	-0.104734	-0.25171	-0.252607	-0.0990544	-0.12378	-0.313017	-0.0580094	0.400545	-0.0807709	0.236825	grey|AllKmeAvg:-0.006	AllKmeAvg:-0.006
1542	FAM160A2|ENSG00000051009	turquoise	-0.198821	-0.0385317	0.234278	-0.290066	-0.290579	-0.305639	0.152491	0.178601	0.268659	-0.128462	-0.0215052	-0.0110983	0.0838107	-0.061119	0.198834	0.400878	0.320703	0.713609	M1 turquoise|0.7136	0.7136
9503	CDC42BPA|ENSG00000143776	grey	-0.0666386	-0.299441	-0.139138	-0.448675	-0.213468	-0.3056	0.378408	0.382657	0.278943	0.0466882	-0.113579	0.154058	-0.0261628	0.102764	0.292861	0.455874	0.0129344	0.128573	grey|AllKmeAvg:0.0345	AllKmeAvg:0.0345
636	CAMKK1|ENSG00000004660	turquoise	-0.0595124	0.0977378	0.305739	-0.0838982	-0.0658604	-0.305441	0.0383976	0.11775	0.100628	-0.211082	-0.084653	-0.0704083	-0.0779593	-0.106769	0.162518	0.40252	0.179871	0.385876	M1 turquoise|0.3859	0.3859
3678	VPS39|ENSG00000166887	blue	-0.210232	-0.315516	-0.0224224	-0.408915	-0.31479	-0.305341	0.279196	0.173286	0.447362	0.0647224	0.0455563	-0.00134763	0.081864	0.0107223	0.327757	0.347064	0.0662425	0.433404	M2 blue|0.4474	0.4474
12072	|ENSG00000272153	turquoise	-0.0937668	0.0647493	0.393785	-0.193983	-0.209925	-0.305285	0.0020444	0.174641	0.205889	-0.234233	-0.0234985	-0.0668451	0.0542353	-0.0897955	0.120262	0.459843	0.333169	0.797905	M1 turquoise|0.7979	0.7979
5552	CXCL17|ENSG00000189377	red	-0.0135355	0.183063	0.326786	0.0191361	0.0493381	-0.305208	-0.020596	-0.0041816	-0.0862404	-0.279025	0.0358064	-0.0735529	-0.035902	-0.216225	-0.0408039	0.424136	-0.0587255	0.169066	M6 red|0.4241	0.4241
64	FANK1|ENSG00000203780	turquoise	-0.0394062	0.124907	0.184771	-0.116085	-0.0119361	-0.3052	0.0373473	-0.0446616	-0.0319462	-0.258793	-0.0336778	-0.010101	-0.00812642	-0.0234076	0.133796	0.297249	0.12756	0.300515	M1 turquoise|0.3005	0.3005
2894	VPS13D|ENSG00000048707	blue	-0.239069	-0.507064	-0.166959	-0.631428	-0.516641	-0.305036	0.427408	0.243865	0.643017	0.215485	0.0932996	0.161492	0.105426	0.13377	0.435096	0.475512	-0.00196944	0.269352	M2 blue|0.643	0.643
5554	|ENSG00000279794	turquoise	-0.203088	-0.223759	0.0952321	-0.460387	-0.306407	-0.304869	0.327731	0.266131	0.445922	-0.0355022	0.0446597	0.0544626	0.109339	-0.0523159	0.194308	0.533668	0.22199	0.685476	M1 turquoise|0.6855	0.6855
11213	LRRC75B|ENSG00000178026	turquoise	-0.120969	0.201521	0.456183	-0.0584744	-0.183225	-0.304567	-0.165036	0.0687556	0.0234542	-0.305349	-0.104369	-0.029905	-0.0442597	-0.0464656	0.100213	0.479948	0.264894	0.549008	M1 turquoise|0.549	0.549
11034	LINC01315|ENSG00000229891	grey	0.109498	0.341241	0.454898	0.104943	0.203035	-0.304497	-0.136176	-0.0794435	-0.172954	-0.357958	-0.00679036	-0.0812019	-0.068305	-0.142172	0.00424636	0.36655	0.0335609	0.173769	grey|AllKmeAvg:0.0246	AllKmeAvg:0.0246
4694	VSTM4|ENSG00000165633	purple	-0.0893861	-0.273114	-0.198919	-0.489785	-0.204164	-0.304363	0.355151	0.0735038	0.238369	0.025036	0.169533	0.357381	0.188237	0.514833	0.61265	0.389527	0.0375082	0.0664826	M10 purple|0.6126	0.6126
7309	SCGB1A1|ENSG00000149021	red	-0.00591259	0.0169306	0.0288971	-0.208729	-3.77403e-05	-0.304199	0.15982	-0.17454	0.0106493	-0.161878	0.063116	0.278102	0.217746	0.0994283	0.420618	0.401713	-0.0448291	0.0491997	M6 red|0.4017	0.4017
7422	LMNTD2|ENSG00000185522	turquoise	-0.142534	0.265155	0.489261	-0.082621	-0.147224	-0.304142	-0.133101	-0.050102	-0.0318576	-0.380865	-0.120199	-0.0709178	0.0192247	-0.187286	-0.0166575	0.330532	0.405352	0.736657	M1 turquoise|0.7367	0.7367
9886	GNAQ|ENSG00000156052	red	-0.0569111	-0.382333	-0.300196	-0.536764	-0.170571	-0.304103	0.425745	0.203088	0.373795	0.133639	-0.0200254	0.183654	0.0727027	0.0614437	0.35861	0.43435	-0.140569	-0.0117379	M6 red|0.4344	0.4344
6801	ZBTB18|ENSG00000179456	red	0.0126018	-0.102774	0.203636	-0.18722	-0.0594418	-0.304034	0.244624	0.363996	0.22154	-0.0750807	-0.0520514	-0.0835727	-0.0937465	-0.154904	0.0917631	0.55863	-0.0244297	0.327695	M6 red|0.5586	0.5586
11857	FLYWCH1|ENSG00000059122	turquoise	-0.21336	0.13217	0.429426	-0.228565	-0.346215	-0.303662	-0.0402691	0.000202528	0.0457713	-0.291008	0.0329992	0.147178	0.180389	0.0982575	0.210076	0.28715	0.430799	0.611045	M1 turquoise|0.611	0.611
10599	ALG1|ENSG00000033011	tan	0.01953	0.140215	0.387138	0.0027919	0.0182948	-0.303661	0.0909943	0.0429549	-0.125223	-0.224709	-0.0931749	-0.0952367	-0.186767	-0.105329	0.0196221	0.307033	-0.0117329	-0.0227187	M12 tan|0.3871	0.3871
5251	KCNK5|ENSG00000164626	grey	-0.00747987	0.0269713	0.0856961	-0.265193	-0.0613784	-0.303626	0.260751	0.0559189	0.0910517	-0.11458	-0.118924	0.21925	0.0309125	-0.0588227	0.0380291	0.530844	0.0911729	0.173747	grey|AllKmeAvg:0.0375	AllKmeAvg:0.0375
1181	SELENOP|ENSG00000250722	red	-0.025233	-0.21009	-0.122231	-0.282937	-0.0417159	-0.303525	0.392472	-0.0849016	0.180047	0.0541051	0.0756943	0.343002	0.206884	0.0285061	0.407307	0.457286	-0.373183	-0.0639051	M6 red|0.4573	0.4573
10143	LIMCH1|ENSG00000064042	red	-0.110062	-0.310336	-0.0462394	-0.327818	-0.106774	-0.303381	0.292069	0.23746	0.304396	0.0310579	-0.0675355	-0.112823	-0.17228	-0.0492882	0.240276	0.420467	-0.140406	0.085182	M6 red|0.4205	0.4205
1429	TNKS1BP1|ENSG00000149115	turquoise	-0.189002	-0.0906596	0.0633059	-0.408503	-0.355252	-0.303306	0.132226	0.103044	0.196191	-0.123798	-0.0757781	0.0949357	-0.0273254	0.123801	0.187746	0.330397	0.332837	0.300271	M1 turquoise|0.3003	0.3003
10579	|ENSG00000254531	cyan	0.103186	0.512704	0.418832	0.217769	0.274087	-0.303123	-0.24786	-0.417632	-0.47774	-0.542834	-0.0988646	0.0772332	0.0372211	-0.0652951	-0.0149974	0.11356	0.046551	-0.0298919	M14 cyan|0.5127	0.5127
12418	SPINT1-AS1|ENSG00000261183	tan	0.0486147	0.361202	0.475027	0.234634	0.191797	-0.302895	-0.219414	-0.148098	-0.232577	-0.354066	-0.230021	-0.345719	-0.298955	-0.378583	-0.185608	0.192421	-0.060623	0.0810743	M12 tan|0.475	0.475
4001	OSBPL7|ENSG00000006025	turquoise	-0.204682	0.0563755	0.224044	-0.284854	-0.277528	-0.302467	0.0293116	-0.106103	0.0615875	-0.273105	-0.033184	0.156824	0.223313	0.00252503	0.180831	0.293483	0.316449	0.616929	M1 turquoise|0.6169	0.6169
8388	NUCB1|ENSG00000104805	grey	-0.122767	0.0432274	0.123581	-0.178579	-0.170162	-0.30231	-0.0533565	-0.0447036	-0.0441528	-0.214248	0.144739	0.13117	0.123053	0.159314	0.250507	0.244104	0.121389	0.0716468	grey|AllKmeAvg:0.0157	AllKmeAvg:0.0157
8750	CLUAP1|ENSG00000103351	red	-0.00848144	-0.11579	0.239418	-0.231923	-0.111741	-0.302277	0.287303	0.087073	0.194191	-0.0434223	-0.00971826	0.0708779	0.0268957	-0.00748185	0.235951	0.445588	-0.02361	0.160051	M6 red|0.4456	0.4456
1944	TMBIM4|ENSG00000155957	grey	0.192839	0.195257	0.165613	0.189704	0.341232	-0.302244	0.0279115	-0.136428	-0.245357	-0.239131	-0.032705	-0.0942632	-0.0916033	-0.263967	-0.0490639	0.23132	-0.396696	-0.190678	grey|AllKmeAvg:-0.0388	AllKmeAvg:-0.0388
12692	COQ4|ENSG00000167113	turquoise	-0.00844356	0.480249	0.528898	0.115728	0.172014	-0.301814	-0.213502	-0.145796	-0.240197	-0.494647	-0.120107	-0.168496	0.0107075	-0.326959	-0.0456185	0.270186	0.313138	0.473822	M1 turquoise|0.4738	0.4738
2451	ZNF33B|ENSG00000196693	red	0.0803471	-0.247798	-0.0348878	-0.24506	0.123939	-0.301573	0.387962	0.217653	0.329669	0.0606097	-0.0393523	-0.178856	-0.0850085	-0.248814	0.14737	0.43868	-0.202769	0.254208	M6 red|0.4387	0.4387
7607	CAMTA2|ENSG00000108509	turquoise	-0.161812	0.00506601	0.151819	-0.315947	-0.204429	-0.30152	0.0877236	0.170305	0.213928	-0.187497	0.0690785	0.0895079	0.143266	0.046009	0.286379	0.385238	0.428553	0.58282	M1 turquoise|0.5828	0.5828
7014	SMPDL3B|ENSG00000130768	red	0.113845	0.135504	0.286401	0.117922	0.203314	-0.301502	-0.112539	0.120843	-0.171214	-0.278161	-0.0824583	-0.294155	-0.268727	-0.183387	-0.0417836	0.305518	-0.139924	0.00821769	M6 red|0.3055	0.3055
4456	PLXNB1|ENSG00000164050	turquoise	-0.128636	-0.0446305	0.190526	-0.293778	-0.172347	-0.301427	0.0684588	0.0744211	0.271134	-0.146823	-0.0434917	-0.138276	-0.0352707	-0.0975625	0.190844	0.396666	0.260813	0.677796	M1 turquoise|0.6778	0.6778
12183	RAMP2|ENSG00000131477	purple	-0.0365761	0.177859	0.105762	-0.048512	0.0776304	-0.301268	-0.113269	-0.272455	-0.176769	-0.292493	0.141845	0.208365	0.184172	0.269826	0.630602	0.235253	-0.0153721	-0.0439971	M10 purple|0.6306	0.6306
79	FHOD1|ENSG00000135723	turquoise	-0.133051	0.133526	0.268204	-0.210827	-0.140008	-0.300947	0.0390259	0.0200478	8.39121e-05	-0.291621	-0.159212	0.2356	0.12146	0.0434589	0.165432	0.394635	0.334656	0.451405	M1 turquoise|0.4514	0.4514
10267	CREBL2|ENSG00000111269	salmon	-0.0365077	-0.392578	-0.349904	-0.448367	-0.0889817	-0.300943	0.466999	-0.0755485	0.277648	0.141407	0.149119	0.391053	0.282138	0.15222	0.410127	0.371973	-0.347959	-0.141722	M13 salmon|0.467	0.467
7050	PPDPF|ENSG00000125534	tan	-0.0171058	0.470382	0.490029	0.171617	0.141384	-0.300723	-0.392925	-0.178051	-0.366082	-0.484019	-0.144091	-0.194736	-0.15053	-0.238497	-0.136922	0.134457	0.211577	0.119688	M12 tan|0.49	0.49
5881	|ENSG00000238045	turquoise	-0.101344	0.135549	0.25045	-0.242765	-0.123834	-0.300588	0.0710083	-0.120205	-0.0251939	-0.304683	-0.0808621	0.186458	0.204189	-0.136762	0.0610591	0.339978	0.28534	0.49212	M1 turquoise|0.4921	0.4921
1628	RETN|ENSG00000104918	green	0.00346456	0.109958	0.0378042	-0.160691	0.0195537	-0.300535	0.112867	-0.242855	-0.161855	-0.263987	-0.117038	0.42961	0.115946	0.123532	0.288253	0.324871	0.0301561	-0.0343824	M5 green|0.4296	0.4296
12442	LMO2|ENSG00000135363	purple	-0.0880818	-0.0567289	-0.165958	-0.336687	-0.121494	-0.300386	0.148807	-0.279186	0.0310679	-0.140177	0.2814	0.620895	0.529699	0.445178	0.69876	0.270638	0.0103715	0.00858357	M10 purple|0.6988	0.6988
7355	GPC4|ENSG00000076716	red	-0.0890186	-0.169023	0.0142309	-0.332888	-0.126671	-0.30038	0.341201	0.0996976	0.181062	-0.0483035	-0.0169531	0.166309	-0.00894831	0.0812061	0.222308	0.548764	-0.0658758	0.140142	M6 red|0.5488	0.5488
1180	MT-ND5|ENSG00000198786	turquoise	-0.247513	-0.0408304	0.183325	-0.233936	-0.283533	-0.300214	-0.135431	-0.0342822	0.0373472	-0.297003	0.0520897	-0.0324927	0.0704736	-0.0819973	0.13442	0.240265	0.178179	0.438709	M1 turquoise|0.4387	0.4387
9954	ABAT|ENSG00000183044	red	-0.166478	-0.204405	0.142722	-0.326142	-0.247173	-0.300158	0.247622	0.181738	0.301377	0.0152987	0.119872	0.0926783	0.0731697	0.04579	0.317171	0.508575	-0.0516699	0.263269	M6 red|0.5086	0.5086
1173	LRRC56|ENSG00000161328	turquoise	-0.0923575	0.131283	0.358328	-0.151358	-0.136403	-0.300133	0.00491789	0.204302	0.175163	-0.196164	0.0330637	-0.102822	-0.0222425	-0.105569	0.101854	0.42818	0.353475	0.587538	M1 turquoise|0.5875	0.5875
9795	GBGT1|ENSG00000148288	green	0.0105048	0.121901	0.0579867	-0.164541	0.0338319	-0.299961	0.0125227	-0.0917325	-0.111115	-0.269418	0.126757	0.3925	0.313865	0.239999	0.336066	0.274953	0.0768686	0.0790948	M5 green|0.3925	0.3925
980	TFCP2L1|ENSG00000115112	red	-0.060752	-0.16266	0.10772	-0.185679	-0.0218582	-0.299879	0.162007	0.272435	0.222296	-0.0844792	0.048283	-0.286204	-0.159603	-0.16793	0.120906	0.412515	-0.066024	0.304998	M6 red|0.4125	0.4125
4329	CSRP1|ENSG00000159176	purple	-0.0355501	0.0652732	0.0935999	-0.0482548	0.0335781	-0.299751	-0.00527285	-0.0955205	-0.175048	-0.259787	0.0500343	0.0977921	-0.0156212	0.322789	0.359686	0.213845	-0.122748	-0.134024	M10 purple|0.3597	0.3597
12566	CDIPT|ENSG00000103502	tan	-0.0701795	0.311135	0.494149	0.0328299	-0.0313055	-0.299725	-0.205656	-0.0996571	-0.203535	-0.366881	0.0159226	-0.0320199	-0.0558843	0.00137218	0.0430657	0.234948	0.247965	0.171774	M12 tan|0.4941	0.4941
2775	TMEM88|ENSG00000167874	purple	-0.087408	0.177549	0.293289	-0.0594869	-0.0215592	-0.29952	-0.162522	-0.0920941	-0.0399377	-0.316809	0.100299	-0.029042	0.0811437	0.0213102	0.417221	0.317818	0.246097	0.359328	M10 purple|0.4172	0.4172
2972	DDRGK1|ENSG00000198171	grey	-0.0809602	0.254081	0.343307	0.105327	0.0976228	-0.299482	-0.116163	0.0156813	-0.133306	-0.321931	-0.0476035	-0.278874	-0.191299	-0.226326	0.0248145	0.228957	0.137509	0.170628	grey|AllKmeAvg:-0.0177	AllKmeAvg:-0.0177
5719	KAT2B|ENSG00000114166	green	-0.114781	-0.294157	-0.274701	-0.541282	-0.169581	-0.299458	0.590749	-0.100318	0.322345	0.100767	0.199	0.603769	0.496624	0.175075	0.437566	0.482868	-0.132762	0.151763	M5 green|0.6038	0.6038
7911	PTK2B|ENSG00000120899	magenta	-0.217873	-0.142548	-0.0982602	-0.515022	-0.346854	-0.299408	0.253852	-0.05952	0.255855	-0.0722865	0.329569	0.525957	0.589987	0.232614	0.456001	0.352581	0.235302	0.364067	M9 magenta|0.59	0.59
913	LAMP5|ENSG00000125869	pink	-0.0147585	0.00629165	-0.0008064	-0.222755	-0.0139396	-0.299158	0.130102	-0.104601	-0.0665505	-0.16811	0.108163	0.307617	0.112949	0.501068	0.413866	0.322683	-0.0232975	0.00328211	M8 pink|0.5011	0.5011
10407	CTF1|ENSG00000150281	grey	-0.107143	0.107371	0.428434	-0.0572026	-0.103587	-0.299073	-0.0646385	0.0446967	0.0269147	-0.194647	-0.0985126	0.0183944	-0.0851334	-0.0381687	0.101415	0.433539	0.0833908	0.230639	grey|AllKmeAvg:0.0237	AllKmeAvg:0.0237
449	ZNF500|ENSG00000103199	turquoise	-0.205606	-0.0899396	0.353928	-0.365599	-0.342394	-0.298979	0.241745	0.229987	0.353844	-0.0715501	0.040162	0.0521396	0.0998059	0.042764	0.22484	0.443645	0.323946	0.624759	M1 turquoise|0.6248	0.6248
8543	RBM5|ENSG00000003756	turquoise	-0.121622	-0.0813728	0.121019	-0.373558	-0.173613	-0.298873	0.185903	0.140802	0.329451	-0.123134	0.0664317	0.0962578	0.222427	-0.0509277	0.243907	0.444713	0.277609	0.817242	M1 turquoise|0.8172	0.8172
562	|ENSG00000224152	grey	-0.0168573	0.1394	0.384547	-0.00227321	-0.0218753	-0.298807	0.0219264	-0.0477424	0.0535313	-0.159149	0.00388706	-0.0163485	-0.0286425	-0.0588981	0.161764	0.368466	-0.0547239	0.187725	grey|AllKmeAvg:0.0342	AllKmeAvg:0.0342
12421	NUDT16|ENSG00000198585	red	-0.076785	-0.158145	0.0268587	-0.33918	-0.150872	-0.298807	0.253595	0.140312	0.20606	-0.0534072	-0.0679905	0.0428023	0.0130274	-0.128859	0.16122	0.45158	0.0320495	0.240445	M6 red|0.4516	0.4516
12477	SUSD4|ENSG00000143502	red	-0.0232045	0.0834596	0.191204	-0.151902	-0.0187494	-0.298678	0.13041	0.19124	0.0541647	-0.159541	-0.10429	0.0676641	-0.0851794	-0.0196163	0.101947	0.515527	0.0383105	0.142021	M6 red|0.5155	0.5155
5466	CCDC28A|ENSG00000024862	grey	0.0705422	0.096711	0.108063	-0.0481905	0.133212	-0.298612	0.168346	-0.180615	-0.0793025	-0.165106	-0.00251897	0.234985	0.178965	-0.114474	0.169178	0.394009	-0.232635	0.0311763	grey|AllKmeAvg:0.0258	AllKmeAvg:0.0258
6305	ARPIN|ENSG00000242498	blue	-0.125124	-0.384837	-0.0820417	-0.456239	-0.233372	-0.298448	0.385246	0.224379	0.413028	0.110275	-0.0172952	0.0714017	-0.00112284	0.00865368	0.234685	0.40027	-0.0654288	0.194367	M2 blue|0.413	0.413
7584	PURA|ENSG00000185129	salmon	-0.00876385	-0.422157	-0.293429	-0.551512	-0.154735	-0.29841	0.703194	0.113405	0.381334	0.152538	0.131606	0.285149	0.199932	0.194039	0.379219	0.401623	-0.213041	0.0685553	M13 salmon|0.7032	0.7032
9819	TMEM175|ENSG00000127419	turquoise	-0.213666	0.280988	0.562918	-0.035916	-0.241592	-0.298309	-0.123187	-0.0282453	-0.0513729	-0.401722	-0.00310455	0.00109373	0.122933	-0.0993691	0.0363043	0.340188	0.412893	0.660939	M1 turquoise|0.6609	0.6609
598	CYS1|ENSG00000205795	pink	-0.034198	-0.0431272	0.0115644	-0.224586	-0.061671	-0.298227	0.0974665	-0.137456	-0.0170082	-0.152377	0.0393231	0.317978	0.110239	0.465147	0.442897	0.35121	-0.0432627	0.0246894	M8 pink|0.4651	0.4651
4670	HECW2|ENSG00000138411	red	-0.0982122	-0.327361	-0.129289	-0.408056	-0.161895	-0.297902	0.339827	0.269382	0.312038	0.0173677	0.00556032	0.0882097	-0.00365536	0.159619	0.424022	0.485779	-0.0417015	0.179104	M6 red|0.4858	0.4858
1558	SLC25A42|ENSG00000181035	red	-0.133122	0.0806322	0.237487	-0.266051	-0.13102	-0.297849	0.195391	0.152402	0.226063	-0.117925	0.147731	0.147256	0.171446	0.0611961	0.273969	0.540142	0.311215	0.477348	M6 red|0.5401	0.5401
12882	GPX3|ENSG00000211445	grey	-0.016011	0.0472481	0.0411922	-0.0995831	0.00284077	-0.297698	0.0716219	-0.207637	-0.151797	-0.23882	-0.0427102	0.244683	0.138243	0.0594145	0.361841	0.246451	-0.129095	-0.067123	grey|AllKmeAvg:-0.0021	AllKmeAvg:-0.0021
4068	SMIM1|ENSG00000235169	grey	0.117333	0.469042	0.523873	0.264079	0.235452	-0.297677	-0.255533	-0.149345	-0.338659	-0.413114	-0.193468	-0.128117	-0.233854	-0.24046	-0.167666	0.327039	0.0192236	0.0119695	grey|AllKmeAvg:-0.025	AllKmeAvg:-0.025
3303	MAP3K3|ENSG00000198909	green	-0.256256	-0.271469	-0.143476	-0.593625	-0.403247	-0.297368	0.357055	0.0572259	0.412119	0.0372491	0.205348	0.592218	0.468983	0.399825	0.605249	0.497384	0.211329	0.331088	M5 green|0.5922	0.5922
7820	NKIRAS1|ENSG00000197885	red	0.150449	-0.0492224	0.00330329	-0.0806548	0.187051	-0.297355	0.317452	0.0917582	0.0673829	-0.035553	-0.108161	0.0507769	-0.124189	-0.106692	0.130552	0.452881	-0.334571	-0.0701135	M6 red|0.4529	0.4529
68	PTPRB|ENSG00000127329	purple	-0.0772245	-0.404084	-0.260444	-0.440069	-0.172364	-0.297316	0.294536	0.0621153	0.304049	0.0736434	0.210742	0.140263	0.150182	0.238238	0.690474	0.320934	-0.179627	0.0451932	M10 purple|0.6905	0.6905
1934	SCUBE2|ENSG00000175356	red	-0.076071	-0.105753	0.0632089	-0.244102	-0.12845	-0.297177	0.160865	0.124444	0.232135	-0.052809	0.121749	0.0574321	0.0390899	0.128921	0.333999	0.487997	-0.0099108	0.19765	M6 red|0.488	0.488
5214	|ENSG00000225032	turquoise	-0.183637	0.023136	0.276916	-0.303456	-0.267547	-0.297002	0.094465	0.0784365	0.1605	-0.234201	-0.0344828	0.158707	0.223283	-0.0277445	0.181958	0.416533	0.318145	0.757778	M1 turquoise|0.7578	0.7578
9126	KLF9|ENSG00000119138	grey	-0.114509	-0.308678	-0.20261	-0.436281	-0.123844	-0.296959	0.30927	-0.00380303	0.164213	0.0033207	0.161562	0.206323	0.127599	0.28975	0.479953	0.278699	-0.145237	-0.0112416	grey|AllKmeAvg:0.021	AllKmeAvg:0.021
8022	EMC3|ENSG00000125037	grey60	0.220109	0.198783	0.11814	0.163177	0.396087	-0.296925	0.0582908	-0.272291	-0.324261	-0.284743	-0.168564	-0.0846018	-0.206679	-0.284987	-0.0993202	0.199948	-0.396354	-0.232271	M17 grey60|0.3961	0.3961
12914	RGS3|ENSG00000138835	green	-0.037421	0.134796	0.0116222	-0.230517	-0.0184561	-0.296912	0.173668	-0.187458	-0.105163	-0.229376	-0.015326	0.401809	0.202934	0.23697	0.297199	0.339652	0.10837	0.0276646	M5 green|0.4018	0.4018
3998	TXNDC15|ENSG00000113621	grey	0.0748431	0.0793073	0.0512859	-0.10208	0.124475	-0.296689	0.361349	-0.202715	-0.100794	-0.173351	0.401565	0.280821	0.247866	0.257612	0.289951	0.2946	-0.23286	-0.0793313	grey|AllKmeAvg:0.0709	AllKmeAvg:0.0709
12487	THSD4|ENSG00000187720	purple	-0.12378	-0.420883	-0.310115	-0.517487	-0.201044	-0.296688	0.3618	0.0132732	0.335125	0.114023	-0.0289756	0.137557	-0.0122684	0.200153	0.430163	0.300365	-0.121811	-0.0125478	M10 purple|0.4302	0.4302
6424	AMT|ENSG00000145020	turquoise	-0.100226	0.0677455	0.300422	-0.179538	-0.060621	-0.296596	0.0719685	0.0756171	0.106771	-0.241792	-0.0159648	0.00965582	0.0738339	-0.108345	0.136904	0.425183	0.191921	0.672061	M1 turquoise|0.6721	0.6721
13212	TRIM41|ENSG00000146063	turquoise	-0.16477	0.0281714	0.290837	-0.212291	-0.198595	-0.296583	0.19516	0.0499209	0.121733	-0.25064	-0.0345223	0.0127512	0.122005	-0.126544	0.160837	0.346669	0.279809	0.578818	M1 turquoise|0.5788	0.5788
12431	OSCP1|ENSG00000116885	grey	0.0170901	0.216703	0.324373	0.0273419	0.0776583	-0.296568	0.0156748	-0.0652357	-0.0477142	-0.220257	0.00205446	-0.0836509	-0.0918103	-0.125455	0.119282	0.378238	0.0259531	0.151841	grey|AllKmeAvg:0.0236	AllKmeAvg:0.0236
7770	CCDC57|ENSG00000176155	turquoise	-0.0759251	0.326199	0.590647	0.0970008	0.00808383	-0.296568	-0.18725	-0.0381172	-0.0793836	-0.432124	-0.122541	-0.187836	-0.0363555	-0.29608	-0.0390346	0.346657	0.238684	0.619745	M1 turquoise|0.6197	0.6197
1360	MTHFR|ENSG00000177000	turquoise	-0.175303	-0.15696	0.139337	-0.280835	-0.254991	-0.296483	0.0907046	0.255725	0.292342	-0.076347	0.0142544	-0.0731673	0.0503177	-0.150502	0.192189	0.397519	0.111037	0.47438	M1 turquoise|0.4744	0.4744
10371	ATP6V0A1|ENSG00000033627	turquoise	-0.27119	-0.167325	0.120365	-0.40238	-0.468049	-0.296275	0.22971	0.121154	0.287542	-0.0951472	-0.0637786	0.21799	0.121625	-0.00630022	0.273386	0.481833	0.214705	0.480572	M1 turquoise|0.4806	0.4806
5865	CDK10|ENSG00000185324	turquoise	-0.112674	0.296491	0.551825	0.0226678	-0.0824884	-0.296231	-0.155962	0.0117535	-0.0386415	-0.405332	-0.075897	-0.139651	0.0522634	-0.247508	-0.00161072	0.327341	0.336783	0.751186	M1 turquoise|0.7512	0.7512
2233	AVPI1|ENSG00000119986	grey	0.0634216	-0.0276082	0.0629269	-0.00067454	0.173982	-0.296051	-0.0848372	-0.0688455	-0.149227	-0.220033	-0.0572558	-0.21585	-0.119038	-0.153899	0.116644	0.0730784	-0.213638	-0.103052	grey|AllKmeAvg:-0.0678	AllKmeAvg:-0.0678
13088	MMRN1|ENSG00000138722	purple	-0.0276993	-0.289049	-0.236817	-0.391294	-0.0748746	-0.296049	0.349597	-0.0521462	0.238318	0.0645562	0.272444	0.350275	0.3176	0.336975	0.719309	0.338879	-0.22019	-0.0660638	M10 purple|0.7193	0.7193
11124	TNFSF15|ENSG00000181634	red	0.00121615	-0.201751	0.00273142	-0.269502	-0.0744283	-0.295995	0.269906	0.14937	0.262118	0.0119205	-0.023858	0.00246493	0.0132765	-0.0898965	0.25455	0.497325	-0.116383	0.155713	M6 red|0.4973	0.4973
12130	SMIM10L2A|ENSG00000178947	red	0.0399639	-0.0333579	0.0887211	-0.137869	0.0750589	-0.295853	0.169784	0.0369669	0.050677	-0.145553	0.0781598	-0.0632221	-0.010085	0.0117714	0.186316	0.372544	-0.0488318	0.142205	M6 red|0.3725	0.3725
9946	GGTA1|ENSG00000204136	green	-0.0563995	-0.0971789	-0.223331	-0.375823	-0.0519576	-0.29542	0.295668	-0.280155	0.043919	-0.0929762	0.293158	0.789451	0.632396	0.372159	0.582629	0.332751	-0.112499	-0.0495342	M5 green|0.7895	0.7895
8987	FAM174A|ENSG00000174132	grey	0.0339675	0.0856074	0.218757	-0.0423912	0.0996088	-0.295185	0.252013	-0.031579	-0.0783628	-0.213638	0.0310528	-0.114613	-0.114852	-0.0323973	0.13959	0.280273	-0.0172111	0.0897636	grey|AllKmeAvg:0.0161	AllKmeAvg:0.0161
10549	WFS1|ENSG00000109501	grey	-0.205567	-0.108253	0.0514671	-0.250084	-0.336632	-0.295113	0.086645	0.00644007	0.0781727	-0.109693	-0.0386876	0.110797	0.0031596	0.170889	0.329472	0.244125	0.127151	0.0877887	grey|AllKmeAvg:-0.0027	AllKmeAvg:-0.0027
10289	SLC47A1|ENSG00000142494	red	-0.0403012	-0.121232	0.0757169	-0.217336	-0.0748271	-0.294992	0.190505	0.0569547	0.178727	-0.0679187	0.0834073	0.174091	0.10407	0.0567299	0.305762	0.487434	-0.115648	0.187725	M6 red|0.4874	0.4874
12565	COQ8A|ENSG00000163050	turquoise	-0.0139193	0.054111	0.341017	-0.0532218	0.0257639	-0.294873	0.0442667	0.351181	0.189925	-0.149321	-0.0319977	-0.176697	-0.0554793	-0.248831	0.148194	0.456828	0.120395	0.43787	M1 turquoise|0.4379	0.4379
5471	WDR81|ENSG00000167716	grey	-0.219887	-0.208754	-0.0652857	-0.432873	-0.308923	-0.294728	0.184289	0.151334	0.31407	-0.0206942	0.176664	0.273745	0.27415	0.254196	0.475104	0.345247	0.265648	0.338685	grey|AllKmeAvg:0.0834	AllKmeAvg:0.0834
12364	FAM13A|ENSG00000138640	grey	0.00763902	-0.156344	0.0367113	-0.251793	-0.0721631	-0.294457	0.335304	0.111362	0.186879	-0.0200309	-0.135767	-0.0430695	-0.169836	-0.103446	-0.00146423	0.42458	-0.133559	0.103342	grey|AllKmeAvg:-0.0098	AllKmeAvg:-0.0098
3774	SLC46A3|ENSG00000139508	grey	-0.0282528	-0.120493	0.0160297	-0.20607	-0.0974052	-0.294426	0.201695	-0.0422441	0.0858817	-0.0685622	0.199163	0.199287	0.180542	0.180969	0.337672	0.294652	-0.193511	0.0595273	grey|AllKmeAvg:0.0391	AllKmeAvg:0.0391
3966	CLUHP3|ENSG00000131797	turquoise	-0.115407	0.0122809	0.340729	-0.214341	-0.168489	-0.294412	0.125391	0.111268	0.212723	-0.181053	0.0695474	0.00754362	0.170413	-0.107522	0.156037	0.459315	0.214517	0.742532	M1 turquoise|0.7425	0.7425
12514	TUBGCP6|ENSG00000128159	turquoise	-0.231327	0.0433816	0.333833	-0.300292	-0.325008	-0.293959	0.059402	0.0678024	0.227353	-0.240939	0.0589088	0.116858	0.23759	0.00947359	0.238312	0.42184	0.426443	0.865237	M1 turquoise|0.8652	0.8652
8541	COBLL1|ENSG00000082438	red	-0.138391	-0.424461	-0.118927	-0.447525	-0.313807	-0.293917	0.355179	0.247126	0.488894	0.184636	0.0674501	0.0072754	0.00338094	0.0145285	0.329168	0.49639	-0.111038	0.181662	M6 red|0.4964	0.4964
9300	RUSF1|ENSG00000140688	grey	-0.0560066	-0.0136013	0.360002	-0.0979039	-0.115957	-0.293873	0.145407	0.247723	0.136575	-0.0651801	-0.0230085	-0.139634	-0.181062	-0.0540216	0.0953007	0.393673	0.0300253	0.222608	grey|AllKmeAvg:0.0328	AllKmeAvg:0.0328
3322	CAB39L|ENSG00000102547	grey	0.0230473	-0.121498	-0.0119386	-0.111722	0.0452206	-0.293649	0.221293	-0.094452	0.0932009	-0.00205306	0.004694	0.0647186	-0.012339	-0.0368996	0.259915	0.325594	-0.337239	-0.0831741	grey|AllKmeAvg:-0.0037	AllKmeAvg:-0.0037
2453	|ENSG00000273437	turquoise	-0.0398469	0.321849	0.408583	0.0501982	0.088036	-0.293596	-0.227835	-0.199329	-0.196466	-0.449897	-0.00567568	-0.0900291	0.0793057	-0.151619	0.0337593	0.259174	0.236087	0.507845	M1 turquoise|0.5078	0.5078
9072	SLC35A1|ENSG00000164414	grey	0.12654	0.0638948	0.0362423	-0.0067101	0.192697	-0.293561	0.0185567	-0.272683	-0.173081	-0.208727	-0.16179	0.0611914	-0.0131685	-0.151218	0.0783982	0.22811	-0.333183	-0.125786	grey|AllKmeAvg:-0.0519	AllKmeAvg:-0.0519
4218	TLR3|ENSG00000164342	salmon	0.0151266	-0.157247	-0.199071	-0.318289	-0.0306799	-0.293317	0.418059	-0.135063	0.0419328	-0.0697373	-0.0900468	0.360116	0.243169	0.0126644	0.23408	0.354628	-0.203606	-0.131593	M13 salmon|0.4181	0.4181
8360	ABHD11-AS1|ENSG00000225969	grey	0.168649	0.349601	0.244135	0.124039	0.241996	-0.293299	-0.121857	-0.231872	-0.373353	-0.362334	-0.215902	0.0681696	-0.133601	-0.12258	-0.107998	0.243879	-0.0603208	-0.117743	grey|AllKmeAvg:-0.0389	AllKmeAvg:-0.0389
4725	DNAJB2|ENSG00000135924	turquoise	-0.155415	0.243458	0.383628	0.0197026	-0.178723	-0.292951	-0.171896	-0.0966428	-0.136736	-0.342354	-0.106017	-0.0877298	-0.0631899	-0.0718621	0.0372755	0.267416	0.277796	0.335204	M1 turquoise|0.3352	0.3352
9729	HBA2|ENSG00000188536	grey	-0.0082645	0.0956658	0.106576	-0.0845059	0.0556084	-0.292877	-0.0279472	-0.201742	-0.139588	-0.230467	0.0654874	0.16924	0.147668	0.109095	0.394256	0.247973	-0.0883249	-0.00344621	grey|AllKmeAvg:0.0175	AllKmeAvg:0.0175
11831	PID1|ENSG00000153823	purple	-0.00374984	-0.101579	-0.042231	-0.288137	-0.0647613	-0.292655	0.203942	-0.0349525	0.104898	-0.0585663	0.031843	0.306289	0.111454	0.263437	0.453616	0.422511	-0.0867282	-0.0861309	M10 purple|0.4536	0.4536
2210	CES4A|ENSG00000172824	turquoise	-0.161613	0.111533	0.457376	-0.0915286	-0.15095	-0.292536	-0.0245381	0.0844061	0.0675815	-0.276593	-0.0464721	-0.0891923	-0.00587811	-0.184012	0.0918365	0.4128	0.181883	0.67604	M1 turquoise|0.676	0.676
11971	TTC38|ENSG00000075234	grey	0.0550917	0.147449	0.225026	0.00711686	0.099534	-0.29213	-0.0437141	-0.0435826	-0.0734668	-0.238369	-0.000796153	-0.0387837	0.0196781	-0.116087	0.135443	0.24402	0.0185947	0.142733	grey|AllKmeAvg:0.0138	AllKmeAvg:0.0138
709	TCF7L1|ENSG00000152284	grey	-0.0383531	-0.0815258	0.0976614	-0.229742	-0.0786357	-0.292013	0.0947263	0.105931	0.143315	-0.135506	0.0660088	-0.0682911	-0.0184977	0.0852952	0.335113	0.390328	0.0850733	0.232469	grey|AllKmeAvg:0.0385	AllKmeAvg:0.0385
11118	|ENSG00000255468	turquoise	-0.0764309	0.0292076	0.186271	-0.227947	-0.157066	-0.291867	0.131986	-0.0612919	0.135442	-0.152483	0.00947586	0.0818841	0.097633	-0.142816	0.175089	0.433584	0.124306	0.428694	M1 turquoise|0.4287	0.4287
9412	KLHDC7A|ENSG00000179023	red	-0.146479	0.0389959	0.210308	-0.179544	-0.223627	-0.291851	0.163659	-0.0612942	0.0830255	-0.112057	-0.0571602	0.144093	0.0119355	-0.0208697	0.103678	0.456264	0.043274	0.187711	M6 red|0.4563	0.4563
13099	IGFBP4|ENSG00000141753	pink	-0.0800895	0.030656	0.0298005	-0.158606	-0.0135892	-0.291621	-0.0458711	-0.235697	-0.166726	-0.230329	0.109027	0.270511	0.102527	0.395255	0.370446	0.236141	-0.0911452	-0.155735	M8 pink|0.3953	0.3953
4699	LINC00324|ENSG00000178977	grey	0.137777	0.21201	0.116577	0.0353186	0.285415	-0.291584	0.0948644	-0.127126	-0.0902915	-0.204887	0.21692	0.182055	0.249672	-0.0588339	0.175287	0.321502	-0.171253	0.0115799	grey|AllKmeAvg:0.0608	AllKmeAvg:0.0608
10774	MEF2C|ENSG00000081189	green	-0.04324	-0.239143	-0.230959	-0.485667	-0.106974	-0.291582	0.47416	-0.0589001	0.215673	0.0234618	0.257078	0.606146	0.431043	0.40314	0.553288	0.463082	-0.10808	0.0238873	M5 green|0.6061	0.6061
12238	OPHN1|ENSG00000079482	red	-0.0779357	-0.311016	0.0402461	-0.324579	-0.218989	-0.291414	0.389928	0.335578	0.402881	0.139824	-0.121335	-0.0741799	-0.139709	-0.0661458	0.229332	0.506781	-0.145046	0.185336	M6 red|0.5068	0.5068
6169	COG7|ENSG00000168434	turquoise	-0.164384	0.00496343	0.4222	-0.157379	-0.272341	-0.291277	0.032271	0.251031	0.177322	-0.146088	-0.0382945	-0.196591	-0.116486	-0.119519	0.0604742	0.311433	0.265219	0.479117	M1 turquoise|0.4791	0.4791
669	OR7E47P|ENSG00000257542	pink	-0.0758821	-0.00549418	0.0142024	-0.236546	-0.0925853	-0.290937	0.0822879	-0.182391	-0.00481798	-0.150101	0.281726	0.419431	0.300789	0.553381	0.588913	0.282039	-0.0213222	0.0283241	M8 pink|0.5534	0.5534
5180	TSPAN11|ENSG00000110900	grey	-0.0509223	-0.115985	0.0182186	-0.168186	-0.0111705	-0.290904	0.115549	0.0582159	0.0758093	-0.118316	0.271157	-0.095154	0.00755825	0.224826	0.353185	0.239213	-0.0556004	0.100224	grey|AllKmeAvg:0.031	AllKmeAvg:0.031
13005	SLC25A38|ENSG00000144659	grey60	0.252567	0.203894	0.161724	0.0851266	0.402427	-0.290861	0.0682352	-0.148068	-0.116387	-0.218273	-0.0194462	-0.13382	-0.025898	-0.308637	0.019999	0.319022	-0.173106	0.0646584	M17 grey60|0.4024	0.4024
7180	TMEM119|ENSG00000183160	pink	-0.146099	-0.187366	-0.153506	-0.408852	-0.228201	-0.290822	0.205035	-0.0935061	0.141324	-0.0400584	0.408007	0.552602	0.471599	0.730734	0.699086	0.286721	-0.01716	0.0301401	M8 pink|0.7307	0.7307
1	RAB4B|ENSG00000167578	tan	-0.106113	0.495425	0.515299	0.143785	-0.0193799	-0.290599	-0.372131	-0.25594	-0.31281	-0.545289	0.0715668	0.0476095	0.232229	-0.121651	0.0518749	0.204766	0.269756	0.395539	M12 tan|0.5153	0.5153
3521	CPNE2|ENSG00000140848	red	-0.062292	-0.00625718	0.0874962	-0.262239	-0.122531	-0.290509	0.14994	0.0466739	0.067131	-0.136662	-0.179186	0.285438	0.061436	0.0858151	0.213068	0.462948	0.160443	0.165543	M6 red|0.4629	0.4629
4264	RHOJ|ENSG00000126785	purple	-0.14894	-0.288881	-0.25432	-0.460059	-0.220816	-0.290441	0.221446	-0.10135	0.18959	-0.0148866	0.338256	0.450292	0.399458	0.649165	0.910931	0.246326	-0.0371946	0.0170892	M10 purple|0.9109	0.9109
433	MINDY1|ENSG00000143409	grey	-0.0817784	-0.11866	0.082706	-0.145511	-0.0198898	-0.289811	0.217931	0.297161	0.153422	-0.0680358	-0.0464655	-0.135637	-0.123544	-0.138585	0.107716	0.33359	-0.100388	0.206619	grey|AllKmeAvg:0.0073	AllKmeAvg:0.0073
3074	MPG|ENSG00000103152	tan	0.148756	0.565244	0.510671	0.228292	0.316163	-0.289652	-0.220788	-0.370919	-0.521901	-0.49838	-0.0569536	0.0182328	-0.0537056	-0.105582	-0.130631	0.127652	0.0693478	-0.108114	M12 tan|0.5107	0.5107
11094	UBXN6|ENSG00000167671	greenyellow	0.0217136	0.581706	0.329872	0.0490139	0.152211	-0.289456	-0.23475	-0.302898	-0.369338	-0.459584	-0.00321002	0.143784	0.086058	0.0276221	0.0376237	0.178098	0.525001	0.0887213	M11 greenyellow|0.525	0.525
117	EVPL|ENSG00000167880	turquoise	-0.158731	-0.0516614	0.126059	-0.295423	-0.195594	-0.289137	0.0570735	0.166087	0.164136	-0.14856	-0.229042	0.0103262	-0.0942971	-0.0654831	0.0701017	0.38903	0.302279	0.320642	M1 turquoise|0.3206	0.3206
8208	CCDC61|ENSG00000104983	turquoise	-0.0833174	0.242712	0.363934	-0.068118	-0.0540636	-0.289107	-0.0640208	-0.0070388	0.0147863	-0.31985	0.0697563	-0.0520904	0.0932759	-0.0661788	0.136626	0.276687	0.327728	0.520344	M1 turquoise|0.5203	0.5203
11761	HLA-DQB1-AS1|ENSG00000223534	green	-0.0850357	0.0257899	0.0827618	-0.31392	-0.162706	-0.289099	0.194915	-0.156482	0.0358338	-0.205128	0.129951	0.526814	0.482602	0.116605	0.262009	0.426413	0.161806	0.348103	M5 green|0.5268	0.5268
3243	CYGB|ENSG00000161544	purple	-0.13324	-0.0187582	-0.0558951	-0.282487	-0.15381	-0.289048	-0.0466462	-0.255939	-0.0417729	-0.213984	0.34147	0.423312	0.386931	0.669858	0.746387	0.137017	0.124587	0.031499	M10 purple|0.7464	0.7464
3187	CD82|ENSG00000085117	green	-0.193742	-0.0791772	-0.0918685	-0.4242	-0.350326	-0.288976	0.167153	-0.194596	0.0819053	-0.0777396	0.139865	0.536679	0.414995	0.324376	0.387049	0.268152	0.158035	0.0471375	M5 green|0.5367	0.5367
7757	FAM210B|ENSG00000124098	red	0.00823548	-0.0383541	0.193822	-0.0928706	0.0688753	-0.288967	0.161543	0.148389	0.141379	-0.0402772	-0.0684178	-0.128026	-0.198353	-0.0527078	0.147565	0.439981	-0.142489	0.0650003	M6 red|0.44	0.44
6371	RRM2B|ENSG00000048392	red	0.170232	-0.159831	-0.0855222	-0.202491	0.151494	-0.288691	0.464349	-0.0149933	0.157356	0.0576132	-0.0477632	0.153852	-0.0513952	-0.043165	0.19081	0.48491	-0.309767	-0.103908	M6 red|0.4849	0.4849
435	INKA1|ENSG00000185614	purple	-0.00867257	0.336797	0.174083	-0.024147	0.0927117	-0.28869	-0.16981	-0.386744	-0.257834	-0.390941	0.203154	0.342395	0.308198	0.371347	0.467797	0.160631	0.160665	0.0483652	M10 purple|0.4678	0.4678
2108	RERG|ENSG00000134533	purple	-0.00349679	-0.170519	-0.0767473	-0.242941	-0.0543025	-0.288636	0.217353	-0.208128	0.0564799	-0.0421276	0.119426	0.306378	0.140566	0.29588	0.464903	0.288128	-0.307791	-0.110628	M10 purple|0.4649	0.4649
8301	OCEL1|ENSG00000099330	cyan	0.0235042	0.531094	0.45923	0.157496	0.100273	-0.288424	-0.333235	-0.259448	-0.365219	-0.473215	0.00583896	-0.107732	-0.0935484	-0.0739489	-0.033196	0.11568	0.269495	0.130963	M14 cyan|0.5311	0.5311
6740	ASMTL|ENSG00000169093	grey	-0.0698619	0.138498	0.229946	-0.154002	-0.0316112	-0.288313	0.0427368	-0.133899	-0.0703861	-0.250891	0.00286549	0.166641	0.112201	0.0969583	0.197375	0.315226	0.182749	0.188868	grey|AllKmeAvg:0.0375	AllKmeAvg:0.0375
1646	DACT3|ENSG00000197380	pink	-0.0943514	-0.0700114	-0.0592969	-0.294484	-0.165979	-0.288313	0.0516982	-0.224909	-0.0239687	-0.14307	0.250866	0.411923	0.206448	0.796088	0.679733	0.194212	-0.00971103	-0.0446265	M8 pink|0.7961	0.7961
12407	APOM|ENSG00000204444	grey	0.0424021	0.194367	0.364395	0.166383	0.195379	-0.288282	-0.0450499	-0.099912	-0.157784	-0.332475	-0.0137028	-0.247195	-0.0836488	-0.304681	0.0266866	0.255595	-0.199105	0.150541	grey|AllKmeAvg:-0.0209	AllKmeAvg:-0.0209
12845	FAM219B|ENSG00000178761	turquoise	-0.0754608	-0.0943218	0.0774516	-0.260821	-0.102302	-0.288192	0.249938	0.0388461	0.282147	-0.0291653	-0.0374784	0.0424019	0.00769749	-0.0821366	0.164313	0.376773	0.0160335	0.412917	M1 turquoise|0.4129	0.4129
9865	ACADVL|ENSG00000072778	turquoise	-0.0323082	0.262853	0.462621	0.0971954	0.00587009	-0.287993	-0.240211	0.00600523	-0.140768	-0.41947	-0.0685745	-0.264432	-0.0893459	-0.232945	0.00982914	0.23117	0.236263	0.576691	M1 turquoise|0.5767	0.5767
12356	TMEM222|ENSG00000186501	grey	-0.0195598	0.441863	0.518722	0.163022	0.0672541	-0.287987	-0.231618	-0.307723	-0.281295	-0.433814	-0.0480534	-0.0601546	-0.00351181	-0.121602	-0.0331623	0.192836	0.18422	0.259478	grey|AllKmeAvg:-1e-04	AllKmeAvg:-1e-04
13184	SLC25A16|ENSG00000122912	red	0.104727	0.0715593	0.216929	0.0119398	0.16702	-0.287946	0.0505855	0.11698	0.0229599	-0.1877	-0.1205	-0.20887	-0.147176	-0.278637	0.0378907	0.453096	-0.10003	0.323533	M6 red|0.4531	0.4531
13010	RNPEPL1|ENSG00000142327	turquoise	-0.145758	0.230645	0.331321	-0.00936305	-0.150282	-0.287837	-0.32944	-0.0987833	-0.171263	-0.391277	-0.0596956	-0.0651248	0.0436767	-0.0997294	0.0869455	0.132874	0.314979	0.278449	M1 turquoise|0.2784	0.2784
8050	ERP27|ENSG00000139055	red	-0.0475627	0.0932413	0.180758	-0.0881607	-0.00391523	-0.287795	0.0613576	-0.105348	-0.0650891	-0.246641	-0.087499	0.0974468	0.0291151	-0.064763	0.133141	0.397061	-0.00731628	0.154292	M6 red|0.3971	0.3971
8323	HSPA12B|ENSG00000132622	purple	-0.2187	-0.125106	-0.0740287	-0.378389	-0.266035	-0.287637	0.0713887	-0.0656207	0.11406	-0.120965	0.237825	0.357814	0.310012	0.532115	0.801093	0.250929	0.205131	0.166247	M10 purple|0.8011	0.8011
588	|ENSG00000197180	tan	-0.00634884	0.36936	0.582271	0.210326	0.0323844	-0.287434	-0.178598	-0.15593	-0.240128	-0.398618	-0.0627643	-0.00453847	-0.037129	-0.121784	0.0196213	0.340874	-0.0177035	0.216512	M12 tan|0.5823	0.5823
2425	FMO3|ENSG00000007933	pink	-0.0483733	-0.0800711	-0.0522728	-0.257879	-0.0850379	-0.287411	0.229155	-0.206915	0.045192	-0.063877	0.355671	0.442172	0.369596	0.543885	0.578596	0.280252	-0.170034	-0.0365122	M8 pink|0.5439	0.5439
11491	PDGFA|ENSG00000197461	purple	-0.0213164	-0.0819429	0.0360642	-0.204257	-0.110884	-0.287386	0.0362519	-0.03691	-0.00607113	-0.166596	-0.0105687	0.0101221	-0.0395594	0.237629	0.326852	0.265815	-0.00189649	0.0699904	M10 purple|0.3269	0.3269
8201	SHROOM3|ENSG00000138771	red	-0.0746134	-0.324423	-0.110448	-0.422942	-0.233739	-0.287313	0.351333	0.182476	0.3931	0.126397	-0.0620635	0.0113922	-0.0760836	-0.0813086	0.195436	0.410049	-0.060752	0.106348	M6 red|0.41	0.41
6003	C1orf198|ENSG00000119280	red	-0.0781301	-0.161405	0.101357	-0.287226	-0.20688	-0.287255	0.183794	0.406273	0.253599	0.00910585	-0.0573826	0.0736844	-0.0757181	0.170501	0.314121	0.500418	0.0739063	0.146872	M6 red|0.5004	0.5004
465	ACAD8|ENSG00000151498	red	-0.0762315	0.05981	0.245635	-0.164691	-0.14055	-0.28716	0.144203	0.116386	0.127639	-0.112501	-0.0616269	0.158565	0.036468	-0.0296339	0.0591683	0.516833	0.131583	0.332402	M6 red|0.5168	0.5168
3688	PIP5KL1|ENSG00000167103	red	-0.00156044	0.200884	0.359164	0.0189663	0.139053	-0.28702	-0.0301478	0.13188	-0.0931498	-0.306283	-0.136625	-0.0975462	-0.097566	-0.23501	-0.0679541	0.442215	0.0664709	0.316358	M6 red|0.4422	0.4422
11271	SH2D4A|ENSG00000104611	grey	0.00253491	-0.160174	-0.0750097	-0.194081	0.0495536	-0.286974	0.207903	0.0835934	0.0675681	-0.0478576	-0.244414	-0.106293	-0.200036	-0.17063	0.0562729	0.285021	-0.175863	-0.0577328	grey|AllKmeAvg:-0.0537	AllKmeAvg:-0.0537
10597	UNC93B1|ENSG00000110057	grey	-0.120235	0.176612	0.240982	-0.0203249	-0.0706315	-0.286855	-0.193046	-0.0139737	-0.0894556	-0.262444	0.0440112	-0.0193534	0.0485437	-0.0828738	0.10144	0.15866	0.17327	0.159688	grey|AllKmeAvg:-0.0031	AllKmeAvg:-0.0031
5967	ZC3H6|ENSG00000188177	red	-0.0713767	-0.286075	0.0139735	-0.401589	-0.224459	-0.286718	0.410339	0.23609	0.419398	0.0760113	0.0651297	0.141471	0.1075	0.0755253	0.281085	0.496953	-0.0386419	0.404959	M6 red|0.497	0.497
6485	|ENSG00000272221	grey	-0.0814926	0.032574	0.142606	-0.166878	-0.116766	-0.286663	0.0662481	-0.0296706	-0.00236994	-0.221354	0.0494122	0.110159	0.158173	0.01422	0.199824	0.31845	0.0120599	0.272055	grey|AllKmeAvg:0.0261	AllKmeAvg:0.0261
6324	ARSA|ENSG00000100299	turquoise	-0.18226	0.18858	0.37845	-0.035282	-0.182819	-0.286587	-0.22998	-0.139446	-0.133645	-0.345882	0.176318	0.0197815	0.119686	0.0594685	0.167006	0.185713	0.199107	0.361255	M1 turquoise|0.3613	0.3613
4687	RASL11A|ENSG00000122035	red	0.0185563	0.123768	0.167839	-0.043907	0.100881	-0.286371	0.100531	-0.108594	-0.0755164	-0.206897	0.0461363	0.167048	0.108074	0.0573525	0.22323	0.399123	-0.104572	0.0367914	M6 red|0.3991	0.3991
1055	ZNF213|ENSG00000085644	tan	-0.173844	0.112805	0.481076	-0.121405	-0.239486	-0.286245	-0.0240921	0.187774	0.0229111	-0.25041	-0.0719295	-0.0504509	-0.0510682	0.0270282	0.081999	0.296486	0.315001	0.275225	M12 tan|0.4811	0.4811
11374	CHP1|ENSG00000187446	grey	0.0109216	-0.169583	-0.0750087	-0.109222	0.0700217	-0.286167	0.0809506	0.0831679	0.0187428	-0.0648295	-0.158045	-0.254316	-0.228102	-0.23655	0.0640989	0.161494	-0.261617	-0.166227	grey|AllKmeAvg:-0.0845	AllKmeAvg:-0.0845
2546	WHAMM|ENSG00000156232	turquoise	-0.141037	-0.162799	-0.0255404	-0.404251	-0.229503	-0.286144	0.245128	0.0133492	0.328526	-0.0263778	0.0288242	0.113051	0.1879	-0.0627749	0.234441	0.311552	0.162315	0.446946	M1 turquoise|0.4469	0.4469
4411	CRACR2B|ENSG00000177685	turquoise	-0.0798784	0.299763	0.539512	0.0710148	-0.0476692	-0.285956	-0.271524	0.0354768	-0.125284	-0.380018	-0.153454	-0.320874	-0.191348	-0.309429	-0.132287	0.227438	0.250643	0.491434	M1 turquoise|0.4914	0.4914
4791	CNPPD1|ENSG00000115649	grey	-0.0268226	0.0960468	0.211058	0.0252072	0.0281142	-0.2859	0.000491755	0.0827901	-0.000206637	-0.15824	-0.0408084	-0.112789	-0.0847918	-0.151832	0.110414	0.367374	0.0250428	0.109298	grey|AllKmeAvg:0.0108	AllKmeAvg:0.0108
13028	GALNT18|ENSG00000110328	red	-0.0753319	0.0257924	0.0814684	-0.274786	-0.122133	-0.285895	0.185292	-0.0575006	0.100536	-0.114952	-0.0581477	0.27708	0.0831275	0.174776	0.373253	0.480706	0.141443	0.123145	M6 red|0.4807	0.4807
8183	TRPC6|ENSG00000137672	purple	-0.0464318	-0.191815	-0.0873199	-0.312062	-0.107705	-0.285755	0.237262	-0.00113717	0.171385	-0.0116021	0.0378513	0.179904	0.0703224	0.19394	0.416376	0.393692	-0.0770369	0.0807336	M10 purple|0.4164	0.4164
4848	FNIP2|ENSG00000052795	red	-0.075902	-0.234902	-0.156646	-0.471374	-0.186998	-0.285552	0.466525	0.109711	0.30938	0.0519749	-0.0887477	0.344117	0.124048	-0.00506813	0.204582	0.56719	0.00535359	0.16345	M6 red|0.5672	0.5672
11670	ZNF75D|ENSG00000186376	turquoise	-0.0960918	-0.171058	0.11488	-0.303327	-0.174524	-0.285256	0.346994	0.219676	0.360149	0.00569874	0.12066	0.064762	0.141896	0.00879477	0.235126	0.459438	0.00513839	0.487126	M1 turquoise|0.4871	0.4871
2971	COL14A1|ENSG00000187955	purple	-0.152576	-0.306297	-0.167134	-0.462157	-0.269293	-0.285223	0.275607	0.0527838	0.308008	0.0697452	0.382536	0.397678	0.29948	0.614957	0.701711	0.346584	-0.0530849	0.0496217	M10 purple|0.7017	0.7017
7941	FMN1|ENSG00000248905	salmon	-0.141132	-0.369278	-0.271447	-0.527808	-0.280661	-0.284965	0.486222	0.00701989	0.305252	0.107848	-0.132591	0.385298	0.13629	0.132285	0.323298	0.380256	-0.064231	0.0187758	M13 salmon|0.4862	0.4862
11270	FOLR2|ENSG00000165457	green	-0.0394266	-0.0364654	-0.208776	-0.289065	0.00398325	-0.284922	0.25832	-0.350692	-0.069701	-0.138531	0.230012	0.734963	0.509442	0.35278	0.501282	0.247998	-0.157414	-0.149939	M5 green|0.735	0.735
8794	ACE2|ENSG00000130234	grey	-0.0975043	-0.118313	0.127474	-0.0676338	-0.14685	-0.284702	0.00117771	0.0190587	-0.0128329	-0.136519	-0.0818994	-0.0964471	-0.0968976	-0.124428	0.103122	0.305103	-0.233085	0.0291501	grey|AllKmeAvg:-0.0507	AllKmeAvg:-0.0507
284	CRB3|ENSG00000130545	cyan	0.148785	0.522064	0.377276	0.241062	0.335096	-0.284624	-0.181142	-0.1082	-0.378494	-0.402277	-0.234733	-0.259429	-0.323102	-0.352225	-0.224238	0.245225	0.0891305	-0.0873422	M14 cyan|0.5221	0.5221
2930	HPS1|ENSG00000107521	turquoise	-0.0451085	0.148418	0.186367	-0.149827	-0.0821688	-0.284519	-0.0110841	-0.171078	0.00222698	-0.241602	0.0791412	0.283989	0.300174	0.0117781	0.208234	0.318652	0.20791	0.348893	M1 turquoise|0.3489	0.3489
6934	JUND|ENSG00000130522	greenyellow	-0.0674975	0.291681	0.278081	-0.0901824	-0.0312072	-0.284262	-0.204548	-0.0954984	-0.179775	-0.383847	0.013141	-0.0371694	0.0340279	0.0443478	0.179211	0.224129	0.414247	0.256392	M11 greenyellow|0.4142	0.4142
6892	WDR13|ENSG00000101940	tan	-0.0559872	0.413081	0.571192	0.161441	0.023548	-0.284251	-0.311411	-0.140657	-0.273149	-0.481722	-0.0696082	-0.134194	-0.0693511	-0.0917984	-0.0343444	0.189346	0.289886	0.361815	M12 tan|0.5712	0.5712
13162	PCP4L1|ENSG00000248485	red	0.01751	0.0676516	0.149364	-0.0803633	0.0402418	-0.284199	0.153465	0.0477914	0.00458841	-0.180772	0.00694575	0.0772629	-0.00771033	-0.0163218	0.128858	0.462787	-0.0159872	0.112551	M6 red|0.4628	0.4628
2513	CNKSR1|ENSG00000142675	turquoise	-0.0725181	0.177294	0.436547	-0.056859	-0.146894	-0.283926	-0.153154	0.107864	-0.000923538	-0.302124	-0.230572	-0.152969	-0.0858228	-0.220408	-0.0522517	0.361862	0.310964	0.533215	M1 turquoise|0.5332	0.5332
10148	ALDH6A1|ENSG00000119711	red	-0.0583418	-0.285016	0.0926693	-0.210221	-0.0646497	-0.283925	0.280173	0.406396	0.309188	0.0763833	-0.074682	-0.22229	-0.217554	-0.210493	0.109739	0.497457	-0.249952	0.109469	M6 red|0.4975	0.4975
11851	SEMA5A|ENSG00000112902	purple	-0.0820047	-0.338961	-0.272045	-0.525487	-0.230434	-0.283921	0.351803	0.0766117	0.271679	0.0808675	0.138111	0.347436	0.150143	0.559627	0.660393	0.341204	-0.019495	-0.0109413	M10 purple|0.6604	0.6604
6291	ARMC5|ENSG00000140691	turquoise	-0.157446	0.228116	0.502286	-0.0948707	-0.203207	-0.283851	-0.0960944	0.0316675	0.0325663	-0.310335	0.0595892	-0.0535612	0.0554309	0.047942	0.198103	0.278565	0.495029	0.563953	M1 turquoise|0.564	0.564
3636	MIRLET7D|ENSG00000199133	turquoise	-0.113207	-0.0118454	0.124848	-0.270633	-0.1491	-0.283744	0.119278	0.0171138	0.185869	-0.196474	0.0582866	0.0957629	0.219644	-0.133571	0.158767	0.379968	0.176425	0.614803	M1 turquoise|0.6148	0.6148
13197	CEBPD|ENSG00000221869	grey	0.0418089	0.234074	0.28673	0.0314355	0.253377	-0.283641	-0.16536	0.0146573	-0.193292	-0.357883	-0.00323955	-0.217046	-0.131059	-0.193484	-0.0134501	0.266012	0.0946725	0.178596	grey|AllKmeAvg:-0.0087	AllKmeAvg:-0.0087
4700	PALM|ENSG00000099864	purple	-0.0803385	-0.0575621	5.85439e-05	-0.273492	-0.119959	-0.283616	0.0927896	0.0365631	0.0768408	-0.150185	0.0855594	0.157596	0.10884	0.378247	0.468598	0.31524	0.148602	0.1623	M10 purple|0.4686	0.4686
8409	CHIT1|ENSG00000133063	green	-0.103394	-0.0103077	-0.0473553	-0.255864	-0.0954632	-0.283404	0.113351	-0.161177	0.0299204	-0.168221	0.246469	0.544959	0.503199	0.156372	0.359569	0.315806	0.0203103	0.132551	M5 green|0.545	0.545
2468	ZNF784|ENSG00000179922	turquoise	-0.136092	0.138106	0.256397	-0.160756	-0.14932	-0.283005	-0.0316934	0.0639651	0.0605625	-0.255184	0.0216787	-0.0448531	0.060376	-0.0473711	0.130316	0.302162	0.386478	0.436798	M1 turquoise|0.4368	0.4368
6794	NUDT13|ENSG00000166321	turquoise	0.0489675	0.000310047	0.247236	-0.0413392	0.134975	-0.282977	0.18431	0.127181	0.114903	-0.139571	-0.109104	-0.1681	-0.110723	-0.295688	0.0484869	0.387774	-0.100301	0.413552	M1 turquoise|0.4136	0.4136
9202	MID1IP1|ENSG00000165175	grey	-0.0333964	0.105101	0.118506	-0.184613	0.0660843	-0.282843	0.162403	-0.0820605	-0.0746499	-0.220534	-0.106948	0.103102	0.0311327	-0.165396	0.0444704	0.348517	0.130404	0.137506	grey|AllKmeAvg:0.0054	AllKmeAvg:0.0054
9493	PIK3R1|ENSG00000145675	salmon	-0.127127	-0.426482	-0.307715	-0.594146	-0.25438	-0.28233	0.633229	0.0780503	0.426474	0.178546	0.217517	0.44797	0.309498	0.37761	0.607312	0.46726	-0.119017	0.0834525	M13 salmon|0.6332	0.6332
1791	|ENSG00000269936	turquoise	-0.196517	-0.068696	0.112583	-0.324962	-0.32294	-0.282136	0.037352	-0.0517204	0.149888	-0.182575	0.181785	0.218573	0.251953	0.387835	0.503762	0.284585	0.231631	0.597059	M1 turquoise|0.5971	0.5971
10698	SLC38A10|ENSG00000157637	turquoise	-0.138665	0.126375	0.406507	-0.0851895	-0.174168	-0.282024	-0.148446	0.179467	0.00988023	-0.282226	-0.0152797	-0.0942046	-0.0413388	0.00397203	0.101211	0.302583	0.355727	0.41476	M1 turquoise|0.4148	0.4148
7603	GPSM3|ENSG00000213654	magenta	-0.0925034	-0.017141	0.0156659	-0.207486	-0.0296717	-0.281988	0.1674	-0.180824	0.0192712	-0.161039	0.316658	0.496517	0.519196	0.229321	0.381602	0.301381	-0.0527756	0.111943	M9 magenta|0.5192	0.5192
12560	SIGIRR|ENSG00000185187	turquoise	-0.100244	0.35349	0.499676	0.0698311	-0.0496677	-0.281957	-0.19121	-0.0650959	-0.076365	-0.375285	0.0200439	-0.154018	0.0105278	-0.210163	-0.0151488	0.287192	0.352739	0.52613	M1 turquoise|0.5261	0.5261
5392	PEX11A|ENSG00000166821	grey	0.0389402	-0.00872714	0.236231	0.0164868	0.0372237	-0.281956	0.126715	0.0339355	0.0790112	-0.0629156	-0.136984	-0.19941	-0.199184	-0.290749	-0.000702452	0.309215	-0.286707	0.0589135	grey|AllKmeAvg:-0.0295	AllKmeAvg:-0.0295
8684	|ENSG00000239467	red	0.0270653	0.121957	0.320943	0.0442938	0.0963144	-0.281885	-0.0311999	0.019043	0.00560388	-0.208168	-0.0651173	-0.20858	-0.174651	-0.320066	0.0282242	0.428294	-0.0656329	0.208152	M6 red|0.4283	0.4283
4223	SETD4|ENSG00000185917	turquoise	-0.047006	0.169595	0.406243	0.00714279	-0.00354294	-0.281841	0.0465594	0.128237	0.108321	-0.221044	-0.0694453	-0.208564	-0.0908836	-0.207862	0.0787672	0.424831	0.172791	0.616061	M1 turquoise|0.6161	0.6161
13154	MIEF2|ENSG00000177427	tan	-0.0119473	0.31225	0.411203	0.100127	0.0792446	-0.281701	-0.0595414	-0.0552063	-0.117033	-0.270742	-0.190658	0.00251103	-0.0842025	-0.106446	0.0826959	0.351812	0.101563	0.12341	M12 tan|0.4112	0.4112
4907	SRSF8|ENSG00000263465	grey	0.0717672	-0.0107805	0.165891	-0.0846276	0.133214	-0.281601	0.22926	0.110765	0.110669	-0.0344001	-0.0339265	-0.0765801	-0.135646	-0.106388	0.0818275	0.38056	-0.114413	0.0705623	grey|AllKmeAvg:0.0265	AllKmeAvg:0.0265
5150	PDPK1|ENSG00000140992	blue	-0.21621	-0.476646	-0.122304	-0.649184	-0.453129	-0.281441	0.534645	0.295081	0.597507	0.205102	0.0528385	0.218378	0.110466	0.105427	0.35956	0.507994	0.0754966	0.323804	M2 blue|0.5975	0.5975
7853	SLC40A1|ENSG00000138449	green	-0.00198472	-0.168864	-0.192864	-0.295693	-0.0845638	-0.281417	0.285052	-0.10293	0.073093	0.0394125	-0.0658059	0.429541	0.175233	0.0983062	0.351196	0.414582	-0.279877	-0.171886	M5 green|0.4295	0.4295
6232	RCBTB2|ENSG00000136161	green	-0.123583	-0.192454	-0.175532	-0.449025	-0.256827	-0.281348	0.369828	-0.244144	0.194645	0.00902804	0.311863	0.647111	0.493625	0.452027	0.57633	0.327534	-0.111232	0.118792	M5 green|0.6471	0.6471
10910	|ENSG00000165121	turquoise	-0.0247523	-0.0986808	0.12975	-0.260585	-0.043537	-0.281242	0.313013	0.224436	0.339135	-0.0419703	0.0603752	-0.0566777	0.065632	-0.158672	0.186025	0.500795	0.0679973	0.586343	M1 turquoise|0.5863	0.5863
11362	TENT5A|ENSG00000112773	grey	0.0803532	-0.196428	0.00536434	-0.140473	0.087173	-0.281218	0.185019	0.142166	0.0906812	-0.0523379	-0.0262645	-0.216319	-0.16579	-0.17023	0.163379	0.290906	-0.238391	0.0647656	grey|AllKmeAvg:-0.021	AllKmeAvg:-0.021
6833	PECAM1|ENSG00000261371	purple	-0.115773	-0.322913	-0.319281	-0.457061	-0.188531	-0.28114	0.302865	-0.0839848	0.213318	0.0520194	0.401518	0.531631	0.443822	0.526072	0.855665	0.287399	-0.13475	-0.0794303	M10 purple|0.8557	0.8557
7649	SRSF5|ENSG00000100650	turquoise	-0.136909	-0.078046	0.191611	-0.281663	-0.172582	-0.281138	0.207712	0.0604447	0.260922	-0.143212	0.110031	0.0818639	0.252386	-0.0830981	0.248271	0.415241	0.160071	0.70161	M1 turquoise|0.7016	0.7016
1866	FOXO1|ENSG00000150907	purple	-0.123091	-0.461157	-0.360978	-0.457168	-0.18538	-0.281117	0.350955	0.0343343	0.284788	0.119535	0.342053	0.216108	0.271255	0.424252	0.646358	0.198124	-0.267869	-0.0699507	M10 purple|0.6464	0.6464
7477	ACBD4|ENSG00000181513	turquoise	-0.0864658	0.354481	0.544333	0.0793323	0.0610891	-0.281026	-0.0916653	-0.145979	-0.123609	-0.386037	-0.0651627	-0.0364819	0.0558545	-0.195945	-0.00732244	0.328414	0.217615	0.53538	M1 turquoise|0.5354	0.5354
13125	N4BP2L2|ENSG00000244754	turquoise	-0.0045772	-0.0911576	0.0944023	-0.24439	-0.0164932	-0.280979	0.27133	0.104901	0.282243	-0.0600153	0.0808547	0.0529512	0.195651	-0.161336	0.191859	0.41936	-0.00918641	0.625701	M1 turquoise|0.6257	0.6257
1291	BLACAT1|ENSG00000281406	grey	-0.111662	-0.0172453	0.0853572	-0.220333	-0.0877659	-0.28097	0.137111	-0.00630953	-0.036803	-0.206883	-0.185095	0.123852	0.0016765	-0.00623259	0.0262357	0.307033	0.0773652	0.214424	grey|AllKmeAvg:-0.0103	AllKmeAvg:-0.0103
8391	RPL34|ENSG00000109475	grey60	0.430543	0.406356	0.156805	0.278566	0.810227	-0.280927	-0.0481991	-0.313137	-0.467869	-0.409327	-0.0979671	-0.128226	-0.0935466	-0.256731	-0.105963	0.105027	-0.248815	-0.270994	M17 grey60|0.8102	0.8102
11203	KIAA1671|ENSG00000197077	blue	-0.191535	-0.400019	-0.130473	-0.512003	-0.415429	-0.280868	0.324857	0.205489	0.498336	0.18154	-0.0121251	0.0127435	-0.0622288	0.0628489	0.33401	0.420762	0.0033336	0.181801	M2 blue|0.4983	0.4983
1210	NUDT7|ENSG00000140876	grey	0.0149479	0.0253394	0.303948	0.0586046	0.124082	-0.280818	0.11187	-0.0103477	-0.0239438	-0.149273	-0.0881023	-0.0742659	-0.0597897	-0.159947	0.123978	0.350992	-0.280216	0.088031	grey|AllKmeAvg:0.0042	AllKmeAvg:0.0042
8013	FKBP2|ENSG00000173486	grey	0.0376128	0.40179	0.504528	0.309167	0.198124	-0.28073	-0.349751	-0.148192	-0.373676	-0.490546	0.0700884	-0.360551	-0.181855	-0.232616	-0.108263	0.0700514	0.0780765	0.144821	grey|AllKmeAvg:-0.0396	AllKmeAvg:-0.0396
13055	RNASEL|ENSG00000135828	red	-0.139122	-0.29329	-0.0491944	-0.390752	-0.303087	-0.280673	0.439385	0.261896	0.30842	0.0762515	-0.032082	0.29823	0.156706	0.151461	0.331857	0.429455	-0.117019	0.133084	M6 red|0.4295	0.4295
4073	RAPGEF5|ENSG00000136237	red	-0.114026	-0.349253	-0.19049	-0.505779	-0.201664	-0.280602	0.473752	0.236131	0.416877	0.109856	0.00603382	0.185695	0.0367377	0.154739	0.427067	0.559724	0.0105151	0.219981	M6 red|0.5597	0.5597
11958	|ENSG00000271745	grey	-0.0781428	0.187197	0.204761	-0.0587297	0.0240566	-0.280546	-0.145081	-0.13596	-0.177651	-0.38949	-0.0941198	-0.0557234	-0.0114376	-0.101058	0.0379238	0.213925	0.160978	0.265274	grey|AllKmeAvg:-0.0241	AllKmeAvg:-0.0241
3862	HLA-DQB1|ENSG00000179344	green	-0.0363225	0.101598	0.0460659	-0.231856	-0.0704755	-0.280436	0.150027	-0.243426	-0.0924755	-0.229161	0.19705	0.60365	0.512451	0.176217	0.253132	0.355575	0.0920877	0.074528	M5 green|0.6037	0.6037
5250	PRRG2|ENSG00000126460	grey	-0.0102622	0.276177	0.372596	0.126115	0.0866363	-0.280385	-0.142959	-0.0741831	-0.195472	-0.297842	-0.144823	-0.27085	-0.281359	-0.269203	-0.153381	0.225546	0.0379485	0.0804498	grey|AllKmeAvg:-0.0508	AllKmeAvg:-0.0508
10635	CRTC1|ENSG00000105662	turquoise	-0.181006	0.0530887	0.249819	-0.293443	-0.225006	-0.280331	0.0362808	0.204101	0.286716	-0.152909	0.094346	-0.0739105	0.0351181	0.0406834	0.267806	0.415619	0.463711	0.629726	M1 turquoise|0.6297	0.6297
12534	RGMB|ENSG00000174136	red	0.0483068	-0.0385593	0.0953028	-0.273491	0.0129153	-0.28031	0.453303	0.0971191	0.164152	-0.0867246	-0.0573214	0.103224	-0.0185448	0.0243819	0.175618	0.471926	0.075032	0.199241	M6 red|0.4719	0.4719
12696	AGPAT2|ENSG00000169692	grey	0.0287097	0.315738	0.263189	0.0577204	0.203448	-0.280264	-0.17397	0.0315977	-0.195788	-0.365466	-0.0742922	-0.171317	-0.130728	-0.193448	-0.0488605	0.298339	0.15511	0.163165	grey|AllKmeAvg:-0.0065	AllKmeAvg:-0.0065
9778	CCDC115|ENSG00000136710	grey	0.0765525	0.209852	0.336925	0.127666	0.110431	-0.280193	-0.0213392	-0.0419632	-0.134048	-0.195847	-0.113074	0.0131892	-0.0208422	-0.146293	0.017355	0.314101	-0.115952	0.0513514	grey|AllKmeAvg:0.0104	AllKmeAvg:0.0104
10434	TMEM43|ENSG00000170876	green	0.0538936	-0.225898	-0.256891	-0.420177	0.0277767	-0.280174	0.375571	0.016757	0.121363	0.0132547	-0.0372609	0.359073	0.116614	0.249794	0.297607	0.386488	-0.0794848	-0.0433419	M5 green|0.3591	0.3591
1679	MAL|ENSG00000172005	purple	-0.077257	0.0422135	0.00380052	-0.209258	0.0249892	-0.280138	0.124488	-0.105089	0.0394489	-0.148315	0.323751	0.316137	0.364995	0.250176	0.400507	0.320246	0.0191219	0.0865946	M10 purple|0.4005	0.4005
4287	ARHGAP45|ENSG00000180448	greenyellow	-0.158327	0.186535	0.146604	-0.310111	-0.175587	-0.280134	0.0300418	-0.106848	0.00384519	-0.287081	0.200717	0.48518	0.541054	0.14231	0.247445	0.312009	0.538405	0.490772	M11 greenyellow|0.5384	0.5384
2299	ST3GAL1|ENSG00000008513	grey	-0.084336	-0.181911	-0.157358	-0.400467	-0.103896	-0.280073	0.218316	-0.0557649	0.0965823	-0.103738	0.133192	0.168707	0.162334	0.0686822	0.196257	0.231566	0.0522741	0.0956356	grey|AllKmeAvg:0.0031	AllKmeAvg:0.0031
3956	TOLLIP|ENSG00000078902	grey	-0.125229	0.0922755	0.135545	-0.199566	-0.218758	-0.280003	0.0208497	-0.103627	0.0213449	-0.166796	-0.114275	0.152295	0.0645677	-0.0669262	0.0292409	0.320397	0.240877	0.206917	grey|AllKmeAvg:5e-04	AllKmeAvg:5e-04
11614	AP2A2|ENSG00000183020	turquoise	-0.183713	-0.147004	0.0897476	-0.274515	-0.225264	-0.279987	0.172768	0.242196	0.301633	-0.0463298	0.00535204	-0.00223993	0.0356527	-0.0632565	0.196042	0.453973	0.147768	0.417656	M1 turquoise|0.4177	0.4177
3683	PSMA3-AS1|ENSG00000257621	turquoise	-0.104854	-0.0677079	0.224713	-0.263837	-0.142613	-0.279945	0.182657	0.179275	0.31331	-0.115428	0.118396	0.00681398	0.200532	-0.11779	0.186019	0.468027	0.177275	0.794282	M1 turquoise|0.7943	0.7943
12381	CNRIP1|ENSG00000119865	purple	-0.0904782	-0.120565	-0.200239	-0.347997	-0.117741	-0.279648	0.196731	-0.251423	0.0317427	-0.0675506	0.389112	0.638432	0.471332	0.73712	0.803067	0.227694	-0.121329	-0.130645	M10 purple|0.8031	0.8031
4780	B4GALNT3|ENSG00000139044	grey	-0.14333	-0.0835434	0.0397302	-0.297446	-0.200569	-0.279522	0.0993648	-0.00836152	0.126989	-0.139071	-0.0330605	0.0522066	-0.0139667	0.0264686	0.109721	0.34656	0.181581	0.221918	grey|AllKmeAvg:3e-04	AllKmeAvg:3e-04
225	N4BP1|ENSG00000102921	green	-0.188765	-0.313326	-0.140672	-0.50651	-0.380063	-0.278732	0.348956	0.0442635	0.319929	0.0553493	0.00129211	0.407767	0.274395	0.237952	0.41433	0.353986	0.0908931	0.182748	M5 green|0.4078	0.4078
3319	NDFIP1|ENSG00000131507	grey	0.195073	-0.0401909	-0.0218919	0.0113003	0.327549	-0.278491	0.443264	-0.109129	-0.110902	-0.063968	0.00690571	0.0174685	-0.0991963	-0.140526	0.0521263	0.302412	-0.550137	-0.333342	grey|AllKmeAvg:-0.0218	AllKmeAvg:-0.0218
8130	SLIT2|ENSG00000145147	purple	-0.171669	-0.460786	-0.350922	-0.60965	-0.298201	-0.278452	0.478965	0.0277671	0.421686	0.174976	0.286074	0.505329	0.384247	0.589121	0.809181	0.362347	-0.121986	0.0212343	M10 purple|0.8092	0.8092
7579	MAN2C1|ENSG00000140400	turquoise	-0.191345	0.0191061	0.253433	-0.208506	-0.217626	-0.278194	0.016089	-0.00890238	0.162297	-0.219595	0.0170292	-0.00591305	0.149759	-0.0931191	0.167888	0.269743	0.301543	0.749421	M1 turquoise|0.7494	0.7494
11459	CPM|ENSG00000135678	red	-0.00255369	-0.217475	-0.0543993	-0.182341	-0.0487603	-0.278163	0.117058	0.122183	0.114026	-0.0484389	0.00798384	0.0222482	-0.00893183	0.00372731	0.251101	0.396112	-0.246314	-0.0332128	M6 red|0.3961	0.3961
881	TNFRSF14|ENSG00000157873	magenta	-0.0984041	0.323784	0.297665	-0.136939	-0.171902	-0.278161	-0.123133	-0.300518	-0.117597	-0.380703	0.191703	0.440307	0.567535	0.091845	0.196305	0.241024	0.370968	0.525289	M9 magenta|0.5675	0.5675
9157	GDF15|ENSG00000130513	grey	-0.0152571	0.186626	0.338805	0.0362388	0.00435432	-0.278154	-0.0215894	-0.0593528	-0.083396	-0.252241	-0.0942044	-0.104677	-0.148542	-0.111144	0.103743	0.367271	0.0740083	0.161633	grey|AllKmeAvg:0.0058	AllKmeAvg:0.0058
10843	EIF4E3|ENSG00000163412	salmon	0.0417068	-0.203901	-0.211119	-0.299205	0.0339662	-0.27807	0.464086	-0.0630462	0.182161	0.0467071	0.194537	0.356446	0.281321	0.142923	0.345113	0.404458	-0.317139	-0.0837174	M13 salmon|0.4641	0.4641
11369	DCAF8|ENSG00000132716	turquoise	-0.0458012	0.00594282	0.388964	-0.0584022	-0.0571905	-0.278055	0.0631171	0.404618	0.191945	-0.17085	-0.0674266	-0.220765	-0.053394	-0.272328	0.0474175	0.411455	0.0964937	0.667694	M1 turquoise|0.6677	0.6677
12995	CDKL5|ENSG00000008086	blue	-0.213938	-0.523932	-0.300102	-0.586032	-0.402855	-0.278051	0.437657	0.275415	0.496477	0.194019	0.0932054	0.209664	0.0921855	0.33915	0.503369	0.408739	-0.0642212	0.131975	M2 blue|0.4965	0.4965
252	|ENSG00000249042	grey	0.127805	0.146277	0.294805	0.0914486	0.198083	-0.277934	0.211781	-0.078723	-0.1609	-0.222486	-0.235497	-0.15016	-0.240453	-0.281562	-0.143236	0.296065	-0.251952	-0.0160136	grey|AllKmeAvg:-0.0385	AllKmeAvg:-0.0385
2248	BORCS6|ENSG00000196544	grey	-0.0738168	0.383046	0.400665	0.0656741	0.016819	-0.277909	-0.255218	-0.108121	-0.233703	-0.416248	0.205326	0.0522342	0.186103	0.0906587	0.175521	0.159721	0.357381	0.231433	grey|AllKmeAvg:0.0533	AllKmeAvg:0.0533
6340	FILIP1|ENSG00000118407	purple	-0.0823783	-0.246656	-0.130163	-0.3212	-0.0455193	-0.277861	0.231207	0.109751	0.200817	0.0132974	0.187839	0.0825175	0.0771122	0.207256	0.470228	0.376211	-0.0866657	0.0322997	M10 purple|0.4702	0.4702
663	IDNK|ENSG00000148057	grey	0.114976	0.269218	0.250616	0.0721375	0.211377	-0.277858	-0.0548046	-0.0738728	-0.165287	-0.283057	-0.00141613	-0.0337808	0.0538361	-0.250872	0.00440091	0.315594	-0.0454753	0.125536	grey|AllKmeAvg:0.0128	AllKmeAvg:0.0128
11446	ZDHHC3|ENSG00000163812	purple	0.00696912	-0.166479	-0.22388	-0.322523	-0.0134134	-0.277567	0.164983	-0.0424026	0.111837	-0.0271565	-0.0404346	0.161806	0.0495655	0.0642385	0.364365	0.310642	-0.120582	-0.0528786	M10 purple|0.3644	0.3644
11587	SRPX|ENSG00000101955	purple	-0.0820664	-0.179987	-0.202508	-0.383969	-0.163889	-0.277549	0.220492	-0.142954	0.0737642	-0.0313595	0.140834	0.459072	0.265682	0.555347	0.697722	0.248651	-0.0588723	-0.0950335	M10 purple|0.6977	0.6977
5107	|ENSG00000207770	purple	-0.157472	-0.413445	-0.220385	-0.554199	-0.336205	-0.2775	0.464497	0.111023	0.384321	0.0833285	0.0604396	0.299296	0.242072	0.271581	0.482901	0.452028	-0.0100523	0.268261	M10 purple|0.4829	0.4829
1886	STOM|ENSG00000148175	purple	-0.00337428	-0.0584192	-0.0741105	-0.251952	-0.0130554	-0.277401	0.242637	-0.151404	0.0302512	-0.0626468	0.00973775	0.312577	0.16532	0.173694	0.373936	0.332875	-0.154511	-0.159942	M10 purple|0.3739	0.3739
10075	SMIM14|ENSG00000163683	grey	0.0720726	-0.0642947	0.0126927	-0.0884459	0.06352	-0.277345	0.205517	-0.0542991	-0.0572013	-0.0780178	-0.213832	0.00330116	-0.151804	-0.135945	-0.020757	0.278713	-0.331545	-0.186097	grey|AllKmeAvg:-0.0569	AllKmeAvg:-0.0569
13234	CLEC16A|ENSG00000038532	red	-0.238305	-0.250132	0.146279	-0.457472	-0.46775	-0.277292	0.277333	0.198387	0.39531	0.00622852	0.0881836	0.167491	0.146333	0.167557	0.35451	0.431104	0.233165	0.37135	M6 red|0.4311	0.4311
7945	SUMF1|ENSG00000144455	grey	0.0790144	0.0227288	0.140073	0.0184533	0.125577	-0.277101	-0.0409649	-0.0506166	-0.131524	-0.165498	-0.108649	-0.137897	-0.210951	-0.0839097	0.0690378	0.188531	-0.246673	-0.120755	grey|AllKmeAvg:-0.0517	AllKmeAvg:-0.0517
7442	RPH3AL|ENSG00000181031	grey	0.108149	0.0234158	0.184495	-0.00838947	0.17388	-0.277079	0.0338683	0.143968	0.0232732	-0.180967	-0.0926136	-0.371353	-0.258723	-0.246744	0.0544894	0.275915	-0.0153005	0.122811	grey|AllKmeAvg:-0.0171	AllKmeAvg:-0.0171
11657	|ENSG00000268087	turquoise	-0.148804	-0.242886	-0.0207584	-0.521843	-0.359432	-0.277009	0.322523	0.177713	0.50743	0.0547015	0.122929	0.19172	0.219971	0.125573	0.389069	0.481474	0.257321	0.650858	M1 turquoise|0.6509	0.6509
4546	CPEB2|ENSG00000137449	grey	-0.0346084	-0.300535	-0.16277	-0.295317	-0.0822186	-0.276925	0.292546	0.149363	0.189203	0.0415977	-0.0600404	0.000829765	-0.0547397	0.0464027	0.26081	0.28987	-0.189681	0.0214956	grey|AllKmeAvg:-0.0092	AllKmeAvg:-0.0092
5516	GEMIN8|ENSG00000046647	tan	-0.017004	0.20457	0.409303	0.0761335	0.0519383	-0.276775	0.0260193	-0.00889753	-0.0640682	-0.253491	-0.0828158	-0.158212	-0.121488	-0.184592	-0.0199625	0.332253	0.0166651	0.315886	M12 tan|0.4093	0.4093
3937	EGFL7|ENSG00000172889	grey	0.0148789	0.275855	0.313032	0.0987841	0.127192	-0.276764	-0.214574	-0.0104534	-0.172744	-0.379579	0.00395505	-0.139387	-0.0340005	-0.083772	0.194314	0.2463	0.084777	0.221613	grey|AllKmeAvg:0.015	AllKmeAvg:0.015
10836	RHOB|ENSG00000143878	grey	-0.0300782	0.00652484	0.113449	-0.0327677	0.100113	-0.2767	-0.0530643	0.0620394	-0.0576576	-0.199148	0.0386721	-0.204873	-0.114565	-0.0127966	0.208885	0.214921	-0.0724889	0.0340569	grey|AllKmeAvg:-0.0153	AllKmeAvg:-0.0153
8150	|ENSG00000279487	grey	-0.265375	-0.0202446	0.133066	-0.1962	-0.134829	-0.276427	0.0153349	0.104065	-0.0121575	-0.202444	-0.00238486	0.00873869	0.00607739	0.0120371	0.109634	0.227419	0.104559	0.167825	grey|AllKmeAvg:-0.0123	AllKmeAvg:-0.0123
7712	SNAI3|ENSG00000185669	magenta	-0.0832909	0.110488	0.105752	-0.262427	-0.132465	-0.27637	0.0865818	-0.145514	0.0782484	-0.21038	0.446818	0.497029	0.624452	0.246956	0.388963	0.326108	0.254289	0.387601	M9 magenta|0.6245	0.6245
10825	PIP5K1B|ENSG00000107242	grey	-0.0512055	-0.139878	-0.0222646	-0.234762	-0.119581	-0.276166	0.274875	0.021318	0.237911	0.0104274	0.253273	0.110216	0.180692	-0.0064195	0.416865	0.364825	-0.143257	0.0928527	grey|AllKmeAvg:0.0539	AllKmeAvg:0.0539
21	ST3GAL6|ENSG00000064225	green	-0.129449	0.0725866	0.130236	-0.235008	-0.15785	-0.276139	0.124896	-0.151827	0.0684707	-0.17433	0.0937894	0.39522	0.263526	0.109799	0.269699	0.391762	0.0829668	0.313763	M5 green|0.3952	0.3952
3470	FBXO25|ENSG00000147364	grey	0.0319193	-0.109187	0.0456875	-0.141922	0.09731	-0.27613	0.248957	0.144008	0.214625	-0.0385089	0.0258425	-0.184637	-0.113241	-0.108966	0.190896	0.371606	-0.121158	0.167059	grey|AllKmeAvg:0.0247	AllKmeAvg:0.0247
10128	C20orf194|ENSG00000088854	purple	-0.319811	-0.355021	-0.131223	-0.571007	-0.438153	-0.276015	0.326551	0.0656359	0.47605	0.100903	0.177771	0.392263	0.346419	0.259764	0.576852	0.407483	0.0969505	0.4582	M10 purple|0.5769	0.5769
10630	LYL1|ENSG00000104903	green	-0.115842	0.316284	0.143003	-0.169863	-0.100359	-0.275114	-0.088139	-0.305413	-0.147742	-0.362378	0.312642	0.645541	0.635055	0.343969	0.438193	0.244883	0.373175	0.24747	M5 green|0.6455	0.6455
4210	MFSD10|ENSG00000109736	tan	-0.0905749	0.246573	0.470646	0.058164	-0.0395023	-0.275105	-0.207895	0.0476104	-0.114359	-0.360129	-0.115533	-0.312919	-0.191419	-0.173196	-0.0554483	0.178866	0.293569	0.382876	M12 tan|0.4706	0.4706
5213	B3GALT4|ENSG00000235863	grey	-0.0985811	0.256468	0.385889	0.166842	-0.0501241	-0.275105	-0.220007	-0.168606	-0.232162	-0.315396	-0.0262724	-0.0785604	-0.0525495	-0.102761	0.0258712	0.152894	-0.0461668	0.0141953	grey|AllKmeAvg:-0.0369	AllKmeAvg:-0.0369
11382	EPAS1|ENSG00000116016	purple	-0.089933	-0.380141	-0.206712	-0.395394	-0.123198	-0.275095	0.218203	0.22301	0.311749	0.0799917	0.105122	-0.0816084	-0.049961	0.151775	0.521773	0.295126	-0.0893561	0.0175026	M10 purple|0.5218	0.5218
1355	EGLN2|ENSG00000269858	turquoise	-0.141575	0.241783	0.363875	-0.0765389	-0.11417	-0.275091	-0.163202	0.00938681	0.0161684	-0.348731	0.0148926	-0.0105005	0.136344	-0.102495	0.145535	0.349411	0.354969	0.557234	M1 turquoise|0.5572	0.5572
6361	SMAD7|ENSG00000101665	purple	-0.103289	-0.175078	-0.0897181	-0.383676	-0.211053	-0.274865	0.186038	0.0641418	0.240008	-0.0364795	0.18115	0.312749	0.202577	0.429288	0.480982	0.377	0.138035	0.22435	M10 purple|0.481	0.481
3052	|ENSG00000274272	turquoise	-0.167711	0.227635	0.392936	-0.164963	-0.239018	-0.274839	-0.184294	-0.0546928	-0.0317339	-0.380199	-0.0231272	0.085286	0.200279	-0.0492029	0.0916487	0.27945	0.497041	0.717792	M1 turquoise|0.7178	0.7178
6301	ZNF554|ENSG00000172006	turquoise	-0.0949565	0.0306316	0.214255	-0.256078	-0.129263	-0.274753	0.188378	0.229387	0.271176	-0.105182	0.0741368	-0.0187753	0.0582875	-0.0221629	0.191101	0.465489	0.322618	0.594337	M1 turquoise|0.5943	0.5943
10623	SRP14-AS1|ENSG00000248508	turquoise	0.0361162	0.0709245	0.321869	0.0967603	0.134965	-0.274726	-0.00773583	0.00413038	-0.00387865	-0.242514	-0.082695	-0.181789	-0.0578797	-0.264822	0.0402716	0.32163	-0.226316	0.314961	M1 turquoise|0.315	0.315
3227	|ENSG00000207425	turquoise	-0.131204	0.147075	0.377449	-0.0816381	-0.125596	-0.274584	-0.0435092	0.0620479	0.0123202	-0.275513	-0.0295971	-0.131067	0.0183958	-0.132211	-0.00814356	0.261707	0.218584	0.526569	M1 turquoise|0.5266	0.5266
8384	SCRN2|ENSG00000141295	turquoise	-0.0765015	0.363748	0.524314	0.0954034	0.041849	-0.27446	-0.156253	-0.173646	-0.201854	-0.448762	-0.13783	-0.07945	0.0403108	-0.178621	0.0134089	0.23153	0.243088	0.489638	M1 turquoise|0.4896	0.4896
4547	PRKAB1|ENSG00000111725	red	-0.0427404	0.00359584	0.291743	0.0175993	0.0378078	-0.274313	0.0326732	0.162983	0.100293	-0.147132	-0.0207992	-0.331073	-0.189402	-0.28359	-0.0033481	0.367974	-0.119432	0.283533	M6 red|0.368	0.368
5111	B4GAT1|ENSG00000174684	red	-0.0114841	0.112138	0.190998	-0.0928996	-0.0034212	-0.274247	0.143769	-0.0992135	0.00265151	-0.133665	-0.00573365	0.143079	0.00492522	-0.00615407	0.193478	0.391449	0.00422826	0.0647772	M6 red|0.3914	0.3914
4996	FMO4|ENSG00000076258	red	-0.093955	-0.018874	0.170982	-0.212016	-0.165937	-0.274124	0.283387	-0.0278319	0.0951724	-0.0662618	-0.0263336	0.336208	0.184876	0.0695306	0.207299	0.446197	-0.0463463	0.20339	M6 red|0.4462	0.4462
12494	BAHCC1|ENSG00000266074	turquoise	-0.113569	-0.101269	0.221448	-0.302537	-0.203847	-0.274048	0.109463	0.330339	0.308594	-0.0844598	-0.0332686	-0.120756	-0.0705273	0.0040093	0.182329	0.411675	0.311579	0.521198	M1 turquoise|0.5212	0.5212
7031	TSPOAP1|ENSG00000005379	turquoise	-0.133067	0.0104626	0.240399	-0.313064	-0.208261	-0.273924	0.171731	0.0764034	0.281156	-0.122343	0.139764	0.188503	0.240435	0.0945141	0.25799	0.490488	0.340316	0.68109	M1 turquoise|0.6811	0.6811
7531	PRSS8|ENSG00000052344	grey	-0.0567222	0.150804	0.34828	0.00882877	-0.0175255	-0.273873	-0.11803	0.0927799	-0.114297	-0.251506	-0.165424	-0.200739	-0.251519	-0.260301	-0.143995	0.290452	0.0798871	0.122538	grey|AllKmeAvg:-0.0422	AllKmeAvg:-0.0422
3085	ZNF608|ENSG00000168916	red	-0.175321	-0.232821	0.0249043	-0.447229	-0.314112	-0.273812	0.399089	0.0939825	0.347967	0.0146156	-0.0163032	0.332873	0.170674	0.149671	0.341962	0.519563	0.0908883	0.375106	M6 red|0.5196	0.5196
1258	NDN|ENSG00000182636	purple	-0.0809112	-0.0547433	0.0106821	-0.221633	-0.027586	-0.273755	0.172546	-0.152586	0.0430095	-0.111872	0.154953	0.275056	0.189534	0.434482	0.501959	0.2742	-0.0246386	0.0472074	M10 purple|0.502	0.502
4675	PRMT2|ENSG00000160310	red	-0.147075	0.10741	0.236222	-0.153979	-0.186562	-0.273734	0.103519	-0.103002	0.0355901	-0.192308	-0.0717198	0.267748	0.137226	0.125627	0.230147	0.380762	0.124432	0.243152	M6 red|0.3808	0.3808
10005	SPAG7|ENSG00000091640	tan	0.123093	0.332854	0.41188	0.304396	0.294979	-0.273532	-0.247705	-0.126003	-0.293712	-0.414314	-0.0917125	-0.295278	-0.170128	-0.261637	-0.0118516	0.141033	-0.0637382	0.0788301	M12 tan|0.4119	0.4119
224	ATP6V0E1|ENSG00000113732	grey	0.20434	0.312377	0.156	0.214769	0.366566	-0.273514	0.0390456	-0.345715	-0.498259	-0.388781	-0.0380392	0.109008	0.0175887	-0.11902	-0.0285173	0.150368	-0.328047	-0.321041	grey|AllKmeAvg:-0.0428	AllKmeAvg:-0.0428
8149	|ENSG00000262089	turquoise	-0.0204139	0.182244	0.276631	-0.06467	0.0385027	-0.273363	-0.0461786	-0.119055	-0.107997	-0.321765	0.014379	0.126076	0.236772	-0.0625375	0.0965104	0.261229	0.175205	0.429203	M1 turquoise|0.4292	0.4292
538	NPNT|ENSG00000168743	purple	-0.145107	-0.290931	-0.0809386	-0.359334	-0.22529	-0.273134	0.277549	0.0937045	0.318842	0.0571886	0.0486881	0.102514	0.0583408	0.0919197	0.464931	0.428211	-0.113623	0.141917	M10 purple|0.4649	0.4649
12862	DENND3|ENSG00000105339	turquoise	-0.249214	-0.145751	0.00807353	-0.403634	-0.326526	-0.273062	0.155053	-0.0157614	0.249517	-0.0991909	0.19956	0.357417	0.426511	0.0995521	0.40375	0.350311	0.239464	0.523962	M1 turquoise|0.524	0.524
9620	ZER1|ENSG00000160445	turquoise	-0.152416	0.0356632	0.146592	-0.277008	-0.158095	-0.272965	0.0741372	0.200887	0.228037	-0.105383	-0.0219751	0.0106404	0.0915294	-0.0853459	0.154303	0.393533	0.312162	0.367845	M1 turquoise|0.3678	0.3678
640	SLC22A15|ENSG00000163393	turquoise	-0.134276	-0.169624	-0.0399794	-0.376801	-0.24018	-0.272696	0.193622	0.066542	0.237599	-0.0503147	0.0900396	0.187641	0.165923	0.0529917	0.265078	0.349404	0.0608294	0.384233	M1 turquoise|0.3842	0.3842
2630	SKI|ENSG00000157933	pink	-0.195315	-0.295033	-0.16222	-0.607126	-0.377817	-0.272673	0.264517	0.114148	0.38693	0.0394749	0.185569	0.350596	0.21217	0.491289	0.478943	0.373623	0.273405	0.239911	M8 pink|0.4913	0.4913
11351	PLCB2|ENSG00000137841	turquoise	-0.199373	-0.0442723	0.069657	-0.344446	-0.263415	-0.272669	0.0670217	-0.0750996	0.135151	-0.188198	0.207672	0.44524	0.489948	0.163868	0.347046	0.309258	0.258143	0.511753	M1 turquoise|0.5118	0.5118
1611	LCAT|ENSG00000213398	turquoise	-0.213819	0.0906402	0.339501	-0.237336	-0.323558	-0.272651	-0.0560084	-0.026339	0.120474	-0.292151	0.0628379	0.124068	0.243002	0.121604	0.260241	0.304453	0.434748	0.797666	M1 turquoise|0.7977	0.7977
6907	PRKCE|ENSG00000171132	red	-0.130598	-0.306835	-0.111873	-0.446247	-0.244609	-0.272629	0.41381	0.231876	0.386731	0.125442	-0.0794578	0.246508	0.0747974	0.0983612	0.454968	0.530828	-0.0136704	0.161223	M6 red|0.5308	0.5308
2945	LMNTD2-AS1|ENSG00000254815	turquoise	-0.150574	0.159997	0.371831	-0.162091	-0.191808	-0.272618	-0.0547114	-0.0136424	0.0502339	-0.30745	-0.057909	0.00277017	0.0916261	-0.12992	0.0243702	0.329884	0.351651	0.775258	M1 turquoise|0.7753	0.7753
13222	SERPINB6|ENSG00000124570	grey	0.0806845	0.273118	0.104984	0.102028	0.214879	-0.272601	-0.107165	-0.293384	-0.321847	-0.328753	-0.102756	0.0593375	0.0147203	-0.0921433	0.0887074	0.123745	-0.078876	-0.0881396	grey|AllKmeAvg:-0.0346	AllKmeAvg:-0.0346
11828	PSD4|ENSG00000125637	turquoise	-0.253908	-0.0747013	0.0754482	-0.328217	-0.341418	-0.27254	0.0833183	0.098522	0.262986	-0.0821391	0.114666	0.112994	0.252778	-0.0430683	0.21387	0.340156	0.289788	0.455468	M1 turquoise|0.4555	0.4555
10508	ANAPC16|ENSG00000166295	grey60	0.286688	0.156577	0.215239	0.203988	0.476409	-0.272496	0.0325359	-0.166877	-0.189927	-0.213944	-0.0634807	-0.198014	-0.16867	-0.271615	-0.0263949	0.243586	-0.460102	-0.155574	M17 grey60|0.4764	0.4764
1728	LINC02489|ENSG00000255007	grey	0.044927	0.0558936	0.22962	-0.00554833	0.0512675	-0.272494	0.0137299	0.00869801	0.00410118	-0.186969	0.0144754	-0.229986	-0.116196	-0.251773	0.057862	0.297869	-0.12111	0.126017	grey|AllKmeAvg:-0.0155	AllKmeAvg:-0.0155
3506	ENC1|ENSG00000171617	grey	-0.0524402	-0.231821	-0.13741	-0.389154	-0.108889	-0.272458	0.385994	0.0703423	0.211011	0.021593	0.0765569	0.225553	0.075377	0.28641	0.346145	0.395225	-0.0268791	0.0822207	grey|AllKmeAvg:0.0532	AllKmeAvg:0.0532
12523	ADH1C|ENSG00000248144	grey	-0.0115111	0.0566973	0.163869	-0.0358982	-0.00911779	-0.272436	0.051844	-0.134753	-0.0359032	-0.153281	-0.00966131	-0.0281832	-0.00864116	-0.120152	0.144441	0.292993	-0.149287	0.0789827	grey|AllKmeAvg:-0.01	AllKmeAvg:-0.01
10993	ST3GAL3|ENSG00000126091	grey	-0.0206927	0.0967509	0.311657	-0.00814231	0.0342762	-0.272294	0.0182948	0.0941924	-0.0106755	-0.197677	-0.0303027	-0.0905791	-0.12227	-0.0191739	0.146665	0.361579	-0.0243213	0.179241	grey|AllKmeAvg:0.0248	AllKmeAvg:0.0248
6568	DNM2|ENSG00000079805	greenyellow	-0.140078	0.0587207	0.0174403	-0.400882	-0.309151	-0.272235	0.0815833	-0.0596657	0.156971	-0.13606	0.0562272	0.257004	0.237317	0.0843101	0.255283	0.294746	0.493698	0.340811	M11 greenyellow|0.4937	0.4937
8041	ISM1|ENSG00000101230	pink	-0.0896066	-0.156812	-0.148369	-0.409842	-0.238051	-0.272069	0.22975	-0.155239	0.0712238	-0.0531361	0.23924	0.491677	0.255156	0.707271	0.54118	0.263686	0.0239463	0.0246017	M8 pink|0.7073	0.7073
2885	INAFM1|ENSG00000257704	greenyellow	-0.197349	0.381005	0.406956	-0.0123318	-0.113559	-0.271997	-0.356086	-0.173029	-0.223501	-0.468808	0.106341	0.0185101	0.121828	0.218439	0.204184	0.105444	0.506907	0.412381	M11 greenyellow|0.5069	0.5069
2292	FXYD3|ENSG00000089356	grey	0.0624783	0.212045	0.186924	0.114803	0.189242	-0.271747	-0.160112	-0.253683	-0.305663	-0.321991	-0.0978642	-0.243261	-0.147405	-0.262489	-0.0739916	0.0426346	-0.17133	-0.105801	grey|AllKmeAvg:-0.0893	AllKmeAvg:-0.0893
4030	FBXO31|ENSG00000103264	turquoise	-0.21692	-0.0393785	0.189787	-0.254173	-0.205901	-0.271727	0.132869	0.0589248	0.19361	-0.133028	0.180197	0.125025	0.226391	0.168182	0.326351	0.321047	0.252614	0.451938	M1 turquoise|0.4519	0.4519
6231	MAGI3|ENSG00000081026	red	-0.0153884	-0.237208	-0.112522	-0.424304	-0.119969	-0.271712	0.434063	0.22245	0.34913	0.117273	-0.129604	0.231447	0.0456602	-0.0467133	0.229046	0.585809	-0.00682986	0.147673	M6 red|0.5858	0.5858
4817	|ENSG00000244567	red	-0.114064	-0.286627	-0.0344798	-0.359544	-0.206153	-0.271704	0.254285	0.325108	0.46296	0.084148	0.0579489	-0.0405284	0.0102646	0.0160629	0.369355	0.470904	0.0415423	0.341226	M6 red|0.4709	0.4709
9353	|ENSG00000230953	turquoise	-0.195801	-0.319154	-0.0276528	-0.558116	-0.378846	-0.271671	0.393012	0.263366	0.537971	0.0555052	0.0111475	0.182175	0.162526	0.026951	0.272947	0.498861	0.20858	0.658544	M1 turquoise|0.6585	0.6585
9915	RIPK3|ENSG00000129465	turquoise	-0.0993594	0.186951	0.178474	-0.148607	-0.13237	-0.27164	-0.0282253	-0.165639	-0.0888503	-0.277353	-0.00727439	0.334868	0.29577	0.0126532	0.142624	0.293671	0.21752	0.409331	M1 turquoise|0.4093	0.4093
3905	S1PR1|ENSG00000170989	purple	-0.106526	-0.253643	-0.261365	-0.393491	-0.105747	-0.27159	0.238395	-0.117196	0.162746	0.0104284	0.302206	0.439836	0.411024	0.419584	0.824515	0.273123	-0.138198	-0.0966684	M10 purple|0.8245	0.8245
9038	TRMO|ENSG00000136932	grey	0.10403	0.108762	0.08069	-0.0756178	0.166886	-0.271581	0.210845	-0.0609368	0.0559225	-0.114887	0.0629977	0.107225	0.206562	-0.201316	0.133801	0.318834	-0.0801752	0.158852	grey|AllKmeAvg:0.0506	AllKmeAvg:0.0506
11089	LMBRD1|ENSG00000168216	grey	0.0851161	-0.190288	-0.12552	-0.148738	0.0738825	-0.271564	0.320509	-0.0767199	0.111988	0.0837033	0.124436	0.181089	0.0455967	0.042079	0.280034	0.322723	-0.479484	-0.204734	grey|AllKmeAvg:0.0097	AllKmeAvg:0.0097
12179	|ENSG00000215068	turquoise	-0.118871	-0.131053	0.148317	-0.316649	-0.234795	-0.271488	0.231195	0.084597	0.287451	-0.0415265	-0.0493988	0.129274	0.139965	-0.0483718	0.163791	0.45556	0.0557316	0.513762	M1 turquoise|0.5138	0.5138
1118	CAMK2D|ENSG00000145349	red	0.0132268	-0.21007	-0.0315905	-0.293047	-0.0990124	-0.271239	0.387177	0.0246493	0.182437	0.0359856	-0.187651	0.149106	-0.0496801	-0.0930983	0.0971878	0.441251	-0.232515	0.0138207	M6 red|0.4413	0.4413
10374	FAM13B|ENSG00000031003	salmon	-0.160863	-0.392415	-0.172525	-0.550627	-0.287697	-0.271202	0.673125	0.115169	0.4979	0.165251	0.14937	0.387296	0.321036	0.178086	0.482443	0.501778	-0.0724247	0.348922	M13 salmon|0.6731	0.6731
9124	PLCH1|ENSG00000114805	red	-0.0471648	-0.23343	0.0237271	-0.29593	-0.0556718	-0.271177	0.370878	0.323877	0.27137	0.0118727	-0.090776	-0.0204941	-0.0685299	-0.109172	0.135175	0.56564	-0.0726896	0.250168	M6 red|0.5656	0.5656
12474	CXXC5|ENSG00000171604	grey	-0.0835168	0.150104	0.210814	-0.0187794	-0.0324226	-0.271068	-0.0321362	-0.14745	-0.176437	-0.260661	-0.120716	0.0142978	-0.0395574	0.000821553	0.0254838	0.188644	0.018639	0.0421045	grey|AllKmeAvg:-0.0295	AllKmeAvg:-0.0295
4083	|ENSG00000278350	turquoise	-0.0973511	-0.0192979	0.225728	-0.184984	-0.0668009	-0.270967	0.143097	0.222992	0.146824	-0.181632	-0.012007	-0.0825432	-0.0216531	-0.0952719	0.10271	0.465669	0.156792	0.554257	M1 turquoise|0.5543	0.5543
8539	OTULINL|ENSG00000145569	red	-0.0267198	-0.143102	0.0203382	-0.147253	0.00280225	-0.270886	0.206865	0.0406756	0.133391	-0.0325016	0.0590777	0.0372427	0.0111869	0.0243714	0.328286	0.352678	-0.261829	-0.0490153	M6 red|0.3527	0.3527
6554	ERGIC1|ENSG00000113719	grey	0.00752479	-0.135514	0.00486793	-0.120524	0.0560705	-0.270863	0.31763	0.0176047	-0.0375309	-0.11586	-0.0539824	-0.0698344	-0.123158	-0.0623135	0.0751941	0.238956	-0.201604	-0.117285	grey|AllKmeAvg:-0.0328	AllKmeAvg:-0.0328
7821	SAP30L|ENSG00000164576	salmon	-0.176806	-0.378757	-0.189819	-0.528248	-0.260376	-0.270772	0.608419	0.125314	0.454811	0.153401	0.194793	0.335592	0.283411	0.254309	0.469757	0.449935	-0.0646642	0.214088	M13 salmon|0.6084	0.6084
8163	FCF1P2|ENSG00000228638	grey	0.0541758	-0.149509	-0.0467056	-0.270534	0.013	-0.270768	0.34737	0.223401	0.25593	0.0215948	-0.025511	0.0302262	0.0388678	-0.0900393	0.16835	0.43632	-0.0392026	0.215985	grey|AllKmeAvg:0.0507	AllKmeAvg:0.0507
4611	KCNC3|ENSG00000131398	turquoise	-0.18164	-0.0859694	0.164751	-0.341522	-0.276931	-0.270742	0.172419	0.168972	0.245528	-0.1084	0.0589531	0.162807	0.127267	0.0797623	0.205036	0.450372	0.250588	0.538517	M1 turquoise|0.5385	0.5385
2738	HP|ENSG00000257017	grey	0.062359	0.0344786	-0.0155587	-0.164734	0.0720984	-0.270727	0.133451	-0.13924	-0.0722611	-0.196144	-0.0193458	0.128949	0.0481869	-0.0449626	0.21526	0.276368	-0.0636795	-0.0395166	grey|AllKmeAvg:-0.0031	AllKmeAvg:-0.0031
12921	|ENSG00000272141	turquoise	-0.1086	0.211988	0.434775	-0.112184	-0.174658	-0.270679	-0.0825764	0.00279387	0.0733671	-0.303626	-0.00968929	-0.107304	0.0350531	-0.180615	-0.011848	0.30807	0.379762	0.766151	M1 turquoise|0.7662	0.7662
12108	PTGIR|ENSG00000160013	pink	-0.189263	-0.0863287	-0.0505442	-0.361929	-0.274622	-0.270606	0.0688171	-0.185862	0.0791126	-0.136028	0.362438	0.537751	0.489998	0.728064	0.763587	0.205959	0.161556	0.173961	M8 pink|0.7281	0.7281
943	DNALI1|ENSG00000163879	red	-0.0500677	0.049221	0.232541	-0.079555	-0.0303493	-0.270569	0.155771	-0.0677485	0.0756678	-0.140919	0.0119604	0.00733438	-0.0529443	-0.0320851	0.163328	0.43589	-0.0277412	0.215626	M6 red|0.4359	0.4359
2256	RARA|ENSG00000131759	grey	-0.197977	0.0535225	0.243924	-0.230417	-0.256293	-0.270535	0.00308643	-0.02119	0.0207191	-0.210088	-0.101027	0.146845	-0.0413111	0.175771	0.189104	0.336027	0.300266	0.227315	grey|AllKmeAvg:0.0204	AllKmeAvg:0.0204
7557	SDR16C5|ENSG00000170786	red	0.0197381	0.0519454	-0.0380247	-0.165628	0.18607	-0.270337	0.229226	-0.103157	-0.102946	-0.179639	-0.105127	0.108218	-0.0201938	-0.118686	0.0803071	0.330181	-0.0607801	-0.0449953	M6 red|0.3302	0.3302
9517	ANO7L1|ENSG00000237276	tan	-0.0561297	0.257373	0.514114	0.0382481	-0.146309	-0.269871	-0.125177	-0.0923472	-0.107279	-0.310047	-0.00489603	-0.00585831	-0.0280767	-0.025081	0.0560745	0.341367	0.13256	0.328046	M12 tan|0.5141	0.5141
7458	RSPH1|ENSG00000160188	grey	-0.0525786	0.0624856	0.198804	-0.18152	-0.136539	-0.269795	0.0835897	-0.0335496	0.0480026	-0.145931	0.0270953	0.120284	0.0715247	0.0642467	0.259641	0.370574	0.141575	0.226402	grey|AllKmeAvg:0.0475	AllKmeAvg:0.0475
7526	PDE4D|ENSG00000113448	grey	0.0572933	-0.213508	-0.0563989	-0.0877157	0.17531	-0.269748	0.211349	0.132759	0.0977598	-0.0481374	0.125845	-0.325969	-0.140842	-0.0757111	0.225651	0.177533	-0.307598	-0.0436165	grey|AllKmeAvg:-0.0203	AllKmeAvg:-0.0203
6137	MYO9A|ENSG00000066933	blue	-0.223355	-0.518604	-0.222539	-0.603858	-0.346325	-0.269536	0.58003	0.346358	0.653078	0.270269	-0.0311252	0.153985	0.0321866	0.0486509	0.346641	0.556679	-0.0419515	0.285159	M2 blue|0.6531	0.6531
9853	HLX|ENSG00000136630	purple	-0.207062	0.0148871	0.00204213	-0.328393	-0.233564	-0.26948	0.0175654	-0.200293	-0.0180134	-0.235437	0.280618	0.509872	0.454628	0.623088	0.667265	0.177199	0.288631	0.226535	M10 purple|0.6673	0.6673
11967	ANKRD65|ENSG00000235098	red	0.0126877	0.107916	0.268174	-0.0911119	0.0229203	-0.269321	0.0512271	0.0490176	0.0860996	-0.169445	0.0208663	-0.0826839	-0.0909028	-0.0413889	0.116592	0.457671	0.0993666	0.279326	M6 red|0.4577	0.4577
5724	TRPM4|ENSG00000130529	turquoise	-0.156024	0.0746996	0.183252	-0.193843	-0.270511	-0.26932	-0.0890887	0.0574473	0.0248156	-0.181997	-0.0554311	0.0244318	0.0122804	0.000426455	0.0954597	0.226002	0.281307	0.289156	M1 turquoise|0.2892	0.2892
3106	FOXQ1|ENSG00000164379	grey	0.0403052	-0.0339753	-0.0961768	-0.211696	0.0548684	-0.269244	0.147363	-0.096846	-0.0882444	-0.143744	-0.145173	0.200119	0.0259295	0.0679822	0.109194	0.253236	-0.0671854	-0.107797	grey|AllKmeAvg:-0.0201	AllKmeAvg:-0.0201
11082	RASL12|ENSG00000103710	purple	-0.0985628	-0.0961804	-0.111878	-0.280496	-0.132367	-0.269218	0.143226	-0.21287	0.0320213	-0.0970816	0.195745	0.462754	0.354863	0.529443	0.71346	0.27809	-0.0584753	0.00120088	M10 purple|0.7135	0.7135
371	DOCK9-DT|ENSG00000260992	red	-0.108722	0.106892	0.209031	-0.201611	-0.0595109	-0.269071	0.115686	-0.00780961	0.129082	-0.140236	-0.0106997	0.130895	0.0531799	0.00650627	0.108191	0.408514	0.19122	0.33715	M6 red|0.4085	0.4085
12370	FAM8A1|ENSG00000137414	red	0.152584	-0.151528	-0.00616222	-0.0536126	0.19925	-0.26876	0.314338	0.27092	0.198403	0.0665316	-0.0439235	-0.193344	-0.220122	-0.135423	0.117616	0.436685	-0.34864	-0.00695008	M6 red|0.4367	0.4367
9429	ESRP2|ENSG00000103067	turquoise	-0.105936	-0.0716433	0.240734	-0.13816	-0.0625504	-0.268616	0.0835034	0.328298	0.231529	-0.0961246	-0.174487	-0.335447	-0.224486	-0.333012	-0.0221375	0.38845	0.15548	0.41634	M1 turquoise|0.4163	0.4163
8772	BMERB1|ENSG00000166780	pink	-0.109517	-0.128888	-0.0737588	-0.299586	-0.12132	-0.268566	0.150846	-0.0840907	0.0272534	-0.113782	0.275838	0.155156	0.132667	0.467988	0.490361	0.140287	0.0220319	0.00368741	M8 pink|0.468	0.468
1035	DOCK9|ENSG00000088387	blue	-0.198703	-0.481481	-0.302449	-0.638893	-0.310972	-0.268396	0.519918	0.283656	0.573746	0.231414	0.00754296	0.164908	0.00590498	0.143946	0.358409	0.49058	0.0590778	0.179076	M2 blue|0.5737	0.5737
5648	TOB2|ENSG00000183864	grey	-0.0425403	-0.281558	-0.0764813	-0.360157	-0.132924	-0.268282	0.205834	0.210058	0.274003	0.0743182	-0.0472746	-0.0223898	-0.121234	0.054557	0.258431	0.355654	-0.0345181	0.0433201	grey|AllKmeAvg:0.0049	AllKmeAvg:0.0049
2476	CDH5|ENSG00000179776	purple	-0.190796	-0.324333	-0.22613	-0.448438	-0.242032	-0.268137	0.213337	0.051125	0.264914	0.0263164	0.220435	0.305368	0.260815	0.447287	0.843995	0.297443	0.022945	0.0466393	M10 purple|0.844	0.844
5821	DIPK2B|ENSG00000147113	purple	-0.177989	-0.25452	-0.199081	-0.404203	-0.204094	-0.267931	0.173754	-0.0309481	0.169312	-0.0227478	0.260329	0.317711	0.268477	0.548662	0.843868	0.236314	0.0217117	0.00699742	M10 purple|0.8439	0.8439
8854	TJP3|ENSG00000105289	grey	-0.0210508	0.163862	0.288376	-0.042103	-0.0556848	-0.267842	-0.146812	0.0955976	-0.0675517	-0.236695	-0.178066	-0.268896	-0.207977	-0.29953	-0.0992513	0.182584	0.199939	0.201101	grey|AllKmeAvg:-0.0422	AllKmeAvg:-0.0422
7493	LMO7|ENSG00000136153	red	-0.0994547	-0.261334	-0.183196	-0.393238	-0.164907	-0.267834	0.258472	0.0990913	0.197897	0.017596	-0.1719	0.105563	-0.039847	-0.0227138	0.201888	0.335271	0.000399147	0.0761396	M6 red|0.3353	0.3353
7516	|ENSG00000265982	turquoise	-0.186181	0.260227	0.302593	-0.145499	-0.0988257	-0.267769	-0.144553	-0.127524	-0.0861267	-0.357966	-0.0772005	0.100612	0.106085	-0.0561736	0.0354921	0.26005	0.398379	0.539399	M1 turquoise|0.5394	0.5394
13377	CNTROB|ENSG00000170037	turquoise	-0.13184	0.015605	0.274669	-0.142116	-0.104028	-0.267689	0.0342298	0.22804	0.193904	-0.187587	-0.0624333	-0.166569	-0.0680036	-0.138221	0.182424	0.437022	0.272218	0.563527	M1 turquoise|0.5635	0.5635
12892	SH3BGRL|ENSG00000131171	green	-0.0156216	-0.148738	-0.169846	-0.268536	0.0127916	-0.267531	0.352883	-0.222491	-0.0108617	-0.0490155	0.167103	0.583377	0.420579	0.356477	0.453211	0.266619	-0.287485	-0.148512	M5 green|0.5834	0.5834
13172	|ENSG00000225302	red	-0.00963853	-0.197164	-0.0241316	-0.335027	-0.0338343	-0.267507	0.427489	0.230136	0.346933	0.0773624	-0.0632826	0.083283	0.0377035	-0.0814452	0.226123	0.513647	-0.00933164	0.293371	M6 red|0.5136	0.5136
4697	|ENSG00000260711	turquoise	-0.0175409	0.0537233	0.267726	-0.102253	-0.0259024	-0.267495	-0.0197347	0.233194	0.142511	-0.199658	0.0904052	-0.291191	-0.0699061	-0.179488	0.063139	0.326136	0.167303	0.477044	M1 turquoise|0.477	0.477
5166	BCL2L15|ENSG00000188761	grey	0.0253446	0.0629377	0.053981	-0.0929828	0.0119664	-0.267417	0.0819543	-0.0970238	-0.161309	-0.215883	-0.138438	0.168906	0.0291931	-0.0588723	0.0102647	0.305287	-0.111086	0.00818791	grey|AllKmeAvg:-0.0214	AllKmeAvg:-0.0214
2368	ZNF44|ENSG00000197857	turquoise	-0.0776995	0.0811496	0.149929	-0.23273	-0.0813182	-0.267358	0.180527	0.0718548	0.222015	-0.126831	0.0484405	0.119328	0.2287	-0.130036	0.135595	0.451573	0.247754	0.619083	M1 turquoise|0.6191	0.6191
3476	DHCR24|ENSG00000116133	red	-0.098731	-0.0514178	0.158155	-0.171573	-0.167653	-0.267215	0.065683	0.156258	0.0872425	-0.0862735	-0.163224	-0.0321347	-0.126502	-0.166143	0.112739	0.437137	-0.0143452	0.0689418	M6 red|0.4371	0.4371
586	CRTAP|ENSG00000170275	green	0.11099	-0.0330956	-0.196431	-0.189441	0.186309	-0.267178	0.184549	-0.126335	-0.105575	-0.113775	0.0026772	0.381172	0.133171	0.243016	0.331792	0.261981	-0.22682	-0.264441	M5 green|0.3812	0.3812
7401	CACHD1|ENSG00000158966	red	-0.0692493	-0.166591	-0.0439646	-0.378351	-0.177333	-0.267029	0.276746	0.0226134	0.269628	0.015466	0.0366529	0.3169	0.167267	0.151577	0.454892	0.514708	0.0334223	0.180572	M6 red|0.5147	0.5147
2346	CYCSP34|ENSG00000176268	turquoise	-0.0176361	-0.0853858	0.157939	-0.226681	-0.096607	-0.266966	0.10464	0.220731	0.224829	-0.127078	-0.0510833	-0.133611	-0.0241057	-0.139349	0.0734731	0.38565	0.165881	0.60326	M1 turquoise|0.6033	0.6033
11035	SOCS2|ENSG00000120833	grey	0.03938	-0.017436	-0.109465	-0.227845	0.0697219	-0.26686	0.154111	-0.169454	-0.0416076	-0.17756	0.177578	0.216267	0.233268	0.111637	0.379811	0.279767	-0.043745	0.0555713	grey|AllKmeAvg:0.0368	AllKmeAvg:0.0368
12090	|ENSG00000279117	grey	-0.172385	-0.132627	0.0772343	-0.213439	-0.123893	-0.266736	0.103846	0.240933	0.216755	-0.0820484	0.02523	-0.0716101	-0.02066	-0.102183	0.245137	0.378317	0.0345865	0.279711	grey|AllKmeAvg:0.0231	AllKmeAvg:0.0231
6888	MIR186|ENSG00000207721	turquoise	-0.0757233	-0.171536	0.0631712	-0.364321	-0.147739	-0.26657	0.333865	0.159166	0.361021	-0.016891	0.00473363	0.150199	0.154607	-0.041639	0.240016	0.460291	0.0528462	0.585399	M1 turquoise|0.5854	0.5854
5906	C15orf62|ENSG00000188277	turquoise	-0.16079	0.031243	0.199991	-0.240401	-0.228819	-0.266492	0.0626962	-0.0229282	0.126383	-0.179708	-0.0824126	0.12286	0.112396	-0.0122642	0.107738	0.312605	0.283127	0.51068	M1 turquoise|0.5107	0.5107
9351	NOTCH4|ENSG00000204301	purple	-0.258962	-0.223109	-0.0511717	-0.43143	-0.33844	-0.266378	0.0945938	0.0547807	0.240589	-0.0719767	0.215714	0.219455	0.224868	0.463822	0.743266	0.273302	0.22489	0.356651	M10 purple|0.7433	0.7433
10478	CPEB4|ENSG00000113742	salmon	-0.0698093	-0.44592	-0.255648	-0.472541	-0.249229	-0.266274	0.651792	0.219828	0.429694	0.19597	0.173134	0.224362	0.147549	0.0910201	0.360922	0.450842	-0.237026	0.114431	M13 salmon|0.6518	0.6518
8338	EPS8|ENSG00000151491	grey	0.0565668	-0.197554	-0.101997	-0.247825	-0.0259609	-0.266179	0.252236	-0.0194501	0.0426573	-0.00509064	-0.218871	0.0977799	-0.0964691	-0.0944586	0.0734249	0.336187	-0.273466	-0.127364	grey|AllKmeAvg:-0.0453	AllKmeAvg:-0.0453
6954	FUT3|ENSG00000171124	greenyellow	-0.0254267	0.213432	0.131955	-0.114382	-0.00478527	-0.266105	-0.0647766	-0.0540315	-0.222295	-0.30132	-0.112243	0.0169761	-0.0812291	-0.0337694	-0.0556377	0.16088	0.232098	0.0312051	M11 greenyellow|0.2321	0.2321
6056	RPS9|ENSG00000170889	grey60	0.415198	0.569144	0.272823	0.348822	0.823706	-0.265974	-0.198224	-0.364224	-0.533784	-0.468422	-0.0257352	-0.122648	-0.0669393	-0.236652	-0.125242	0.0764313	-0.109375	-0.22992	M17 grey60|0.8237	0.8237
9736	STK32A|ENSG00000169302	grey	-0.0378346	0.0236079	0.084054	-0.22912	-0.0032032	-0.265947	0.274328	0.067319	0.0560071	-0.16253	-0.106597	0.159351	0.0223669	-0.0544707	-0.0113558	0.474712	0.0763286	0.265195	grey|AllKmeAvg:0.0351	AllKmeAvg:0.0351
575	ARSL|ENSG00000157399	grey	0.0389077	-0.0428492	0.0297495	-0.0349345	0.148982	-0.265646	0.127326	-0.0399214	-0.104569	-0.210159	-0.10795	-0.132412	-0.124575	-0.123617	0.0678828	0.303324	-0.244438	0.0121536	grey|AllKmeAvg:-0.039	AllKmeAvg:-0.039
1601	KLHDC9|ENSG00000162755	tan	0.0260449	0.303662	0.626088	0.209678	0.152109	-0.265232	-0.0872718	0.118748	-0.148972	-0.328976	-0.108851	-0.280057	-0.237078	-0.253959	-0.0637315	0.357158	-0.00537545	0.279027	M12 tan|0.6261	0.6261
11098	ZNF552|ENSG00000178935	red	0.0108552	0.106622	0.20769	-0.0718456	-0.0329325	-0.264895	0.15612	0.0789518	0.113809	-0.0838047	0.0017864	0.0372011	0.000154364	-0.103759	0.0950669	0.43122	-0.0433888	0.186531	M6 red|0.4312	0.4312
10866	HYAL1|ENSG00000114378	grey	-0.0094673	-0.101698	-0.0336207	-0.141287	-0.038049	-0.264854	0.017998	-0.044106	-0.00364208	-0.138775	0.0139608	-0.06386	0.00824565	-0.0541803	0.205534	0.118079	-0.10321	0.0184282	grey|AllKmeAvg:-0.0341	AllKmeAvg:-0.0341
10963	GORASP1|ENSG00000114745	turquoise	-0.0631441	-0.120746	0.0265391	-0.304426	-0.165151	-0.264368	0.156032	0.117294	0.278146	-0.0150002	0.0498328	0.0376253	0.0695107	0.000823048	0.270768	0.345395	0.124022	0.459825	M1 turquoise|0.4598	0.4598
3943	PRAM1|ENSG00000133246	green	-0.175736	0.0552468	0.016106	-0.348122	-0.230857	-0.26435	0.0786067	-0.236402	0.00892475	-0.235318	0.117693	0.714747	0.57434	0.256796	0.418528	0.309786	0.29811	0.355153	M5 green|0.7147	0.7147
12334	DGLUCY|ENSG00000133943	turquoise	-0.100687	-0.0560231	0.153698	-0.228471	-0.143175	-0.264335	0.190806	-0.120915	0.13022	-0.155046	0.0869788	0.230406	0.319279	0.00208551	0.23549	0.350783	0.0666247	0.360718	M1 turquoise|0.3607	0.3607
6378	APOBR|ENSG00000184730	green	-0.187737	-0.0105869	-0.014724	-0.428544	-0.347102	-0.26402	0.106326	-0.1881	0.0570699	-0.204587	0.149102	0.693091	0.564438	0.361718	0.422216	0.287629	0.404253	0.327939	M5 green|0.6931	0.6931
8286	SLC44A2|ENSG00000129353	grey	-0.141173	-0.13083	-0.0964057	-0.396418	-0.242684	-0.263768	0.157051	0.143787	0.269878	0.018159	-0.014761	0.11833	0.0166835	0.154856	0.346732	0.341909	0.235731	0.169349	grey|AllKmeAvg:0.0381	AllKmeAvg:0.0381
9660	THBD|ENSG00000178726	purple	-0.0514985	-0.2396	-0.248985	-0.384755	-0.141073	-0.263578	0.253375	-0.209307	0.0775742	-0.0352303	0.126806	0.37256	0.211109	0.389688	0.612342	0.207546	-0.122457	-0.149253	M10 purple|0.6123	0.6123
3490	MAP1LC3A|ENSG00000101460	grey	-0.078091	0.274745	0.379301	0.0350851	-0.0376345	-0.263569	-0.156086	0.00286631	-0.115383	-0.289219	0.0339767	-0.00885016	-0.0100498	0.0210624	0.123783	0.275247	0.198148	0.259085	grey|AllKmeAvg:0.0358	AllKmeAvg:0.0358
10249	ARV1|ENSG00000173409	grey	0.209456	0.273951	0.382602	0.183106	0.294258	-0.263472	0.0699538	0.189019	-0.128205	-0.229213	-0.162386	-0.205069	-0.228772	-0.307552	-0.136921	0.341936	-0.143795	0.0579544	grey|AllKmeAvg:0.0109	AllKmeAvg:0.0109
4729	TBC1D17|ENSG00000104946	turquoise	-0.261567	0.0645576	0.268806	-0.227217	-0.319374	-0.263367	-0.0441432	0.0149974	0.195598	-0.176536	0.142984	0.0642794	0.213428	0.0531478	0.241766	0.296605	0.388205	0.639878	M1 turquoise|0.6399	0.6399
6544	SFXN3|ENSG00000107819	green	-0.0877579	-0.0787451	-0.137825	-0.421391	-0.18031	-0.263258	0.210922	-0.0983408	0.0210616	-0.129512	-0.0664821	0.51513	0.251383	0.381475	0.29088	0.285256	0.205808	0.100276	M5 green|0.5151	0.5151
9262	PACSIN2|ENSG00000100266	grey	-0.120635	-0.0736385	0.135634	-0.166341	-0.244441	-0.263138	0.000895051	0.0299643	0.0794225	-0.109191	-0.155592	-0.0725332	-0.163663	-0.0277415	0.148112	0.275927	0.0689301	0.130754	grey|AllKmeAvg:-0.0293	AllKmeAvg:-0.0293
5590	CEACAM6|ENSG00000086548	grey	-0.0916433	0.0232475	0.109491	-0.109782	-0.0730595	-0.263131	0.0874094	0.0734474	-0.0425071	-0.142578	-0.0594644	0.0725369	-0.0506667	0.00959452	0.112138	0.365183	-0.0597283	-0.0405145	grey|AllKmeAvg:-0.0044	AllKmeAvg:-0.0044
2417	SLC22A23|ENSG00000137266	red	-0.130838	-0.182107	0.146018	-0.209907	-0.222364	-0.263115	0.07355	0.312196	0.339967	0.0184543	0.0950321	-0.275791	-0.169474	-0.0671815	0.170947	0.345442	0.0459326	0.294935	M6 red|0.3454	0.3454
3023	EIF3J-DT|ENSG00000179523	turquoise	-0.037552	-0.0171472	0.248166	-0.0648866	0.0121015	-0.2631	0.205637	0.00876239	0.184979	-0.0428444	-0.0634605	-0.0868972	-0.0317099	-0.174859	0.12218	0.316759	-0.113582	0.359107	M1 turquoise|0.3591	0.3591
3157	ZNF524|ENSG00000171443	cyan	0.0814853	0.598214	0.388461	0.211851	0.326443	-0.263053	-0.352655	-0.301231	-0.440322	-0.538527	0.0089382	-0.0948357	0.0352951	-0.179923	-0.122008	0.0132671	0.295895	0.0559127	M14 cyan|0.5982	0.5982
7413	LINC00342|ENSG00000232931	turquoise	-0.133405	0.0113751	0.11665	-0.38439	-0.317313	-0.263022	0.168653	0.0233561	0.190576	-0.148304	-0.00482362	0.265293	0.251576	0.072966	0.168249	0.348214	0.38679	0.590841	M1 turquoise|0.5908	0.5908
12176	USP53|ENSG00000145390	salmon	-0.0594166	-0.391588	-0.194003	-0.459379	-0.205953	-0.262882	0.458635	0.205618	0.360583	0.156512	-0.121319	0.062728	-0.0605814	0.00693869	0.22774	0.377195	-0.131295	0.116448	M13 salmon|0.4586	0.4586
13385	TRIM66|ENSG00000166436	turquoise	-0.200505	-0.183038	0.129541	-0.382352	-0.318497	-0.262849	0.22668	0.143462	0.367667	-0.0634854	0.0545146	0.106292	0.219902	-0.0602132	0.220058	0.410313	0.210226	0.779053	M1 turquoise|0.7791	0.7791
10130	SOX18|ENSG00000203883	purple	-0.145169	0.142403	0.1437	-0.122203	-0.1161	-0.26282	-0.194637	-0.143226	-0.115639	-0.309099	0.222829	0.154166	0.225485	0.389915	0.560092	0.107683	0.294375	0.164726	M10 purple|0.5601	0.5601
4152	NFE2|ENSG00000123405	grey	0.0283629	0.162547	0.282682	0.026458	0.0715438	-0.262688	-0.0482834	0.030314	-0.14704	-0.255504	-0.145009	-0.00618485	-0.124601	-0.0563998	-0.0177691	0.307114	0.0526653	0.111824	grey|AllKmeAvg:6e-04	AllKmeAvg:6e-04
6335	SUOX|ENSG00000139531	turquoise	-0.0496725	0.00858191	0.31597	-0.00747908	-0.00518586	-0.262519	0.0361654	0.276452	0.137693	-0.109159	-0.0899341	-0.241385	-0.149757	-0.30589	-0.0420908	0.423333	-0.011169	0.38333	M1 turquoise|0.3833	0.3833
10548	MYCT1|ENSG00000120279	purple	-0.0454349	-0.232017	-0.253709	-0.357172	-0.079436	-0.262495	0.207963	-0.0920628	0.121137	-0.0159184	0.237952	0.352421	0.304936	0.465222	0.829203	0.250116	-0.108958	-0.0773603	M10 purple|0.8292	0.8292
12787	IL34|ENSG00000157368	green	-0.162496	0.0351905	0.0379162	-0.274736	-0.188893	-0.262447	0.0349787	-0.244985	-0.0147105	-0.181679	0.324152	0.511975	0.512492	0.409872	0.497589	0.267578	0.124725	0.143817	M5 green|0.512	0.512
7375	TTC19|ENSG00000011295	red	0.121839	-0.0751593	0.11669	-0.0507228	0.169505	-0.262426	0.283864	0.150464	0.144244	-0.0292332	-0.192648	-0.158439	-0.188328	-0.287222	0.0602119	0.434766	-0.213531	0.126257	M6 red|0.4348	0.4348
7411	HGSNAT|ENSG00000165102	grey	-0.00537408	-0.189964	-0.0176694	-0.201514	-0.0485788	-0.262403	0.114539	0.259576	0.107006	-0.0877142	-0.12315	-0.204071	-0.194476	-0.065027	0.0966775	0.252137	-0.0163155	0.155622	grey|AllKmeAvg:-0.0239	AllKmeAvg:-0.0239
7795	CD22|ENSG00000012124	magenta	-0.175362	-0.0872799	-0.0687356	-0.387088	-0.222641	-0.262311	0.227819	-0.140667	0.155712	-0.0932601	0.47553	0.572993	0.700557	0.262802	0.559675	0.3459	0.125457	0.293687	M9 magenta|0.7006	0.7006
9393	PLEKHH2|ENSG00000152527	turquoise	-0.217593	-0.196705	0.0494582	-0.436692	-0.379092	-0.262264	0.276229	0.101686	0.38631	-0.00399854	0.0820026	0.244017	0.239367	0.176393	0.428824	0.4925	0.157301	0.544629	M1 turquoise|0.5446	0.5446
49	PHF1|ENSG00000112511	turquoise	-0.167527	0.142702	0.346142	-0.0701617	-0.161183	-0.262121	-0.0325836	0.0109054	0.0287631	-0.254527	0.120412	-0.0170655	0.157828	-0.094305	0.0697839	0.305716	0.241007	0.53993	M1 turquoise|0.5399	0.5399
8046	MAN2B1|ENSG00000104774	green	-0.154353	-0.0310642	-0.117621	-0.406847	-0.210741	-0.261991	0.163798	-0.00343158	0.123886	-0.0942132	0.322557	0.552861	0.496955	0.368894	0.453205	0.290124	0.31381	0.164883	M5 green|0.5529	0.5529
7475	|ENSG00000259877	turquoise	-0.0983814	-0.0183466	0.338746	-0.134384	-0.129306	-0.261893	0.150576	0.0672552	0.207494	-0.108245	0.0621361	0.0117241	0.074616	-0.0201135	0.230062	0.421503	0.0606642	0.494148	M1 turquoise|0.4941	0.4941
10795	DEPTOR|ENSG00000155792	red	-0.00379726	0.0112955	0.101049	-0.118191	0.0590873	-0.261856	0.168645	0.0732534	0.0619863	-0.0817962	-0.0716344	0.0246337	-0.117261	-0.0357017	0.0422836	0.391277	-0.0517617	0.0057713	M6 red|0.3913	0.3913
13292	FBXO44|ENSG00000132879	turquoise	-0.0660682	0.345235	0.539433	0.0609686	-0.0873554	-0.261813	-0.144336	-0.0902286	-0.119035	-0.346265	-0.0161589	0.0348014	0.0960394	-0.107286	-0.0488265	0.279909	0.267095	0.491436	M1 turquoise|0.4914	0.4914
7059	HMGN3|ENSG00000118418	red	0.0548851	0.216114	0.390317	0.0596537	0.0671164	-0.261788	-0.0745228	0.0266329	-0.0378108	-0.262324	-0.0185591	-0.0708011	0.0194874	-0.216639	0.042085	0.420143	0.0554926	0.370948	M6 red|0.4201	0.4201
1666	RPL3|ENSG00000100316	grey60	0.397255	0.349902	0.115989	0.180547	0.777531	-0.261775	-0.0470783	-0.206923	-0.350644	-0.349851	-0.0519813	-0.1756	-0.13011	-0.203145	-0.0156386	0.119537	-0.118985	-0.184198	M17 grey60|0.7775	0.7775
4236	RAB37|ENSG00000172794	magenta	-0.0250348	0.0146811	-0.008623	-0.246058	-0.0684739	-0.261507	0.126821	-0.183187	0.0508819	-0.120319	0.195742	0.381018	0.442086	0.0287872	0.289462	0.32931	0.0212758	0.179601	M9 magenta|0.4421	0.4421
7047	CH25H|ENSG00000138135	green	-0.0405703	0.0490324	0.00777008	-0.22722	-0.0792653	-0.261249	0.121337	-0.172851	-0.0502888	-0.166207	0.0595427	0.467652	0.297526	0.215805	0.345883	0.355836	0.0253836	0.0197243	M5 green|0.4677	0.4677
1439	|ENSG00000239763	turquoise	-0.133711	-0.100033	0.153465	-0.333219	-0.22895	-0.26113	0.222064	0.156645	0.320363	-0.0853006	0.0176006	0.0631583	0.170363	-0.0519264	0.174481	0.373928	0.186372	0.65908	M1 turquoise|0.6591	0.6591
11677	SLC35A4|ENSG00000176087	grey	-0.0661958	0.0374937	0.154012	-0.107107	0.00798508	-0.260967	0.321076	0.046652	0.0257445	-0.178093	0.051767	0.0645031	0.12743	-0.00365892	0.226308	0.265154	0.0669124	0.127868	grey|AllKmeAvg:0.0504	AllKmeAvg:0.0504
8783	NPEPL1|ENSG00000215440	turquoise	-0.143454	0.286377	0.521489	-0.0134932	-0.131678	-0.260788	-0.196329	0.0191469	-0.0187422	-0.36652	-0.00302122	-0.144047	0.0557845	-0.178412	0.0104776	0.259425	0.416931	0.768262	M1 turquoise|0.7683	0.7683
5536	CIITA|ENSG00000179583	magenta	-0.197657	-0.120944	-0.0463476	-0.501049	-0.317287	-0.260403	0.34807	-0.0712515	0.24442	-0.0773649	0.2599	0.693087	0.718488	0.217993	0.384556	0.41259	0.254311	0.438379	M9 magenta|0.7185	0.7185
9479	RIPOR2|ENSG00000111913	magenta	-0.114588	-0.160167	-0.121108	-0.379591	-0.103447	-0.260336	0.399393	-0.0235214	0.215472	0.00119099	0.320404	0.459059	0.504007	0.234561	0.47906	0.394167	-0.00667385	0.164384	M9 magenta|0.504	0.504
814	|ENSG00000271895	turquoise	-0.103856	0.108932	0.374921	-0.143305	-0.148503	-0.260284	0.0287658	-0.00982926	0.147279	-0.248138	0.0573403	0.0248988	0.197634	-0.11416	0.141468	0.39509	0.259444	0.799697	M1 turquoise|0.7997	0.7997
7246	KANK1|ENSG00000107104	red	-0.0890677	-0.236227	-0.0568363	-0.345703	-0.133862	-0.259919	0.280677	0.226163	0.395349	0.0529411	0.0681797	-0.0509227	-0.00518635	-0.0320765	0.224665	0.439258	0.034394	0.310512	M6 red|0.4393	0.4393
8189	NOL3|ENSG00000140939	tan	-0.0460214	0.303654	0.531578	0.159703	0.0316272	-0.259916	-0.21572	0.0170752	-0.2248	-0.417506	-0.224087	-0.297372	-0.248988	-0.258282	-0.187723	0.15688	0.193256	0.362269	M12 tan|0.5316	0.5316
7664	CLTRN|ENSG00000147003	red	0.047576	0.00840778	0.133556	-0.0612674	0.0172533	-0.259472	0.0854428	-0.147906	-0.125133	-0.21968	-0.109435	0.168336	0.0374363	-0.00937928	0.152287	0.399155	-0.172604	0.0503479	M6 red|0.3992	0.3992
11799	ARHGAP1|ENSG00000175220	grey	-0.197957	-0.110575	-0.0061618	-0.341808	-0.32314	-0.259335	0.116448	0.0594782	0.163963	-0.0738763	-0.0499449	0.154318	0.0244233	0.233421	0.250096	0.28176	0.200634	0.0583683	grey|AllKmeAvg:0.01	AllKmeAvg:0.01
5893	IGFBP7|ENSG00000163453	pink	0.0242117	0.0851747	0.00646169	-0.0745508	0.0963806	-0.259262	0.00561627	-0.328009	-0.183027	-0.190971	0.309953	0.357605	0.2472	0.610357	0.599664	0.162497	-0.215896	-0.224683	M8 pink|0.6104	0.6104
8872	RCOR3|ENSG00000117625	midnightblue	0.0211283	-0.127504	0.219965	-0.150539	0.0303825	-0.259053	0.323795	0.544227	0.346751	0.0138612	-0.0540583	-0.17498	-0.0940343	-0.234153	0.0939058	0.531262	-0.0747023	0.466753	M15 midnightblue|0.5442	0.5442
11389	PPP6R2|ENSG00000100239	turquoise	-0.183575	0.0964382	0.290481	-0.185629	-0.232978	-0.258613	-0.0272427	0.0448823	0.130907	-0.227162	0.0166923	0.0432895	0.143704	-0.041252	0.195568	0.336166	0.36046	0.659414	M1 turquoise|0.6594	0.6594
10308	SAR1B|ENSG00000152700	grey	0.161085	0.0491999	0.151546	0.0649864	0.198393	-0.258528	0.367868	0.00399751	-0.101583	-0.129512	-0.0182883	-0.082579	-0.131028	-0.233749	-0.0600813	0.291351	-0.397758	-0.0959185	grey|AllKmeAvg:-0.0123	AllKmeAvg:-0.0123
9763	SHC2|ENSG00000129946	turquoise	-0.106878	0.207053	0.238762	-0.130392	-0.158219	-0.258526	-0.0956477	-0.04384	-0.0888675	-0.29151	0.0307986	0.0942517	0.0905906	0.108857	0.177701	0.260939	0.338523	0.386596	M1 turquoise|0.3866	0.3866
3051	RAD51-AS1|ENSG00000245849	turquoise	-0.138873	-0.0436094	0.250883	-0.249664	-0.171236	-0.258412	0.155329	0.122599	0.311665	-0.121359	0.061582	-0.0216315	0.169523	-0.145449	0.158265	0.376043	0.205172	0.820135	M1 turquoise|0.8201	0.8201
8265	HEYL|ENSG00000163909	purple	-0.128391	-0.292441	-0.105639	-0.343399	-0.189962	-0.258366	0.201634	0.154675	0.23544	0.0423343	0.157327	0.140801	0.0431453	0.504634	0.693887	0.334976	-0.0592918	0.0137232	M10 purple|0.6939	0.6939
2716	HERPUD1|ENSG00000051108	lightcyan	-0.0635094	-0.0704291	-0.00466151	-0.175364	-0.077034	-0.258297	0.193201	-0.0981006	0.0909818	-0.0421675	0.65679	0.235486	0.371612	0.241545	0.337371	0.21908	-0.164318	0.0284189	M16 lightcyan|0.6568	0.6568
1548	ALDH3A2|ENSG00000072210	red	0.0298217	-0.0928374	0.178609	-0.00477486	0.0401616	-0.258282	0.0902789	0.20337	0.126878	-0.0867007	-0.033106	-0.320141	-0.211055	-0.191818	0.107462	0.365794	-0.235821	0.124729	M6 red|0.3658	0.3658
10196	PARVA|ENSG00000197702	pink	-0.100196	-0.351948	-0.26847	-0.384122	-0.214302	-0.258019	0.321571	0.00413738	0.206677	0.119161	0.0516913	0.199959	0.000856097	0.4115	0.412027	0.260121	-0.201836	-0.20634	M8 pink|0.4115	0.4115
8222	NEAT1|ENSG00000245532	turquoise	-0.17374	-0.06873	0.215703	-0.285537	-0.248026	-0.257789	0.0992951	0.0988463	0.20328	-0.201608	0.00628038	0.00969679	0.155079	-0.121008	0.127781	0.326501	0.277236	0.779809	M1 turquoise|0.7798	0.7798
8479	PDK4|ENSG00000004799	purple	-0.0582255	-0.279187	-0.185277	-0.284177	-0.00320847	-0.257748	0.235547	0.023749	0.195335	0.0320946	0.108821	0.0345332	0.0149496	0.0491075	0.440599	0.261254	-0.239798	-0.0119514	M10 purple|0.4406	0.4406
1061	ERBB3|ENSG00000065361	grey	-0.0137436	-0.182587	0.0329998	-0.18022	0.0209315	-0.257739	0.10997	0.292306	0.217515	-0.0098077	-0.161841	-0.286041	-0.206521	-0.301537	-0.0483233	0.34351	-0.0746665	0.142281	grey|AllKmeAvg:-0.0313	AllKmeAvg:-0.0313
10106	PMVK|ENSG00000163344	tan	0.188767	0.364181	0.494353	0.260505	0.265674	-0.257614	-0.124725	0.212984	-0.24807	-0.325152	-0.196671	-0.234026	-0.291983	-0.253911	-0.112342	0.306006	0.021966	0.0320643	M12 tan|0.4944	0.4944
3512	SACM1L|ENSG00000211456	red	0.131821	-0.270251	-0.196675	-0.268174	0.0890427	-0.257531	0.439152	0.0828213	0.27004	0.13444	0.0426446	0.154862	0.0871392	-0.0958483	0.279844	0.468944	-0.405046	0.0540194	M6 red|0.4689	0.4689
7948	MEGF9|ENSG00000106780	red	-0.0311155	-0.222094	-0.117118	-0.24398	-0.0610945	-0.257419	0.293197	0.118601	0.201261	0.050611	-0.0921893	0.0447376	-0.0359083	-0.147546	0.190977	0.416032	-0.237963	-0.0527093	M6 red|0.416	0.416
4698	TRIM52|ENSG00000183718	turquoise	-0.143941	-0.0895407	0.195421	-0.336291	-0.221479	-0.257354	0.366545	0.195473	0.339612	-0.0867053	0.10235	0.113476	0.272528	-0.0587685	0.188682	0.438387	0.23939	0.774556	M1 turquoise|0.7746	0.7746
10122	|ENSG00000268225	grey	0.0342934	0.140282	0.195372	-0.0503055	0.118133	-0.257165	0.132012	0.017535	0.0154141	-0.13395	-0.116054	-0.0443145	-0.0947932	-0.203007	-0.00459385	0.337358	0.0029333	0.168956	grey|AllKmeAvg:0.0143	AllKmeAvg:0.0143
5091	PRDX5|ENSG00000126432	cyan	0.141854	0.582088	0.574132	0.46842	0.357144	-0.257163	-0.362106	-0.300374	-0.520356	-0.510339	-0.161032	-0.261239	-0.303183	-0.298453	-0.231329	0.118231	-0.078637	-0.0634534	M14 cyan|0.5821	0.5821
4225	ANKS6|ENSG00000165138	turquoise	-0.0554408	-0.0880776	0.0336656	-0.326368	-0.0700365	-0.257049	0.146702	0.189771	0.270543	-0.0499436	-0.0879829	-0.0795278	-0.032297	-0.12495	0.110559	0.34277	0.23648	0.401002	M1 turquoise|0.401	0.401
74	|ENSG00000269680	turquoise	-0.0604893	0.201661	0.27566	-0.137685	-0.0505038	-0.256976	-0.0192865	-0.0595082	-0.0207082	-0.316055	-0.124477	0.0234825	0.103488	-0.155074	-0.0399367	0.256389	0.338401	0.666096	M1 turquoise|0.6661	0.6661
13141	ARAP1|ENSG00000186635	turquoise	-0.239892	-0.167578	0.065823	-0.417908	-0.375135	-0.256956	0.129864	0.152257	0.380233	-0.0225502	0.168309	0.279863	0.321937	0.171179	0.40934	0.38474	0.353774	0.525479	M1 turquoise|0.5255	0.5255
128	MIR4740|ENSG00000266392	turquoise	-0.15171	0.255457	0.349393	-0.00500082	0.0692836	-0.256902	-0.140718	-0.150463	-0.155908	-0.358172	-0.102435	-0.130767	-0.0890448	-0.157371	-0.0212126	0.180306	0.19964	0.322726	M1 turquoise|0.3227	0.3227
694	ATP6V0D1|ENSG00000159720	green	-0.0684537	0.149485	0.173511	-0.0754798	-0.148785	-0.256838	0.0492942	-0.1594	-0.105146	-0.198468	-0.017771	0.338957	0.176755	0.0605007	0.21631	0.277717	0.0345871	0.00414515	M5 green|0.339	0.339
797	SNRPN|ENSG00000128739	grey	0.0024505	0.176845	0.213308	0.0544034	0.174896	-0.256825	0.0422886	-0.149793	-0.113136	-0.265307	-0.00306816	-0.097738	-0.0908881	-0.0788116	0.0829711	0.20891	-0.0236056	0.119849	grey|AllKmeAvg:-2e-04	AllKmeAvg:-2e-04
10299	PKD1|ENSG00000008710	turquoise	-0.315064	-0.114889	0.203206	-0.470072	-0.513125	-0.256822	0.0799826	0.147025	0.36025	-0.115371	0.143878	0.177936	0.208804	0.299097	0.408389	0.312412	0.505185	0.710463	M1 turquoise|0.7105	0.7105
1576	CLIC6|ENSG00000159212	red	-0.072333	0.00680122	0.241307	-0.135293	-0.109356	-0.256734	0.148731	0.261267	0.158253	-0.0985557	0.100567	-0.0429636	-0.0594814	0.0285304	0.17467	0.505383	0.0661569	0.265104	M6 red|0.5054	0.5054
92	SPINK1|ENSG00000164266	grey	0.032191	0.0260521	0.0742401	0.0043891	0.113445	-0.256725	-0.00181191	-0.00404017	-0.113534	-0.208727	0.0578686	-0.134707	-0.0499059	-0.113265	0.0801972	0.214956	-0.150515	0.035028	grey|AllKmeAvg:-0.0219	AllKmeAvg:-0.0219
8018	INPP5A|ENSG00000068383	grey	-0.0747794	-0.216008	-0.034593	-0.311771	-0.1148	-0.25653	0.140781	0.215742	0.288788	0.0299564	0.0623556	-0.0393884	-0.0802274	0.18499	0.389838	0.327999	0.057349	0.160228	grey|AllKmeAvg:0.0406	AllKmeAvg:0.0406
10259	PCDH1|ENSG00000156453	grey	-0.118888	-0.283657	-0.206805	-0.380331	-0.193628	-0.256272	0.298558	-0.00650609	0.144239	0.0293078	0.0144752	0.00925976	-0.07154	0.126096	0.232577	0.171476	-0.0745082	-0.059286	grey|AllKmeAvg:-0.0347	AllKmeAvg:-0.0347
5995	RHBDL1|ENSG00000103269	tan	0.011335	0.332855	0.602786	0.156908	0.0888106	-0.255761	-0.160646	0.104995	-0.222484	-0.3697	-0.143446	-0.251577	-0.250489	-0.18528	-0.112874	0.26863	0.145844	0.297754	M12 tan|0.6028	0.6028
7279	NBEAL2|ENSG00000160796	turquoise	-0.198829	-0.138998	0.0339575	-0.36069	-0.297495	-0.255626	0.00485885	0.127972	0.277119	-0.117733	0.00479147	0.0243265	0.179463	-0.0175439	0.269415	0.260426	0.299764	0.623963	M1 turquoise|0.624	0.624
1108	|ENSG00000238142	tan	0.0884892	0.278689	0.451437	0.242516	0.22186	-0.25562	-0.143896	-0.136107	-0.248546	-0.333649	-0.0864735	-0.239911	-0.229478	-0.21275	-0.0860849	0.217827	-0.191026	0.0338038	M12 tan|0.4514	0.4514
10783	PBLD|ENSG00000108187	grey	-0.0549356	-0.120907	0.181881	-0.0714121	-0.0645373	-0.255518	0.0560025	0.0698393	0.100058	-0.10416	-0.0158394	-0.194237	-0.0884762	-0.136706	0.11462	0.306115	-0.164749	0.28383	grey|AllKmeAvg:-0.0088	AllKmeAvg:-0.0088
10844	MPHOSPH8|ENSG00000196199	blue	-0.103157	-0.422655	-0.231264	-0.507116	-0.241585	-0.255391	0.476334	0.249053	0.518742	0.157713	0.124477	0.128496	0.178944	0.0475406	0.35795	0.39712	-0.0124221	0.374954	M2 blue|0.5187	0.5187
5235	ANOS1|ENSG00000011201	green	-0.106413	-0.170228	-0.124311	-0.393856	-0.198159	-0.255272	0.3136	-0.0171998	0.202527	0.0349917	0.0289614	0.489579	0.230768	0.321679	0.451087	0.441177	-0.0400279	0.0283934	M5 green|0.4896	0.4896
11979	SNHG9|ENSG00000255198	tan	0.0373487	0.510885	0.690342	0.288652	0.178393	-0.254943	-0.3195	-0.119824	-0.329959	-0.483906	-0.0212052	-0.242445	-0.136157	-0.136129	-0.0961769	0.183889	0.160116	0.252827	M12 tan|0.6903	0.6903
13198	RABL2A|ENSG00000144134	turquoise	-0.136272	0.0631679	0.2918	-0.211891	-0.170696	-0.254878	0.158994	0.0833853	0.21434	-0.143999	-0.00144221	0.0677832	0.147155	-0.0603541	0.179265	0.445646	0.26017	0.688806	M1 turquoise|0.6888	0.6888
9530	MAGIX|ENSG00000269313	tan	-0.0150661	0.455306	0.647232	0.254632	0.049875	-0.254765	-0.312046	-0.0690207	-0.270193	-0.433524	-0.162785	-0.269013	-0.207199	-0.316248	-0.187123	0.233149	0.206093	0.330309	M12 tan|0.6472	0.6472
12233	ZNF362|ENSG00000160094	turquoise	-0.134719	-0.0364258	0.298374	-0.186651	-0.273728	-0.254693	0.00582779	0.200135	0.240726	-0.0833635	0.000827946	0.00693323	-0.0105826	0.153363	0.267789	0.432932	0.218427	0.394696	M1 turquoise|0.3947	0.3947
5487	MPST|ENSG00000128309	tan	0.15714	0.484514	0.522259	0.332851	0.348332	-0.254455	-0.39851	-0.203194	-0.385777	-0.470128	-0.139412	-0.328806	-0.255749	-0.264392	-0.12373	0.127748	0.0723749	0.0898775	M12 tan|0.5223	0.5223
12371	|ENSG00000267547	green	-0.114161	0.101196	0.131698	-0.181664	-0.105638	-0.254396	0.0503417	-0.144506	-0.0183735	-0.240874	0.0636019	0.29901	0.312738	0.14738	0.234233	0.315809	0.173423	0.319784	M5 green|0.299	0.299
6501	TBX3|ENSG00000135111	purple	-0.147197	-0.282841	-0.189902	-0.455419	-0.284981	-0.254392	0.29074	-0.0518624	0.257724	0.0588008	0.184985	0.33249	0.243126	0.510341	0.727828	0.273483	0.0179781	0.124783	M10 purple|0.7278	0.7278
2565	|ENSG00000259972	turquoise	-0.190162	0.0171619	0.267109	-0.276349	-0.23936	-0.25435	0.107567	0.1045	0.23834	-0.1846	0.037731	0.066501	0.217947	-0.0349175	0.174197	0.358321	0.338341	0.83759	M1 turquoise|0.8376	0.8376
11027	CCDC12|ENSG00000160799	cyan	0.13657	0.519125	0.514302	0.302804	0.299187	-0.254094	-0.451902	-0.224477	-0.385957	-0.52328	-0.11478	-0.211895	-0.0607642	-0.270955	-0.0731039	0.135931	0.181827	0.257086	M14 cyan|0.5191	0.5191
5335	HPCAL1|ENSG00000115756	grey	-0.0533117	0.115657	0.114756	-0.0750546	0.0201529	-0.254061	-0.055217	-0.155426	-0.198017	-0.322899	-0.173552	0.0770037	-0.0128194	0.00375997	0.0943131	0.184085	0.0964855	0.0260864	grey|AllKmeAvg:-0.0316	AllKmeAvg:-0.0316
7336	MARCHF2|ENSG00000099785	cyan	0.0594106	0.542426	0.253206	0.0914235	0.134827	-0.254024	-0.240959	-0.356456	-0.44716	-0.436168	0.0521232	0.366979	0.190536	0.180009	0.130166	0.166025	0.244427	-0.048157	M14 cyan|0.5424	0.5424
4007	QSOX1|ENSG00000116260	grey	-0.0904134	-0.0649793	0.0493545	-0.219478	-0.171885	-0.254021	0.0352611	0.121672	0.011407	-0.126444	-0.0266126	0.042815	-0.0637669	0.120859	0.162141	0.271505	0.0743443	0.0464585	grey|AllKmeAvg:-0.0045	AllKmeAvg:-0.0045
3648	MIR3189|ENSG00000264175	turquoise	-0.0951343	0.0414353	0.242404	-0.161258	-0.124044	-0.254007	0.110971	-0.00371275	0.132643	-0.153921	-0.021896	0.0946989	0.0769586	-0.0551304	0.159307	0.410112	0.135799	0.392779	M1 turquoise|0.3928	0.3928
12114	SHROOM1|ENSG00000164403	turquoise	-0.119655	0.138607	0.268854	-0.104679	-0.171445	-0.253986	-0.0100186	-0.0529826	-0.147471	-0.352596	-0.12185	-0.00823873	0.0538869	-0.115268	-0.0166253	0.175215	0.259568	0.395656	M1 turquoise|0.3957	0.3957
1099	HS3ST2|ENSG00000122254	purple	-0.0799836	-0.109872	-0.110844	-0.273445	-0.123076	-0.253925	0.211292	-0.112104	0.117732	-0.0374313	0.294422	0.453258	0.375275	0.289266	0.54666	0.302814	-0.0673902	0.0456436	M10 purple|0.5467	0.5467
11645	ARHGEF37|ENSG00000183111	grey	-0.193355	-0.190201	-0.0272281	-0.304369	-0.272342	-0.253151	0.190764	-0.0241514	0.212734	-0.0224178	0.114294	0.0849937	0.10223	0.153847	0.388884	0.252958	0.00386888	0.217749	grey|AllKmeAvg:0.0242	AllKmeAvg:0.0242
7572	PTK6|ENSG00000101213	grey	0.00366753	0.120504	0.166648	-0.0603069	0.00321541	-0.253099	-0.117025	-0.0236342	-0.119012	-0.222763	-0.13286	-0.153821	-0.156113	-0.191111	-0.103694	0.105224	0.11803	0.123911	grey|AllKmeAvg:-0.0496	AllKmeAvg:-0.0496
7927	ZBTB47|ENSG00000114853	pink	-0.191912	-0.158264	-0.166115	-0.554138	-0.368021	-0.252934	0.198382	-0.0973201	0.204295	-0.053142	0.166597	0.497696	0.320244	0.569094	0.550353	0.245512	0.368447	0.267086	M8 pink|0.5691	0.5691
6819	ARHGAP40|ENSG00000124143	turquoise	-0.1046	0.142111	0.306666	-0.0649042	-0.0448473	-0.252878	-0.0475433	0.0382311	-0.0411803	-0.265332	-0.118911	0.0581179	0.00756861	-0.0502274	0.0537515	0.335437	0.199301	0.34354	M1 turquoise|0.3435	0.3435
1503	RPL13|ENSG00000167526	grey60	0.321163	0.566115	0.386069	0.37492	0.742886	-0.252692	-0.302893	-0.29985	-0.556205	-0.529531	-0.0840177	-0.210729	-0.127323	-0.249381	-0.169378	0.0238208	-0.0386913	-0.151475	M17 grey60|0.7429	0.7429
1328	TSPAN1|ENSG00000117472	grey	-0.033434	0.0410087	0.0359612	-0.114663	-0.0437861	-0.252685	-0.0308669	-0.271682	-0.141924	-0.208247	0.0045973	-0.0164178	-0.0283995	0.0269327	0.0969498	0.0857895	-0.0816855	-0.081648	grey|AllKmeAvg:-0.0563	AllKmeAvg:-0.0563
6542	LINC01426|ENSG00000234380	grey	0.0329002	0.217937	0.339664	0.0633337	0.11286	-0.252612	0.0482315	-0.0747486	-0.137629	-0.252863	-0.13691	0.00995393	-0.111	-0.125768	-0.0767963	0.3775	-0.0663618	0.0916085	grey|AllKmeAvg:0.0033	AllKmeAvg:0.0033
1665	ARHGEF28|ENSG00000214944	grey	-0.132526	-0.147874	0.059277	-0.208276	-0.188982	-0.252555	0.199968	-0.00427078	0.157223	-0.0470398	-0.0930812	-0.0516318	-0.0461411	-0.096554	0.15219	0.275882	-0.0903529	0.149823	grey|AllKmeAvg:-0.0203	AllKmeAvg:-0.0203
4507	HLA-DPA1|ENSG00000231389	green	-0.0479615	-0.0313912	-0.0890225	-0.3114	-0.0819463	-0.252387	0.331444	-0.243853	0.00451374	-0.106685	0.21499	0.77395	0.632723	0.219651	0.32629	0.361353	-0.0602893	-0.0187532	M5 green|0.774	0.774
12419	TMEM92-AS1|ENSG00000251179	grey	-0.102318	0.14763	0.230052	-0.0988744	-0.0964294	-0.25238	-0.033594	-0.0797078	-0.163933	-0.313674	-0.255565	0.070102	-0.0171737	-0.0356169	-0.00161747	0.216266	0.159267	0.250404	grey|AllKmeAvg:-0.021	AllKmeAvg:-0.021
12504	RMDN3|ENSG00000137824	grey	-0.0951495	-0.0463566	0.015753	-0.20049	-0.141492	-0.252359	0.170086	-0.0668523	0.0657414	-0.0970853	-0.0859399	0.266221	0.136168	-0.0425382	0.16259	0.274978	0.0136347	0.133258	grey|AllKmeAvg:0.0117	AllKmeAvg:0.0117
9957	FAXDC2|ENSG00000170271	grey	-0.140405	-0.164109	-0.149867	-0.360211	-0.0674306	-0.251886	0.303408	0.00306608	0.107737	-0.0658112	0.00829642	0.259444	0.138665	0.143227	0.321425	0.338568	0.018202	0.0821131	grey|AllKmeAvg:0.0291	AllKmeAvg:0.0291
2831	S100A4|ENSG00000196154	green	0.066403	0.15255	0.0106657	-0.0125889	0.144619	-0.251865	-0.0637833	-0.33751	-0.332889	-0.307487	-0.00391978	0.325309	0.159576	0.159973	0.139595	0.0831343	-0.141254	-0.197948	M5 green|0.3253	0.3253
7327	EPS8L1|ENSG00000131037	turquoise	-0.138183	0.166144	0.234637	-0.109486	-0.170985	-0.251864	-0.183807	-0.0936733	-0.099762	-0.271589	-0.0899346	-0.00781819	0.0223149	-0.0420351	-0.00528422	0.120411	0.302724	0.294058	M1 turquoise|0.2941	0.2941
7817	ST7|ENSG00000004866	red	0.0258055	0.0690098	0.222447	0.0249576	0.0762722	-0.25178	0.0994576	0.0598268	-0.00991339	-0.118582	-0.0952703	-0.134762	-0.166678	-0.281788	-0.0198771	0.399695	-0.194607	0.0194013	M6 red|0.3997	0.3997
2763	MPND|ENSG00000008382	greenyellow	0.0174519	0.440666	0.310175	-0.0172093	0.0813769	-0.251764	-0.119319	-0.167293	-0.211375	-0.353701	0.00638213	0.242846	0.14769	0.0176479	0.0849917	0.281507	0.458672	0.216265	M11 greenyellow|0.4587	0.4587
5587	FAM193B|ENSG00000146067	turquoise	-0.193925	0.177888	0.374432	-0.189371	-0.208701	-0.251513	0.0258248	0.0376829	0.0998994	-0.318062	0.0475446	0.0666927	0.253558	-0.0734942	0.121143	0.347059	0.470756	0.873014	M1 turquoise|0.873	0.873
4976	MIR200CHG|ENSG00000257084	tan	0.0496059	0.443931	0.555987	0.280915	0.235766	-0.251504	-0.338172	-0.18221	-0.341226	-0.477028	-0.203458	-0.363216	-0.224699	-0.380836	-0.229293	0.0864626	0.0938586	0.217903	M12 tan|0.556	0.556
8674	TMEM198B|ENSG00000182796	turquoise	-0.15998	-0.0140209	0.238781	-0.277584	-0.272723	-0.251469	0.040766	-0.0139697	0.176247	-0.190165	0.0363662	0.0354604	0.183911	0.0135518	0.202041	0.247358	0.316384	0.747079	M1 turquoise|0.7471	0.7471
7953	|ENSG00000276317	grey	-0.13798	-0.188979	-0.00580195	-0.334555	-0.273076	-0.251215	0.326279	0.0494757	0.234292	0.0471597	0.0717779	0.281677	0.233852	0.0779484	0.268126	0.368243	-0.0235761	0.118745	grey|AllKmeAvg:0.0479	AllKmeAvg:0.0479
9233	SCEL|ENSG00000136155	grey	-0.0188165	-0.128233	-0.160041	-0.221247	0.0357562	-0.251149	0.217613	-0.0874436	-0.0295163	-0.0988379	-0.155639	0.104397	-0.056495	0.0382826	0.179565	0.231198	-0.135606	-0.0670447	grey|AllKmeAvg:-0.0335	AllKmeAvg:-0.0335
8483	ENGASE|ENSG00000167280	turquoise	-0.190741	0.0930056	0.39287	-0.187756	-0.229563	-0.251012	0.0116243	0.136865	0.159111	-0.24925	-0.0491146	0.0250748	0.14175	-0.107745	0.085183	0.37373	0.39381	0.843186	M1 turquoise|0.8432	0.8432
10454	ZNF441|ENSG00000197044	grey	-0.0307686	-0.0270866	-0.0489297	-0.327775	-0.0575177	-0.250753	0.411542	0.00129266	0.263726	0.0160871	0.0991541	0.406119	0.315184	0.0844043	0.287964	0.456892	0.0482686	0.279728	grey|AllKmeAvg:0.1071	AllKmeAvg:0.1071
7000	GEM|ENSG00000164949	purple	0.00727696	-0.169032	-0.0353457	-0.127624	0.0320902	-0.250603	0.120977	0.0372501	0.0156617	-0.0728479	0.117546	-0.0317162	0.00812	0.155302	0.368306	0.235155	-0.229906	-0.024071	M10 purple|0.3683	0.3683
11680	ZNF321P|ENSG00000213801	turquoise	-0.0374107	0.0246817	0.227832	-0.105671	-0.0608389	-0.250516	0.0654523	0.0350057	0.161128	-0.123768	-0.056038	-0.136215	-0.0230047	-0.226707	0.0214964	0.351382	0.0423868	0.502929	M1 turquoise|0.5029	0.5029
1584	CXCL14|ENSG00000145824	grey	0.0585328	0.0863494	0.00516033	-0.124888	0.0819965	-0.250492	0.116075	-0.144164	-0.13957	-0.198747	0.0956077	0.265457	0.201658	0.137908	0.162399	0.312429	-0.0156404	-0.00802376	grey|AllKmeAvg:0.0357	AllKmeAvg:0.0357
6417	KIF13A|ENSG00000137177	blue	-0.128061	-0.426573	-0.205411	-0.523561	-0.315747	-0.250414	0.457617	0.258751	0.434994	0.17911	-0.0757796	0.255773	0.0246748	0.232365	0.354584	0.445666	0.0196383	0.129731	M2 blue|0.435	0.435
8694	CA13|ENSG00000185015	red	0.044262	0.0594264	0.121269	-0.111588	0.0409955	-0.250368	0.173799	-0.0895618	-0.0252446	-0.137313	-0.0807761	0.149589	0.050526	-0.135502	0.0352938	0.436237	-0.0667383	0.136544	M6 red|0.4362	0.4362
9391	ZBTB7A|ENSG00000178951	greenyellow	-0.0954199	-0.0702939	-0.185224	-0.458101	-0.226438	-0.250237	0.103203	-0.109598	0.128413	-0.068882	0.070913	0.244945	0.196274	0.224994	0.247288	0.0917902	0.388944	0.066545	M11 greenyellow|0.3889	0.3889
5541	|ENSG00000277639	red	0.00947166	0.0828629	0.120355	-0.130663	-0.0384665	-0.250103	0.138862	-0.261382	-0.0270443	-0.148246	0.027784	0.20712	0.140584	0.0580299	0.250524	0.296784	-0.0222844	0.0665808	M6 red|0.2968	0.2968
9977	ZRSR2|ENSG00000169249	turquoise	-0.210876	0.036867	0.215171	-0.215098	-0.215636	-0.24998	0.108267	0.0382629	0.138916	-0.225292	0.0722596	0.15054	0.2923	-0.00740861	0.172755	0.339107	0.307265	0.620342	M1 turquoise|0.6203	0.6203
11629	TMEM92|ENSG00000167105	grey	0.0450193	0.17607	0.188843	0.0632582	0.102078	-0.249932	-0.0869416	-0.139153	-0.295247	-0.319903	-0.32593	-0.0961644	-0.201352	-0.174876	-0.119743	0.171801	-0.0671082	-0.101616	grey|AllKmeAvg:-0.0795	AllKmeAvg:-0.0795
10686	NR4A1|ENSG00000123358	purple	-0.0488167	-0.135166	0.0374176	-0.165666	-0.0251148	-0.249891	0.0481239	0.1185	0.0943522	-0.0991312	0.0704644	-0.14542	-0.0542943	0.0112999	0.325304	0.244723	-0.0361433	0.166964	M10 purple|0.3253	0.3253
12981	SMAD9|ENSG00000120693	red	-0.0312224	-0.196504	0.0966585	-0.205999	-0.0577072	-0.249889	0.263566	0.142781	0.268538	-0.00916943	0.0302638	-0.0999494	-0.0709762	-0.0190468	0.332486	0.397714	-0.123646	0.250985	M6 red|0.3977	0.3977
5348	OCLN|ENSG00000197822	red	0.0638588	-0.267594	-0.0299585	-0.292479	-0.0127276	-0.249855	0.53634	0.285934	0.307582	0.10271	-0.169101	0.0210984	-0.158011	-0.149837	0.111575	0.556876	-0.174964	0.080127	M6 red|0.5569	0.5569
2901	HSPB8|ENSG00000152137	grey	-0.0579158	0.00684282	0.0559344	-0.122783	-0.0708804	-0.249683	0.135056	-0.0974594	-0.062383	-0.16929	0.018718	0.263707	0.149157	0.138756	0.332432	0.3405	-0.0362034	0.0141439	grey|AllKmeAvg:0.0327	AllKmeAvg:0.0327
9462	FAM214A|ENSG00000047346	blue	-0.168232	-0.271989	-0.0307429	-0.398917	-0.301299	-0.24967	0.37313	0.276405	0.44965	0.139532	0.0460291	0.122752	0.0806044	0.0373261	0.253757	0.411525	0.0417087	0.343341	M2 blue|0.4496	0.4496
4885	GADD45G|ENSG00000130222	turquoise	-0.0370794	0.296469	0.397303	0.114534	0.127867	-0.249631	-0.0959594	0.0486781	-0.0998425	-0.299658	0.0595481	-0.244235	-0.0688504	-0.26074	-0.043215	0.277238	0.119626	0.314567	M1 turquoise|0.3146	0.3146
9837	CSAD|ENSG00000139631	turquoise	-0.175324	0.153363	0.40003	-0.113407	-0.161265	-0.249619	-0.0517809	0.0659077	0.0966822	-0.299027	-0.0427756	-0.0757891	0.098994	-0.180521	0.0192706	0.318089	0.328748	0.853723	M1 turquoise|0.8537	0.8537
6850	IL17RC|ENSG00000163702	turquoise	-0.0996826	0.256557	0.419504	0.0269964	-0.0414242	-0.249596	-0.130983	0.0291335	-0.0843605	-0.265132	-0.185672	-0.0957633	-0.122536	-0.177313	-0.031666	0.286386	0.218434	0.331912	M1 turquoise|0.3319	0.3319
11689	CD37|ENSG00000104894	magenta	-0.159457	-0.010942	-0.106232	-0.378854	-0.188356	-0.249587	0.176883	-0.228172	0.0694359	-0.158762	0.465207	0.798833	0.860057	0.385224	0.529275	0.273769	0.196118	0.243683	M9 magenta|0.8601	0.8601
959	MFSD4A|ENSG00000174514	red	-0.0393397	0.0828086	0.105802	-0.235505	-0.105902	-0.249505	0.225493	-0.0143608	0.0411065	-0.104055	-0.0621154	0.300409	0.0732989	0.0779374	0.0893157	0.449671	0.0969739	0.112527	M6 red|0.4497	0.4497
8058	ACYP2|ENSG00000170634	grey	0.094622	0.294477	0.353718	0.166198	0.168581	-0.249461	-0.0867833	-0.287972	-0.233274	-0.286072	-0.00510889	0.0163383	0.0509668	-0.154376	0.0568747	0.175843	-0.176767	-0.0189271	grey|AllKmeAvg:-0.0067	AllKmeAvg:-0.0067
13002	RPL15|ENSG00000174748	grey60	0.448024	0.318858	0.0652064	0.197311	0.818533	-0.249418	0.02767	-0.265644	-0.356786	-0.281349	-0.09722	-0.0477966	-0.0897926	-0.229422	-0.0380771	0.167858	-0.30559	-0.285186	M17 grey60|0.8185	0.8185
12128	C2|ENSG00000166278	grey	-0.145248	-0.0738134	0.0463564	-0.143159	-0.0644385	-0.249396	0.0215301	-0.0790461	-0.00129768	-0.180055	0.200111	0.0680353	0.244137	-0.0497844	0.242579	0.19636	-0.0828795	0.155823	grey|AllKmeAvg:0.0059	AllKmeAvg:0.0059
1907	AHNAK|ENSG00000124942	purple	-0.279308	-0.498527	-0.430084	-0.687136	-0.414466	-0.249245	0.411943	-0.00701207	0.391747	0.153017	0.0785763	0.449952	0.293359	0.41029	0.536693	0.207721	0.0551219	0.0797576	M10 purple|0.5367	0.5367
9355	MAPRE3|ENSG00000084764	grey	-0.0915272	0.0997276	0.266582	-0.124603	-0.167517	-0.249242	0.0250271	-0.0118278	0.0124684	-0.194661	-0.138386	0.0521963	-0.0336572	-0.0579093	0.0772695	0.310918	0.159586	0.27893	grey|AllKmeAvg:0.0119	AllKmeAvg:0.0119
8056	NKD2|ENSG00000145506	pink	-0.0974624	0.0460513	0.0499917	-0.270709	-0.206165	-0.249235	0.00828749	-0.158494	-0.00655956	-0.204342	0.246771	0.36827	0.316662	0.550242	0.474587	0.203298	0.230356	0.224357	M8 pink|0.5502	0.5502
9055	TBC1D24|ENSG00000162065	turquoise	-0.0907067	-0.0322492	0.265446	-0.241689	-0.206642	-0.249202	0.140157	0.251077	0.198252	-0.117443	0.00354638	0.0117805	0.00379133	-0.0437715	0.121028	0.468067	0.257065	0.438848	M1 turquoise|0.4388	0.4388
13149	MZF1|ENSG00000099326	turquoise	-0.171416	0.0955858	0.318345	-0.24292	-0.218456	-0.249183	0.0130412	0.107373	0.210059	-0.218934	0.0653942	-0.0480327	0.156215	-0.0953238	0.136782	0.308503	0.465201	0.823783	M1 turquoise|0.8238	0.8238
6870	SMIM22|ENSG00000267795	tan	0.162284	0.480145	0.603246	0.406291	0.339162	-0.249006	-0.294049	-0.115292	-0.488744	-0.460957	-0.206821	-0.376879	-0.355009	-0.401771	-0.349425	0.0872371	-0.095916	-0.0884687	M12 tan|0.6032	0.6032
248	POU6F1|ENSG00000184271	turquoise	-0.213704	-0.0324955	0.0840889	-0.35043	-0.250222	-0.248959	0.144455	-0.0751664	0.20006	-0.147573	0.230269	0.250913	0.347743	0.237353	0.329421	0.365755	0.302706	0.580916	M1 turquoise|0.5809	0.5809
712	|ENSG00000133808	red	-0.153701	-0.35269	-0.24397	-0.550677	-0.269854	-0.248921	0.48288	0.129575	0.390736	0.132842	0.0359677	0.26832	0.0799074	0.15359	0.343373	0.487662	0.0508948	0.147645	M6 red|0.4877	0.4877
3594	POLR2L|ENSG00000177700	cyan	0.169167	0.505507	0.421015	0.364542	0.384873	-0.248838	-0.256668	-0.300333	-0.453265	-0.439912	-0.166889	-0.123554	-0.164754	-0.235949	-0.155358	0.115555	-0.077802	-0.171194	M14 cyan|0.5055	0.5055
2685	SLC44A3-AS1|ENSG00000224081	grey	-0.0599714	0.0642735	0.23338	-0.0137941	-0.0356713	-0.24883	-0.0631246	-0.01699	-0.0922953	-0.224952	-0.141317	-0.0944794	-0.184389	-0.041755	0.0136546	0.246903	-0.0665169	0.233503	grey|AllKmeAvg:-0.0274	AllKmeAvg:-0.0274
6314	FRMD4B|ENSG00000114541	green	-0.0632736	-0.325166	-0.327474	-0.466266	-0.186811	-0.248798	0.350079	-0.0644495	0.275621	0.0965644	0.049318	0.428254	0.292425	0.159561	0.438494	0.363513	-0.135499	0.026146	M5 green|0.4283	0.4283
6642	SERINC5|ENSG00000164300	salmon	-0.0761486	-0.461883	-0.213085	-0.420094	-0.222981	-0.24877	0.510328	0.191123	0.394181	0.183645	0.00283211	0.0917915	0.00318909	0.0397473	0.280993	0.403159	-0.241995	0.0313743	M13 salmon|0.5103	0.5103
12799	|ENSG00000259953	turquoise	-0.152003	-0.171338	-0.119464	-0.356322	-0.145029	-0.248601	0.130839	0.0272564	0.194131	-0.0868082	0.0447236	0.124937	0.194988	-0.0118514	0.257248	0.325014	0.100728	0.327907	M1 turquoise|0.3279	0.3279
10215	MUC3A|ENSG00000169894	grey	0.0133325	0.00145355	0.0966537	-0.14059	-0.0572451	-0.248572	0.0176926	0.119269	-0.0107175	-0.176507	-0.0397303	-0.0673435	-0.0711114	-0.0581709	0.0243843	0.276853	0.0556267	0.138665	grey|AllKmeAvg:-0.007	AllKmeAvg:-0.007
13332	CERKL|ENSG00000188452	green	0.00419794	-0.0918589	-0.131956	-0.298903	-0.00360937	-0.248499	0.318027	-0.155207	0.113822	-0.0579965	0.250717	0.501125	0.432922	0.257084	0.390598	0.399777	-0.11242	0.0701987	M5 green|0.5011	0.5011
7850	LAMP3|ENSG00000078081	red	-0.0424233	-0.166752	-0.129756	-0.340641	-0.0792389	-0.248481	0.31552	-0.0242329	0.166459	-0.0428028	0.00357567	0.30963	0.251354	-0.0711133	0.387846	0.511682	-0.0596594	0.0988294	M6 red|0.5117	0.5117
2297	|ENSG00000259065	grey	0.0112233	0.201032	0.327566	0.0515376	0.108587	-0.248364	-0.0300361	-0.0988406	-0.179984	-0.279862	-0.123475	0.0102671	-0.0290046	-0.117459	-0.0609938	0.274446	-0.0590607	0.152199	grey|AllKmeAvg:-0.005	AllKmeAvg:-0.005
11638	PLEKHM1|ENSG00000225190	green	-0.248406	-0.163024	-0.0803235	-0.491542	-0.435649	-0.248231	0.214036	0.0342108	0.293815	0.00798988	-0.0631709	0.380883	0.195612	0.134252	0.273192	0.403515	0.311768	0.314166	M5 green|0.3809	0.3809
12004	ITGB2-AS1|ENSG00000227039	magenta	-0.0777215	0.189777	0.208715	-0.202662	-0.110745	-0.248111	0.041714	-0.230813	-0.0560529	-0.292702	0.118362	0.503192	0.539037	0.097675	0.172844	0.316073	0.276662	0.489085	M9 magenta|0.539	0.539
4939	SCAMP4|ENSG00000227500	greenyellow	-0.0806713	0.243267	0.213373	-0.135945	-0.0789946	-0.248105	-0.0636641	0.0027782	-0.0362865	-0.267826	-0.0805652	0.0196594	-0.0310086	0.0108763	0.0819853	0.269391	0.542986	0.287686	M11 greenyellow|0.543	0.543
4576	TMEM59L|ENSG00000105696	grey	-0.0025143	0.0217719	0.201473	-0.00803602	0.0312398	-0.248042	-0.0216892	0.0972492	0.0416652	-0.138773	0.132755	-0.220373	-0.155671	0.0768264	0.211808	0.299473	-0.0294766	0.128344	grey|AllKmeAvg:0.0232	AllKmeAvg:0.0232
4373	|ENSG00000196696	turquoise	-0.201817	0.0541771	0.376889	-0.168351	-0.263777	-0.248001	-0.0501317	0.116805	0.162388	-0.236112	-0.0143648	-0.123333	0.0290327	-0.160453	0.0311238	0.309383	0.292798	0.821511	M1 turquoise|0.8215	0.8215
6901	ZNF671|ENSG00000083814	green	-0.123898	-0.0348284	-0.0319206	-0.320059	-0.119762	-0.247917	0.249584	-0.0383878	0.179207	-0.0993464	0.19198	0.456623	0.410093	0.186389	0.300351	0.392596	0.138526	0.331647	M5 green|0.4566	0.4566
9658	MIB2|ENSG00000197530	turquoise	-0.192597	0.200509	0.428738	-0.18866	-0.286212	-0.247873	-0.153748	0.0419101	0.111734	-0.280552	0.0691708	-0.00728161	0.0967949	0.00940833	0.121049	0.308992	0.5849	0.768073	M1 turquoise|0.7681	0.7681
5022	PEX11B|ENSG00000131779	grey	0.127533	0.139989	0.228972	0.0827017	0.260074	-0.24755	0.142283	0.323625	-0.0308795	-0.139246	-0.113722	-0.0919238	-0.158154	-0.222155	-0.0694971	0.409194	-0.136744	0.0208369	grey|AllKmeAvg:0.0292	AllKmeAvg:0.0292
13374	ST6GALNAC1|ENSG00000070526	red	-0.00749385	-0.0267009	0.115314	-0.0809716	-0.0719343	-0.247233	0.0018631	0.109189	0.0686605	-0.0863288	-0.05357	-0.158735	-0.198847	-0.112504	0.0203537	0.305832	-0.0675777	0.0390778	M6 red|0.3058	0.3058
5024	MIR6772|ENSG00000274816	turquoise	-0.116031	0.116221	0.304932	-0.0670207	-0.106156	-0.247226	-0.133039	0.0279291	0.0538833	-0.290276	-0.0463736	-0.0720062	0.0665352	-0.126219	0.0604258	0.267805	0.231065	0.664528	M1 turquoise|0.6645	0.6645
4980	DCP1B|ENSG00000151065	grey	-0.085821	-0.0787889	0.0332304	-0.226016	-0.0807975	-0.247199	0.135594	0.0123655	0.163621	-0.0700303	0.0142354	0.0829134	0.106268	0.0588081	0.222567	0.239855	0.089883	0.200055	grey|AllKmeAvg:0.0317	AllKmeAvg:0.0317
3820	CSDC2|ENSG00000172346	pink	-0.110334	-0.0255861	0.0500992	-0.271928	-0.222869	-0.247014	0.0336111	-0.12972	0.0228285	-0.135234	0.313664	0.379004	0.25169	0.750973	0.563815	0.193545	0.137518	0.153118	M8 pink|0.751	0.751
5621	ADI1|ENSG00000182551	grey	0.102544	0.148973	0.26135	0.229494	0.262072	-0.246911	-0.00681249	0.0646031	-0.182099	-0.20849	-0.134413	-0.31131	-0.283453	-0.355248	-0.113433	0.276753	-0.362505	-0.109578	grey|AllKmeAvg:-0.0538	AllKmeAvg:-0.0538
12665	HLA-DOA|ENSG00000204252	green	-0.112435	-0.147622	-0.139783	-0.41232	-0.159474	-0.246888	0.380943	-0.229879	0.134269	-0.0425498	0.273981	0.756505	0.68343	0.253273	0.434611	0.369143	-0.0188826	0.0982862	M5 green|0.7565	0.7565
11713	C11orf54|ENSG00000182919	grey	0.0743488	-0.0362647	0.131231	-0.00412976	0.105729	-0.246717	0.183254	0.0917742	0.105498	0.00410835	-0.0624287	-0.072577	-0.12091	-0.204516	0.0369867	0.350078	-0.341668	0.0189143	grey|AllKmeAvg:7e-04	AllKmeAvg:7e-04
10837	MFNG|ENSG00000100060	magenta	-0.100834	-0.0237064	-0.110756	-0.338202	-0.128023	-0.246683	0.153965	-0.174608	0.106671	-0.104701	0.424467	0.676486	0.711246	0.375319	0.599543	0.306049	0.137162	0.234567	M9 magenta|0.7112	0.7112
5253	MYL5|ENSG00000215375	turquoise	-0.0476016	0.392179	0.4941	0.061558	0.000838683	-0.246612	-0.216409	-0.126604	-0.152219	-0.439157	-0.0594926	-0.0269422	0.116146	-0.163966	-0.0187255	0.18802	0.368521	0.623071	M1 turquoise|0.6231	0.6231
11616	PER3|ENSG00000049246	red	-0.201258	-0.162383	0.0142136	-0.422078	-0.364523	-0.246479	0.333021	0.0918821	0.308711	0.0242133	0.0446226	0.361462	0.20151	0.166118	0.237885	0.477429	0.136315	0.274615	M6 red|0.4774	0.4774
3770	TBC1D10A|ENSG00000099992	grey	-0.0520642	0.275055	0.268076	-0.0799524	-0.0718808	-0.246432	-0.100557	-0.135829	-0.150427	-0.261416	-0.061859	0.233095	0.0893844	0.0834274	0.0962256	0.298238	0.247452	0.241364	grey|AllKmeAvg:0.0373	AllKmeAvg:0.0373
12510	TP73-AS1|ENSG00000227372	turquoise	-0.190486	-0.117839	0.263902	-0.282787	-0.303928	-0.246404	0.232121	0.24083	0.374313	-0.0118358	-0.0161356	0.0571729	0.0300548	0.0838283	0.26141	0.499275	0.240059	0.629574	M1 turquoise|0.6296	0.6296
9275	TSPAN9|ENSG00000011105	pink	-0.197551	-0.168611	-0.0374326	-0.381797	-0.340295	-0.246303	0.102665	-0.074228	0.15321	-0.0355958	0.1518	0.334132	0.188557	0.559602	0.484875	0.208192	0.144402	0.0974094	M8 pink|0.5596	0.5596
167	PRKAG2-AS1|ENSG00000239911	grey	0.135173	0.296654	0.439677	0.142737	0.205819	-0.246286	-0.0232014	0.00966517	-0.0955686	-0.266844	-0.0303479	-0.136166	-0.0717179	-0.253075	-0.029566	0.344546	-0.0217229	0.248027	grey|AllKmeAvg:0.036	AllKmeAvg:0.036
8657	GAL3ST1|ENSG00000128242	grey	-0.0400281	0.0678652	0.230021	0.0109803	-0.0370894	-0.246076	-0.116029	0.0398926	-0.0662089	-0.218728	-0.0724298	-0.161734	-0.120066	-0.115459	0.0820324	0.298881	-0.0200857	0.181771	grey|AllKmeAvg:-0.0168	AllKmeAvg:-0.0168
5556	PALM3|ENSG00000187867	red	-0.0816716	-0.0070589	0.237714	-0.105625	-0.136684	-0.246061	0.023268	0.0603069	0.0576172	-0.170276	-0.133705	-0.025165	-0.0616774	-0.146248	0.0434426	0.386298	0.0531402	0.324455	M6 red|0.3863	0.3863
4515	RNU5B-2P|ENSG00000199906	turquoise	-0.0174024	0.181334	0.278952	-0.0885706	0.0629645	-0.24601	0.0336405	-0.00992068	0.00661573	-0.285719	0.00111567	0.0778126	0.206926	-0.130227	0.0581616	0.357481	0.196439	0.505084	M1 turquoise|0.5051	0.5051
9605	PRKG1|ENSG00000185532	pink	-0.0852981	-0.351784	-0.313437	-0.470319	-0.237011	-0.246009	0.308835	-0.0878578	0.191604	0.0907508	0.292126	0.476954	0.2703	0.825114	0.753734	0.224235	-0.168903	-0.1232	M8 pink|0.8251	0.8251
6073	MRNIP|ENSG00000161010	turquoise	-0.151837	0.0471228	0.33143	-0.196462	-0.197721	-0.24581	0.186431	0.107542	0.186905	-0.211992	0.0196756	0.0420968	0.185569	-0.143688	0.0863538	0.404768	0.263419	0.82717	M1 turquoise|0.8272	0.8272
10220	|ENSG00000253106	turquoise	-0.0730574	-0.176144	0.108869	-0.296082	-0.138364	-0.245701	0.268142	0.233271	0.342735	-0.0254437	0.0444447	-0.0250419	0.0614711	-0.0283349	0.209536	0.455397	0.137709	0.625039	M1 turquoise|0.625	0.625
6455	PCYOX1|ENSG00000116005	blue	-0.0802499	-0.457966	-0.26911	-0.3778	-0.14264	-0.245654	0.382671	0.30095	0.381469	0.236125	-0.0118902	-0.0671219	-0.189086	0.0609843	0.286753	0.365073	-0.283128	-0.141449	M2 blue|0.3815	0.3815
8638	TSPYL2|ENSG00000184205	turquoise	-0.227915	-0.095014	0.251923	-0.274028	-0.280786	-0.245625	0.180961	0.129493	0.292859	-0.0901442	0.109897	-0.00886074	0.110826	0.00319451	0.220472	0.38394	0.200048	0.6652	M1 turquoise|0.6652	0.6652
1885	ANTKMT|ENSG00000103254	tan	-0.0221865	0.611321	0.736172	0.325472	0.178211	-0.245408	-0.423717	-0.197236	-0.485077	-0.574386	-0.0866371	-0.160501	-0.0989833	-0.155064	-0.129542	0.108809	0.274395	0.215093	M12 tan|0.7362	0.7362
1059	PCDH12|ENSG00000113555	purple	-0.166393	-0.250368	-0.192218	-0.411369	-0.213426	-0.245308	0.195016	0.00221468	0.174891	-0.0102515	0.132154	0.307451	0.179513	0.509242	0.745314	0.234037	0.0840624	0.0436526	M10 purple|0.7453	0.7453
10387	GPR162|ENSG00000250510	purple	-0.100077	0.0724753	0.128504	-0.240948	-0.177741	-0.245306	0.0304095	-0.153134	0.0697235	-0.180285	0.245568	0.305454	0.295991	0.400699	0.541791	0.312431	0.233731	0.355104	M10 purple|0.5418	0.5418
1704	CAPN12|ENSG00000182472	turquoise	-0.0108227	0.193864	0.320984	-0.0304592	0.047956	-0.245156	-0.0953781	-0.00305565	-0.0682107	-0.310275	-0.0534406	-0.111821	-0.0381291	-0.196483	-0.0845223	0.304217	0.201776	0.494464	M1 turquoise|0.4945	0.4945
8785	BCAS1|ENSG00000064787	grey	-0.101425	-0.0876077	0.0826551	-0.0682574	-0.143236	-0.245115	-0.0864137	-0.0637935	-0.0351006	-0.131875	-0.0325926	-0.201275	-0.123527	-0.10077	0.104878	0.0914735	-0.14891	0.033706	grey|AllKmeAvg:-0.0698	AllKmeAvg:-0.0698
2933	|ENSG00000200170	turquoise	0.000576014	0.0752352	0.238253	-0.0503565	0.0558419	-0.245085	0.0214474	-0.0125842	0.0283333	-0.238344	0.00500951	-0.0661046	0.0902518	-0.144615	0.045006	0.252763	0.0426382	0.436261	M1 turquoise|0.4363	0.4363
13379	CPED1|ENSG00000106034	green	-0.0524982	-0.309265	-0.332304	-0.470429	-0.191518	-0.24495	0.431116	-0.161032	0.2331	0.125226	0.289704	0.693676	0.47399	0.528026	0.667641	0.313384	-0.252586	-0.125717	M5 green|0.6937	0.6937
7507	TACC2|ENSG00000138162	grey	-0.0871405	-0.216951	0.0276223	-0.119987	-0.0154142	-0.244889	0.0677114	0.212158	0.179622	-0.00626663	-0.0614547	-0.408323	-0.291897	-0.200727	0.11627	0.233034	-0.138433	0.0554066	grey|AllKmeAvg:-0.05	AllKmeAvg:-0.05
13300	TIGD6|ENSG00000164296	grey	-0.0175865	-0.0930368	0.103501	-0.150125	-0.0790362	-0.244853	0.397173	0.0792376	0.108598	-0.0632379	-0.0576605	0.0714185	0.00417087	-0.0563884	0.114447	0.323647	-0.116514	0.0976755	grey|AllKmeAvg:0.0234	AllKmeAvg:0.0234
1158	HPN|ENSG00000105707	grey	-0.0096569	0.19549	0.379644	0.147902	0.109626	-0.244835	-0.14947	0.0901357	-0.14288	-0.279513	-0.0776602	-0.337773	-0.271035	-0.253341	-0.101195	0.267517	-0.0186893	0.166831	grey|AllKmeAvg:-0.0294	AllKmeAvg:-0.0294
8686	ZNF25|ENSG00000175395	green	-0.0540396	-0.253624	-0.167866	-0.417258	-0.136284	-0.24481	0.457839	0.12998	0.324716	0.11451	0.258658	0.435041	0.320175	0.345888	0.455116	0.414034	-0.0923534	0.201286	M5 green|0.435	0.435
5434	GPR39|ENSG00000183840	grey	0.0205226	0.0323047	0.12842	0.0194331	0.123376	-0.244563	0.0478318	0.0974659	-0.0784009	-0.155212	-0.186959	-0.175466	-0.213471	-0.139822	-0.0100115	0.265836	-0.0689897	-0.0335685	grey|AllKmeAvg:-0.0317	AllKmeAvg:-0.0317
8443	FEM1C|ENSG00000145780	salmon	-0.0330622	-0.338862	-0.280951	-0.437559	-0.120036	-0.244561	0.670227	0.0267495	0.249873	0.107938	-0.0461109	0.304517	0.106698	0.056686	0.248735	0.401639	-0.195337	0.0114023	M13 salmon|0.6702	0.6702
11809	SEMA3G|ENSG00000010319	purple	-0.144898	-0.254002	-0.121967	-0.393142	-0.215184	-0.244532	0.14283	0.147902	0.295356	0.0108354	0.194252	0.17173	0.181319	0.30156	0.661166	0.317914	0.114586	0.196731	M10 purple|0.6612	0.6612
9306	|ENSG00000230551	turquoise	-0.138058	-0.14523	0.143764	-0.32692	-0.224812	-0.244391	0.307345	0.165895	0.271004	-0.105644	-0.046411	0.0172045	0.107867	-0.0934583	0.110112	0.387334	0.169768	0.753532	M1 turquoise|0.7535	0.7535
9943	RRAS|ENSG00000126458	grey	0.0315147	0.321847	0.101063	0.0387268	0.0884708	-0.244361	-0.271441	-0.53199	-0.466514	-0.42997	0.00258376	0.334936	0.223929	0.219615	0.146965	-0.0246521	0.0293603	-0.174925	grey|AllKmeAvg:-0.0336	AllKmeAvg:-0.0336
6873	|ENSG00000267390	grey	0.0359497	0.28624	0.405587	0.172241	0.146797	-0.244294	-0.0799491	-0.146814	-0.176152	-0.295591	0.0616953	-0.0533315	-0.0332176	-0.0199991	0.111786	0.248871	-0.0648071	0.0973254	grey|AllKmeAvg:0.0251	AllKmeAvg:0.0251
7456	GPM6B|ENSG00000046653	purple	-0.0165771	-0.147184	-0.02244	-0.237205	-0.0684242	-0.244083	0.21524	-0.0115318	0.191197	-0.00497432	0.178934	0.125208	0.158172	0.235332	0.496622	0.322979	-0.127224	0.0922703	M10 purple|0.4966	0.4966
3669	EDEM1|ENSG00000134109	red	-0.0601224	-0.438091	-0.327217	-0.480801	-0.190579	-0.244071	0.389573	0.199928	0.334848	0.150344	0.158462	0.196993	0.131326	0.144364	0.363422	0.375678	-0.143963	0.068731	M6 red|0.3757	0.3757
5546	DNAH5|ENSG00000039139	red	-0.151481	-0.224664	0.0258511	-0.347818	-0.236213	-0.244038	0.256714	0.182014	0.297492	0.0184772	0.0255525	0.00653176	-0.0210721	0.070836	0.239329	0.410039	0.0737386	0.313714	M6 red|0.41	0.41
13345	KAT8|ENSG00000103510	turquoise	-0.0751834	0.202563	0.573627	0.0218457	-0.0624412	-0.243999	-0.0240285	0.060633	0.0565274	-0.244409	0.0285041	-0.141031	-0.0165652	-0.180946	-0.0113124	0.337879	0.178025	0.498931	M1 turquoise|0.4989	0.4989
912	N4BP2L1|ENSG00000139597	green	-0.0613985	-0.0145863	-0.0216915	-0.290435	-0.0391862	-0.243392	0.320084	-0.207275	0.151719	-0.0670806	0.222502	0.587422	0.581941	0.112014	0.337833	0.419338	-0.05405	0.282263	M5 green|0.5874	0.5874
5600	|ENSG00000255455	turquoise	-0.217768	-0.259769	-0.0341203	-0.468134	-0.388334	-0.243341	0.282836	0.112377	0.393838	0.0289815	0.0893544	0.236394	0.241571	0.177756	0.346579	0.359792	0.201846	0.52204	M1 turquoise|0.522	0.522
2345	OBSL1|ENSG00000124006	grey	-0.042204	0.051274	0.26782	-0.0476754	0.00781644	-0.243312	-0.0563808	0.0575989	-0.00779481	-0.2229	-0.0831664	-0.258083	-0.186222	0.0104502	0.143433	0.216144	0.101343	0.244944	grey|AllKmeAvg:-0.0026	AllKmeAvg:-0.0026
10052	SAT2|ENSG00000141504	cyan	0.165007	0.449381	0.353915	0.296936	0.373976	-0.243141	-0.251504	-0.184576	-0.324923	-0.425458	0.0640847	-0.217305	-0.0560027	-0.263488	-0.0570014	0.159094	0.0165144	0.153847	M14 cyan|0.4494	0.4494
6881	ARHGEF9|ENSG00000131089	red	-0.104735	-0.196665	0.0360037	-0.360219	-0.159068	-0.243081	0.317366	0.157436	0.29415	0.0316251	0.0379262	0.188637	0.130885	0.136679	0.27273	0.444677	0.0654243	0.313157	M6 red|0.4447	0.4447
6496	JADE2|ENSG00000043143	salmon	-0.143101	-0.307221	-0.248772	-0.529452	-0.189609	-0.24297	0.588452	0.0547048	0.323729	0.0739924	0.100903	0.388408	0.342956	0.109967	0.314342	0.363176	0.0854528	0.166497	M13 salmon|0.5885	0.5885
3640	FBXL17|ENSG00000145743	salmon	0.014191	-0.375645	-0.289033	-0.347452	-0.00553638	-0.242829	0.734149	0.0510698	0.225927	0.163875	0.0771642	0.206276	0.0770813	0.0857068	0.298774	0.288858	-0.43022	-0.216777	M13 salmon|0.7341	0.7341
439	SLC43A2|ENSG00000167703	grey	-0.0616853	-0.0171518	0.0176864	-0.215043	-0.135664	-0.24275	-0.0367028	0.0424563	0.0830647	-0.124972	0.164867	0.168864	0.196853	0.154017	0.334699	0.207937	0.201186	0.187513	grey|AllKmeAvg:0.0514	AllKmeAvg:0.0514
9554	|ENSG00000273576	turquoise	-0.149709	0.0500359	0.35008	-0.117122	-0.133104	-0.242667	0.00847368	0.149245	0.143023	-0.229507	-0.0708957	-0.0642805	0.0907946	-0.190758	0.0205932	0.367095	0.229053	0.751215	M1 turquoise|0.7512	0.7512
2386	KRT16P2|ENSG00000227300	grey	0.017914	0.0941448	0.055996	-0.188757	0.0182807	-0.242524	0.0962014	-0.0387267	-0.107153	-0.253281	-0.120917	0.150811	0.0187805	0.00959731	0.0686213	0.296528	0.190092	0.247571	grey|AllKmeAvg:0.0174	AllKmeAvg:0.0174
10120	PAXIP1-AS2|ENSG00000214106	salmon	-0.154733	-0.268554	-0.103899	-0.453013	-0.288561	-0.242467	0.51704	0.0168556	0.396387	0.125617	0.0502941	0.40948	0.32744	0.119838	0.353514	0.445652	-0.00671045	0.29144	M13 salmon|0.517	0.517
10766	TBCK|ENSG00000145348	blue	-0.132171	-0.410262	-0.0586079	-0.365441	-0.230171	-0.242447	0.461384	0.259014	0.411806	0.182587	-0.0422242	0.0745213	0.00931732	-0.0262726	0.217336	0.420208	-0.211481	0.209503	M2 blue|0.4118	0.4118
6733	HDAC5|ENSG00000108840	turquoise	-0.195093	-0.0499159	0.173346	-0.265651	-0.232502	-0.242411	0.12412	0.226673	0.308782	-0.0446003	0.0602982	0.106206	0.0866187	0.0739253	0.272939	0.437737	0.274119	0.44167	M1 turquoise|0.4417	0.4417
2924	CX3CL1|ENSG00000006210	green	-0.0664943	-0.014183	-0.0701072	-0.342676	-0.129605	-0.242338	0.26449	-0.213523	0.0355842	-0.115334	-0.015032	0.499096	0.288022	0.285108	0.294112	0.361838	0.149955	0.10169	M5 green|0.4991	0.4991
1453	GABARAP|ENSG00000170296	grey60	0.193404	0.351268	0.268633	0.275073	0.402828	-0.242287	-0.142238	-0.168136	-0.354286	-0.359905	0.00397982	-0.054963	-0.0494888	-0.107153	0.0817006	0.174229	-0.142404	-0.133943	M17 grey60|0.4028	0.4028
11535	WBP2|ENSG00000132471	grey	-0.12644	0.100847	0.195618	-0.0730039	-0.089197	-0.242195	-0.0198682	0.0114513	-0.0954959	-0.244185	-0.185381	0.0912127	0.0123296	-0.162358	-0.0107557	0.25398	0.164371	0.12794	grey|AllKmeAvg:-0.0162	AllKmeAvg:-0.0162
1409	MYO1C|ENSG00000197879	grey	-0.135044	-0.130948	-0.00843156	-0.220295	-0.218505	-0.242104	-0.0240722	0.157564	0.086763	-0.0905722	-0.145568	-0.0345645	-0.102489	0.113102	0.228163	0.16977	0.170363	0.0770922	grey|AllKmeAvg:-0.0194	AllKmeAvg:-0.0194
9682	|ENSG00000274341	turquoise	-0.0288979	0.0752116	0.260869	-0.0852209	-0.0625779	-0.242064	-0.0219061	-0.0179915	-0.0144131	-0.285774	-0.0595722	0.00616002	0.135643	-0.12925	0.0430676	0.263588	0.136222	0.584886	M1 turquoise|0.5849	0.5849
1626	BAG1|ENSG00000107262	grey	0.137152	0.101827	0.0705914	0.080396	0.28153	-0.242046	-0.0595122	0.091963	-0.0366981	-0.138479	-0.0029959	-0.340749	-0.193375	-0.264531	-0.033493	0.137099	-0.117378	0.0140093	grey|AllKmeAvg:-0.0286	AllKmeAvg:-0.0286
13453	CCDC96|ENSG00000173013	grey	-0.117624	0.112804	0.235674	-0.106421	-0.216105	-0.241958	-0.0639878	-0.118157	-0.0245159	-0.201608	-0.0544793	0.040008	0.0398696	0.00235412	0.170637	0.21637	0.213018	0.20951	grey|AllKmeAvg:0.0053	AllKmeAvg:0.0053
3988	MBNL2|ENSG00000139793	salmon	-0.0439601	-0.354228	-0.308288	-0.38887	-0.144961	-0.241702	0.400224	-0.00307525	0.241826	0.161314	0.116365	0.237699	0.0542033	0.264463	0.380322	0.244797	-0.314714	-0.181558	M13 salmon|0.4002	0.4002
803	GYPC|ENSG00000136732	magenta	-0.0558703	0.0268244	-0.0889249	-0.235144	-0.0632536	-0.241376	0.0685785	-0.313776	-0.0406865	-0.164701	0.531099	0.674378	0.713862	0.532488	0.6476	0.144347	0.0106429	0.00310109	M9 magenta|0.7139	0.7139
11095	LINC01137|ENSG00000233621	grey	-9.96483e-05	0.274482	0.339577	0.187252	0.0323829	-0.24122	-0.216581	-0.258372	-0.360395	-0.366077	-0.187938	-0.0296957	-0.108179	-0.0349476	-0.0582208	0.0985291	-0.134215	-0.0949637	grey|AllKmeAvg:-0.0644	AllKmeAvg:-0.0644
3217	ZNF276|ENSG00000158805	turquoise	-0.177893	0.0301829	0.262789	-0.269208	-0.23488	-0.240984	0.0507211	0.115585	0.228805	-0.202712	0.127728	0.0822975	0.315492	-0.0229946	0.186591	0.29128	0.439883	0.823562	M1 turquoise|0.8236	0.8236
5142	SHF|ENSG00000138606	grey	0.00660533	0.0288462	0.0764366	-0.104835	0.100047	-0.240852	0.153197	-0.0937391	-0.0661136	-0.177344	-0.108959	0.0790131	-0.0434893	0.0491243	0.118575	0.302023	-0.0177497	0.0897703	grey|AllKmeAvg:0.0084	AllKmeAvg:0.0084
9422	ADARB1|ENSG00000197381	purple	-0.249769	-0.401477	-0.228659	-0.559769	-0.406515	-0.24081	0.284863	0.106282	0.408812	0.0878528	0.315027	0.389807	0.356632	0.627061	0.705757	0.271877	0.11356	0.28046	M10 purple|0.7058	0.7058
5415	DET1|ENSG00000140543	grey	0.0208104	-0.152347	0.0863906	-0.0963706	0.00881135	-0.240798	0.231786	0.0923924	0.198701	0.0452349	-0.0367938	-0.0999894	-0.0836357	-0.0980636	0.161354	0.266873	-0.219881	0.084512	grey|AllKmeAvg:0.0094	AllKmeAvg:0.0094
9783	SLC25A30|ENSG00000174032	salmon	0.0030452	-0.354719	-0.245688	-0.382666	-0.127256	-0.240777	0.496366	0.129251	0.33658	0.18567	0.115796	0.345941	0.240349	0.140829	0.366933	0.368962	-0.238806	0.0215321	M13 salmon|0.4964	0.4964
12423	NAPA|ENSG00000105402	grey	-0.123571	0.0429935	0.158594	-0.101115	-0.118532	-0.240522	0.0714852	-0.0088758	0.110513	-0.089599	0.0777241	0.0170156	0.0884075	-0.0868421	0.166628	0.306948	0.053466	0.193258	grey|AllKmeAvg:0.0288	AllKmeAvg:0.0288
6049	ACVRL1|ENSG00000139567	purple	-0.125628	-0.170305	-0.221142	-0.378054	-0.189757	-0.240429	0.146822	-0.130214	0.111211	-0.0499481	0.272567	0.540518	0.445067	0.557881	0.824507	0.206849	0.0692951	0.00744344	M10 purple|0.8245	0.8245
5410	MTFR1L|ENSG00000117640	tan	0.00126287	0.174889	0.465073	0.120923	0.019402	-0.240388	-0.0219333	-0.0182167	0.0181286	-0.197383	-0.0490916	-0.133838	-0.109589	-0.141712	0.0653237	0.331707	-0.0823272	0.344706	M12 tan|0.4651	0.4651
11236	CSF2|ENSG00000164400	green	0.0451455	0.0843771	-0.0162894	-0.141159	0.0782267	-0.240042	0.215841	-0.225926	-0.149614	-0.228685	-0.0695757	0.376953	0.17016	0.0820548	0.141081	0.289471	-0.0169099	-0.00239546	M5 green|0.377	0.377
3795	ANKRD10|ENSG00000088448	turquoise	-0.113061	0.0256435	0.20877	-0.195839	-0.177398	-0.239876	0.126359	0.0152092	0.139456	-0.156408	0.118153	0.0363656	0.170026	0.00720357	0.166616	0.299438	0.162647	0.605688	M1 turquoise|0.6057	0.6057
372	ELAPOR1|ENSG00000116299	red	-0.0203501	-0.0101035	0.214868	-0.061913	-0.00808876	-0.239781	0.0892498	0.109526	0.156098	-0.074393	0.0993222	-0.260703	-0.106044	-0.225068	0.0891535	0.361725	-0.0347065	0.251052	M6 red|0.3617	0.3617
5050	PEAK1|ENSG00000173517	purple	-0.257214	-0.571509	-0.386799	-0.689566	-0.462703	-0.239703	0.493162	0.159183	0.583557	0.270342	0.258715	0.40218	0.287775	0.542133	0.750276	0.348139	-0.0280915	0.166531	M10 purple|0.7503	0.7503
8340	HLA-DRA|ENSG00000204287	green	0.00376383	0.0778283	-0.0502775	-0.210985	0.00871141	-0.239667	0.252599	-0.321548	-0.101643	-0.163758	0.213766	0.782871	0.627377	0.205308	0.283263	0.307329	-0.0917666	-0.078058	M5 green|0.7829	0.7829
10179	KIAA0040|ENSG00000235750	purple	-0.124602	-0.236786	-0.237693	-0.368254	-0.152346	-0.239567	0.336864	0.0518615	0.133706	0.0142373	0.256378	0.395643	0.413257	0.312881	0.529549	0.230201	-0.101564	-0.0209219	M10 purple|0.5295	0.5295
8930	ITM2A|ENSG00000078596	magenta	0.0333032	-0.0960904	-0.189502	-0.221433	0.107252	-0.239565	0.26523	-0.207929	0.0568079	-0.0480763	0.300311	0.480268	0.552265	0.150458	0.543937	0.303278	-0.27196	-0.0598406	M9 magenta|0.5523	0.5523
5130	NOXA1|ENSG00000188747	turquoise	-0.098678	0.342727	0.486585	0.0384131	-0.0362072	-0.239362	-0.235165	0.0513844	-0.0875697	-0.387304	-0.0808641	-0.232982	-0.0491164	-0.30983	-0.108171	0.210407	0.366268	0.668481	M1 turquoise|0.6685	0.6685
12951	FBXO2|ENSG00000116661	grey	-0.0257707	0.166126	0.2537	0.0410156	0.0131043	-0.239294	-0.136276	-0.140186	-0.223615	-0.249661	-0.0774524	0.0158085	-0.0510481	0.00866709	-0.00370944	0.133313	-0.0289917	-0.0532798	grey|AllKmeAvg:-0.0332	AllKmeAvg:-0.0332
2596	C14orf132|ENSG00000227051	purple	-0.123789	-0.264296	-0.139055	-0.414316	-0.290723	-0.239016	0.311915	-0.0337604	0.317047	0.0789479	0.26979	0.388498	0.272982	0.522045	0.683926	0.327538	-0.0288765	0.101254	M10 purple|0.6839	0.6839
8113	STARD13|ENSG00000133121	purple	-0.212712	-0.408269	-0.331695	-0.577095	-0.370991	-0.239002	0.31955	-0.0492582	0.310382	0.122146	0.219778	0.520455	0.363835	0.575698	0.730181	0.264484	-0.0236058	0.0302188	M10 purple|0.7302	0.7302
6422	MCC|ENSG00000171444	purple	-0.135493	-0.39793	-0.286559	-0.562288	-0.27088	-0.238946	0.486058	-0.0433629	0.342941	0.130753	0.211822	0.436979	0.315414	0.513164	0.633296	0.287826	-0.00192599	0.0673487	M10 purple|0.6333	0.6333
13033	WDR91|ENSG00000105875	turquoise	-0.115207	0.0402476	0.159409	-0.233532	-0.203064	-0.238928	0.133784	0.115826	0.119476	-0.129689	0.0339986	0.246995	0.173111	0.0694155	0.160819	0.444206	0.214167	0.447323	M1 turquoise|0.4473	0.4473
6593	CALCRL|ENSG00000064989	purple	0.00193205	-0.286458	-0.320997	-0.356742	-0.0417593	-0.238817	0.336796	-0.079475	0.191249	0.105442	0.263217	0.422238	0.300119	0.423997	0.787535	0.304446	-0.287895	-0.206121	M10 purple|0.7875	0.7875
8090	MPRIP|ENSG00000133030	turquoise	-0.258793	-0.298892	-0.106916	-0.543292	-0.329042	-0.23877	0.285911	0.169688	0.394244	0.0107434	-0.0122196	0.243277	0.159275	0.258704	0.41106	0.370095	0.289194	0.469071	M1 turquoise|0.4691	0.4691
10519	AGAP3|ENSG00000133612	turquoise	-0.122181	0.142238	0.220679	-0.197006	-0.126887	-0.23854	-0.0872978	0.0115976	0.0651131	-0.249082	-0.0535373	0.043656	0.0582885	0.0315868	0.154326	0.252737	0.485534	0.523337	M1 turquoise|0.5233	0.5233
6141	CD36|ENSG00000135218	purple	-0.0731479	-0.185559	-0.153892	-0.295634	-0.0796094	-0.23851	0.216739	-0.12876	0.101591	-0.0116645	0.106406	0.403731	0.237247	0.176972	0.577743	0.317775	-0.153312	-0.0626992	M10 purple|0.5777	0.5777
3485	D2HGDH|ENSG00000180902	turquoise	-0.121972	0.181907	0.484219	-0.0800233	-0.176231	-0.238481	-0.121538	0.136178	0.0893379	-0.294432	-0.0707775	-0.123607	0.0478063	-0.178644	0.0398625	0.321547	0.429585	0.773702	M1 turquoise|0.7737	0.7737
3195	ACBD3-AS1|ENSG00000234478	red	0.0318492	0.0131741	0.136769	-0.196769	-0.0559688	-0.238406	0.218452	0.0419133	0.079835	-0.111567	0.016496	0.171453	0.150617	-0.000417859	0.177323	0.395168	0.06614	0.322572	M6 red|0.3952	0.3952
7872	GAS8|ENSG00000141013	turquoise	-0.131749	0.0692888	0.403177	-0.0681829	-0.12353	-0.238349	0.0329502	0.182609	0.11315	-0.20922	-0.146854	-0.250508	-0.139309	-0.231578	0.00551971	0.340633	0.243985	0.554429	M1 turquoise|0.5544	0.5544
9700	NIBAN2|ENSG00000136830	grey	-0.0877736	-0.0046026	-0.091614	-0.310423	-0.0783541	-0.23834	0.0566026	-0.00346256	0.0152764	-0.142528	-0.179672	0.101569	0.00947843	0.0247775	0.11715	0.166463	0.282952	0.0597596	grey|AllKmeAvg:-0.0168	AllKmeAvg:-0.0168
11482	PSEN2|ENSG00000143801	grey	-0.042494	0.0763885	0.233761	0.0210961	-0.0342103	-0.238339	-0.00875118	0.375799	-0.0265282	-0.161391	-0.0199145	-0.0485045	-0.057961	-0.0493712	0.119344	0.274615	0.0507746	0.0878498	grey|AllKmeAvg:0.0307	AllKmeAvg:0.0307
9963	ZBTB46|ENSG00000130584	green	-0.219315	-0.123616	-0.0663025	-0.440279	-0.368561	-0.238245	0.127717	-0.084251	0.151967	-0.109922	0.175606	0.434088	0.430899	0.344341	0.400606	0.224095	0.28819	0.310728	M5 green|0.4341	0.4341
5964	DBP|ENSG00000105516	turquoise	-0.125226	0.223029	0.311846	-0.071132	-0.0423518	-0.238143	-0.0430634	-0.00304672	0.00748947	-0.21332	0.0893175	0.120188	0.148639	-0.0316053	-0.0131256	0.291812	0.244968	0.280347	M1 turquoise|0.2803	0.2803
3503	PALD1|ENSG00000107719	purple	-0.221053	-0.139281	-0.148255	-0.450664	-0.275503	-0.238012	0.170254	-0.0873759	0.196494	-0.0676768	0.200905	0.539191	0.486181	0.481958	0.661465	0.293766	0.296983	0.290482	M10 purple|0.6615	0.6615
3877	ATP5IF1|ENSG00000130770	tan	0.16096	0.593983	0.672043	0.413386	0.269838	-0.237995	-0.361901	-0.221226	-0.390442	-0.500645	-0.134371	-0.293554	-0.218397	-0.342309	-0.218977	0.139476	0.068085	0.190025	M12 tan|0.672	0.672
5365	PNKD|ENSG00000127838	grey	-0.0283697	0.103075	0.315185	0.13419	0.0322844	-0.237961	-0.217646	0.153768	-0.0947665	-0.237963	-0.167226	-0.272671	-0.227354	-0.232573	-0.0215719	0.245901	-0.0797449	0.0736781	grey|AllKmeAvg:-0.0422	AllKmeAvg:-0.0422
3536	SORBS3|ENSG00000120896	purple	-0.183111	0.0474425	0.109317	-0.239112	-0.282564	-0.237893	-0.0666653	-0.185875	0.0323751	-0.182221	0.0742932	0.335875	0.279831	0.328589	0.472845	0.217708	0.241358	0.227864	M10 purple|0.4728	0.4728
9485	CERT1|ENSG00000113163	salmon	-0.120312	-0.447826	-0.376194	-0.582462	-0.236418	-0.237847	0.721683	0.0421603	0.409208	0.203875	0.00584188	0.434146	0.229098	0.156708	0.392027	0.426203	-0.153282	0.000990235	M13 salmon|0.7217	0.7217
10756	DEAF1|ENSG00000177030	turquoise	-0.00786003	0.19408	0.30974	0.003076	0.0187634	-0.23775	-0.0139314	0.043478	-0.00738644	-0.216054	-0.0447839	-0.104858	-0.0939756	-0.0663572	0.0351555	0.325882	0.222112	0.279562	M1 turquoise|0.2796	0.2796
1437	TRIM22|ENSG00000132274	green	-0.114791	-0.0902239	-0.150291	-0.383697	-0.169516	-0.237739	0.393218	-0.166432	0.160019	-0.05037	0.223552	0.672121	0.639577	0.202922	0.367363	0.415397	0.0267673	0.211751	M5 green|0.6721	0.6721
2532	LINC00482|ENSG00000185168	turquoise	-0.151637	0.145578	0.3854	-0.0894647	-0.0917116	-0.237679	-0.0832322	0.162126	0.00871646	-0.291164	-0.115962	-0.116983	-0.0382866	-0.139269	0.000159871	0.307887	0.314574	0.592582	M1 turquoise|0.5926	0.5926
702	PTPN18|ENSG00000072135	turquoise	-0.170376	0.175314	0.245962	-0.181324	-0.172294	-0.237671	0.0299109	0.0417965	0.0874141	-0.191508	0.00630996	0.272309	0.31094	-0.0212134	0.157056	0.346491	0.375545	0.464373	M1 turquoise|0.4644	0.4644
13406	MCEE|ENSG00000124370	grey	0.175173	0.291496	0.403546	0.277843	0.322575	-0.237557	-0.0569966	0.0041797	-0.18846	-0.248732	-0.0289467	-0.273711	-0.150856	-0.378482	-0.144461	0.237692	-0.258297	0.110933	grey|AllKmeAvg:-0.0079	AllKmeAvg:-0.0079
8926	MIR573|ENSG00000207697	turquoise	-0.101833	-0.211228	0.0813595	-0.267207	-0.0907475	-0.237455	0.264907	0.235383	0.337984	-0.00527629	-0.0214803	-0.128535	-0.0379516	-0.128444	0.15321	0.400208	0.0355262	0.515254	M1 turquoise|0.5153	0.5153
4612	CCDC174|ENSG00000154781	turquoise	0.0554844	-0.08368	-0.0105847	-0.234778	0.0705651	-0.23734	0.200919	0.117757	0.20776	-0.0691151	0.0415587	-0.00619591	0.0928086	-0.0732412	0.127478	0.29096	0.0800112	0.36475	M1 turquoise|0.3648	0.3648
4086	LRCH4|ENSG00000077454	turquoise	-0.194336	-0.00423367	0.186213	-0.31066	-0.315479	-0.237267	0.0499414	0.126616	0.221749	-0.114052	-0.00798141	0.185496	0.21673	0.000647568	0.184706	0.348809	0.386924	0.604935	M1 turquoise|0.6049	0.6049
9396	LGALS3BP|ENSG00000108679	grey	-0.028943	0.168196	0.271881	0.0201147	0.015229	-0.23709	-0.0601634	-0.0441695	-0.209856	-0.29645	-0.124114	-0.00536452	-0.0124462	-0.133982	-0.100594	0.214943	0.0813099	0.0512406	grey|AllKmeAvg:-0.0239	AllKmeAvg:-0.0239
4863	SPDEF|ENSG00000124664	grey	0.0413066	0.169805	0.175604	0.0260265	0.124348	-0.237014	-0.076413	-0.0380952	-0.156507	-0.263593	-0.0480767	-0.16361	-0.140142	-0.0685801	-0.0270272	0.166571	0.0146792	-0.0119455	grey|AllKmeAvg:-0.0285	AllKmeAvg:-0.0285
9339	TMEM134|ENSG00000172663	cyan	0.0683621	0.6215	0.63192	0.385235	0.275539	-0.236701	-0.403135	-0.196014	-0.448229	-0.539286	-0.135924	-0.224307	-0.155345	-0.312051	-0.26385	0.127064	0.195876	0.252393	M14 cyan|0.6215	0.6215
9017	APOH|ENSG00000091583	red	-0.051795	-0.00286786	0.168941	-0.112371	0.00218753	-0.236676	0.128039	0.0354511	0.00702105	-0.152133	-0.15489	0.150173	-0.00800127	-0.0499931	0.13007	0.459684	-0.0764323	0.141881	M6 red|0.4597	0.4597
9521	CPLANE2|ENSG00000132881	grey	-0.097318	0.0243271	0.280551	-0.126152	-0.217791	-0.236639	0.140761	-0.0673888	0.12128	-0.0550539	-0.0164098	0.111063	-0.0344673	0.0514811	0.181364	0.360992	0.0639592	0.138502	grey|AllKmeAvg:0.0346	AllKmeAvg:0.0346
4489	|ENSG00000274383	turquoise	-0.154098	0.121777	0.312856	-0.127248	-0.171876	-0.236603	-0.0662239	0.0266214	0.104024	-0.277309	-0.0282924	-0.0469736	0.12271	-0.134525	0.0943322	0.286598	0.321885	0.741182	M1 turquoise|0.7412	0.7412
9259	FLI1|ENSG00000151702	green	-0.151671	-0.32788	-0.356673	-0.548799	-0.263613	-0.236603	0.389904	-0.0956244	0.305644	0.0944157	0.502918	0.761141	0.765607	0.53526	0.787261	0.29772	-0.013154	0.0727251	M5 green|0.7611	0.7611
10089	RAB11FIP3|ENSG00000090565	turquoise	-0.2459	-0.0292686	0.37188	-0.284722	-0.412696	-0.236498	0.0824847	0.164809	0.297508	-0.0730319	0.0857546	0.098688	0.0622295	0.204501	0.283309	0.415742	0.37771	0.519896	M1 turquoise|0.5199	0.5199
6976	HGF|ENSG00000019991	purple	-0.116234	-0.398681	-0.339568	-0.509437	-0.179797	-0.236428	0.442657	-0.0370112	0.348827	0.165066	0.325878	0.495995	0.382841	0.50811	0.734449	0.33878	-0.19124	-0.0174424	M10 purple|0.7344	0.7344
8192	HMGCL|ENSG00000117305	grey	0.0726644	0.283338	0.499159	0.226287	0.0511889	-0.23638	-0.175113	-0.17279	-0.236806	-0.303564	-0.221339	-0.0800527	-0.135206	-0.291675	-0.115323	0.289516	-0.129863	0.10072	grey|AllKmeAvg:-0.032	AllKmeAvg:-0.032
5575	SERGEF|ENSG00000129158	grey	0.0158764	0.234012	0.312284	0.0937583	0.166517	-0.236277	0.0575209	-0.07296	-0.0956103	-0.240604	0.0807939	-0.0644042	-0.0101735	-0.113355	-0.0258345	0.301186	0.0238267	0.183573	grey|AllKmeAvg:0.0339	AllKmeAvg:0.0339
8027	SHISA2|ENSG00000180730	grey	-0.0208885	-0.0587608	0.00648184	-0.219453	-0.0605602	-0.236265	0.156476	-0.0587695	0.0873221	-0.0745044	0.150466	0.0992115	0.044626	0.168739	0.207763	0.300855	0.00255068	0.0899222	grey|AllKmeAvg:0.0325	AllKmeAvg:0.0325
8217	|ENSG00000230896	turquoise	-0.0386126	0.179578	0.402194	0.0394232	-0.111852	-0.236201	-0.0974516	-0.0528402	-0.0480806	-0.235531	-0.175043	-0.155326	-0.136474	-0.151174	-0.0151777	0.284902	0.101854	0.3537	M1 turquoise|0.3537	0.3537
6721	BAIAP3|ENSG00000007516	turquoise	-0.147621	0.0390892	0.310215	-0.195251	-0.242998	-0.236045	0.0113769	0.124574	0.122092	-0.159147	0.0186453	-0.00223217	-0.0114875	0.0909891	0.152209	0.279439	0.319982	0.397518	M1 turquoise|0.3975	0.3975
1550	B3GNT6|ENSG00000198488	grey	-0.0690015	-0.0270888	-0.0939935	-0.230176	0.0156507	-0.236044	0.142299	-0.0131507	-0.0442024	-0.147645	-0.046598	0.0591084	-0.0443863	0.013216	0.0674913	0.216409	0.015396	-0.0418034	grey|AllKmeAvg:-0.0258	AllKmeAvg:-0.0258
2622	FAM160B2|ENSG00000158863	turquoise	-0.211113	0.0752078	0.227214	-0.253333	-0.334732	-0.235929	-0.0874217	0.0349453	0.107207	-0.245038	0.0562443	0.0967622	0.211915	0.110275	0.210788	0.198161	0.475121	0.682714	M1 turquoise|0.6827	0.6827
7982	ARL15|ENSG00000185305	grey	-0.0357856	-0.232973	-0.139308	-0.28742	-0.0741839	-0.235921	0.373251	0.0395021	0.191454	0.0516147	0.228787	0.234191	0.180408	0.312346	0.462245	0.322358	-0.176328	0.000209321	grey|AllKmeAvg:0.0675	AllKmeAvg:0.0675
10051	GADD45B|ENSG00000099860	purple	-0.0277223	0.0393078	0.000955994	-0.177596	-0.0361597	-0.235523	0.0317609	-0.200075	-0.142413	-0.205574	0.0885986	0.227411	0.146942	0.277805	0.361548	0.1298	0.0669303	0.0372393	M10 purple|0.3615	0.3615
1564	KIAA1109|ENSG00000138688	blue	-0.21671	-0.602028	-0.278342	-0.660585	-0.45384	-0.235523	0.580759	0.377255	0.718437	0.286206	0.0351431	0.135693	0.134912	0.0854332	0.394445	0.463203	0.012611	0.454018	M2 blue|0.7184	0.7184
10632	DALRD3|ENSG00000178149	grey60	0.179461	0.225048	0.157324	0.0696861	0.332204	-0.235478	0.000844601	-0.122351	-0.139557	-0.204405	-0.135095	-0.068161	-0.126276	-0.203594	-0.0135625	0.244918	-0.0785766	0.0741771	M17 grey60|0.3322	0.3322
6394	RPL11|ENSG00000142676	grey60	0.371545	0.339344	0.231699	0.198369	0.624166	-0.235313	-0.108674	-0.150949	-0.27552	-0.358565	-0.110067	-0.198091	-0.120267	-0.271893	-0.100089	0.156357	-0.0482745	-0.0433552	M17 grey60|0.6242	0.6242
4414	ELFN2|ENSG00000166897	red	-0.116801	-0.108022	-0.0132515	-0.331403	-0.167841	-0.235237	0.193128	0.0591025	0.0968751	-0.0873882	-0.0543538	0.292846	0.0836247	0.190509	0.212129	0.385098	0.118613	0.167606	M6 red|0.3851	0.3851
11749	|ENSG00000247679	turquoise	-0.155574	-0.126908	0.0876749	-0.382386	-0.262447	-0.235184	0.369389	0.156196	0.305675	-0.0517532	0.0580381	0.161824	0.240761	0.0107063	0.200158	0.407205	0.243717	0.589805	M1 turquoise|0.5898	0.5898
10755	|ENSG00000280099	red	-0.080294	0.00716748	0.21364	-0.162822	-0.0973473	-0.235102	0.0541156	0.249078	0.218843	-0.0794604	-0.113089	-0.0305323	-0.0390181	-0.141022	0.140825	0.468085	0.202025	0.413849	M6 red|0.4681	0.4681
2058	GDE1|ENSG00000006007	red	0.0796069	-0.0226603	0.173978	-0.0634437	0.011311	-0.235081	0.129676	0.0128205	0.0160718	-0.0460711	-0.0581915	0.0506243	-0.160723	-0.010763	0.0867418	0.398713	-0.234689	-0.14748	M6 red|0.3987	0.3987
1960	LPCAT2|ENSG00000087253	green	-0.0617721	-0.220257	-0.190065	-0.363167	-0.228587	-0.234986	0.339547	-0.148545	0.141095	0.049967	0.0821231	0.441246	0.191639	0.364388	0.340535	0.248453	-0.145634	-0.0850174	M5 green|0.4412	0.4412
9818	|ENSG00000269973	turquoise	-0.00104213	0.115472	0.229969	-0.0391112	0.0938604	-0.234798	0.0882001	0.0804355	-0.0150477	-0.227017	-0.112075	-0.0613972	-0.0169103	-0.101497	0.0974065	0.356517	0.15031	0.322168	M1 turquoise|0.3222	0.3222
1975	CCDC146|ENSG00000135205	turquoise	-0.169278	-0.0211289	0.11198	-0.324294	-0.29745	-0.234668	0.148049	-0.0851583	0.21081	-0.0813227	0.125529	0.3089	0.34359	0.136881	0.348753	0.366784	0.217107	0.495495	M1 turquoise|0.4955	0.4955
1526	TTLL3|ENSG00000214021	turquoise	-0.193535	0.0286999	0.251044	-0.300166	-0.29261	-0.234667	0.064068	0.0104033	0.208627	-0.205662	0.0331733	0.152233	0.261155	-0.0133892	0.16943	0.344402	0.386264	0.865701	M1 turquoise|0.8657	0.8657
7455	WWC1|ENSG00000113645	grey	-0.0883114	-0.223393	-0.0582258	-0.335559	-0.159698	-0.23464	0.367664	0.0716343	0.296154	0.0273982	-0.110332	0.030135	-0.0171208	-0.167263	0.0976018	0.377106	0.0140814	0.168257	grey|AllKmeAvg:0.0031	AllKmeAvg:0.0031
7578	FOXO4|ENSG00000184481	blue	-0.148018	-0.242581	-0.0438163	-0.356324	-0.207228	-0.234476	0.215999	0.177178	0.34163	0.0686923	0.167455	0.0267591	0.0883579	0.0835119	0.282579	0.292325	0.0918162	0.256574	M2 blue|0.3416	0.3416
9751	FOSB|ENSG00000125740	purple	-0.094653	-0.164535	-0.0935876	-0.280529	-0.133073	-0.234386	0.147053	-0.0347804	0.102661	-0.0608592	0.0755007	0.18045	0.128158	0.134924	0.444193	0.273561	-0.0391788	0.0760743	M10 purple|0.4442	0.4442
4201	BTC|ENSG00000174808	grey	0.096733	0.0945361	0.111136	-0.0196552	0.122282	-0.234226	0.100118	-0.183216	-0.103313	-0.165502	-0.0805247	0.0546318	0.0498751	-0.200906	-0.0168084	0.298894	-0.146802	0.0477353	grey|AllKmeAvg:-0.0097	AllKmeAvg:-0.0097
13195	CDC42EP1|ENSG00000128283	green	0.0102845	0.158604	0.0366438	-0.199483	-0.0330339	-0.234217	0.0312999	-0.197387	-0.166552	-0.242088	-0.0627388	0.351884	0.116799	0.204602	0.142126	0.264393	0.242735	0.046494	M5 green|0.3519	0.3519
6572	SNHG19|ENSG00000260260	tan	0.137323	0.450967	0.63001	0.229409	0.328875	-0.234214	-0.273823	-0.0774224	-0.228793	-0.441532	-0.0653045	-0.331922	-0.157744	-0.26182	-0.105958	0.184877	0.191491	0.394227	M12 tan|0.63	0.63
2871	TXNRD2|ENSG00000184470	turquoise	-0.0300278	0.217906	0.472107	0.105277	0.00513006	-0.234182	-0.218067	0.15539	-0.0273757	-0.278796	-0.106368	-0.300446	-0.168684	-0.219456	0.0230887	0.262777	0.226235	0.436579	M1 turquoise|0.4366	0.4366
2279	LHPP|ENSG00000107902	grey	-0.0376265	0.268925	0.392014	0.157906	0.0679183	-0.23418	-0.282829	-0.144425	-0.249189	-0.299881	-0.0247623	-0.117555	-0.0953962	-0.0621341	0.0194202	0.145996	-0.000533452	0.00225589	grey|AllKmeAvg:-0.0274	AllKmeAvg:-0.0274
1141	RHOU|ENSG00000116574	red	-0.012926	-0.133403	0.0446052	-0.102492	0.0107528	-0.234167	0.22827	0.293319	0.183854	-0.00922842	0.0273312	-0.13062	-0.119315	-0.12492	0.0933817	0.400275	-0.193704	0.0764704	M6 red|0.4003	0.4003
2099	ZNF862|ENSG00000106479	turquoise	-0.180101	0.0429254	0.229337	-0.299586	-0.298687	-0.234071	0.0692962	0.113246	0.207321	-0.157779	0.0335266	0.189506	0.222835	0.0746867	0.165727	0.369699	0.393757	0.69646	M1 turquoise|0.6965	0.6965
587	SIRT4|ENSG00000089163	grey	0.0155635	0.17972	0.297738	0.143267	0.189783	-0.234033	-0.0520102	0.104364	-0.0370883	-0.208084	0.0884377	-0.226621	-0.109914	-0.169179	-0.0113697	0.298136	-0.0871662	0.205987	grey|AllKmeAvg:0.0215	AllKmeAvg:0.0215
8845	|ENSG00000271430	turquoise	-0.178642	-0.257617	0.0785867	-0.346898	-0.277627	-0.233966	0.238625	0.187868	0.36259	-0.0328251	0.0281716	0.0499689	0.16608	-0.0304982	0.230132	0.406638	0.0884133	0.693556	M1 turquoise|0.6936	0.6936
12719	USP27X|ENSG00000273820	grey	-0.0540201	-0.145187	0.108677	-0.160339	-0.0461735	-0.233911	0.250517	0.232091	0.154429	-0.0271428	-0.0260509	-0.102636	-0.124751	-0.045137	0.115198	0.415238	-0.0298771	0.147883	grey|AllKmeAvg:0.0238	AllKmeAvg:0.0238
11575	C2orf74|ENSG00000237651	grey	-0.192388	-0.019518	0.0972832	-0.171414	-0.0805579	-0.233816	0.126093	-0.0849512	0.004418	-0.164882	-0.0383722	0.153278	0.0977227	0.0410688	0.140757	0.24921	0.0039405	0.127811	grey|AllKmeAvg:0.0031	AllKmeAvg:0.0031
9701	HSPG2|ENSG00000142798	purple	-0.272899	-0.533666	-0.309516	-0.674056	-0.525619	-0.233809	0.369206	0.166377	0.485721	0.182695	0.197622	0.311407	0.187462	0.583225	0.644668	0.263901	0.0804812	0.108132	M10 purple|0.6447	0.6447
[truncated: 11,805 more rows]
