# Supplementary material for: Integrated systems biology reveals an 8-gene signature predicting early-stage lung adenocarcinoma progression and patient survival
Source: Sci Rep. 2025 Oct 6;15:34762. doi: 10.1038/s41598-025-18567-w (PMC12501061; doi:10.1038/s41598-025-18567-w)
Supplement: Supplementary file 6 — Supplementary Table 6. [file 41598_2025_18567_MOESM6_ESM.xlsx]

## Sheet: Sheet1
	Negatively Associated Modules	Positive Correlation: column stage or survival associated module	Negative Correlation: column stage or survival associated module	hubs of the 1st module (comma separated list for gene symbols that are top 10% of module)	hubs of the 2nd module (comma separated list for gene symbols that are top 10% of module)	hubs of the 3rd module (comma separated list for gene symbols that are top 10% of module)	hubs of the 4th module (comma separated list for gene symbols that are top 10% of module)	p-value & overlapping list (for full module overlap w/miRNA targets)	p-value & overlapping list (for top 10% hubs overlap w/miRNA targets)	1st Module Full module overlap	2nd Module Full module overlap	3rd Module Full module overlap	4th Module Full module overlap
Bottleneck miRNAs
hsa-miR-135b-5p	brown-yellow	Overall Survival (brown) Later N-Stage (brown) Disease-Specific Death (brown) T-Stage 1, 3, & 4 (brown) Later Pathological Stage (brown/yellow)	Days to Death (brown/yellow) T-Stage 2 (brown) Early Pathological Stage (brown/yellow) PFS, PFI time (brown) DSS time (brown/yellow)	TTK,BUB1,NCAPG,CKAP2L,DEPDC1,NCAPH,TPX2,CENPA,MCM10,CDCA5,KIF2C,KIF23,CIP2A,CCNB2,CCNA2,EXO1,DLGAP5,NEK2,KPNA2,MELK,CDCA8,RACGAP1,CDC6,KIF4A,RAD51AP1,KIF15,HJURP,MAD2L1,DSCC1,TOP2A,NUF2,NDC80,BUB1B,BIRC5,SGO2,ORC1,CDK1,CDC20,RAD54L,SPC25,NUSAP1,PARPBP,SKA1,KIF11,CCNB1,RRM2,PRR11,KIFC1,GINS1,MTFR2,SKA3,MCM6,MCM2,CDC45,PLK4,CEP55,PIMREG,DBF4,CHEK1,CENPI,ZWINT,STIL,MYBL2,CDKN3,RAD51,PRC1,PLK1,RFC4,D…	RIF1,ANAPC1,RBM12,DEK,DHX36,SMC2,NUP153,PRPF40A,SMC3,STAG1,HNRNPR,USP1,NEDD1,SP3,SENP1,PIK3R4,DDX18,SUZ12,QSER1,OPA1,ZFR,CAND1,WAPL,EXOC5,ATP13A3,ADAM17,ITCH,PHF6,NAA50,DCAF17,ZFP91,ZNF148,GNL3L,NAA15,ACTR2,TAF2,PRKDC,AGPS,GFM1,PIK3CA,GTF3C3,CDC27,PAK2,KIF2A,PTPN11,SBNO1,CKAP5,CCNK,SMC1A,SLC30A6,CASP8AP2,SYNCRIP,SMC6,ACAP2,LIN54,SPOPL,STRN,POLR2B,GTF2A1,TMTC3,HMGXB4,CCNT1,RECQL,GSK3B,LRRC58,SDAD1…	___________	___________	Pink: 0.0426747656504041	___________	LDHA;HMGB2;CENPN;MTCH2;BIRC5	SKIL;TOX4;ZNF107;SLC39A6	___________	___________
hsa-miR-141-3p	pink-green	___________	T-Stage 2, 3, & 4 (green) Survival DFI (pink)	MMP2,COL6A3,TSHZ3,FBN1,COL5A1,COL1A2,THBS2,AEBP1,COL3A1,PRRX1,ANGPTL2,SPARC,EMILIN1,LAMA4,PDGFRB,DACT1,FSTL1,GLT8D2,COL5A2,CCDC80,ADAMTS2,MXRA5,BGN,PDGFRA,ACTA2,ANTXR1,ADGRA2,HEPH,ADAMTS12,CALD1,COL6A2,ISLR,OLFML1,MYLK,MSRB3,OLFML2B,IRAG1,PLXDC2,ZNF521,PRKG1,LUM,MRGPRF,SCARF2,TAGLN,THY1,UNC5B,GAS1,COL1A1,COL15A1,BICC1,COL12A1,FN1	CD4,NCKAP1L,CYBB,MNDA,LAIR1,LAPTM5,CSF1R,HAVCR2,C3AR1,CD86,SIGLEC9,BTK,CD53,CD84,FPR3,DOK2,SPI1,MS4A6A,SAMHD1,PLEK,SLCO2B1,AIF1,PLEKHO2,ITGAM,ITGB2,HCK,DOCK2,SELPLG,GPR65,LRRC25,P2RX7,SCIMP,CD300C,PIK3AP1,FERMT3,IGSF6,TLR8,SIGLEC7,TLR7,TLR4,TRPV2,MARCHF1,SIRPA,MPEG1,PLXNC1,CLEC4A,FCER1G,MYO1F,ARHGEF6,C1orf162,NFAM1,PILRA,P2RY13,MS4A4A,NCF2,FGL2,NLRC4,TNFAIP8L2,SLC37A2,LCP1,PTAFR,RNASE6,SLAMF8,SPN…	___________	___________	Blue: 0.00118089124322413	___________	MAP4K4;FUT11;RIN2;TGFB2;HOXB5	QKI;RASSF2;ZEB2;CCDC71L;STAT5A;RAB8B;CYP1B1;RAP2C;TIAM1;SCD5	___________	___________
hsa-miR-141-5p	pink-green	___________	T-Stage 2, 3, & 4 (green) Survival DFI (pink)	MMP2,COL6A3,TSHZ3,FBN1,COL5A1,COL1A2,THBS2,AEBP1,COL3A1,PRRX1,ANGPTL2,SPARC,EMILIN1,LAMA4,PDGFRB,DACT1,FSTL1,GLT8D2,COL5A2,CCDC80,ADAMTS2,MXRA5,BGN,PDGFRA,ACTA2,ANTXR1,ADGRA2,HEPH,ADAMTS12,CALD1,COL6A2,ISLR,OLFML1,MYLK,MSRB3,OLFML2B,IRAG1,PLXDC2,ZNF521,PRKG1,LUM,MRGPRF,SCARF2,TAGLN,THY1,UNC5B,GAS1,COL1A1,COL15A1,BICC1,COL12A1,FN1	CD4,NCKAP1L,CYBB,MNDA,LAIR1,LAPTM5,CSF1R,HAVCR2,C3AR1,CD86,SIGLEC9,BTK,CD53,CD84,FPR3,DOK2,SPI1,MS4A6A,SAMHD1,PLEK,SLCO2B1,AIF1,PLEKHO2,ITGAM,ITGB2,HCK,DOCK2,SELPLG,GPR65,LRRC25,P2RX7,SCIMP,CD300C,PIK3AP1,FERMT3,IGSF6,TLR8,SIGLEC7,TLR7,TLR4,TRPV2,MARCHF1,SIRPA,MPEG1,PLXNC1,CLEC4A,FCER1G,MYO1F,ARHGEF6,C1orf162,NFAM1,PILRA,P2RY13,MS4A4A,NCF2,FGL2,NLRC4,TNFAIP8L2,SLC37A2,LCP1,PTAFR,RNASE6,SLAMF8,SPN…	___________	___________	Blue: 0.010159541 Yellow: 0.01322672	___________	FRMD6;HSPA2;EXTL3;PRSS23;RUNX1;HOXB5;GALNT1	SIRPA;HLA-DRB1;MYO5A;TRPV2;ICAM1;HLA-DRB5;MICB	___________	___________
hsa-miR-143-3p	cyan-tan-greenyellow-turquoise	DDS time (cyan/tan) DFI (cyan/tan) Early Stage (turquoise) Early T-Stage (turquoise) N0: No Nodule infiltration (turquoise)	T-Stage 4 (cyan/tan/greenyellow) Stage 2, 3, 4 (tan) Stage 4 (greenyellow) Later N-Stage (tan) M-Stage (greenyellow) Days to Last Followup (greenyellow) PFI, PFS, DFI time (greenyellow) DFI time, DSS, OS (turquoise)	NDUFA11,NDUFB7,GADD45GIP1,MICOS13,NDUFA13,C19orf53,UQCR11,LSM7,ALKBH7,WDR83OS,COPE,TRIR,PET100,NDUFS7,FAM174C,ATP5F1D,MRPL41,NDUFA7,RPS15,ZNHIT1,MRPL55,MRPL55	NUBP2,CIAO3,MCRIP2,NME3,ANTKMT,GFER,OXLD1,FLYWCH2,NMRAL1,DPM3,ECI1,NDUFB10,ROGDI,NTHL1,MRPS34,METTL26,SNHG9,HAGH,PAM16,C1orf35,GNPTG,ATP5IF1,DECR2,ZNF688	REXO1,CACTIN,HDGFL2,CSNK1G2,FZR1,MIER2,PIAS4,MAP2K7,PPAN,SF3A2,POLRMT,DCAF15,TMEM259,MBD3,DAZAP1,KRI1,CC2D1A,GTPBP3,TCF3,WIZ,DOHH,XAB2,ZNF653,DAPK3,KDM4B,NCLN,SIRT6,SGTA,RNF126	AHSA2P,PTOV1-AS2,DDX39B,ZNF767P,LENG8,SMPD4BP,AGAP6,ATG16L2,CCNL2,FAM193B,NKTR,GOLGA2P5,RBM6,MIR647,TAF1C,TTLL3,TUBGCP6,CDK5RAP3,AFG3L1P,WDR27,MAPK8IP3,CROCCP2,CSAD,TEPSIN,KIAA0895L,SH3BP5-AS1,RUSC1-AS1,PABPC1L,NXF1,GPS2,STK36,ENGASE,ASMTL-AS1,GIGYF1,STAG3L5P,FNBP4,LUC7L3,SFI1,ANKS3,SNRNP70,CENATAC,MRNIP,PNISR,WASH2P,MZF1,ZNF276,GOLGA8B,CICP14,ZNF692,LINC01089,LINC00106,RAD51-AS1,LUC7L,NSUN5P1,RB…	Blue: 0.011715858 Yellow: 0.022751221 Pink: 0.004395231	Pink: 0.000137652	RER1;OAZ1;C1orf50;PGLS;SWSAP1	___________	AKT2;ORAI2;BBC3	ZNF440;AKT1;TAF1D;NR2C2;TECPR1;MAPK7
hsa-miR-7704	cyan-tan-greenyellow-turquoise	DDS time (cyan/tan) DFI (cyan/tan) Early Stage (turquoise) Early T-Stage (turquoise) N0: No Nodule infiltration (turquoise)	T-Stage 4 (cyan/tan/greenyellow) Stage 2, 3, 4 (tan) Stage 4 (greenyellow) Later N-Stage (tan) M-Stage (greenyellow) Days to Last Followup (greenyellow/turquoise) PFI, PFS, DFI time (greenyellow) DFI time, DSS, OS (turquoise)	NDUFA11,NDUFB7,GADD45GIP1,MICOS13,NDUFA13,C19orf53,UQCR11,LSM7,ALKBH7,WDR83OS,COPE,TRIR,PET100,NDUFS7,FAM174C,ATP5F1D,MRPL41,NDUFA7,RPS15,ZNHIT1,MRPL55,MRPL55	NUBP2,CIAO3,MCRIP2,NME3,ANTKMT,GFER,OXLD1,FLYWCH2,NMRAL1,DPM3,ECI1,NDUFB10,ROGDI,NTHL1,MRPS34,METTL26,SNHG9,HAGH,PAM16,C1orf35,GNPTG,ATP5IF1,DECR2,ZNF688	REXO1,CACTIN,HDGFL2,CSNK1G2,FZR1,MIER2,PIAS4,MAP2K7,PPAN,SF3A2,POLRMT,DCAF15,TMEM259,MBD3,DAZAP1,KRI1,CC2D1A,GTPBP3,TCF3,WIZ,DOHH,XAB2,ZNF653,DAPK3,KDM4B,NCLN,SIRT6,SGTA,RNF126	AHSA2P,PTOV1-AS2,DDX39B,ZNF767P,LENG8,SMPD4BP,AGAP6,ATG16L2,CCNL2,FAM193B,NKTR,GOLGA2P5,RBM6,MIR647,TAF1C,TTLL3,TUBGCP6,CDK5RAP3,AFG3L1P,WDR27,MAPK8IP3,CROCCP2,CSAD,TEPSIN,KIAA0895L,SH3BP5-AS1,RUSC1-AS1,PABPC1L,NXF1,GPS2,STK36,ENGASE,ASMTL-AS1,GIGYF1,STAG3L5P,FNBP4,LUC7L3,SFI1,ANKS3,SNRNP70,CENATAC,MRNIP,PNISR,WASH2P,MZF1,ZNF276,GOLGA8B,CICP14,ZNF692,LINC01089,LINC00106,RAD51-AS1,LUC7L,NSUN5P1,RB…	___________	___________	___________	___________	SIPA1;POLR2E;MAZ;LDLR	RGS12;KMT2B;FLYWCH1;KDM6B
hsa-miR-221-5p	tan-turquoise	DDS time (tan) DFI (tan) Early Stage (turquoise) Early T-Stage (turquoise) N0: No Nodule infiltration (turquoise)	T-Stage 4 (tan) Stage 2, 3, 4 (tan) Later N-Stage (tan) DFI time, DSS, OS (turquoise)	NUBP2,CIAO3,MCRIP2,NME3,ANTKMT,GFER,OXLD1,FLYWCH2,NMRAL1,DPM3,ECI1,NDUFB10,ROGDI,NTHL1,MRPS34,METTL26,SNHG9,HAGH,PAM16,C1orf35,GNPTG,ATP5IF1,DECR2,ZNF688	AHSA2P,PTOV1-AS2,DDX39B,ZNF767P,LENG8,SMPD4BP,AGAP6,ATG16L2,CCNL2,FAM193B,NKTR,GOLGA2P5,RBM6,MIR647,TAF1C,TTLL3,TUBGCP6,CDK5RAP3,AFG3L1P,WDR27,MAPK8IP3,CROCCP2,CSAD,TEPSIN,KIAA0895L,SH3BP5-AS1,RUSC1-AS1,PABPC1L,NXF1,GPS2,STK36,ENGASE,ASMTL-AS1,GIGYF1,STAG3L5P,FNBP4,LUC7L3,SFI1,ANKS3,SNRNP70,CENATAC,MRNIP,PNISR,WASH2P,MZF1,ZNF276,GOLGA8B,CICP14,ZNF692,LINC01089,LINC00106,RAD51-AS1,LUC7L,NSUN5P1,RB…	___________	___________	___________	___________	___________	HAUS5;BCL2L2;TOR2A;ZNF324B;STAT2;FBXO31;CREBZF;PDE7A;PROSER3;TRAPPC2;KANSL3;C21orf58;SLX4	___________	___________
hsa-miR-664a-3p	brown-yellow	Overall Survival (brown) Later N-Stage (brown) Disease-Specific Death (brown) T-Stage 1, 3, & 4 (brown) Later Pathological Stage (brown/yellow)	Days to Death (brown/yellow) T-Stage 2 (brown) Early Pathological Stage (brown/yellow) PFS, PFI time (brown) DSS time (brown/yellow)	TTK,BUB1,NCAPG,CKAP2L,DEPDC1,NCAPH,TPX2,CENPA,MCM10,CDCA5,KIF2C,KIF23,CIP2A,CCNB2,CCNA2,EXO1,DLGAP5,NEK2,KPNA2,MELK,CDCA8,RACGAP1,CDC6,KIF4A,RAD51AP1,KIF15,HJURP,MAD2L1,DSCC1,TOP2A,NUF2,NDC80,BUB1B,BIRC5,SGO2,ORC1,CDK1,CDC20,RAD54L,SPC25,NUSAP1,PARPBP,SKA1,KIF11,CCNB1,RRM2,PRR11,KIFC1,GINS1,MTFR2,SKA3,MCM6,MCM2,CDC45,PLK4,CEP55,PIMREG,DBF4,CHEK1,CENPI,ZWINT,STIL,MYBL2,CDKN3,RAD51,PRC1,PLK1,RFC4,D…	RIF1,ANAPC1,RBM12,DEK,DHX36,SMC2,NUP153,PRPF40A,SMC3,STAG1,HNRNPR,USP1,NEDD1,SP3,SENP1,PIK3R4,DDX18,SUZ12,QSER1,OPA1,ZFR,CAND1,WAPL,EXOC5,ATP13A3,ADAM17,ITCH,PHF6,NAA50,DCAF17,ZFP91,ZNF148,GNL3L,NAA15,ACTR2,TAF2,PRKDC,AGPS,GFM1,PIK3CA,GTF3C3,CDC27,PAK2,KIF2A,PTPN11,SBNO1,CKAP5,CCNK,SMC1A,SLC30A6,CASP8AP2,SYNCRIP,SMC6,ACAP2,LIN54,SPOPL,STRN,POLR2B,GTF2A1,TMTC3,HMGXB4,CCNT1,RECQL,GSK3B,LRRC58,SDAD1…	___________	___________	___________	___________	RAN;MKI67;MAPK6;ARL6IP6;TMLHE	SPPL3;ARF6;TMED5;MAPK8;PPM1A;DCAF17;SERBP1;CD2AP;MFSD14A	___________	___________
hsa-miR-22-5p	salmon-blue	Early T-Stage 1 (blue) N0: No Nodule infiltration (blue)	N1: Nodule infiltration (blue) DFI (Salmon) DFI, DFI/DSS time, OS (blue) Days to Last Followup (blue)	PJA2,DMXL1,AFF4,APC,TTC37,CEP120,POLK,AGGF1,FBXW11,ERBIN,BDP1,KDM3B,LNPEP,TRIM23,RASA1,PGGT1B,PPIP5K2,ZFYVE16,FBXL17,FER,FBXO38,RAD50,WDR36	USP34,PIKFYVE,BIRC6,SOS1,BPTF,ASXL2,BOD1L1,YLPM1,KMT2A,PRDM10,GPATCH8,RANBP2,FBXO11,MGA,GIGYF2,SMG1,RNF169,HERC1,USF3,KMT2C,REV3L,CEP350,RSF1,KIDINS220,MYCBP2,SPEN,SCAF11,EP300,PBRM1,ALMS1,AKAP9,ZBED6,TAOK1,TAF1,ROCK1,ZNF445,PRRC2B,HEATR5B,CHD8,ROCK2,NEMF,ZRANB1,ZNF318,ZNF609,MED1,SYNRG,ANKRD17,SON,UBR4,ARID1A,DDX46,PHC3,DICER1,CREBBP,CHD6,ERCC6L2,CDK12,HELZ,TRAPPC10,AFF1,TET3,NFAT5,SETX,ZNF106,K…	___________	___________	brown: 0.01552425	___________	AP3B1;SEC24A	RAB3GAP1;ARFGEF3;NBPF3;YTHDC1;BCLAF1;TNRC6C;VGLL4;SEC16A;SYNRG;ARHGAP21	___________	___________
hsa-miR-200c-3p	green-pink	`	T-Stage 2, 3, & 4 (green) Survival DFI (pink)	CD4,NCKAP1L,CYBB,MNDA,LAIR1,LAPTM5,CSF1R,HAVCR2,C3AR1,CD86,SIGLEC9,BTK,CD53,CD84,FPR3,DOK2,SPI1,MS4A6A,SAMHD1,PLEK,SLCO2B1,AIF1,PLEKHO2,ITGAM,ITGB2,HCK,DOCK2,SELPLG,GPR65,LRRC25,P2RX7,SCIMP,CD300C,PIK3AP1,FERMT3,IGSF6,TLR8,SIGLEC7,TLR7,TLR4,TRPV2,MARCHF1,SIRPA,MPEG1,PLXNC1,CLEC4A,FCER1G,MYO1F,ARHGEF6,C1orf162,NFAM1,PILRA,P2RY13,MS4A4A,NCF2,FGL2,NLRC4,TNFAIP8L2,SLC37A2,LCP1,PTAFR,RNASE6,SLAMF8,SPN…	MMP2,COL6A3,TSHZ3,FBN1,COL5A1,COL1A2,THBS2,AEBP1,COL3A1,PRRX1,ANGPTL2,SPARC,EMILIN1,LAMA4,PDGFRB,DACT1,FSTL1,GLT8D2,COL5A2,CCDC80,ADAMTS2,MXRA5,BGN,PDGFRA,ACTA2,ANTXR1,ADGRA2,HEPH,ADAMTS12,CALD1,COL6A2,ISLR,OLFML1,MYLK,MSRB3,OLFML2B,IRAG1,PLXDC2,ZNF521,PRKG1,LUM,MRGPRF,SCARF2,TAGLN,THY1,UNC5B,GAS1,COL1A1,COL15A1,BICC1,COL12A1,FN1	___________	___________	Blue:0.004395231 Pink: 0.005601079	___________	QKI;RHOA;RASSF2;ZEB2;JAZF1;C21orf91;DCBLD2;PPP1R18;MSN;RAP2C;OSTM1;FLNA;RASSF8	GLI3;CDH11;TIMP2;RND3;ADAM12;TRPS1;FN1;IGF2;GPX8;RIN2;JAG1;MYLK;TMEM119;FLT1;HOXB5;SERPINH1;EDNRA;SH3PXD2A	___________	___________
hsa-miR-550a-5p	red-purple	N0: No Nodule infiltration (red) Early T-Stge 1 (red/purple) Early Stage 1 (red/purple) PFI/DSS/PFS time (red) DFI/OS (purple)	N2: Nodule infiltration (red) T-Stage 2 (red/purple) Stage 2, 3 (red) OS, DSS (red)	C16orf89,ADGRF5,CFAP221,SELENBP1,ESYT3,CRY2,SUSD2,TMPRSS2,BTBD9,HLF,C1orf116,CACNA2D2,GGTLC1,DLC1,CYP4B1,NAPSA,SNX30,GPD1L,ATP13A4,CYP2B7P,NFIX,CDKL2,TMEM125,ST3GAL5,SCTR,VIPR1,TAPT1,LRRK2-DT,NR3C2,SHROOM4,ABCA3,SFTPB,ABCC6,TNS1,TMEM163,ITGA9,FAM189A2,ATP8A1,SFTA1P,RHOBTB2,FAM184A,SFTA3,GANC,CISH,RPS6KA2,LRRK2,SNX25,SLC22A31,SLC22A3,ZBTB4,DPYSL2,PLA2G4F,CTSH,SYNE1,CPAMD8,ADGRD1,B3GNT8,SCGB3A2,BAI…	RHOJ,LDB2,A2M,JAM2,SPARCL1,ARHGEF15,SLIT3,AOC3,ERG,ITGA8,CD34,CD93,PECAM1,TEK,CYYR1,TIE1,FOXF1,FGD5,CDH5,DIPK2B,VWF,CLEC14A,LHFPL6,MYCT1,ROBO4,LAMA2,S1PR1,ACVRL1,TBX5,FHL1,MMRN2,MFAP4,TBX5-AS1,ZEB1	___________	___________	___________	___________	KCNJ11;GDE1;LIMD1;TMEM59;ZDHHC21;CPM;PCP4L1	RBMS2;NPR1;HSPA12B;TTC28	___________	___________
Non-Bottleneck miRNAs									___________
hsa-miR-let-7e-5p	cyan	DDS time (cyan) DFI (cyan)	T-Stage 4 (cyan)	NDUFA11,NDUFB7,GADD45GIP1,MICOS13,NDUFA13,C19orf53,UQCR11,LSM7,ALKBH7,WDR83OS,COPE,TRIR,PET100,NDUFS7,FAM174C,ATP5F1D,MRPL41,NDUFA7,RPS15,ZNHIT1,MRPL55,MRPL55	___________	___________	___________	Brown: 0.000419388275983624 Blue: 9.59E-06 Yellow: 0.027693836	___________	NDUFA3;C19orf53;NUDT8;USE1	___________	___________	___________
hsa-miR-150-3p	tan	DDS time (tan) DFI (tan)	T-Stage 4 (tan) Stage 2, 3, 4 (tan) Later N-Stage (tan)	NUBP2,CIAO3,MCRIP2,NME3,ANTKMT,GFER,OXLD1,FLYWCH2,NMRAL1,DPM3,ECI1,NDUFB10,ROGDI,NTHL1,MRPS34,METTL26,SNHG9,HAGH,PAM16,C1orf35,GNPTG,ATP5IF1,DECR2,ZNF688	___________	___________	___________	___________	___________	___________	___________	___________	___________
hsa-miR-212-3p	tan	DDS time (tan) DFI (tan)	T-Stage 4 (tan) Stage 2, 3, 4 (tan) Later N-Stage (tan)	NUBP2,CIAO3,MCRIP2,NME3,ANTKMT,GFER,OXLD1,FLYWCH2,NMRAL1,DPM3,ECI1,NDUFB10,ROGDI,NTHL1,MRPS34,METTL26,SNHG9,HAGH,PAM16,C1orf35,GNPTG,ATP5IF1,DECR2,ZNF688	___________	___________	___________	Yellow: 0.01552425	___________	___________	___________	___________	___________
hsa-miR-140-3p	black	Last days to followup (black) T-Stage 2 (black) DFI time, DSS, OS (black)	N0: No nodule inflitration (black) T-Stage 1 (black)	SNRPG,ROMO1,MRPL27,UQCC2,COX6A1,BANF1,MRPL21,PSMB3,LSM2,MRPS15,TMEM223,PSMB4,MRPL58,COX5B,CCDC167,SNRPGP2,COA4,NME1,ATP5MF,SNRPC,POP7,HSPE1,MRPL12,ANAPC11,MRPL52,ATP5MPL,COX8A,COA6,COPS9,BOLA3,SDHAF2,TMEM258,MRPL11,UQCRH,TIMM17B,ATP5MC3,TIMM8B,MRPL17,SLIRP,TACO1,NDUFS3,PSMB6,PFDN6,ATP5MC1,ATP5MD,SNRPE,CENPX,DGUOK,COX7A2,CHCHD1,ECE2,NDUFS8,POLR2J,CYC1,TIMM10,EIF5A,MIEN1,MRPS12,NAXE,POLR2G,NDUFB11,…	___________	___________	___________	___________	___________	CLDN7;EMC8;AHCY;PSMG1;SENP3;GLMP	___________	___________	___________
hsa-miR-30c-2-3p	black	Last days to followup (black) T-Stage 2 (black) DFI time, DSS, OS (black)	N0: No nodule inflitration (black) T-Stage 1 (black)	SNRPG,ROMO1,MRPL27,UQCC2,COX6A1,BANF1,MRPL21,PSMB3,LSM2,MRPS15,TMEM223,PSMB4,MRPL58,COX5B,CCDC167,SNRPGP2,COA4,NME1,ATP5MF,SNRPC,POP7,HSPE1,MRPL12,ANAPC11,MRPL52,ATP5MPL,COX8A,COA6,COPS9,BOLA3,SDHAF2,TMEM258,MRPL11,UQCRH,TIMM17B,ATP5MC3,TIMM8B,MRPL17,SLIRP,TACO1,NDUFS3,PSMB6,PFDN6,ATP5MC1,ATP5MD,SNRPE,CENPX,DGUOK,COX7A2,CHCHD1,ECE2,NDUFS8,POLR2J,CYC1,TIMM10,EIF5A,MIEN1,MRPS12,NAXE,POLR2G,NDUFB11,…	___________	___________	___________	Blue: 7.27E-05 Yellow: 0.007200845	___________	MPLKIP;BTF3L4;TACO1;MSRB2;YWHAE;SCNM1;PTRH2;TTC9C;TRUB2;NDUFS5;COX6A1;TMEM11;RAC3;UQCRQ;TIMM50;CRIPT;PSENEN;COX6B1;EBNA1BP2;MRPL12;MRPL17;FDPS	___________	___________	___________
hsa-miR-193a-5p	grey60	Last days to followup (grey60) DFI time (grey60)	___________	RPL32,RPL31,RPL29,RPL37A,RPS8,RPS18,RPL14,RPL27A,RPS14,RPSA,RPL10A,RPL7A,RPS3,RPS9,RPS13,RPS17,RPL24,RPL15,RPS6,RPS7,RPS7	___________	___________	___________	Brown: 0.048040069	___________	RPL41;RPL35A	___________	___________	___________
hsa-miR-874-3p	grey60	Last days to followup (grey60) DFI time (grey60)	___________	RPL32,RPL31,RPL29,RPL37A,RPS8,RPS18,RPL14,RPL27A,RPS14,RPSA,RPL10A,RPL7A,RPS3,RPS9,RPS13,RPS17,RPL24,RPL15,RPS6,RPS7,RPS7	___________	___________	___________	___________	___________	___________	___________	___________	___________
hsa-miR-29b-2-5p	brown	Overall Survival (brown) Later N-Stage (brown) Disease-Specific Death (brown) T-Stage 1, 3, & 4 (brown) Later Pathological Stage (brown)	Days to Death (brown) T-Stage 2 (brown) Early Pathological Stage (brown) PFS, PFI time (brown) DSS time (brown)	TTK,BUB1,NCAPG,CKAP2L,DEPDC1,NCAPH,TPX2,CENPA,MCM10,CDCA5,KIF2C,KIF23,CIP2A,CCNB2,CCNA2,EXO1,DLGAP5,NEK2,KPNA2,MELK,CDCA8,RACGAP1,CDC6,KIF4A,RAD51AP1,KIF15,HJURP,MAD2L1,DSCC1,TOP2A,NUF2,NDC80,BUB1B,BIRC5,SGO2,ORC1,CDK1,CDC20,RAD54L,SPC25,NUSAP1,PARPBP,SKA1,KIF11,CCNB1,RRM2,PRR11,KIFC1,GINS1,MTFR2,SKA3,MCM6,MCM2,CDC45,PLK4,CEP55,PIMREG,DBF4,CHEK1,CENPI,ZWINT,STIL,MYBL2,CDKN3,RAD51,PRC1,PLK1,RFC4,D…	___________	___________	___________	___________	___________	AMD1;LMNB2;SFXN1;GAPDH;ADM;FAM210A;ZNF131;METTL8;CENPM;SLC7A5;TPM3;MTHFD1L;BUB3	___________	___________	___________
hsa-miR-4709-3p	brown	Overall Survival (brown) Later N-Stage (brown) Disease-Specific Death (brown) T-Stage 1, 3, & 4 (brown) Later Pathological Stage (brown)	Days to Death (brown) T-Stage 2 (brown) Early Pathological Stage (brown) PFS, PFI time (brown) DSS time (brown)	TTK,BUB1,NCAPG,CKAP2L,DEPDC1,NCAPH,TPX2,CENPA,MCM10,CDCA5,KIF2C,KIF23,CIP2A,CCNB2,CCNA2,EXO1,DLGAP5,NEK2,KPNA2,MELK,CDCA8,RACGAP1,CDC6,KIF4A,RAD51AP1,KIF15,HJURP,MAD2L1,DSCC1,TOP2A,NUF2,NDC80,BUB1B,BIRC5,SGO2,ORC1,CDK1,CDC20,RAD54L,SPC25,NUSAP1,PARPBP,SKA1,KIF11,CCNB1,RRM2,PRR11,KIFC1,GINS1,MTFR2,SKA3,MCM6,MCM2,CDC45,PLK4,CEP55,PIMREG,DBF4,CHEK1,CENPI,ZWINT,STIL,MYBL2,CDKN3,RAD51,PRC1,PLK1,RFC4,D…	___________	___________	___________	___________	___________	HNRNPA2B1;KRT80;RCC2;ZNF239;SRSF1;HNRNPF;SELENOI;LMNB1;CCDC43;CNBP;HMGA1;LETM1;POLE3	___________	___________	___________
hsa-miR-3065-3p	brown	Overall Survival (brown) Later N-Stage (brown) Disease-Specific Death (brown) T-Stage 1, 3, & 4 (brown) Later Pathological Stage (brown)	Days to Death (brown) T-Stage 2 (brown) Early Pathological Stage (brown) PFS, PFI time (brown) DSS time (brown)	TTK,BUB1,NCAPG,CKAP2L,DEPDC1,NCAPH,TPX2,CENPA,MCM10,CDCA5,KIF2C,KIF23,CIP2A,CCNB2,CCNA2,EXO1,DLGAP5,NEK2,KPNA2,MELK,CDCA8,RACGAP1,CDC6,KIF4A,RAD51AP1,KIF15,HJURP,MAD2L1,DSCC1,TOP2A,NUF2,NDC80,BUB1B,BIRC5,SGO2,ORC1,CDK1,CDC20,RAD54L,SPC25,NUSAP1,PARPBP,SKA1,KIF11,CCNB1,RRM2,PRR11,KIFC1,GINS1,MTFR2,SKA3,MCM6,MCM2,CDC45,PLK4,CEP55,PIMREG,DBF4,CHEK1,CENPI,ZWINT,STIL,MYBL2,CDKN3,RAD51,PRC1,PLK1,RFC4,D…	___________	___________	___________	___________	___________	GPSM2;TMEM237;TSC22D2;RINT1;CCDC59;LMNB1;CLPB;UBE2V1;SLC7A5;GLRX3	___________	___________	___________
hsa-miR-24-2-5p	blue	Early T-Stage 1 (blue) N0: No Nodule infiltration (blue)	N1: Nodule infiltration (blue) DFI, DFI/DSS time, OS (blue) Days to Last Followup (blue)	USP34,PIKFYVE,BIRC6,SOS1,BPTF,ASXL2,BOD1L1,YLPM1,KMT2A,PRDM10,GPATCH8,RANBP2,FBXO11,MGA,GIGYF2,SMG1,RNF169,HERC1,USF3,KMT2C,REV3L,CEP350,RSF1,KIDINS220,MYCBP2,SPEN,SCAF11,EP300,PBRM1,ALMS1,AKAP9,ZBED6,TAOK1,TAF1,ROCK1,ZNF445,PRRC2B,HEATR5B,CHD8,ROCK2,NEMF,ZRANB1,ZNF318,ZNF609,MED1,SYNRG,ANKRD17,SON,UBR4,ARID1A,DDX46,PHC3,DICER1,CREBBP,CHD6,ERCC6L2,CDK12,HELZ,TRAPPC10,AFF1,TET3,NFAT5,SETX,ZNF106,K…	___________	___________	___________	___________	___________	DHX33;LARP1;SP2;ABI2	___________	___________	___________
hsa-miR-29b-3p	yellow	Later Pathological Stage (yellow)	Days to Death (yellow) Early Pathological Stage (yellow) DSS time (yellow)	RIF1,ANAPC1,RBM12,DEK,DHX36,SMC2,NUP153,PRPF40A,SMC3,STAG1,HNRNPR,USP1,NEDD1,SP3,SENP1,PIK3R4,DDX18,SUZ12,QSER1,OPA1,ZFR,CAND1,WAPL,EXOC5,ATP13A3,ADAM17,ITCH,PHF6,NAA50,DCAF17,ZFP91,ZNF148,GNL3L,NAA15,ACTR2,TAF2,PRKDC,AGPS,GFM1,PIK3CA,GTF3C3,CDC27,PAK2,KIF2A,PTPN11,SBNO1,CKAP5,CCNK,SMC1A,SLC30A6,CASP8AP2,SYNCRIP,SMC6,ACAP2,LIN54,SPOPL,STRN,POLR2B,GTF2A1,TMTC3,HMGXB4,CCNT1,RECQL,GSK3B,LRRC58,SDAD1…	___________	___________	___________	Pink: 1.03E-14	Pink: 6.53E-08	CAND1;TMTC3;NUS1;B4GALT5;CSRNP2;FEM1B;RIOK3;PRKAA1;GSK3B;ITGB1;ZFP91;DSC2;RNF138;NNT;PIGS;PIGN;CDK6;EDC3	___________	___________	___________
hsa-miR-30c-5p	yellow	Later Pathological Stage (yellow)	Days to Death (yellow) Early Pathological Stage (yellow) DSS time (yellow)	RIF1,ANAPC1,RBM12,DEK,DHX36,SMC2,NUP153,PRPF40A,SMC3,STAG1,HNRNPR,USP1,NEDD1,SP3,SENP1,PIK3R4,DDX18,SUZ12,QSER1,OPA1,ZFR,CAND1,WAPL,EXOC5,ATP13A3,ADAM17,ITCH,PHF6,NAA50,DCAF17,ZFP91,ZNF148,GNL3L,NAA15,ACTR2,TAF2,PRKDC,AGPS,GFM1,PIK3CA,GTF3C3,CDC27,PAK2,KIF2A,PTPN11,SBNO1,CKAP5,CCNK,SMC1A,SLC30A6,CASP8AP2,SYNCRIP,SMC6,ACAP2,LIN54,SPOPL,STRN,POLR2B,GTF2A1,TMTC3,HMGXB4,CCNT1,RECQL,GSK3B,LRRC58,SDAD1…	___________	___________	___________	Brown: 3.21E-05 Salmon: 0.000591676 Blue: 4.51E-05 Yellow: 1.94E-10	___________	MTF2;CAND1;ZDHHC20;PAWR;PPP1R12A;PCGF5;DIS3;PICALM;PPP1R2;ATP2A2;AVL9;TAF4B;NFYB;KBTBD6;FYTTD1;ZNF200;FAM91A1;UBE3C;B4GALT5;NEDD4;FEM1B;HNRNPK;ERLIN1;ARF3;RIF1;MIB1;AKIRIN1;HSPH1;HMGXB4;FOXN2;MTDH;KIF5B;GTF3C3;MAPK8;ADO;DHX40;CSDE1;DCUN1D1;ZNF146;ADAM9;LRRC8D;STRN;HERC4;ARCN1;ATP6V1C1;GNA13;TM9SF3;HSP90AA1;LIN7C;STAU1;RNF138;PPP2R1B;PTBP3;UBXN4;EIF2S3;BTBD1;LCLAT1;LRRC8B;STARD7;TBL1XR1;SIKE1;CD2A…	___________	___________	___________
hsa-miR-30b-5p	yellow	Later Pathological Stage (yellow)	Days to Death (yellow) Early Pathological Stage (yellow) DSS time (yellow)	RIF1,ANAPC1,RBM12,DEK,DHX36,SMC2,NUP153,PRPF40A,SMC3,STAG1,HNRNPR,USP1,NEDD1,SP3,SENP1,PIK3R4,DDX18,SUZ12,QSER1,OPA1,ZFR,CAND1,WAPL,EXOC5,ATP13A3,ADAM17,ITCH,PHF6,NAA50,DCAF17,ZFP91,ZNF148,GNL3L,NAA15,ACTR2,TAF2,PRKDC,AGPS,GFM1,PIK3CA,GTF3C3,CDC27,PAK2,KIF2A,PTPN11,SBNO1,CKAP5,CCNK,SMC1A,SLC30A6,CASP8AP2,SYNCRIP,SMC6,ACAP2,LIN54,SPOPL,STRN,POLR2B,GTF2A1,TMTC3,HMGXB4,CCNT1,RECQL,GSK3B,LRRC58,SDAD1…	___________	___________	___________	Brown: 0.009112439 Salmon: 3.21E-05 Blue: 3.25E-05 Yellow: 2.50E-09	___________	MTF2;CAND1;ZDHHC20;PAWR;PPP1R12A;PCGF5;PICALM;PPP1R2;ATP2A2;AVL9;TAF4B;KBTBD6;FYTTD1;ZNF200;FAM91A1;UBE3C;B4GALT5;ZNF770;FEM1B;ERLIN1;NAA25;RIF1;MIB1;AKIRIN1;FOXN2;SKIL;MTDH;MCFD2;KIF5B;ZBTB38;TMED5;MAPK8;ADO;DHX40;RAB22A;DCUN1D1;ADAM9;LRRC8D;STRN;GNA13;SERBP1;LIN7C;STAU1;RNF138;PPP2R1B;UBXN4;BTBD1;LCLAT1;LRRC8B;BLOC1S6;SIKE1;CD2AP;BAG4;SRPRA;ELOVL5;EDC3;PPTC7;IQCB1	___________	___________	___________
hsa-miR-148b-3p	green	___________	T-Stage 2, 3, & 4 (green)	CD4,NCKAP1L,CYBB,MNDA,LAIR1,LAPTM5,CSF1R,HAVCR2,C3AR1,CD86,SIGLEC9,BTK,CD53,CD84,FPR3,DOK2,SPI1,MS4A6A,SAMHD1,PLEK,SLCO2B1,AIF1,PLEKHO2,ITGAM,ITGB2,HCK,DOCK2,SELPLG,GPR65,LRRC25,P2RX7,SCIMP,CD300C,PIK3AP1,FERMT3,IGSF6,TLR8,SIGLEC7,TLR7,TLR4,TRPV2,MARCHF1,SIRPA,MPEG1,PLXNC1,CLEC4A,FCER1G,MYO1F,ARHGEF6,C1orf162,NFAM1,PILRA,P2RY13,MS4A4A,NCF2,FGL2,NLRC4,TNFAIP8L2,SLC37A2,LCP1,PTAFR,RNASE6,SLAMF8,SPN…	___________	___________	___________	Pink: 0.0144124039649433	___________	BPGM;CCL28;DCUN1D3;PIK3CG;PTGER2;CYBB;KLF6;ITGB8;CYB5R4;STS;COLEC12;CSF1;CD300A;HMOX1;S1PR2;TXNIP;GNAI2;GADD45A;CCL17;PRNP	___________	___________	___________
hsa-miR-1254	green	___________	T-Stage 2, 3, & 4 (green)	CD4,NCKAP1L,CYBB,MNDA,LAIR1,LAPTM5,CSF1R,HAVCR2,C3AR1,CD86,SIGLEC9,BTK,CD53,CD84,FPR3,DOK2,SPI1,MS4A6A,SAMHD1,PLEK,SLCO2B1,AIF1,PLEKHO2,ITGAM,ITGB2,HCK,DOCK2,SELPLG,GPR65,LRRC25,P2RX7,SCIMP,CD300C,PIK3AP1,FERMT3,IGSF6,TLR8,SIGLEC7,TLR7,TLR4,TRPV2,MARCHF1,SIRPA,MPEG1,PLXNC1,CLEC4A,FCER1G,MYO1F,ARHGEF6,C1orf162,NFAM1,PILRA,P2RY13,MS4A4A,NCF2,FGL2,NLRC4,TNFAIP8L2,SLC37A2,LCP1,PTAFR,RNASE6,SLAMF8,SPN…	___________	___________	___________	Midnightblue: 0.01552425	___________	FAM102B;SRGN;RAB42;OLR1	___________	___________	___________
hsa-miR-200c-5p	pink	___________	Survival DFI (pink)	MMP2,COL6A3,TSHZ3,FBN1,COL5A1,COL1A2,THBS2,AEBP1,COL3A1,PRRX1,ANGPTL2,SPARC,EMILIN1,LAMA4,PDGFRB,DACT1,FSTL1,GLT8D2,COL5A2,CCDC80,ADAMTS2,MXRA5,BGN,PDGFRA,ACTA2,ANTXR1,ADGRA2,HEPH,ADAMTS12,CALD1,COL6A2,ISLR,OLFML1,MYLK,MSRB3,OLFML2B,IRAG1,PLXDC2,ZNF521,PRKG1,LUM,MRGPRF,SCARF2,TAGLN,THY1,UNC5B,GAS1,COL1A1,COL15A1,BICC1,COL12A1,FN1	___________	___________	___________	___________	___________	___________	___________	___________	___________
hsa-miR-200b-3p	pink	___________	Survival DFI (pink)	MMP2,COL6A3,TSHZ3,FBN1,COL5A1,COL1A2,THBS2,AEBP1,COL3A1,PRRX1,ANGPTL2,SPARC,EMILIN1,LAMA4,PDGFRB,DACT1,FSTL1,GLT8D2,COL5A2,CCDC80,ADAMTS2,MXRA5,BGN,PDGFRA,ACTA2,ANTXR1,ADGRA2,HEPH,ADAMTS12,CALD1,COL6A2,ISLR,OLFML1,MYLK,MSRB3,OLFML2B,IRAG1,PLXDC2,ZNF521,PRKG1,LUM,MRGPRF,SCARF2,TAGLN,THY1,UNC5B,GAS1,COL1A1,COL15A1,BICC1,COL12A1,FN1	___________	___________	___________	Blue: 0.000200321	___________	RND3;ADAM12;FN1;IGF2;GPX8;RIN2;TMEM119;FLT1;FSCN1;HOXB5;LOX;SERPINH1;FERMT2;RAB23	___________	___________	___________
hsa-miR-106b-5p	purple	Early T-Stge 1 (purple) Early Stage 1 (purple) DFI/OS (purple)	T-Stage 2 (purple)	RHOJ,LDB2,A2M,JAM2,SPARCL1,ARHGEF15,SLIT3,AOC3,ERG,ITGA8,CD34,CD93,PECAM1,TEK,CYYR1,TIE1,FOXF1,FGD5,CDH5,DIPK2B,VWF,CLEC14A,LHFPL6,MYCT1,ROBO4,LAMA2,S1PR1,ACVRL1,TBX5,FHL1,MMRN2,MFAP4,TBX5-AS1,ZEB1	___________	___________	___________	Salmon: 0.001415079 Blue: 1.90E-20 Yellow: 6.31E-05	Blue: 0.003300975	NPNT;F2RL3;IQSEC1;CYBRD1;SH3BP5;KCNJ8;SERINC1;PEAK1;PITPNA;HECA;CD34;KANK2;SMAD7;MCC;BMP2;TGFBR2;CAV1;SESN1;TMEM100	___________	___________	___________
hsa-miR-96-5p	purple	Early T-Stge 1 (purple) Early Stage 1 (purple) DFI/OS (purple)	T-Stage 2 (purple)	RHOJ,LDB2,A2M,JAM2,SPARCL1,ARHGEF15,SLIT3,AOC3,ERG,ITGA8,CD34,CD93,PECAM1,TEK,CYYR1,TIE1,FOXF1,FGD5,CDH5,DIPK2B,VWF,CLEC14A,LHFPL6,MYCT1,ROBO4,LAMA2,S1PR1,ACVRL1,TBX5,FHL1,MMRN2,MFAP4,TBX5-AS1,ZEB1	___________	___________	___________	___________	___________	FOXO1;ZEB1;PODXL;ZMIZ1;SYNM;HOXA5;EFNB2	___________	___________	___________
hsa-miR-183-5p	purple	Early T-Stge 1 (purple) Early Stage 1 (purple) DFI/OS (purple)	T-Stage 2 (purple)	RHOJ,LDB2,A2M,JAM2,SPARCL1,ARHGEF15,SLIT3,AOC3,ERG,ITGA8,CD34,CD93,PECAM1,TEK,CYYR1,TIE1,FOXF1,FGD5,CDH5,DIPK2B,VWF,CLEC14A,LHFPL6,MYCT1,ROBO4,LAMA2,S1PR1,ACVRL1,TBX5,FHL1,MMRN2,MFAP4,TBX5-AS1,ZEB1	___________	___________	___________	Blue: 9.61E-07 Yellow: 0.00225907	___________	KCTD15;FOXO1;PEAK1;ZEB1;EGR1;CRIM1;HOXA5;ITGA8	___________	___________	___________
hsa-miR-183-3p	purple	Early T-Stge 1 (purple) Early Stage 1 (purple) DFI/OS (purple)	T-Stage 2 (purple)	RHOJ,LDB2,A2M,JAM2,SPARCL1,ARHGEF15,SLIT3,AOC3,ERG,ITGA8,CD34,CD93,PECAM1,TEK,CYYR1,TIE1,FOXF1,FGD5,CDH5,DIPK2B,VWF,CLEC14A,LHFPL6,MYCT1,ROBO4,LAMA2,S1PR1,ACVRL1,TBX5,FHL1,MMRN2,MFAP4,TBX5-AS1,ZEB1	___________	___________	___________	Yellow: 0.042883966	___________	LAMA2;STARD13;PHACTR2	___________	___________	___________
hsa-miR-1293	red	N0: No Nodule infiltration (red) Early T-Stge 1 (red) Early Stage 1 (red) PFI/DSS/PFS time (red)	"N2: Nodule infiltration (red) T-Stage 2 (red) Stage 2, 3 (red) OS, DSS (red)"	C16orf89,ADGRF5,CFAP221,SELENBP1,ESYT3,CRY2,SUSD2,TMPRSS2,BTBD9,HLF,C1orf116,CACNA2D2,GGTLC1,DLC1,CYP4B1,NAPSA,SNX30,GPD1L,ATP13A4,CYP2B7P,NFIX,CDKL2,TMEM125,ST3GAL5,SCTR,VIPR1,TAPT1,LRRK2-DT,NR3C2,SHROOM4,ABCA3,SFTPB,ABCC6,TNS1,TMEM163,ITGA9,FAM189A2,ATP8A1,SFTA1P,RHOBTB2,FAM184A,SFTA3,GANC,CISH,RPS6KA2,LRRK2,SNX25,SLC22A31,SLC22A3,ZBTB4,DPYSL2,PLA2G4F,CTSH,SYNE1,CPAMD8,ADGRD1,B3GNT8,SCGB3A2,BAI…	___________	___________	___________	Blue: 0.01552425	___________	NFIX;MAGI3;NFIC	___________	___________	___________
hsa-miR-4746-5p	red	N0: No Nodule infiltration (red) Early T-Stge 1 (red) Early Stage 1 (red) PFI/DSS/PFS time (red)	"N2: Nodule infiltration (red) T-Stage 2 (red) Stage 2, 3 (red) OS, DSS (red)"	C16orf89,ADGRF5,CFAP221,SELENBP1,ESYT3,CRY2,SUSD2,TMPRSS2,BTBD9,HLF,C1orf116,CACNA2D2,GGTLC1,DLC1,CYP4B1,NAPSA,SNX30,GPD1L,ATP13A4,CYP2B7P,NFIX,CDKL2,TMEM125,ST3GAL5,SCTR,VIPR1,TAPT1,LRRK2-DT,NR3C2,SHROOM4,ABCA3,SFTPB,ABCC6,TNS1,TMEM163,ITGA9,FAM189A2,ATP8A1,SFTA1P,RHOBTB2,FAM184A,SFTA3,GANC,CISH,RPS6KA2,LRRK2,SNX25,SLC22A31,SLC22A3,ZBTB4,DPYSL2,PLA2G4F,CTSH,SYNE1,CPAMD8,ADGRD1,B3GNT8,SCGB3A2,BAI…	___________	___________	___________	___________	___________	___________	___________	___________	___________
hsa-miR-196b-5p	red	N0: No Nodule infiltration (red) Early T-Stge 1 (red) Early Stage 1 (red) PFI/DSS/PFS time (red)	"N2: Nodule infiltration (red) T-Stage 2 (red) Stage 2, 3 (red) OS, DSS (red)"	C16orf89,ADGRF5,CFAP221,SELENBP1,ESYT3,CRY2,SUSD2,TMPRSS2,BTBD9,HLF,C1orf116,CACNA2D2,GGTLC1,DLC1,CYP4B1,NAPSA,SNX30,GPD1L,ATP13A4,CYP2B7P,NFIX,CDKL2,TMEM125,ST3GAL5,SCTR,VIPR1,TAPT1,LRRK2-DT,NR3C2,SHROOM4,ABCA3,SFTPB,ABCC6,TNS1,TMEM163,ITGA9,FAM189A2,ATP8A1,SFTA1P,RHOBTB2,FAM184A,SFTA3,GANC,CISH,RPS6KA2,LRRK2,SNX25,SLC22A31,SLC22A3,ZBTB4,DPYSL2,PLA2G4F,CTSH,SYNE1,CPAMD8,ADGRD1,B3GNT8,SCGB3A2,BAI…	___________	___________	___________	___________	___________	TSPAN3;LRIG3;FMO4;KLHDC8B	___________	___________	___________
hsa-miR-31-5p	red	N0: No Nodule infiltration (red) Early T-Stge 1 (red) Early Stage 1 (red) PFI/DSS/PFS time (red)	"N2: Nodule infiltration (red) T-Stage 2 (red) Stage 2, 3 (red) OS, DSS (red)"	C16orf89,ADGRF5,CFAP221,SELENBP1,ESYT3,CRY2,SUSD2,TMPRSS2,BTBD9,HLF,C1orf116,CACNA2D2,GGTLC1,DLC1,CYP4B1,NAPSA,SNX30,GPD1L,ATP13A4,CYP2B7P,NFIX,CDKL2,TMEM125,ST3GAL5,SCTR,VIPR1,TAPT1,LRRK2-DT,NR3C2,SHROOM4,ABCA3,SFTPB,ABCC6,TNS1,TMEM163,ITGA9,FAM189A2,ATP8A1,SFTA1P,RHOBTB2,FAM184A,SFTA3,GANC,CISH,RPS6KA2,LRRK2,SNX25,SLC22A31,SLC22A3,ZBTB4,DPYSL2,PLA2G4F,CTSH,SYNE1,CPAMD8,ADGRD1,B3GNT8,SCGB3A2,BAI…	___________	___________	___________	Blue: 3.25E-05	___________	NFIC;PRKCE;SPRY4;RAB27A	___________	___________	___________
hsa-let-7b-5p	greenyellow	___________	T-Stage 4 (greenyellow) Stage 4 (greenyellow) M-Stage (greenyellow) Days to Last Followup (greenyellow) PFI, PFS, DFI time (greenyellow)	REXO1,CACTIN,HDGFL2,CSNK1G2,FZR1,MIER2,PIAS4,MAP2K7,PPAN,SF3A2,POLRMT,DCAF15,TMEM259,MBD3,DAZAP1,KRI1,CC2D1A,GTPBP3,TCF3,WIZ,DOHH,XAB2,ZNF653,DAPK3,KDM4B,NCLN,SIRT6,SGTA,RNF126	___________	___________	___________	Brown: 3.12E-08 Midnightblue: 0.000838621 Blue: 2.94E-10 Yellow: 2.50E-09	Blue: 0.002270785	MAP2K7;MIDN;SCYL1;SLC38A7;AKT2;SNRPA;MPND;PLCB3;SEMA4C;GTPBP3;TRMT1;VPS51;KXD1;KHSRP;INTS1;LDLR;CDC34;HGS;SMARCA4;MLLT1;TMEM201;SAFB;MIER2;MAP2K2	___________	___________	___________
hsa-let-7a-5p	greenyellow	___________	T-Stage 4 (greenyellow) Stage 4 (greenyellow) M-Stage (greenyellow) Days to Last Followup (greenyellow) PFI, PFS, DFI time (greenyellow)	REXO1,CACTIN,HDGFL2,CSNK1G2,FZR1,MIER2,PIAS4,MAP2K7,PPAN,SF3A2,POLRMT,DCAF15,TMEM259,MBD3,DAZAP1,KRI1,CC2D1A,GTPBP3,TCF3,WIZ,DOHH,XAB2,ZNF653,DAPK3,KDM4B,NCLN,SIRT6,SGTA,RNF126	___________	___________	___________	Brown: 0.005972482 Midnightblue: 0.015747644 Blue: 0.004395231 Yellow: 0.000157446	___________	MAP2K7;MIDN;FKBP8;FARSA;SLC38A7;ORAI2;SEMA4C;ZNF746;RAVER1;CDC34;GTF3C5	___________	___________	___________
hsa-miR-335-5p	greenyellow	___________	T-Stage 4 (greenyellow) Stage 4 (greenyellow) M-Stage (greenyellow) Days to Last Followup (greenyellow) PFI, PFS, DFI time (greenyellow)	REXO1,CACTIN,HDGFL2,CSNK1G2,FZR1,MIER2,PIAS4,MAP2K7,PPAN,SF3A2,POLRMT,DCAF15,TMEM259,MBD3,DAZAP1,KRI1,CC2D1A,GTPBP3,TCF3,WIZ,DOHH,XAB2,ZNF653,DAPK3,KDM4B,NCLN,SIRT6,SGTA,RNF126	___________	___________	___________	Blue: 0.000268967 Green: 9.61E-07 Magneta: 5.63E-05 Pink: 1.64E-06 Purple: 7.59E-08 Red: 9.47E-08	Red: 0.007432599	ZNF598;MOB3A;CUEDC1;FKBP8;BIN1;PLXNA1;MPND;AP3D1;AXIN1;ARHGAP45;FAM214B;UBE2O;JUND;BRAT1;CBX4;LDLR;SH2D3A;PDE4A;PNPLA6;MKNK2;BTBD2;KDM4B;ZNF579;NR2F6	___________	___________	___________
hsa-miR-152-3p	turquoise	Early Stage (turquoise) Early T-Stage (turquoise) N0: No Nodule infiltration (turquoise)	DFI time, DSS, OS (turquoise)	AHSA2P,PTOV1-AS2,DDX39B,ZNF767P,LENG8,SMPD4BP,AGAP6,ATG16L2,CCNL2,FAM193B,NKTR,GOLGA2P5,RBM6,MIR647,TAF1C,TTLL3,TUBGCP6,CDK5RAP3,AFG3L1P,WDR27,MAPK8IP3,CROCCP2,CSAD,TEPSIN,KIAA0895L,SH3BP5-AS1,RUSC1-AS1,PABPC1L,NXF1,GPS2,STK36,ENGASE,ASMTL-AS1,GIGYF1,STAG3L5P,FNBP4,LUC7L3,SFI1,ANKS3,SNRNP70,CENATAC,MRNIP,PNISR,WASH2P,MZF1,ZNF276,GOLGA8B,CICP14,ZNF692,LINC01089,LINC00106,RAD51-AS1,LUC7L,NSUN5P1,RB…	___________	___________	___________	Blue: 0.027306584	___________	AKAP17A;NEURL4;TNRC6A;STX16;ATG14;KDM6B	___________	___________	___________
hsa-miR-151a-3p	turquoise	Early Stage (turquoise) Early T-Stage (turquoise) N0: No Nodule infiltration (turquoise)	DFI time, DSS, OS (turquoise)	AHSA2P,PTOV1-AS2,DDX39B,ZNF767P,LENG8,SMPD4BP,AGAP6,ATG16L2,CCNL2,FAM193B,NKTR,GOLGA2P5,RBM6,MIR647,TAF1C,TTLL3,TUBGCP6,CDK5RAP3,AFG3L1P,WDR27,MAPK8IP3,CROCCP2,CSAD,TEPSIN,KIAA0895L,SH3BP5-AS1,RUSC1-AS1,PABPC1L,NXF1,GPS2,STK36,ENGASE,ASMTL-AS1,GIGYF1,STAG3L5P,FNBP4,LUC7L3,SFI1,ANKS3,SNRNP70,CENATAC,MRNIP,PNISR,WASH2P,MZF1,ZNF276,GOLGA8B,CICP14,ZNF692,LINC01089,LINC00106,RAD51-AS1,LUC7L,NSUN5P1,RB…	___________	___________	___________	___________	___________	AZIN2;SAP30BP;ZNF736;USP36;DENND4B;IKBKB;CABIN1	___________	___________	___________
