# Supplementary material for: Integrated systems biology reveals an 8-gene signature predicting early-stage lung adenocarcinoma progression and patient survival
Source: Sci Rep. 2025 Oct 6;15:34762. doi: 10.1038/s41598-025-18567-w (PMC12501061; doi:10.1038/s41598-025-18567-w)
Supplement: Supplementary file 7 — Supplementary Table 7. [file 41598_2025_18567_MOESM7_ESM.xlsx]

## Sheet: Sheet1
Supplemental Table 7. miRNET Experiemntally Confimred Target Genes
hsa-miR-135b-5p	hsa-miR-141-3p	hsa-miR-141-5p	hsa-miR-143-3p	hsa-miR-7704	hsa-miR-221-5p	hsa-miR-664a-3p	hsa-miR-22-5p	hsa-miR-200c-3p	hsa-miR-550a-5p	hsa-let-7e-5p	hsa-miR-150-3p	hsa-miR-212-3p	hsa-miR-140-3p	hsa-miR-30c-2-3p	hsa-miR-193a-5p	hsa-miR-874-3p	hsa-miR-29b-2-5p	hsa-miR-4709-3p	hsa-miR-3065-3p	hsa-miR-24-2-5p	hsa-miR-29b-3p	hsa-miR-30c-5p	hsa-miR-30b-5p	hsa-miR-148b-3p	hsa-miR-1254	hsa-miR-200c-5p	hsa-miR-200b-3p	hsa-miR-106b-5p	hsa-miR-96-5p	hsa-miR-183-5p	hsa-miR-183-3p	hsa-miR-1293	hsa-miR-4746-5p	hsa-miR-196b-5p	hsa-miR-31-5p	hsa-let-7b-5p	hsa-let-7a-5p	hsa-miR-335-5p	hsa-miR-152-3p	hsa-miR-151a-3p
ACVR1B	A1BG	ADRB1	ABAT	CDKN1A	ABL1	ADCYAP1R1	ADSS	ACVR2B	CBS	ACTA1	XIAP	ACHE	ABL2	ABCB7	ARSD	ADCY7	ADCY9	ABAT	ACOX1	BCL2	CRYBG1	ACTC1	ACTC1	ABCB7	APBB2	ARSD	XIAP	ABCA1	ACTN4	AAMP	ARL4D	ACOX1	CAMK4	ACVR2B	PARP1	ABCF1	ACTA1	SERPINA3	ALCAM	ACP1
APC	ACVR2B	AHCY	ADH5	HLA-DOA	ADCYAP1	ARF6	BSG	JAG1	KLF6	ADH5	CENPCP1	ADCY1	ACVR2B	ACADL	CEBPA	PARP1	ADM	ACVR1B	C8A	CLNS1A	AKT2	BIRC5	PARP1	ACACB	ATP5G1	BMI1	RHOA	ACADSB	ACY1	AANAT	ARF6	ALOX15	NF2	AKT1	AP2B1	ABL1	ACTB	ABAT	APLP2	CCNE1
BIRC5	KLF5	BID	JAG1	IFNAR1	PARP1	BTD	CCNT2	XIAP	CPM	AHR	CCR6	AMD1	ADARB1	AHR	CEBPG	ANG	AMD1	ADH5	MS4A1	INCENP	AMFR	APLP2	AP2A1	ACVR1	CALR	TMEM50B	RND3	ACOX1	ADCY6	ABCF1	ATOX1	APEX1	PIGA	ALDOA	AR	ACACA	ACVR1B	ABCA3	CCND1	EFNA3
APOA1	SEPT7	BLMH	AKT1	KCNH1	ARHGDIA	CALM1	CDH7	RHOA	DHODH	AK4	CTNNB1	APBA1	AHCY	XIAP	CSNK2A1	AQP3	CHD4	ANK1	CDC25B	NFIX	AQP4	ARCN1	APLP2	CRISP1	CD36	CDH1	ARHGDIA	ACVR1B	ADSS	ACY1	CDK6	ARHGDIA	ATXN2	FAS	ARF1	ASIC1	ADH5	ABCA4	BMP3	MEGF9
AZF1	CDC25A	FOXL2	AKT2	LDLR	AVPR1A	CREB1	CEBPB	RND3	DYRK1A	AMD1	EMP1	ART4	AMFR	AQP6	ERBB2	ATP2A2	CHRM2	APP	EIF4EBP2	PRKAR1A	BCL2	TRIM23	TRIM23	AGTR2	CEBPB	CYP1B1	RERE	ADAR	ABCD1	XIAP	CLCN3	CCND1	KDM6B	ATF4	RHOA	ACPP	PARP1	ACACA	CCKBR	FRK
BGLAP	CDC25C	RUNX1	AIRE	MAZ	BAK1	CTBP1	RCAN1	ARHGDIA	EHHADH	AMPD2	MKNK2	BRCA1	BCAT1	AR	MTOR	PRDM1	FCGR2A	ATP6V1E1	GPC4	SHOX2	BMP1	ARF1	ARF1	ALCAM	CLU	E2F3	ATP5G3	ADD1	ALK	ARF3	CLIC1	BCL7A	NCS1	BACH1	ATP2A2	ACTA1	ADSL	ACR	CCNA2	GRM3
BMPR2	CHML	COL19A1	XIAP	MEF2D	BCL2L2	CD55	DUSP1	ATP5G3	ERCC1	XIAP	IGF1R	CCNA2	KLF9	ATF3	IARS	CDK9	GAPDH	CCND1	FOS	SP2	CALM3	ARF3	SERPINC1	ALDH3B2	CPM	GTF2E1	ATP6V1E1	ADH5	XIAP	ARHGDIA	CREBL2	CAPZA2	UBQLN4	BCL2	ATP5A1	ACTB	AHR	ACVR1	CCT6A	HADH
CAPZA2	COX6B1	CYP2A7	BCL2	NTSR1	RUNX2	EDN1	EPHA4	ATP6V1E1	GABPB1	FASLG	CD46	CCNB1	CAPN1	ATP6V1A	MYO9B	CNP	HIST1H2AE	BCL2L1	GNAI3	TPM4	CALU	SERPINC1	ATM	ALPI	PHC2	HIF1A	AVPR1A	GRK3	CCND1	ASNS	CTNNB1	CDKN1A	PQLC1	BUB1	CASR	ACTG1	AK4	ACVR2B	CD151	HIF1A
CASR	MAPK14	ECT2	BRAF	TBC1D25	CCNT1	EN2	ERBB2	ATRX	GALNT2	AQP6	MYB	CDKN1A	CAPZA1	ATP6AP1	PPIC	COX6C	HOXD9	ZFP36L1	GRINA	SLC7A5	CASP8	ATM	ATP2A2	APBA2	EHHADH	HSP90AA1	BCL2	AP2B1	BCL2	AUH	DLX4	CSNK1E	AKT1S1	CACNB3	CCNT1	ACTN4	AMD1	ADAM8	CDKN1A	IKBKB
RUNX2	CTBP2	EIF4EBP2	KLF5	POLR2E	CDKN1B	FUS	F2RL2	AVPR1A	B4GALT1	ARCN1	RPL11	EIF2S3	CASP10	AZF1	RBBP6	CYP2C19	INSIG1	CALM3	GSK3B	SKAP2	SERPINH1	ATP2A2	ATP5C1	APBB1	ERBB2	CXCL10	BMI1	AP1G1	BDNF	CCND1	DYNC1LI2	CYP4A11	PPAN-P2RY11	CALM1	CDK1	ACVR1	AMPD2	ADCY6	CDKN1B	IL12RB2
CDR1	CYP1B1	EXTL3	CALM3	POU3F1	CDKN1C	G6PC	AFF2	BCL2	KCNJ11	BACH1	SOD2	ACSL4	CD38	BAK1	RPL35A	DAB2	LOXL2	CASP5	SLC29A2	ABI2	CCNA2	ATP6V1C1	BCL2	APBB2	FUS	MDM2	BTC	AFP	ZFP36L1	BMI1	E2F3	DIAPH1		CALM3	CYP27B1	ADCY1	AOC2	ADCY7	CEBPG	IREB2
COX6B1	DLX5	GABRA1	CASP5	PPIC	CYP1A2	GNS	GDNF	BMI1	MKI67	CCND1	GCFC2	GNB1	CDC25A	BCL9	RPL41	DUSP4	LSAMP	CBFA2T3	ITGA5	SPRY2	CCND2	BCL9	BCL6	APLP2	GPS1	MOG	CASP2	ALDH9A1	CASP2	ZFP36L1	CLN8	ELN		CD8A	DMD	ADH5	APP	ADH6	KLF6	KCNJ6
FOXO1	E2F3	GALNT1	CD44	RGS12	DSC3	GPR26	NCKAP1L	BTC	COX1	POLR3D	TP53	HOXC4	CDK6	POLR3D	SURF4	E2F3	MGAT5	CCND2	KCNN1	ZWINT	CCNT2	PRDM1	BCL9	STS	IDE	MTAP	SERPINH1	SLC25A5	SERPINH1	CAPNS1	ESD	HIST1H1E		CDKN1B	DOCK1	AGL	AQP6	ADH7	CSF1	KLRD1
GAGE1	EPHA2	GBX2	CDC25B	SIPA1	FZD2	H1F0	HLA-DRB1	KLF9	NINJ1	CALU	STXBP5L	HSPA1B	AP2M1	BUB1	TFAP2A	ESR1	KITLG	CPS1	KPNA1	LARP1	ENTPD1	BLMH	PRDM1	FXYD2	KCNJ6	SLC11A2	CCNT2	APC	CCND2	CAPZA1	GABRB1	HIST1H2AE		CHD2	E2F2	JAG1	ARG2	PARP1	CSNK2A1	TNPO1
GATA6	EIF4E	GFPT1	CCR6	SNCG	GRB2	HLF	HNRNPA1	CASP2	NPR1	RUNX1T1	DAZAP2	KCNJ2	CNN2	C3	TFDP2	HDAC1	MMP2	CYP11A1	LMNB1	PNKD	CDC42	ZFP36L1	ZFP36L1	ATP7A	MEF2D	POLR2F	SEPT7	XIAP	CCNG1	CCNB1	GFPT1	HIST1H2AD		CKB	EFNB1	AHR	ATP2A2	AGRP	DDX6	MAP1B
GNL1	ELAVL2	GNAI3	COL1A1	VDR	HAS2	HPGD	TNPO1	SERPINH1	PCCB	CCNG1	KDELR1	KPNA1	COL4A1	CAMLG	TP73	HNRNPF	PAX1	DR1	ENPP2	RACGAP1	CDK6	C1QBP	C1QBP	BAX	ALDH6A1	PKIA	CDKN1B	APLP2	SCARB1	CCR6	HMGB2	ITGA2		CTPS1	ETS1	AK4	ATP2B1	ALDH2	DNMT1	MCL1
HMGB2	ELAVL4	H3F3B	COL3A1	AKR7A2	HNRNPA1	HSPA1B	CAPRIN1	CCNT2	RAB13	CCNT2	MLXIP	LDLR	CLDN7	CAPNS1	WT1	HPR	PBX2P1	ERH	PPIB	SNX8	COL1A1	CAMK2D	CASP3	BIK	NDUFV3	PSMB9	CREB1	APOH	CDKN1A	SLC31A1	HNRNPA1	LLGL1		DFFA	FOXC1	AKT2	ALDH7A1	ALDOA	ARID3A	NTRK3
IBSP	EPHA7	HLA-DRB1	COL5A1	CDS2	IL6R	MAT1A	NCAM2	SEPT7	RAD51	CD59	ANKS1A	LIFR	CRY2	CAPZB	TRIM25	MAPT	PIK3C3	ESR1	REL	PRMT7	COL2A1	CAPZA1	CAT	BMP3	NPR1	PTEN	CRKL	APP	CHML	CR1	HNRNPC	TM4SF1		ETS2	FOXD4	AMD1	ATP6V1B2	ALDOC	ECHS1	PDCL
LDHA	GATA6	HLA-DRB5	COL5A2	RPH3AL	ITGB1	MKI67	PDE3A	CDH11	RBMS2	CDC5L	ITGB3BP	SMAD2	EPB41	CCNE1	PIK3R3	RAB8A	POU2F2	EXT2	RPS24	DDIT4	COL3A1	CASP3	RUNX2	BPGM	OLR1	SC5D	CYP1A1	FAS	CPE	CS	INCENP	KMT2A		FMO4	FOXO3	AMPH	BACH1	AMELY	EMP1	PURB
MARCKS	H2AFZ	HMGB1	COX6B1	KMT2B	JARID2	PPM1A	PMAIP1	CDK2	RPS6KB1	CDH18	INTU	MECP2	EPRS	CCNF	PKMYT1	NCL	PSMB9	RAPGEF1	VPS52	PARVA	COL4A1	RUNX2	CCNF	RUNX3	PDE4C	TPM3	DNMT1	ARCN1	CSNK1D	CSNK1D	ITGB1	MNT		FOS	FLNA	SLC25A4	BCAT1	AMHR2	FGF2	RNF4
SMAD5	HDGF	HOXB5	CTGF	IP6K1	KCNJ11	MAPK6	RAN	CDKN1B	SNAPC3	CDKN1A	TMEM138	MYC	ERCC1	CD3D	CIAO1	NDUFV3	RGL2	GRID1	STX3	DHX33	COL4A2	CCND2	ENTPD1	CCKBR	PKM	TRAF1	DNMT3A	RHOC	CTSB	CSNK2A1	LAMA2	NFIC		MTOR	FRK	BIRC5	CCND1	AMPD3	FGFR3	SLC6A6
MBNL1	HNRNPAB	DNAJB2	CTNND1	RNF40	LPP	MAPK8	RPL10	CFL2	SOX11	AP1S1	PHAX	PFAS	ESR2	CDH6	KIAA0391	CDK16	RPA1	HMGA1	SURF2	CYP20A1	COL4A5	CCNF	CHAT	CCNA2	POLR2D	YWHAE	DNMT3B	ARHGAP1	DDIT3	CTSB	KMT2A	NFIX		GATA6	GLI2	APRT	BCL2	BIN1	GAS1	TCOF1
MEF2C	HNRNPD	HSPA2	CYP2C9	PLEKHM1	MPI	RAN	RPN2	CRKL	ZNF70	CLTC	GNL3L	PLAGL2	FANCA	CDH7	TOMM70	PIN1	RPS27	HNRNPA2B1	TARS	ELOVL5	COL4A6	ENTPD1	CHD1	CCNC	SRGN	RBM8A	E2F3	ARL1	DYNC1H1	DAP	NRF1	NUCB1		NR6A1	SFN	AQP6	PRDM1	AMT	HCCS	TWIST1
MID1	HNRNPF	HSP90AA1	DBT	TOMM70	P2RX3	RANGAP1	RPS24	CYP1A1	ZNF154	COL6A1	LRRC1	PSMA2	FAU	CHRNB2	FAM20B	PLK1	SRSF2	HNRNPF	TIAL1	TMEM231	COL5A1	CDC42	CREM	CCT6A	RBBP6	ABCF2	EP300	ATP1B3	ECT2	DBT	PLEK	OGDH		GFI1	GTF2E1	AR	BMPR1B	AMY1B	HLA-A	ZNF711
MPL	HOXB5	ICAM1	DDX6	FGF19	PDE7A	RS1	SRD5A1	DNMT3A	SMC1A	COL8A1	DENND4C	PTCH1	FDFT1	AP3S1	FGF19	PPP1R8	SH3BP2	ID4	TUBB2A	STARD5	COL5A2	CDH1	CSF1	CDKN1A	RPL28	FEM1B	ETS1	ATP2B1	EEF1A1	DMWD	PURA	PLEC		GNL1	GYG1	ARCN1	POLR3D	AMY1C	HLA-C	FXR1
MYC	HSPA4	CAPRIN1	TIMM8A	G3BP1	ENPP1	SNRPB2	ST13	DNMT3B	FZD6	COX6B1	DHX33	PXN	FN1	COX6A1	IGF2BP1	PTGS1	SLC7A2	LETM1	TYRO3	DPCR1	COL6A3	CFL2	DNMT1	CDKN1B	SCD	ACTR1A	ETV5	B2M	EFNB2	DOCK1	RAB5C	MAPK6		GPS1	HOXA7	RHOB	BNIP3L	ANG	HLA-G	EIF3B
NHS	IGF1R	MAGEB4	DNMT3A	TUBB4A	SEPT4	TPR	TNS1	DUSP1	EIF3F	COX10	MRS2	RAB5B	FPGS	COX6B1	MLXIP	REL	SNAPC3	LIPC	UBE2G2	SLC23A3	COL7A1	CTSC	ARID3A	CEBPG	SRSF7	CNIH1	EZH2	CCND1	EIF4EBP2	DTYMK	RAC1	PTMA		MSH6	HOXC13	RHOG	ZFP36L1	ANK2	HSP90AA1	SH3BP5
POLH	IPO5	MICB	DTNB	NUPL2	CTSA	UQCRFS1	TPI1	E2F3	STX16	CLDN4	CREBZF	RB1	GDNF	CPM	NCBP2	ATXN1	SOX12	LMNB1	UBE2V1	SLC38A9	COL10A1	CHD1	CELSR3	CIDEA	ST13	SYNCRIP	ACSL4	BCL2L2	EIF4G1	EGR1	SRSF1	PTPN1		HIST1H2BD	HOXD3	ASNA1	CALU	ANXA1	IGF1R	PSMF1
PPP2R5C	LHX1	MYO5A	EPB42	KDM6B	PRIM1	VLDLR	VCAM1	LPAR1	APLN	CREBBP	MRPS25	RBP2	GFPT1	CRK	NUP210	STAT3	TPM3	LPP	VHL	ZNF367	COL15A1	CPOX	EIF2S1	CLCN3	STX4	KDELR2	FKBP5	BMP2	FOXO1	EIF4A2	SNRPD1	PTPN9		HSD17B10	ICAM1	ASPA	CAMK2D	ANXA11	IGFBP5	PUM1
PEX2	LPP	SERPINA4	ERBB3	ARC	PRNP	WNT7A	YWHAZ	EDNRA	FOXH1	CRK	YRDC	RFXAP	GGT7	CRKL	ZC3H7B	HIST1H4C	TRPC5	MDM4	XPC	TVP23C	DDX6	CREM	EIF2B1	KLF6	TACR2	NUDT3	FOXG1	BMP8B	FOXO3	EIF4EBP2	SOD2	RAB5B		HMGA1	IL5RA	ATOX1	CASP3	APAF1	IRS1	MLEC
SKIL	TM4SF1	SERPINB5	FHIT	UBE2S	PTAFR	ZNF23	ZNF99	EFNA1	LIMD1	CRX	ORAI2	SOD2	GPC1	CSNK1D	TMEM245	PEA15	UROS	PFAS	ZNF45	RSPO1	DNMT1	CSF1	EPB41	COX7A2	TRAF1	PXMP4	FLT1	BMPR2	FLII	CLN8	TFDP2	TIMP1		HOXA5	ILF2	ATP1A1	CASP8	APBB1	ITGA5	ZBTB24
STAT6	MCL1	POU2F1	GLUL	COMMD5	RPL15	ST8SIA4	HIST1H2BF	ELAVL2	KCNK6	CRY2	WDR26	SOX4	MKNK2	CSTF1	RTL8A	KIF3B	CORO2A	PHEX	SLC7A5	LINC01556	DNMT3A	CSNK1E	ERG	CPA3	UBA1	KCNE4	FN1	BNIP2	GABRB1	FAT2	GPR137B	TPM3		HOXA9	IPP	ATP2A2	CASP9	APBB2	ITGB8	DENND4B
TGFBR1	MDM4	PSMC2	HK2	SDF4	RPL27A	ARID1A	AP3B1	EP300	TMEM59	CTPS1	REEP4	SOX11	GUK1	CTNND1	DAZAP1	RGS6	ZNF131	PIK3C3	STX16		DNMT3B	CTGF	EYA3	CSF1	CLPP	NAA20	GATA4	CAPZA2	GAPDH	FEN1	WNT5A	TRAF6		HOXA10	ITGA5	ALDH7A1	CCND2	BIRC5	JARID2	MED13
THBS2	PAPPA	ATXN2	HNF4A	GDE1	SDC4	CDK13	VGLL4	ETS1	KLHL21	CYP2B6	VMP1	ELOC	NCKAP1L	CYP51A1	REPIN1	LHFPL2	ZNF195	PLAG1	DGAT1		DSC2	DDB1	FANCF	CSNK2A1	CDC14B	TUBD1	GATA6	CASP2	GDNF	FOXO1	ZNF99	UBTF		HOXB7	JARID2	ATP6V0A1	CCNG1	APLP1	KPNA4	SAE1
TRAF6	PGK1	SKIL	HRAS	UBQLN4	TRAPPC2	RNMT	BCLAF1	ACSL4	HNRNPDL	DHX15	SFXN1	TJP1	HMGN1	DHODH	NAA20	POLR3G	ZNF208	PLCB3	SLC7A7		DUSP2	DDOST	FOXG1	CYBB	THOC5	POLR3K	GOT1	CASP7	GSK3B	FNTB	ZNF138	VDR		HOXB8	STMN1	AUP1	CCNT2	APOC1	KRAS	YWHAQ
XBP1P1	PPARA	SLC6A4	SP110	NLGN2	SLC1A7	RPS6KA5	TRIM66	FKBP5	ACTR1A	DIAPH1	TCEANC2	WT1	HMGN2	DNAH9	GSKIP	FAM107A	SLC7A5	PNN	EI24		ELAVL1	DHX8	FRZB	DCK	EIF3F	SLC35F6	MKNK2	CASP8	GTF2A1	GAS1	ZNF208	VEGFA		HOXC8	SMAD4	BACH1	CD59	APOH	LDLR	HNRNPUL1
EVI5	PRKAA2	SLIT1	IGF1R	CPNE5	SLC8A3	TXNL1	SEC16A	FOXO1	DCAF7	DNA2	SRXN1	ZNF711	HNRNPA2B1	EFNA1	GDE1	GPR45	STK24	PRKAG1	TRAM2		EMP1	DNMT1	FUCA1	GADD45A	PEX11A	YOD1	HFE	CAV1	HMGCS1	GATA6	BRD3	MAFK		HTR1D	MAGEA3	BCAT1	CDC25B	KLK3	ABLIM1	GLMN
ADAM12	MAPK9	SP1	IGFBP5	FN3K	STAT2	MED23	KIF14	FLNA	BPNT1	DNAH9	BTLA	FXR1	ITGA6	ETV3	KLF13	CBX6	RECK	PSMA5	RIMS2		EPHX2	DPYSL2	GAB1	DDX6	CES2	ZYG11B	HOXB5	RUNX1T1	HNRNPA1	KAT2A	PROM1	FOSL1		IARS	MAGEA6	CCND1	CDC34	AQP5	LNPEP	SEPT8
PIP5K1A	PSMD11	SPIB	IL10RB	NMNAT1	TFAP2B	SEMA3E	YAF2	FLT1	KIF1C	ARID3A	UBN2	DPF1	KCNMB1	EXTL3	MRPS23	PHLDA3	CDK13	ALDH18A1	TSC22D2		EREG	ARID3A	GALNT1	DLG2	LIMD1	ZNF703	IGF2	RUNX3	HOXA5	GLO1	ENDOU	PABPN1		KCNJ2	MAGEA12	BCL7A	CDK6	AREG	MXD1	FKBP15
RECK	PTEN	STRN	IL13RA1	ZNF426	UGDH	TSPAN2	B3GALT5	FN1	ZNF277	DSP	MACC1	KDM5C	KIF5A	FDPS	LRRC40	LSM4	KCNK5	SRSF1	ZBTB5		ESR1	E2F3	B4GALT1	DLX6	KCNK6	CMIP	IKBKB	CCND2	HOXA9	GLUL	KIF23	HIST3H3		LAMB2	MCM2	BFSP1	CDKN1A	RHOB	MAP3K9	RYBP
KLF4	PTPRD	TLE3	ITGB1	CENPO	UROS	PCGF3	STAMBP	GATA4	NT5C2	DTNB		FZD6	TNPO1	FOLR1	BDP1	BACE2	DYNLL1	SLC2A4	GLRX3		FBN1	ECT2	GCLC	DNMT1	TMEM59	ZC3H12C	IRS1	CD28	HTR1B	GNG5	SPTLC2	FZD6		MAT2A	MET	BGLAP	CFL2	ARHGAP5	CNOT4	CABIN1
CEP135	RB1	TNFAIP3	ITGB4	PTGES2	ZNF70	FAM3C	SEC24A	GATA6	TTC28	DUSP1		PEA15	LAMP2	FOSL2	NLN	ZNF285	STX16	STK4	SLU7		FGA	EEF1A1	GNAI2	DPT	BZW1	HPS4	JUN	CD34	IARS	GP2	ZNF254	HIST2H2AA3		MEIS1	MLH1	PRDM1	AP1S1	ARNTL	NPTX1	KBTBD2
TRIM66	RPL12	TPBG	KCNJ3	APOL6	PDXK	SIVA1	LMAN2	GLI3	HAUS5	DVL3		SAP30	LRPAP1	FRK	MAVS	CRCP	PER2	MAP3K7	COLEC10		FGB	CELSR3	GNAZ	ARID3A	ZNF646	TM4SF19	KDR	CD47	IGF1R	NR3C1	PHACTR2	HIST2H2AC		ATP6	AFF1	BMP7	CCR7	ARRB1	OVOL1	TSKU
TOX4	S100A6	TXK	KRAS	TRIM56	DNAH17	COLEC10	SYNRG	GOT1	EXOSC2	E2F6		USP8	MAX	FUT2	CEP126	MRPL18	HIST1H3F	TNFAIP3	CEP162		FGG	EIF2S1	GOLGA1	DSG1	PCLAF	EFHB	KRAS	CDC42	ITPR3	GSK3B	XYLB	HIST1H2BF		COX3	MMP16	POLR3D	COL8A1	ARSA	FURIN	FBXO5
MAFB	SFPQ	VEGFA	LIMK1	FLYWCH1	MTMR3	SUB1	RAB3GAP1	MKNK2	MOB4	EDN1		ABCG2	MAP3K3	GGCX	SRR	HSD17B12	HIST1H2AG	EIF4H	MLXIP		FOS	EIF2S3	GTF2E2	EPB41	ARHGAP11A	OR7D2	LDHA	CDKN1A	KRAS	GSPT1	SCO2	HIST2H2BE		ND5	MYO1D	BNIP3L	COX6B1	ARSF	PPARD	AATF
NSA2	SHC1	GAN	SMAD3	FIBCD1	MBD2	AP3M2	FAM208A	HFE	UBXN7	EIF4A1		DAZAP2	MICB	GLUL	METTL8	CMPK1	BUB3	WRN	MAPKBP1		FRK	EP300	HMGN2	EYA4	TELO2	EID2	LMNB1	CFL2	LOX	GSR	ACTR2	HIST1H3H		MYC	NF2	VPS51	CRX	ART3	PTEN	MLH3
TXNIP	TROVE2	RNF8	MDM2	TEX261	F2RL3	PTPRT	POLDIP2	HOXA5	TMX2	EIF4EBP2		HS3ST3B1	MOBP	GNAI3	C9orf64	MAP3K20	UBE4A	CNBP	ZC3H4		GATA3	EPB41	FOXA1	FCAR	KLHL21	ZNF525	LOX	CLTC	MAP3K3	H3F3B	NAMPT	HIST1H3B		NAP1L1	NFE2L1	CA12	CRY2	ASAH1	SORD	DIEXF
LZTS1	STAT4	SPAG9	MMP2	SLC22A12	PIWIL1	CBX6	CCDC113	HOXB5	GDE1	EIF4G2		STAG1	MYO6	GNG4	ING5	BIVM	CREB5	ZNF12	SLC9A8		GRN	ETS1	HOXA1	FLOT2	SLC35E2	C2orf72	M6PR	KLF6	MGST1	HARS	HNRNPR	ULK1		PBX1	NFIC	CALU	CS	ASCL2	SOS2	INTU
PPM1E	STAT5A	CLDN1	MMP9	ZNF488	KCNK6	CD2AP	PNMA3	IGF2	MYO3A	EN2		CD226	NFYA	GNL1	PLXDC2	OCIAD1	RAPGEF2	ZNF138	CLASP1		GSK3B	FANCF	FOXN2	GAS1	ARFGEF1	ZNF621	SMAD2	COX6B1	MITF	HCFC1	ZNF267	HIST1H2AG		PIK3CG	NPM1	CAPG	CSNK2A1	ASGR1	ADAM17	CECR2
ZNF609	STK3	TXNL1	MMP13	ARL8A	IFITM3	NIPBL	GOLT1B	IKBKB	ELP6	ENSA		NUP50	NRF1	GOLGA3	DIRC2	MTFR1L	PLEKHM1	MLF2	NCS1		HDGF	FASN	IFNAR2	GDF9	GIPC1	YY2	DNAJB9	CPOX	PPP1R12A	HINT1	FAM3C	ULK2		POLR2D	PLAGL2	CBFB	CTPS1	ASIP	TGFA	SAP30BP
ARC	STXBP2	ZFYVE9	MMP14	FAM241A	TOMM40	KANK2	CPA4	ILF3	RNF43	EPHA4		RAB18	FURIN	GP5	NXPE3	NRIP3	TBC1D4	ZNF239	CBX5		HMGCR	FOXG1	IL1A	GDNF	TRIOBP		MSN	CPS1	NFIC	HLA-A	DNAJB4	SECISBP2L		PPARA	PPP2R2A	CCNA2	CD55	ASTN1	HSP90B1	MRPS21
IL17RA	TAZ	NPEPPS	COX2	C8orf58	SSSCA1	SERBP1	AZIN1	IRS1	SEMA4C	EZH2		RRS1	ATP8B1	HDGF	PTPDC1	COG6	FAM20B	DYRK3	CD2AP		SLC29A2	FOXO3	IMPDH2	GFRA1	ZNF277		MYB	CPT1A	NOTCH2	HNRNPL	FNBP1	COL4A3BP		PRKACA	PRKCE	CCNB1	DHX9	ATOH1	UBE2D3	MBTD1
MTCH2	ZEB1	TM9SF4	MYO6	ANKRD33B	POLR3F	ZBTB44	MIEF1	JUN	SLC38A7	FDPS		OTUD3	PLCL1	HEXA	OLFML2A	NUFIP2	PTBP3	ITGA8	FJX1		ID3	FUCA1	IREB2	GLI3	SUPT16H		NOTCH1	CREB1	NPTX1	HOXA5	FSTL4	ABI2		MAPK1	PTPRJ	CCND2	DNA2	ATP1B2	WNT1	NDE1
RAB3GAP2	TFDP2	KEAP1	NFATC1		NUP50	TMED5	TMCO1	KDR	YOD1	FMO4		CRTC1	MAPK8	HINT1	PCSK9	CAMKV	UBE4B	AGPS	PPP1R16B		IFNG	GAB1	JAK1	GNAI2	SEC63		PAK2	CRK	PFKFB3	HSPA1B	RPRD2	ANP32B		RGL2	PEX19	CCND3	DNAH9	ATP2B4	WNT2B	RNF125
SLC39A6	TGFB2	B3GALT5	NFIC		ZNF234	MAGEL2	CCDC93	KRAS	NKRF	FPR1		TSPAN12	RPL22	HMGA1	PLCXD2	CTC1	DLC1	CGGBP1	CCDC59		IFRD1	GALNT1	KIF5B	H2AFZ	NXPH3		PDPK1	CRY2	PFN1	HSP90AA1	TARDBP	TOB2		RDX	RAB5B	CCNF	ARID3A	ATP6V0A1	XIST	TBC1D19
SNED1	TIAM1	NUP50	NFKB2		NUDT3	PHIP	STYK1	LEPR	CLK4	FXN		SGK3	RPS24	HNRNPU	HKR1	CPEB4	TRIM38	YARS	GPSM2		IMPDH1	GDI2	KIF11	HCCS	NT5C2		PIN1	CSNK1A1	PGAM1	FOXN2	HEY2	RNPS1		SP100	RAB27A	CCNG1	DSC3	ATP7A	YWHAB	SPRYD7
HEYL	UQCRFS1	WASF3	NFYB		RNF24	TMLHE	UBE2Q1	LMNB1	STRIP2	GABPB1		MTO1	CLIP1	HOXB6	MTRNR2L8	APOL6	KIF1C	PTCH2	ZBTB7B		INSIG1	B4GALT1	LCP1	HLA-A	MAPK8IP3		PKD1	CTSS	PGK1	IDH2	ZNF281	C11orf58		SRP9	RANGAP1	CCNT2	DUSP1	AVP	FZD5	USP36
TNPO2	YWHAG	TRAFD1	NOS1		CARD8	MEG3	CAND1	M6PR	KIAA1328	GATM		ASF1A	ATXN1	IGF1		GDPD5	TCERG1	SOCS1	ING4		ITGA6	GCLC	LDLR	HLA-C	TNFRSF13B		PLCG1	CYB5A	PMS2	IGF1R	TFIP11	GCN1		SUOX	RASA1	ENTPD6	DVL3	AVPR1B	FXR1	PLEKHA2
AMOTL2	BRD3	UGT2A1	NPR1		KLHDC10	ZNF83	SLC45A4	DNAJB9	WNK1	NR6A1		AGO1	CXCL6	ITGA3		RAB1B	ZNF507	AP1M1	ARL6IP4		ITGB1	GNAI2	LIFR	HLA-G	PHLDA3		PMAIP1	CYBB	PODXL	FOXK2	KBTBD2	ADRM1		TGFBR2	RDX	CD59	E2F1	BAAT	AKAP17A	WNK3
ZNF107	BAP1	C10orf10	NUCB1		FNBP1	ZNF415	ARFGEF3	MSN	NKAP	GLO1		EML4	SKI	ITGB3		FRMD8	SEPT6	SEMA5A	CHMP3		LAMA2	GOLGA1	SMAD1	HMGB1	DSTYK		MAPK7	CYLD	PON2	INSIG1	ZNF451	INMT		TGFBR3	RET	CD81	E2F2	ADGRB3	PIK3R3	SETD7
PIAS4	NR0B2	PRSS23	OAS3		RCOR1	CACNA2D3	ARHGAP21	ATP6	ZNF556	GLUL		GMNN	SLC1A4	KCNK3		KCTD10	GANAB	JADE3	C21orf91		LAMC1	GTF2E2	MBNL1	HMGB3	NECAP1		PTPN4	DAB2	MED1	ITGA5	EPC2	HIC2		TLE3	RPA1	CD151	E2F6	NKX3-2	STX16	RPUSD4
DPP8	KLF11	ATXN2L	OAZ1		PRRC2C	ADAP2	TNRC6C	MYB	MED28	GNG5		PHF20L1	SLC2A5	LETM1		CBX2	DDAH1	SCAMP2	QPCTL		LAMC2	HMGN2	MFAP3	HMOX1	RSL1D1		PTPN12	DDX5	PRKAR1A	ITGB1	MYCBP	PMPCA		TRPC3	RPL12	CDC25A	EDN1	BCHE	NRP1	CASC4
LAX1	OGT	SACM1L	SERPINE1		HAUS5	YAE1D1	MAGEF1	MYLK	KLHL15	GOLGA4		IER3IP1	SNTB2	LIMK1		ZNF566	DSTYK	C1orf61	RETSAT		LASP1	HMGA1	MTR	HSP90AA1	ARL5A		PTPRD	DHODH	PRKCE	ITPKB	N6AMT1	SNAPIN		REEP5	RPL27A	CDC34	EEF2	BCL2A1	APLN	AZIN2
VNN3	TNFRSF10B	SNW1	PAPPA		LDOC1	ZNF695	LMBR1	NCAM1	CPEB4	GPM6B		IRAK4	CAPN15	LLGL1		PAPLN	MTHFD1L	ARID3B	TMEM74B		LIMS1	FOXA1	MYBL2	IGFBP5	KLHL3		RAB3B	DYNC1LI2	PTPN9	KCNS2	A1CF	KPNA6		KMT2D	RPL35A	CDK6	EGFR	BCL2L2	WASL	UHMK1
CENPN	PEX11A	SMG1	PDGFB		ZNF345	KIAA1211	ZNF747	NOS3	CDT1	GTF2I		BRWD1	SS18	CD180		ZNF551	SERTAD3	TXNIP	HES4		LOX	HNRNPA2B1	MYO1E	IGSF1	GNL3		RNF2	DPYSL2	RAB5B	KIF2A	TRIM17	NUP62		HMGA2	RPL37A	CDKN1A	EGR3	BCL6	RPS6KA4	EMB
SCYL3	CDYL	RRP1B	PDGFRA		BRMS1	TLDC1	SH3TC2	NOTCH1	CDCA7	GTF3C1		SLC38A2	TMBIM6	SMAD9		NXPE3	CERS2	ZNF460	RINT1		LOXL2	HNRNPC	PPP1R12A	IL13RA2	ACAD8		SHC1	DSPP	RAD51	KIF5C	ZNF117	PPP1R15A		BRAP	RPS4Y1	CDKN1B	EIF4G2	BCL7A	GPRC5A	IFNLR1
KIAA1143	QKI	CSTF2T	PIK3R1		C1orf43	ZNF667	ARSJ	NTF3	QRFPR	HIST1H2BD		ALKBH4	THRA	MATN3		MARCH9	SLC35B3	AKAP11	FBRS		LRP6	HNRNPK	PPP1R12B	INHBA	NTMT1		SHOX2	DUSP2	RASA1	KLRD1	CHST15	PLEKHG3		BCAR3	RPS7	CENPB	EPHA4	OPN1SW	S1PR2	STXBP4
NUFIP2	MAP4K4	ZNF629	PPP2R2A		NDUFAF3	MFSD14A	ADAMTS20	NTRK2	ZNF394	HLA-C		SETD5	TPI1	MAZ		LRRC58	TMED7	DDX20	NUCKS1		MXD1	HNRNPU	NAP1L1	ITGA5	ABHD5		FSCN1	E2F1	KDM5A	KRAS	ZNF107	PHF19		CDK5R1	SDC4	CHD1	ERN1	CFB	KLF4	ZBTB38
PCTP	CLOCK	SUZ12	PPP2R5E		LRRTM2	EXO5	LNPK	PAK2	ABRAXAS1	HMGB1		PARP11	TRPC4	MCM7		ARAP1	FZR1	RAB11FIP2	IPPK		MAZ	HPRT1	NOTCH1	ITGB8	ANKMY1		SP1	E2F2	RELA	LRP6	AFTPH	CNNM4		HERC2	CXCL12	CHD3	EWSR1	BIK	B4GALT5	ANKRD52
TTLL7	RASSF2	RPL13A	MAPK1		FBXL3	ARSJ	CRISPLD2	PDPK1	ZDHHC18	HMGA1		CYP20A1	UBE2V1	ATXN3		ZNF354B	ZNF117	SENP3	MRPL41		MCL1	HSPA4	OPHN1	JARID2	PCYOX1		SUPV3L1	E2F3	RGS2	SMAD4	PAQR5	CRCP		MBD4	SELE	CHD4	EZH2	BNC1	CLOCK	ZNF763
SLC19A3	KEAP1	CD2AP	MAPK7		PABPC1	POF1B	SLC41A2	PIN1	PPP1R15B	HNRNPC		TNRC6C	UBTF	KMT2A		UHMK1	LIMA1	BBS9	TMEM237		MDM2	HSP90AA1	SERPINE1	KCNJ6	RAB6B		ELOC	E2F5	RLF	MCM4	INTS8	PACSIN1		RTL8C	SLC1A2	CKB	F2R	BMP1	SH3PXD2A	CYP4V2
TRIM4	ZEB2	TMEM2	KLK10		NPHP3	DCAF17	NBPF3	PKD1	YTHDC1	NDST1		PRDM15	UCK2	MLLT1		GK5	SPOUT1	KLHL20	PHACTR4		MEN1	FOXN2	PAWR	KCNJ16	TBC1D13		TCF7L2	GPR183	RPS23	MDM4	N4BP2	SLC35C2		MFHAS1	SOX4	CKS2	BPTF	BMP2	SECISBP2L	POTED
ZNF468	MED13	BACE2	PTGS2		TOR2A	CHD9	SLC25A33	PLCG1	NT5C1B	IGF1		C6orf106	WEE1	MYH9		KY	LUC7L2	MCTS1	CEP97		MKI67	HUS1	PCNT	KCNQ2	SLC35F6		ZEB1	EEF1A1	RPS29	MAP3K3	ENAH	BFAR		ATP6V1F	SP1	AP1S1	FARSA	DST	PHACTR2	KY
SP7	ANGPTL7	HEATR5A	BRD2		C11orf54	SOX7	YTHDC1	PMAIP1	ZNF561	IGF1R		PRAMEF1	ZNF207	MYH11		XKR7	C11orf24	CERS2	NAA40		MMP2	IDH1	PDGFRB	KLRC1	FKBP14		TPD52L1	EIF2S1	ATXN1	MSH2	BDP1	FZR1		LHX2	SRC	COL3A1	FMO4	BRCA1	MLEC	SFT2D2
LRRC15	ZMPSTE24	TRPC4AP	RPS19		ERO1A	PPP1R15B	SYAP1	PRKCZ	HSPA12B	IL6R		GID4	SLC30A3	NDUFA7		TRIM67	DCAF16	DCAF8	C3orf36		MMP9	IFNAR2	PGGT1B	KPNA4	DARS2		TUBB2A	EIF4A2	CCL22	TRIM37	NDUFA12	ZNF107		NUP155	TAPBP	COL8A1	FPR1	KLF9	KIAA0232	RBM43
KIAA1958	MARCH6	SNX5	RPS27		EFEMP2	UNK	GRPEL2	MAPK7	ISCA2	CXCL8		CHAC1	BTG2	NDUFS5		FBXO47	ALKBH5	TMED7	RAB11FIP1		MMP15	IL1A	PGM3	LAMC2	RFWD3		UBE2D1	EIF4G2	SLC1A1	MYO10	FEM1C	ANKFY1		SLC23A2	TBXA2R	COX6B1	FXN	SERPING1	SETDB1	LIN28B
ZNF846	YAP1	ZNF638	RREB1		RRP15	SIGLEC10	WFDC6	DNAJC3	SNX20	ITGA3		SH3TC2	PABPN1	NONO		ANKRD33B	ARL8B	ST8SIA3	WDR26		MYC	IL11	PIK3C2B	LDLR	YOD1		VEGFA	ELAVL2	SLC6A6	HNRNPM	SMYD2	ARMCX6		TSPAN3	TIAM1	COX7B	GABPB1	C1QA	MAFB	ZNF772
KIF6	TRAPPC2B	RACGAP1	SCN2B		MRPS16	NAV2	XRRA1	PTEN	PABPC4L	IVD		DCAF17	SLC7A5	NPR1			PSPC1	CTDSPL2	LRRC27		MYCN	IREB2	PIP4K2A	LHCGR	CCAR1		WNT1	ELK3	SNAI2	NEO1	ADAMTS9	RHOF		RACK1	XRCC5	CRKL	GATM	C1S	STX6	PIM3
ATXN7L1	POLR3F	MARCH2	SDC1		LGSN	SPPL3	C1orf52	PTPN4	LSM11	KPNA5		SLC25A32	MKKS	SLC11A2			CDV3	POLE3	CLPB		NASP	ITGA4	PLAGL2	ABLIM1	LRIF1		MLLT10	ELK4	SOX5	NEUROD2	CHMP1B	SETD5		IGF2BP1	YY1	CRX	NR6A1	C2	NDRG1	KRTAP5-6
CCDC85C	CELF1	TRPV2	SMARCD2		UFM1	DYNLL2	MB21D2	PTPN13	FMC1	RPSA		VMP1	NRIP1	PCBP1			ZNF83	DNAJC10	URM1		NEDD9	ITGB3	PLSCR1	LIPC	UTP6		SHOC2	EPHA4	SUPT4H1	NFIL3	ATP10D	RNF121		IGF2BP3	YWHAE	CRY2	GLO1	C5AR1	TACC3	ZNF736
ZNF805	GNA13	TMEM138	FSCN1		CLIC5	ARL6IP6	UBXN2A	PTPRD	UNC5B	LMNA		CALN1	ITGA10	PIGR			ZNF415	OTUD4	RBM4B		NID1	JAK1	PLXNA1	LNPEP	FAM212B		ADAM12	NR2F6	SYCP1	NOTCH2	RNF213	PCNP		MAP3K2	CNBP	CS	GLUL	C8A	TXNIP
PCP4L1	YME1L1	CHMP3	SNX2		C21orf58	SLC35G1	TAS2R30	PTPRZ1	FAM102B	LYN		SLC10A7	STC2	PIN1			BBX	CNNM2	DCTN5		NOTCH2	JUP	PNN	LOXL1	RNF20		YEATS4	EREG	ZEB1	P4HB	MFSD14A	CASKIN2		ABHD2	FZD3	CSNK1D	GNG5	C8G	SLC12A7
WDR82P1	MALT1	PHAX	STAR		DNAJC10	OLIG3	FAM89A	RNF2	YIPF6	MXD1		HOOK3	PSMG1	POLR2E			ZMIZ1	CHTF8	TNRC18		PDGFA	KIF5B	POLRMT	LPL	CTNNBL1		BAP1	ESR2	PPP1R11	PDE8A	ANAPC1	TAOK1		HSPA4L	ARID1A	CSNK2A1	GOLGA4	MRPL49	KIF2C
