# Supplementary material for: Integrated systems biology reveals an 8-gene signature predicting early-stage lung adenocarcinoma progression and patient survival
Source: Sci Rep. 2025 Oct 6;15:34762. doi: 10.1038/s41598-025-18567-w (PMC12501061; doi:10.1038/s41598-025-18567-w)
Supplement: Supplementary file 8 — Supplementary Table 8. [file 41598_2025_18567_MOESM8_ESM.xlsx]

## Sheet: Sheet1
Supplemental Table 8. Performance metrics of gene-pair ratio combinations predicting 18-month overall survival in TCGA-LUAD (Round 1).
		AUC					Best AUC	Best AUC	mean AUC	mean AUC	P val with 95% CI					P Value					Best P	mean P	AUC 95% CI					Accuracy					Sensitivity					Specificity
Combination.Ratio	PDF Page	12 months	18 months	3 years	5 years	10 years	of 5	not 10 year	N=5	12mon-3yrs	12 months	18 months	3 years	5 years	10 years	12 months	18 months	3 years	5 years	10 years	of 5	N=5	12 months	18 months	3 years	5 years	10 years	12 months	18 months	3 years	5 years	10 years	12 months	18 months	3 years	5 years	10 years	12 months	18 months	3 years	5 years	10 years
FAM189A2+TMEM59 / TFAP2A+ANLN	104	0.7212	0.7089	0.7144	0.67	0.7061	0.7212	0.7212	0.70412	0.714833	p=8e-08 CI 0.6499-0.7925	p=1.2e-08 CI 0.6443-0.7734	p=5.9e-09 CI 0.649-0.7798	p=0.00032 CI 0.5776-0.7624	p=0.025 CI 0.5148-0.8974	8.00471e-08	1.21015e-08	5.87705e-09	0.000323716	0.024855	5.87705e-09	0.00503576	0.6499-0.7925	0.6443-0.7734	0.649-0.7798	0.5776-0.7624	0.5148-0.8974	0.732	0.578	0.689	0.775	0.74	0.756	0.516	0.55	0.465	0.75	0.574	0.803	0.811	0.86	0.739
FAM189A2+TMEM59+CYP4B1 / DEPDC1+TFAP2A+ANLN	1064	0.7182	0.6887	0.6879	0.6798	0.8152	0.8152	0.7182	0.71796	0.698267	p=1.2e-07 CI 0.6432-0.7931	p=2.3e-07 CI 0.622-0.7554	p=2.9e-07 CI 0.6206-0.7553	p=0.00015 CI 0.5889-0.7706	p=0.0013 CI 0.7017-0.9286	1.17509e-07	2.33241e-07	2.87676e-07	0.000154764	0.0013353	1.17509e-07	0.000298141	0.6432-0.7931	0.622-0.7554	0.6206-0.7553	0.5889-0.7706	0.7017-0.9286	0.776	0.725	0.643	0.6	0.584	0.812	0.787	0.667	0.721	1	0.537	0.5	0.622	0.567	0.564
FAM189A2+CYP4B1 / TFAP2A+ANLN	134	0.7167	0.6918	0.6924	0.6888	0.8462	0.8462	0.7167	0.72718	0.7003	p=1.4e-07 CI 0.6415-0.7919	p=1.5e-07 CI 0.626-0.7575	p=1.5e-07 CI 0.6252-0.7597	p=7.6e-05 CI 0.5977-0.7798	p=0.00048 CI 0.7546-0.9378	1.41187e-07	1.51083e-07	1.54225e-07	7.57514e-05	0.000484002	1.41187e-07	0.00011204	0.6415-0.7919	0.626-0.7575	0.6252-0.7597	0.5977-0.7798	0.7546-0.9378	0.788	0.748	0.664	0.755	0.642	0.826	0.827	0.495	0.512	1	0.537	0.461	0.811	0.822	0.624
TMEM59+CYP4B1 / TFAP2A+ANLN	449	0.7156	0.6892	0.6991	0.698	0.8083	0.8083	0.7156	0.72204	0.7013	p=1.6e-07 CI 0.6422-0.7889	p=2.2e-07 CI 0.625-0.7534	p=5.9e-08 CI 0.632-0.7662	p=3.5e-05 CI 0.608-0.7879	p=0.0017 CI 0.7053-0.9113	1.62961e-07	2.16816e-07	5.93099e-08	3.54914e-05	0.00165032	5.93099e-08	0.000337251	0.6422-0.7889	0.625-0.7534	0.632-0.7662	0.608-0.7879	0.7053-0.9113	0.703	0.68	0.66	0.73	0.642	0.711	0.711	0.622	0.581	1	0.648	0.566	0.693	0.771	0.624
FAM189A2+TMEM59+CYP4B1 / KIF4A+TFAP2A+ANLN	1073	0.7154	0.6885	0.695	0.6836	0.803	0.803	0.7154	0.7171	0.699633	p=1.7e-07 CI 0.6408-0.7899	p=2.4e-07 CI 0.6222-0.7548	p=1.1e-07 CI 0.6278-0.7622	p=0.00011 CI 0.593-0.7742	p=0.0019 CI 0.688-0.918	1.67254e-07	2.39507e-07	1.07343e-07	0.000114571	0.00194061	1.07343e-07	0.000411138	0.6408-0.7899	0.6222-0.7548	0.6278-0.7622	0.593-0.7742	0.688-0.918	0.779	0.657	0.66	0.705	0.595	0.815	0.668	0.685	0.558	1	0.537	0.618	0.638	0.745	0.576
FAM189A2+TMEM59 / DEPDC1+TFAP2A	93	0.7147	0.7001	0.6925	0.6599	0.7394	0.7394	0.7147	0.70132	0.702433	p=1.8e-07 CI 0.6412-0.7882	p=4.5e-08 CI 0.6343-0.766	p=1.5e-07 CI 0.6256-0.7594	p=0.00067 CI 0.5657-0.7541	p=0.011 CI 0.5517-0.9271	1.81973e-07	4.51026e-08	1.5269e-07	0.000666668	0.0112893	4.51026e-08	0.00239127	0.6412-0.7882	0.6343-0.766	0.6256-0.7594	0.5657-0.7541	0.5517-0.9271	0.783	0.754	0.672	0.775	0.844	0.821	0.827	0.486	0.465	0.75	0.537	0.487	0.835	0.86	0.848
TMEM59+CYP4B1+CYP2B7P / DEPDC1+TFAP2A+ANLN	2584	0.7142	0.6744	0.6713	0.6636	0.8	0.8	0.7142	0.7047	0.686633	p=1.9e-07 CI 0.64-0.7883	p=1.6e-06 CI 0.6076-0.7412	p=2.6e-06 CI 0.6025-0.7402	p=0.00051 CI 0.57-0.7572	p=0.0021 CI 0.6883-0.9117	1.94138e-07	1.59914e-06	2.58588e-06	0.000513451	0.0021266	1.94138e-07	0.000528886	0.64-0.7883	0.6076-0.7412	0.6025-0.7402	0.57-0.7572	0.6883-0.9117	0.71	0.683	0.643	0.73	0.595	0.717	0.708	0.667	0.558	1	0.667	0.592	0.622	0.777	0.576
TMEM59+HLF / TFAP2A+ANLN	464	0.7006	0.6945	0.7141	0.6645	0.6659	0.7141	0.7141	0.68792	0.703067	p=1e-06 CI 0.6275-0.7736	p=1e-07 CI 0.6294-0.7595	p=6.1e-09 CI 0.6483-0.78	p=0.00048 CI 0.5741-0.7549	p=0.057 CI 0.5264-0.8054	1.00421e-06	1.02679e-07	6.14312e-09	0.000481887	0.057127	6.14312e-09	0.011522	0.6275-0.7736	0.6294-0.7595	0.6483-0.78	0.5741-0.7549	0.5264-0.8054	0.686	0.68	0.693	0.705	0.422	0.692	0.69	0.523	0.535	1	0.648	0.645	0.843	0.752	0.394
FAM189A2+TMEM59+SFTPB / DEPDC1+TFAP2A+ANLN	1144	0.714	0.687	0.6779	0.6672	0.6894	0.714	0.714	0.6871	0.692967	p=2e-07 CI 0.6384-0.7895	p=2.9e-07 CI 0.6198-0.7542	p=1.1e-06 CI 0.61-0.7458	p=4e-04 CI 0.5779-0.7564	p=0.036 CI 0.5038-0.875	1.99221e-07	2.9388e-07	1.10498e-06	0.000397655	0.0356603	1.99221e-07	0.0072119	0.6384-0.7895	0.6198-0.7542	0.61-0.7458	0.5779-0.7564	0.5038-0.875	0.696	0.674	0.651	0.55	0.688	0.7	0.69	0.486	0.791	0.75	0.667	0.618	0.795	0.484	0.685
FAM189A2+CYP4B1+CYP2B7P / DEPDC1+TFAP2A+ANLN	1304	0.713	0.6746	0.6674	0.6608	0.8212	0.8212	0.713	0.7074	0.685	p=2.3e-07 CI 0.6375-0.7884	p=1.6e-06 CI 0.607-0.7422	p=4.2e-06 CI 0.5984-0.7364	p=0.00063 CI 0.5674-0.7542	p=0.0011 CI 0.7168-0.9257	2.25169e-07	1.55059e-06	4.21625e-06	0.000626464	0.0011025	2.25169e-07	0.000346991	0.6375-0.7884	0.607-0.7422	0.5984-0.7364	0.5674-0.7542	0.7168-0.9257	0.808	0.742	0.63	0.745	0.607	0.857	0.827	0.703	0.442	1	0.481	0.434	0.567	0.828	0.588
FAM189A2+CYP4B1+SFTPB / DEPDC1+TFAP2A+ANLN	1324	0.7129	0.6798	0.6724	0.6793	0.7886	0.7886	0.7129	0.7066	0.688367	p=2.3e-07 CI 0.6374-0.7884	p=7.8e-07 CI 0.6132-0.7465	p=2.3e-06 CI 0.6038-0.741	p=0.00016 CI 0.5904-0.7683	p=0.003 CI 0.6694-0.9079	2.28083e-07	7.79245e-07	2.25903e-06	0.00016017	0.00297683	2.28083e-07	0.000628053	0.6374-0.7884	0.6132-0.7465	0.6038-0.741	0.5904-0.7683	0.6694-0.9079	0.708	0.68	0.643	0.565	0.572	0.714	0.704	0.757	0.837	1	0.667	0.592	0.543	0.49	0.552
FAM189A2+CYP4B1+B3GNT8 / DEPDC1+TFAP2A+ANLN	1284	0.7128	0.6819	0.6817	0.6729	0.7765	0.7765	0.7128	0.70516	0.692133	p=2.3e-07 CI 0.6363-0.7893	p=5.9e-07 CI 0.6144-0.7495	p=6.7e-07 CI 0.6141-0.7493	p=0.00026 CI 0.5838-0.7621	p=0.0042 CI 0.6549-0.8981	2.31033e-07	5.88652e-07	6.71661e-07	0.000259843	0.00421093	2.31033e-07	0.000894453	0.6363-0.7893	0.6144-0.7495	0.6141-0.7493	0.5838-0.7621	0.6549-0.8981	0.796	0.728	0.655	0.505	0.538	0.838	0.794	0.532	0.86	1	0.519	0.487	0.764	0.408	0.515
TMEM59+CYP4B1+SFTPB / DEPDC1+TFAP2A+ANLN	2604	0.7127	0.6785	0.6738	0.6793	0.7576	0.7576	0.7127	0.70038	0.688333	p=2.3e-07 CI 0.6379-0.7876	p=9.3e-07 CI 0.6123-0.7447	p=1.9e-06 CI 0.6053-0.7424	p=0.00016 CI 0.5907-0.7679	p=0.0071 CI 0.6285-0.8866	2.32522e-07	9.30063e-07	1.88431e-06	0.00016017	0.00706449	2.32522e-07	0.00144554	0.6379-0.7876	0.6123-0.7447	0.6053-0.7424	0.5907-0.7679	0.6285-0.8866	0.723	0.697	0.639	0.555	0.514	0.737	0.733	0.748	0.86	1	0.63	0.566	0.543	0.471	0.491
FAM189A2+TMEM59+CYP2B7P / DEPDC1+TFAP2A+ANLN	1124	0.7126	0.68	0.6726	0.646	0.7523	0.7523	0.7126	0.6927	0.6884	p=2.4e-07 CI 0.6379-0.7874	p=7.6e-07 CI 0.612-0.7481	p=2.2e-06 CI 0.6042-0.7411	p=0.0017 CI 0.5529-0.739	p=0.0081 CI 0.5979-0.9066	2.35527e-07	7.59721e-07	2.19859e-06	0.00169934	0.00812237	2.35527e-07	0.00196498	0.6379-0.7874	0.612-0.7481	0.6042-0.7411	0.5529-0.739	0.5979-0.9066	0.754	0.722	0.655	0.7	0.728	0.784	0.78	0.523	0.465	0.75	0.556	0.513	0.772	0.764	0.727
TMEM59+CYP4B1+B3GNT8 / DEPDC1+TFAP2A+ANLN	2564	0.7126	0.6807	0.6868	0.6771	0.75	0.75	0.7126	0.70144	0.693367	p=2.4e-07 CI 0.6374-0.7878	p=7e-07 CI 0.6142-0.7472	p=3.4e-07 CI 0.6194-0.7542	p=0.00019 CI 0.589-0.7651	p=0.0086 CI 0.6193-0.8807	2.37044e-07	6.95022e-07	3.36293e-07	0.000189952	0.0086168	2.37044e-07	0.0017616	0.6374-0.7878	0.6142-0.7472	0.6194-0.7542	0.589-0.7651	0.6193-0.8807	0.72	0.7	0.643	0.535	0.526	0.734	0.733	0.784	0.814	1	0.63	0.579	0.52	0.459	0.503
FAM189A2+TMEM59+CYP4B1 / DEPDC1+KIF4A+TFAP2A	1060	0.7121	0.6833	0.6826	0.6719	0.8068	0.8068	0.7121	0.71134	0.692667	p=2.5e-07 CI 0.6369-0.7873	p=4.9e-07 CI 0.6164-0.7502	p=6e-07 CI 0.6146-0.7505	p=0.00028 CI 0.5808-0.763	p=0.0017 CI 0.6919-0.9217	2.51126e-07	4.88491e-07	5.99261e-07	0.000280727	0.00172894	2.51126e-07	0.000402201	0.6369-0.7873	0.6164-0.7502	0.6146-0.7505	0.5808-0.763	0.6919-0.9217	0.703	0.686	0.66	0.61	0.59	0.714	0.715	0.685	0.744	1	0.63	0.579	0.638	0.573	0.57
FAM189A2+TMEM59+CYP4B1+CYP2B7P / DEPDC1+KIF4A+TFAP2A+ANLN	3983	0.7118	0.6741	0.6723	0.6595	0.7902	0.7902	0.7118	0.70158	0.686067	p=2.6e-07 CI 0.6364-0.7873	p=1.6e-06 CI 0.606-0.7423	p=2.3e-06 CI 0.6036-0.7411	p=0.00069 CI 0.5671-0.7518	p=0.0028 CI 0.6675-0.9128	2.59294e-07	1.64914e-06	2.27953e-06	0.00068765	0.00284807	2.59294e-07	0.000707981	0.6364-0.7873	0.606-0.7423	0.6036-0.7411	0.5671-0.7518	0.6675-0.9128	0.747	0.751	0.643	0.72	0.584	0.77	0.834	0.658	0.465	1	0.593	0.447	0.63	0.79	0.564
TMEM59+CYP4B1 / DEPDC1+TFAP2A	438	0.7115	0.6819	0.6816	0.6832	0.8288	0.8288	0.7115	0.7174	0.691667	p=2.7e-07 CI 0.6366-0.7865	p=5.9e-07 CI 0.6164-0.7474	p=6.8e-07 CI 0.6133-0.7498	p=0.00012 CI 0.5918-0.7745	p=0.00086 CI 0.7381-0.9195	2.69434e-07	5.92437e-07	6.84518e-07	0.00011865	0.00086392	2.69434e-07	0.000196823	0.6366-0.7865	0.6164-0.7474	0.6133-0.7498	0.5918-0.7745	0.7381-0.9195	0.822	0.72	0.643	0.695	0.642	0.874	0.783	0.64	0.628	1	0.481	0.487	0.646	0.713	0.624
TMEM59+CYP4B1+SFTPB / KIF4A+TFAP2A+ANLN	2613	0.7115	0.6802	0.68	0.6832	0.7439	0.7439	0.7115	0.69976	0.690567	p=2.7e-07 CI 0.6366-0.7863	p=7.5e-07 CI 0.6141-0.7462	p=8.4e-07 CI 0.6118-0.7482	p=0.00012 CI 0.5953-0.771	p=0.01 CI 0.613-0.8749	2.71161e-07	7.45387e-07	8.42506e-07	0.00011865	0.0100665	2.71161e-07	0.0020374	0.6366-0.7863	0.6141-0.7462	0.6118-0.7482	0.5953-0.771	0.613-0.8749	0.71	0.677	0.647	0.545	0.491	0.72	0.704	0.757	0.86	1	0.648	0.579	0.551	0.459	0.467
FAM189A2+TMEM59+CYP4B1+SFTPB / DEPDC1+KIF4A+TFAP2A+ANLN	3998	0.7114	0.6786	0.6767	0.6756	0.7614	0.7614	0.7114	0.70074	0.6889	p=2.7e-07 CI 0.6353-0.7875	p=9.2e-07 CI 0.6112-0.7459	p=1.3e-06 CI 0.6084-0.745	p=0.00021 CI 0.5869-0.7643	p=0.0064 CI 0.6273-0.8954	2.74647e-07	9.24224e-07	1.30565e-06	0.000212601	0.00638521	2.74647e-07	0.00132006	0.6353-0.7875	0.6112-0.7459	0.6084-0.745	0.5869-0.7643	0.6273-0.8954	0.749	0.717	0.639	0.545	0.52	0.773	0.769	0.748	0.86	1	0.593	0.526	0.543	0.459	0.497
FAM189A2+TMEM59+SFTPB / KIF4A+TFAP2A+ANLN	1153	0.7113	0.6879	0.6844	0.6675	0.6742	0.7113	0.7113	0.68506	0.694533	p=2.8e-07 CI 0.6358-0.7868	p=2.6e-07 CI 0.6208-0.755	p=4.7e-07 CI 0.6168-0.752	p=0.00039 CI 0.5783-0.7566	p=0.049 CI 0.4901-0.8584	2.78175e-07	2.59292e-07	4.67255e-07	0.000389192	0.0485712	2.59292e-07	0.00979229	0.6358-0.7868	0.6208-0.755	0.6168-0.752	0.5783-0.7566	0.4901-0.8584	0.703	0.649	0.647	0.56	0.636	0.711	0.65	0.658	0.767	0.75	0.648	0.645	0.638	0.503	0.63
TMEM59+CYP2B7P / TFAP2A+ANLN	494	0.7112	0.6768	0.6752	0.6361	0.697	0.7112	0.7112	0.67926	0.687733	p=2.8e-07 CI 0.6399-0.7824	p=1.2e-06 CI 0.6111-0.7424	p=1.6e-06 CI 0.6065-0.7438	p=0.0032 CI 0.5409-0.7312	p=0.03 CI 0.5385-0.8554	2.81748e-07	1.17284e-06	1.58406e-06	0.00316741	0.0303473	2.81748e-07	0.00670356	0.6399-0.7824	0.6111-0.7424	0.6065-0.7438	0.5409-0.7312	0.5385-0.8554	0.547	0.592	0.647	0.76	0.636	0.504	0.556	0.604	0.419	0.75	0.833	0.724	0.685	0.854	0.63
FAM189A2+CYP4B1+CYP2B7P / KIF4A+TFAP2A+ANLN	1313	0.711	0.6744	0.6738	0.6629	0.8114	0.8114	0.711	0.7067	0.6864	p=2.9e-07 CI 0.6357-0.7863	p=1.6e-06 CI 0.6068-0.7421	p=1.9e-06 CI 0.6051-0.7426	p=0.00054 CI 0.5701-0.7557	p=0.0015 CI 0.7047-0.918	2.89026e-07	1.58931e-06	1.88431e-06	0.000541204	0.00150278	2.89026e-07	0.00040955	0.6357-0.7863	0.6068-0.7421	0.6051-0.7426	0.5701-0.7557	0.7047-0.918	0.781	0.742	0.655	0.74	0.63	0.821	0.819	0.532	0.442	1	0.519	0.461	0.764	0.822	0.612
CYP4B1+B3GNT8 / TFAP2A+ANLN	614	0.711	0.6836	0.6913	0.6833	0.7576	0.7576	0.711	0.70536	0.6953	p=2.9e-07 CI 0.6349-0.7871	p=4.7e-07 CI 0.6177-0.7496	p=1.8e-07 CI 0.6241-0.7585	p=0.00012 CI 0.5962-0.7704	p=0.0071 CI 0.6391-0.8761	2.8719e-07	4.66895e-07	1.80917e-07	0.000117276	0.00706449	1.80917e-07	0.00143654	0.6349-0.7871	0.6177-0.7496	0.6241-0.7585	0.5962-0.7704	0.6391-0.8761	0.757	0.72	0.655	0.73	0.572	0.787	0.783	0.712	0.512	1	0.556	0.487	0.606	0.79	0.552
FAM189A2+CYP4B1+SFTPB / KIF4A+TFAP2A+ANLN	1333	0.7108	0.6812	0.6778	0.6827	0.7735	0.7735	0.7108	0.7052	0.689933	p=2.9e-07 CI 0.6347-0.7869	p=6.5e-07 CI 0.6144-0.7479	p=1.1e-06 CI 0.6095-0.7461	p=0.00012 CI 0.5947-0.7707	p=0.0046 CI 0.6488-0.8982	2.94603e-07	6.52088e-07	1.12572e-06	0.000122866	0.00458354	2.94603e-07	0.000941696	0.6347-0.7869	0.6144-0.7479	0.6095-0.7461	0.5947-0.7707	0.6488-0.8982	0.679	0.686	0.634	0.555	0.543	0.678	0.718	0.775	0.86	1	0.685	0.566	0.512	0.471	0.521
FAM189A2+CACNA2D2+TMEM59 / DEPDC1+TFAP2A+ANLN	764	0.7106	0.6835	0.6801	0.6694	0.7205	0.7205	0.7106	0.69282	0.6914	p=3e-07 CI 0.6327-0.7885	p=4.8e-07 CI 0.6142-0.7528	p=8.3e-07 CI 0.6125-0.7476	p=0.00034 CI 0.5799-0.7588	p=0.018 CI 0.551-0.8899	3.02201e-07	4.76036e-07	8.34621e-07	0.000338129	0.0178738	3.02201e-07	0.00364271	0.6327-0.7885	0.6142-0.7528	0.6125-0.7476	0.5799-0.7588	0.551-0.8899	0.783	0.742	0.634	0.585	0.642	0.812	0.801	0.721	0.721	0.75	0.593	0.526	0.559	0.548	0.636
CYP4B1+CYP2B7P / TFAP2A+ANLN	629	0.7105	0.6736	0.6696	0.6648	0.822	0.822	0.7105	0.7081	0.684567	p=3.1e-07 CI 0.636-0.785	p=1.8e-06 CI 0.6073-0.7399	p=3.2e-06 CI 0.6005-0.7388	p=0.00047 CI 0.5706-0.759	p=0.0011 CI 0.7341-0.9099	3.06071e-07	1.76449e-06	3.20486e-06	0.000471772	0.00107618	3.06071e-07	0.000310645	0.636-0.785	0.6073-0.7399	0.6005-0.7388	0.5706-0.759	0.7341-0.9099	0.657	0.756	0.63	0.725	0.688	0.653	0.852	0.784	0.535	1	0.685	0.408	0.496	0.777	0.673
TMEM59+CYP4B1+CYP2B7P / KIF4A+TFAP2A+ANLN	2593	0.7105	0.6732	0.6779	0.6658	0.7841	0.7841	0.7105	0.7023	0.6872	p=3.1e-07 CI 0.6362-0.7848	p=1.9e-06 CI 0.606-0.7404	p=1.1e-06 CI 0.6093-0.7465	p=0.00044 CI 0.5732-0.7584	p=0.0034 CI 0.67-0.8981	3.06071e-07	1.86457e-06	1.10498e-06	0.000437897	0.00339518	3.06071e-07	0.000767271	0.6362-0.7848	0.606-0.7404	0.6093-0.7465	0.5732-0.7584	0.67-0.8981	0.708	0.674	0.647	0.71	0.59	0.714	0.7	0.694	0.535	1	0.667	0.579	0.606	0.758	0.57
FAM189A2+TMEM59+CYP4B1 / RRM2+TFAP2A+ANLN	1070	0.7104	0.6857	0.6936	0.6903	0.8136	0.8136	0.7104	0.71872	0.696567	p=3.1e-07 CI 0.636-0.7848	p=3.5e-07 CI 0.6194-0.752	p=1.3e-07 CI 0.6264-0.7607	p=6.7e-05 CI 0.6003-0.7802	p=0.0014 CI 0.7018-0.9255	3.09988e-07	3.53072e-07	1.31356e-07	6.71788e-05	0.00140013	1.31356e-07	0.000293622	0.636-0.7848	0.6194-0.752	0.6264-0.7607	0.6003-0.7802	0.7018-0.9255	0.827	0.637	0.655	0.76	0.601	0.885	0.639	0.658	0.488	1	0.444	0.632	0.654	0.834	0.582
FAM189A2+TMEM59+B3GNT8 / DEPDC1+TFAP2A+ANLN	1104	0.7104	0.6892	0.6934	0.6602	0.6811	0.7104	0.7104	0.68686	0.697667	p=3.1e-07 CI 0.6347-0.786	p=2.2e-07 CI 0.6217-0.7567	p=1.3e-07 CI 0.6269-0.7599	p=0.00065 CI 0.5709-0.7495	p=0.042 CI 0.4997-0.8624	3.09988e-07	2.16816e-07	1.34024e-07	0.000653009	0.042361	1.34024e-07	0.00860294	0.6347-0.786	0.6217-0.7567	0.6269-0.7599	0.5709-0.7495	0.4997-0.8624	0.754	0.722	0.66	0.455	0.63	0.782	0.773	0.595	0.93	0.75	0.574	0.539	0.717	0.325	0.624
FAM189A2+CYP4B1 / DEPDC1+TFAP2A	123	0.7102	0.6836	0.6748	0.6737	0.8538	0.8538	0.7102	0.71922	0.689533	p=3.2e-07 CI 0.634-0.7864	p=4.7e-07 CI 0.617-0.7503	p=1.7e-06 CI 0.6064-0.7431	p=0.00025 CI 0.5815-0.7659	p=0.00037 CI 0.7723-0.9353	3.15955e-07	4.66895e-07	1.67353e-06	0.000245822	0.000373195	3.15955e-07	0.000124295	0.634-0.7864	0.617-0.7503	0.6064-0.7431	0.5815-0.7659	0.7723-0.9353	0.835	0.782	0.647	0.675	0.711	0.885	0.884	0.559	0.605	1	0.5	0.408	0.724	0.694	0.697
FAM189A2+CYP2B7P / TFAP2A+ANLN	179	0.7102	0.6809	0.6726	0.6403	0.7515	0.7515	0.7102	0.6911	0.6879	p=3.2e-07 CI 0.6362-0.7843	p=6.8e-07 CI 0.6138-0.7479	p=2.2e-06 CI 0.604-0.7411	p=0.0024 CI 0.5465-0.7342	p=0.0083 CI 0.6018-0.9013	3.15955e-07	6.77532e-07	2.21856e-06	0.00243001	0.00828433	3.15955e-07	0.00214351	0.6362-0.7843	0.6138-0.7479	0.604-0.7411	0.5465-0.7342	0.6018-0.9013	0.526	0.541	0.647	0.68	0.786	0.479	0.473	0.505	0.535	0.75	0.833	0.789	0.772	0.72	0.788
FAM189A2+TMEM59+CYP4B1+B3GNT8 / DEPDC1+KIF4A+TFAP2A+ANLN	3968	0.7102	0.6804	0.6871	0.6703	0.747	0.747	0.7102	0.699	0.692567	p=3.2e-07 CI 0.6342-0.7862	p=7.2e-07 CI 0.613-0.7478	p=3.2e-07 CI 0.6198-0.7544	p=0.00032 CI 0.5814-0.7592	p=0.0093 CI 0.6061-0.8879	3.17968e-07	7.22073e-07	3.23445e-07	0.000316727	0.009317	3.17968e-07	0.00192702	0.6342-0.7862	0.613-0.7478	0.6198-0.7544	0.5814-0.7592	0.6061-0.8879	0.771	0.694	0.651	0.5	0.514	0.807	0.733	0.577	0.884	1	0.537	0.553	0.717	0.395	0.491
FAM189A2+CYP4B1+B3GNT8 / KIF4A+TFAP2A+ANLN	1293	0.7097	0.6825	0.6911	0.6775	0.7644	0.7644	0.7097	0.70504	0.694433	p=3.4e-07 CI 0.6334-0.786	p=5.5e-07 CI 0.6155-0.7494	p=1.9e-07 CI 0.6239-0.7582	p=0.00018 CI 0.5888-0.7662	p=0.0059 CI 0.6379-0.8909	3.38793e-07	5.48531e-07	1.86396e-07	0.00018361	0.00588408	1.86396e-07	0.00121375	0.6334-0.786	0.6155-0.7494	0.6239-0.7582	0.5888-0.7662	0.6379-0.8909	0.764	0.705	0.66	0.515	0.543	0.796	0.755	0.586	0.86	1	0.556	0.526	0.724	0.42	0.521
CYP4B1+B3GNT8+CYP2B7P / DEPDC1+TFAP2A+ANLN	3004	0.7097	0.6698	0.6652	0.6526	0.7591	0.7591	0.7097	0.69128	0.681567	p=3.4e-07 CI 0.6338-0.7856	p=2.9e-06 CI 0.6024-0.7372	p=5.6e-06 CI 0.5961-0.7342	p=0.0011 CI 0.5612-0.7441	p=0.0068 CI 0.6387-0.8795	3.38793e-07	2.86875e-06	5.57684e-06	0.00109568	0.00678548	3.38793e-07	0.00157799	0.6338-0.7856	0.6024-0.7372	0.5961-0.7342	0.5612-0.7441	0.6387-0.8795	0.693	0.652	0.639	0.71	0.566	0.7	0.664	0.712	0.488	1	0.648	0.605	0.575	0.771	0.545
TMEM59+SFTPB / TFAP2A+ANLN	509	0.7097	0.6879	0.6823	0.6618	0.6167	0.7097	0.7097	0.67168	0.6933	p=3.4e-07 CI 0.6369-0.7826	p=2.6e-07 CI 0.6224-0.7534	p=6.2e-07 CI 0.6141-0.7504	p=0.00058 CI 0.5709-0.7527	p=0.13 CI 0.4232-0.8101	3.36653e-07	2.59292e-07	6.22517e-07	0.000582393	0.133602	2.59292e-07	0.0268371	0.6369-0.7826	0.6224-0.7534	0.6141-0.7504	0.5709-0.7527	0.4232-0.8101	0.669	0.569	0.655	0.58	0.792	0.669	0.505	0.703	0.767	0.5	0.667	0.803	0.614	0.529	0.806
FAM189A2+SFTPB / TFAP2A+ANLN	194	0.7096	0.6889	0.6761	0.6598	0.6727	0.7096	0.7096	0.68142	0.691533	p=3.4e-07 CI 0.6348-0.7844	p=2.3e-07 CI 0.6225-0.7553	p=1.4e-06 CI 0.608-0.7442	p=0.00067 CI 0.57-0.7495	p=0.05 CI 0.4888-0.8567	3.40947e-07	2.27134e-07	1.40567e-06	0.000673595	0.0500456	2.27134e-07	0.0101442	0.6348-0.7844	0.6225-0.7553	0.608-0.7442	0.57-0.7495	0.4888-0.8567	0.72	0.663	0.647	0.62	0.607	0.737	0.668	0.532	0.674	0.75	0.611	0.645	0.748	0.605	0.6
FAM189A2+CYP4B1+CYP2B7P+SFTPB / DEPDC1+KIF4A+TFAP2A+ANLN	4328	0.7094	0.6713	0.6634	0.6602	0.7742	0.7742	0.7094	0.6957	0.681367	p=3.5e-07 CI 0.633-0.7857	p=2.4e-06 CI 0.6033-0.7394	p=6.9e-06 CI 0.5944-0.7324	p=0.00065 CI 0.5694-0.751	p=0.0045 CI 0.6457-0.9028	3.51913e-07	2.36472e-06	6.92185e-06	0.000653009	0.00448773	3.51913e-07	0.00103008	0.633-0.7857	0.6033-0.7394	0.5944-0.7324	0.5694-0.751	0.6457-0.9028	0.72	0.686	0.626	0.73	0.555	0.734	0.718	0.757	0.465	1	0.63	0.566	0.512	0.803	0.533
TMEM59+CYP4B1+B3GNT8 / KIF4A+TFAP2A+ANLN	2573	0.7094	0.6813	0.6953	0.6811	0.7356	0.7356	0.7094	0.70054	0.695333	p=3.5e-07 CI 0.6339-0.7848	p=6.4e-07 CI 0.6151-0.7475	p=1e-07 CI 0.6283-0.7624	p=0.00014 CI 0.5931-0.7691	p=0.012 CI 0.601-0.8702	3.51913e-07	6.43813e-07	1.02038e-07	0.000139554	0.0124049	1.02038e-07	0.00250912	0.6339-0.7848	0.6151-0.7475	0.6283-0.7624	0.5931-0.7691	0.601-0.8702	0.715	0.694	0.66	0.75	0.538	0.731	0.733	0.721	0.465	1	0.611	0.553	0.606	0.828	0.515
FAM189A2+TMEM59+HLF / KIF4A+TFAP2A+ANLN	1093	0.7036	0.6925	0.7094	0.6725	0.7159	0.7159	0.7094	0.69878	0.701833	p=7e-07 CI 0.6294-0.7778	p=1.4e-07 CI 0.6258-0.7592	p=1.3e-08 CI 0.6432-0.7756	p=0.00027 CI 0.5836-0.7614	p=0.02 CI 0.5693-0.8625	7.04005e-07	1.3563e-07	1.26533e-08	0.000268609	0.0198711	1.26533e-08	0.00402812	0.6294-0.7778	0.6258-0.7592	0.6432-0.7756	0.5836-0.7614	0.5693-0.8625	0.769	0.748	0.697	0.48	0.671	0.804	0.812	0.486	0.907	0.75	0.537	0.513	0.882	0.363	0.667
FAM189A2+TMEM59+CYP4B1+SFTPB / DEPDC1+RRM2+TFAP2A+ANLN	3995	0.7092	0.6773	0.6767	0.6818	0.7705	0.7705	0.7092	0.7031	0.687733	p=3.6e-07 CI 0.6335-0.785	p=1.1e-06 CI 0.6101-0.7445	p=1.3e-06 CI 0.6084-0.7449	p=0.00013 CI 0.5937-0.7699	p=0.005 CI 0.6412-0.8997	3.58655e-07	1.09494e-06	1.30565e-06	0.000131721	0.00498531	3.58655e-07	0.00102396	0.6335-0.785	0.6101-0.7445	0.6084-0.7449	0.5937-0.7699	0.6412-0.8997	0.706	0.686	0.643	0.57	0.52	0.714	0.718	0.739	0.814	1	0.648	0.566	0.559	0.503	0.497
TMEM59+CYP2B7P+SFTPB / DEPDC1+TFAP2A+ANLN	2724	0.7091	0.672	0.6584	0.6433	0.6902	0.7091	0.7091	0.6746	0.679833	p=3.6e-07 CI 0.6343-0.7839	p=2.2e-06 CI 0.6043-0.7397	p=1.3e-05 CI 0.5892-0.7277	p=0.002 CI 0.5521-0.7346	p=0.035 CI 0.5286-0.8517	3.63219e-07	2.18521e-06	1.25322e-05	0.00201603	0.0350968	3.63219e-07	0.00742558	0.6343-0.7839	0.6043-0.7397	0.5892-0.7277	0.5521-0.7346	0.5286-0.8517	0.667	0.575	0.626	0.595	0.653	0.667	0.527	0.73	0.674	0.75	0.667	0.75	0.535	0.573	0.648
TMEM59+CYP4B1+CYP2B7P+SFTPB / DEPDC1+KIF4A+TFAP2A+ANLN	5993	0.7086	0.6696	0.6639	0.6606	0.7492	0.7492	0.7086	0.69038	0.6807	p=3.9e-07 CI 0.6327-0.7844	p=3e-06 CI 0.6021-0.7371	p=6.5e-06 CI 0.5948-0.733	p=0.00063 CI 0.5698-0.7515	p=0.0088 CI 0.6178-0.8807	3.86889e-07	2.95625e-06	6.51692e-06	0.000633005	0.00878738	3.86889e-07	0.00188605	0.6327-0.7844	0.6021-0.7371	0.5948-0.733	0.5698-0.7515	0.6178-0.8807	0.708	0.669	0.626	0.55	0.52	0.717	0.697	0.739	0.791	1	0.648	0.566	0.528	0.484	0.497
TMEM59+CYP4B1+HLF / DEPDC1+TFAP2A+ANLN	2544	0.7085	0.6828	0.6943	0.6799	0.7879	0.7879	0.7085	0.71068	0.6952	p=3.9e-07 CI 0.6339-0.783	p=5.2e-07 CI 0.6168-0.7488	p=1.2e-07 CI 0.6269-0.7617	p=0.00015 CI 0.5894-0.7704	p=0.003 CI 0.6801-0.8956	3.91798e-07	5.24383e-07	1.18764e-07	0.000153	0.00304316	1.18764e-07	0.000639438	0.6339-0.783	0.6168-0.7488	0.6269-0.7617	0.5894-0.7704	0.6801-0.8956	0.769	0.507	0.676	0.75	0.613	0.804	0.408	0.613	0.488	1	0.537	0.868	0.732	0.822	0.594
CYP4B1+CYP2B7P+SFTPB / DEPDC1+TFAP2A+ANLN	3044	0.7082	0.668	0.6572	0.659	0.7712	0.7712	0.7082	0.69272	0.6778	p=4.1e-07 CI 0.6327-0.7836	p=3.6e-06 CI 0.6007-0.7352	p=1.4e-05 CI 0.5877-0.7268	p=0.00071 CI 0.5677-0.7503	p=0.0049 CI 0.6518-0.8906	4.06888e-07	3.62268e-06	1.44392e-05	0.000709241	0.00488203	4.06888e-07	0.00112195	0.6327-0.7836	0.6007-0.7352	0.5877-0.7268	0.5677-0.7503	0.6518-0.8906	0.696	0.66	0.622	0.695	0.555	0.703	0.682	0.748	0.558	1	0.648	0.579	0.512	0.732	0.533
FAM189A2+CYP4B1 / KIF4A+TFAP2A	130	0.7081	0.6841	0.6855	0.6814	0.8447	0.8447	0.7081	0.72076	0.692567	p=4.1e-07 CI 0.6314-0.7847	p=4.4e-07 CI 0.6174-0.7507	p=4e-07 CI 0.6175-0.7534	p=0.00014 CI 0.5902-0.7726	p=0.00051 CI 0.7576-0.9318	4.12042e-07	4.40477e-07	4.04344e-07	0.00013637	0.000509535	4.04344e-07	0.000129432	0.6314-0.7847	0.6174-0.7507	0.6175-0.7534	0.5902-0.7726	0.7576-0.9318	0.818	0.765	0.655	0.635	0.665	0.866	0.859	0.64	0.674	1	0.5	0.421	0.669	0.624	0.648
FAM189A2+TMEM59 / KIF4A+TFAP2A	100	0.7081	0.7002	0.702	0.6612	0.7023	0.7081	0.7081	0.69476	0.703433	p=4.1e-07 CI 0.6347-0.7814	p=4.4e-08 CI 0.6343-0.7661	p=3.9e-08 CI 0.6356-0.7684	p=0.00061 CI 0.5699-0.7526	p=0.027 CI 0.5187-0.8858	4.12042e-07	4.44749e-08	3.87215e-08	0.000607212	0.0270328	3.87215e-08	0.00552811	0.6347-0.7814	0.6343-0.7661	0.6356-0.7684	0.5699-0.7526	0.5187-0.8858	0.779	0.756	0.676	0.705	0.786	0.818	0.83	0.532	0.535	0.75	0.519	0.487	0.803	0.752	0.788
FAM189A2+TMEM59+CYP2B7P / KIF4A+TFAP2A+ANLN	1133	0.7079	0.6785	0.6801	0.6475	0.7311	0.7311	0.7079	0.68902	0.688833	p=4.2e-07 CI 0.633-0.7828	p=9.3e-07 CI 0.6104-0.7466	p=8.3e-07 CI 0.612-0.7482	p=0.0015 CI 0.5552-0.7397	p=0.014 CI 0.5717-0.8904	4.1989e-07	9.30063e-07	8.34621e-07	0.00154365	0.0138687	4.1989e-07	0.0030829	0.633-0.7828	0.6104-0.7466	0.612-0.7482	0.5552-0.7397	0.5717-0.8904	0.754	0.606	0.66	0.59	0.694	0.784	0.581	0.532	0.674	0.75	0.556	0.697	0.772	0.567	0.691
FAM189A2+TMEM59+CYP4B1+HLF / DEPDC1+KIF4A+TFAP2A+ANLN	3953	0.7078	0.6835	0.6933	0.6747	0.7833	0.7833	0.7078	0.70852	0.694867	p=4.3e-07 CI 0.6328-0.7828	p=4.8e-07 CI 0.6164-0.7506	p=1.4e-07 CI 0.626-0.7607	p=0.00023 CI 0.5847-0.7648	p=0.0035 CI 0.6606-0.906	4.25202e-07	4.76036e-07	1.35378e-07	0.000227376	0.00346983	1.35378e-07	0.000739649	0.6328-0.7828	0.6164-0.7506	0.626-0.7607	0.5847-0.7648	0.6606-0.906	0.747	0.72	0.668	0.615	0.584	0.773	0.773	0.613	0.674	1	0.574	0.526	0.717	0.599	0.564
CYP4B1+CYP2B7P+SFTPB / KIF4A+TFAP2A+ANLN	3053	0.7076	0.6695	0.6627	0.6611	0.7553	0.7553	0.7076	0.69124	0.679933	p=4.3e-07 CI 0.6319-0.7834	p=3e-06 CI 0.6022-0.7367	p=7.5e-06 CI 0.5934-0.732	p=0.00061 CI 0.57-0.7521	p=0.0075 CI 0.6296-0.881	4.33291e-07	2.99197e-06	7.54217e-06	0.000613568	0.00750199	4.33291e-07	0.00162531	0.6319-0.7834	0.6022-0.7367	0.5934-0.732	0.57-0.7521	0.6296-0.881	0.696	0.66	0.63	0.545	0.52	0.7	0.682	0.739	0.814	1	0.667	0.579	0.535	0.471	0.497
TMEM59+B3GNT8 / TFAP2A+ANLN	479	0.707	0.6898	0.7076	0.6563	0.572	0.7076	0.7076	0.66654	0.701467	p=4.7e-07 CI 0.634-0.78	p=2e-07 CI 0.6245-0.7551	p=1.7e-08 CI 0.6423-0.7729	p=0.00085 CI 0.5673-0.7454	p=0.25 CI 0.3806-0.7634	4.67155e-07	1.98841e-07	1.67506e-08	0.000852454	0.247283	1.67506e-08	0.0496273	0.634-0.78	0.6245-0.7551	0.6423-0.7729	0.5673-0.7454	0.3806-0.7634	0.703	0.581	0.651	0.58	0.74	0.72	0.534	0.667	0.698	0.5	0.593	0.75	0.638	0.548	0.752
FAM189A2+CACNA2D2+CYP4B1 / DEPDC1+TFAP2A+ANLN	804	0.7075	0.6737	0.67	0.6798	0.7955	0.7955	0.7075	0.7053	0.683733	p=4.4e-07 CI 0.6297-0.7854	p=1.8e-06 CI 0.6052-0.7422	p=3.1e-06 CI 0.6016-0.7384	p=0.00015 CI 0.5909-0.7686	p=0.0024 CI 0.6789-0.912	4.38766e-07	1.75369e-06	3.06523e-06	0.000154764	0.00243601	4.38766e-07	0.000519205	0.6297-0.7854	0.6052-0.7422	0.6016-0.7384	0.5909-0.7686	0.6789-0.912	0.803	0.751	0.626	0.585	0.584	0.846	0.841	0.82	0.767	1	0.519	0.421	0.457	0.535	0.564
TMEM59+CYP4B1+B3GNT8+CYP2B7P / DEPDC1+KIF4A+TFAP2A+ANLN	5963	0.7075	0.6693	0.6686	0.6543	0.7417	0.7417	0.7075	0.68828	0.6818	p=4.4e-07 CI 0.6319-0.7831	p=3.1e-06 CI 0.6016-0.737	p=3.7e-06 CI 0.5996-0.7375	p=0.00098 CI 0.5634-0.7452	p=0.011 CI 0.607-0.8764	4.41528e-07	3.06463e-06	3.66121e-06	0.000981735	0.0106626	4.41528e-07	0.00233031	0.6319-0.7831	0.6016-0.737	0.5996-0.7375	0.5634-0.7452	0.607-0.8764	0.713	0.686	0.643	0.51	0.561	0.725	0.718	0.712	0.837	1	0.63	0.566	0.583	0.42	0.539
FAM189A2+TMEM59+HLF / RRM2+TFAP2A+ANLN	1090	0.6982	0.6895	0.7075	0.6752	0.7227	0.7227	0.7075	0.69862	0.6984	p=1.3e-06 CI 0.6235-0.7729	p=2.1e-07 CI 0.6222-0.7567	p=1.7e-08 CI 0.6412-0.7737	p=0.00022 CI 0.5866-0.7637	p=0.017 CI 0.5799-0.8656	1.32631e-06	2.08333e-07	1.71143e-08	0.000219872	0.0169411	1.71143e-08	0.0034325	0.6235-0.7729	0.6222-0.7567	0.6412-0.7737	0.5866-0.7637	0.5799-0.8656	0.749	0.686	0.693	0.69	0.717	0.784	0.711	0.568	0.581	0.75	0.519	0.592	0.803	0.72	0.715
FAM189A2+TMEM59+CYP4B1 / TFAP2A+MYBL2+ANLN	1075	0.7074	0.6816	0.6866	0.6749	0.7864	0.7864	0.7074	0.70738	0.691867	p=4.5e-07 CI 0.6334-0.7813	p=6.2e-07 CI 0.6157-0.7475	p=3.5e-07 CI 0.6187-0.7545	p=0.00022 CI 0.5828-0.7669	p=0.0032 CI 0.6692-0.9035	4.47103e-07	6.15639e-07	3.46251e-07	0.000224848	0.00317982	3.46251e-07	0.000681215	0.6334-0.7813	0.6157-0.7475	0.6187-0.7545	0.5828-0.7669	0.6692-0.9035	0.764	0.671	0.664	0.74	0.572	0.801	0.697	0.45	0.465	1	0.519	0.579	0.85	0.815	0.552
FAM189A2+CACNA2D2+TMEM59+CYP4B1 / DEPDC1+KIF4A+TFAP2A+ANLN	3263	0.7074	0.6743	0.6737	0.6753	0.7712	0.7712	0.7074	0.70038	0.685133	p=4.5e-07 CI 0.63-0.7848	p=1.6e-06 CI 0.6056-0.7431	p=1.9e-06 CI 0.6054-0.742	p=0.00022 CI 0.5866-0.7641	p=0.0049 CI 0.6445-0.8979	4.47103e-07	1.60902e-06	1.91892e-06	0.000217423	0.00488203	4.47103e-07	0.00102069	0.63-0.7848	0.6056-0.7431	0.6054-0.742	0.5866-0.7641	0.6445-0.8979	0.776	0.725	0.639	0.58	0.566	0.807	0.787	0.649	0.767	1	0.574	0.5	0.63	0.529	0.545
FAM189A2+CYP4B1+B3GNT8+SFTPB / DEPDC1+KIF4A+TFAP2A+ANLN	4313	0.7073	0.6759	0.6743	0.6719	0.7364	0.7364	0.7073	0.69316	0.685833	p=4.5e-07 CI 0.6307-0.784	p=1.3e-06 CI 0.6084-0.7434	p=1.8e-06 CI 0.6061-0.7426	p=0.00028 CI 0.5839-0.7599	p=0.012 CI 0.5962-0.8766	4.49916e-07	1.31191e-06	1.76784e-06	0.000280727	0.0121745	4.49916e-07	0.00249174	0.6307-0.784	0.6084-0.7434	0.6061-0.7426	0.5839-0.7599	0.5962-0.8766	0.735	0.669	0.647	0.52	0.509	0.756	0.69	0.739	0.884	1	0.593	0.592	0.567	0.42	0.485
FAM189A2+TMEM59+CYP4B1+CYP2B7P / DEPDC1+RRM2+TFAP2A+ANLN	3980	0.7072	0.672	0.6724	0.664	0.7992	0.7992	0.7072	0.70296	0.683867	p=4.6e-07 CI 0.6319-0.7825	p=2.2e-06 CI 0.604-0.74	p=2.3e-06 CI 0.6037-0.7411	p=5e-04 CI 0.5724-0.7557	p=0.0022 CI 0.6824-0.9161	4.58457e-07	2.17196e-06	2.25903e-06	0.000497437	0.00217555	4.58457e-07	0.000535576	0.6319-0.7825	0.604-0.74	0.6037-0.7411	0.5724-0.7557	0.6824-0.9161	0.74	0.595	0.639	0.565	0.595	0.765	0.567	0.667	0.744	1	0.574	0.697	0.614	0.516	0.576
FAM189A2+CYP4B1+B3GNT8+CYP2B7P / DEPDC1+KIF4A+TFAP2A+ANLN	4298	0.7072	0.6708	0.6687	0.6555	0.7591	0.7591	0.7072	0.69226	0.682233	p=4.6e-07 CI 0.6306-0.7838	p=2.5e-06 CI 0.6025-0.7391	p=3.6e-06 CI 0.5999-0.7374	p=0.00091 CI 0.5646-0.7463	p=0.0068 CI 0.6257-0.8925	4.58457e-07	2.52757e-06	3.62895e-06	0.000905813	0.00678548	4.58457e-07	0.00153958	0.6306-0.7838	0.6025-0.7391	0.5999-0.7374	0.5646-0.7463	0.6257-0.8925	0.749	0.677	0.643	0.575	0.549	0.779	0.708	0.577	0.721	1	0.556	0.566	0.701	0.535	0.527
FAM189A2+CYP2B7P+SFTPB / DEPDC1+TFAP2A+ANLN	1444	0.7072	0.6731	0.6587	0.6436	0.7152	0.7152	0.7072	0.67956	0.679667	p=4.6e-07 CI 0.6309-0.7836	p=1.9e-06 CI 0.6049-0.7414	p=1.2e-05 CI 0.5895-0.7278	p=0.002 CI 0.5518-0.7354	p=0.02 CI 0.5519-0.8784	4.55593e-07	1.87602e-06	1.22216e-05	0.00197837	0.0202218	4.55593e-07	0.00444294	0.6309-0.7836	0.6049-0.7414	0.5895-0.7278	0.5518-0.7354	0.5519-0.8784	0.698	0.603	0.626	0.61	0.682	0.706	0.581	0.721	0.651	0.75	0.648	0.684	0.543	0.599	0.679
CYP4B1+B3GNT8+CYP2B7P / KIF4A+TFAP2A+ANLN	3013	0.7071	0.6703	0.6713	0.6556	0.7432	0.7432	0.7071	0.6895	0.6829	p=4.6e-07 CI 0.6308-0.7834	p=2.7e-06 CI 0.6028-0.7379	p=2.6e-06 CI 0.6025-0.74	p=9e-04 CI 0.5648-0.7464	p=0.01 CI 0.6168-0.8696	4.61339e-07	2.68488e-06	2.60921e-06	0.000896711	0.0102619	4.61339e-07	0.00223287	0.6308-0.7834	0.6028-0.7379	0.6025-0.74	0.5648-0.7464	0.6168-0.8696	0.723	0.643	0.647	0.585	0.578	0.742	0.653	0.73	0.698	1	0.593	0.605	0.575	0.554	0.558
TMEM59+HLF / KIF4A+TFAP2A	460	0.6898	0.6871	0.7071	0.6572	0.6523	0.7071	0.7071	0.6787	0.694667	p=3.4e-06 CI 0.6152-0.7644	p=2.9e-07 CI 0.6209-0.7533	p=1.8e-08 CI 0.6404-0.7738	p=8e-04 CI 0.5684-0.7461	p=0.074 CI 0.521-0.7835	3.44743e-06	2.91953e-07	1.80574e-08	0.000802	0.0736338	1.80574e-08	0.0148879	0.6152-0.7644	0.6209-0.7533	0.6404-0.7738	0.5684-0.7461	0.521-0.7835	0.652	0.669	0.676	0.57	0.543	0.65	0.671	0.568	0.721	0.875	0.667	0.658	0.772	0.529	0.527
FAM189A2+TMEM59+CYP4B1+SFTPB / RRM2+KIF4A+TFAP2A+ANLN	4002	0.707	0.6766	0.6813	0.6836	0.7598	0.7598	0.707	0.70166	0.6883	p=4.7e-07 CI 0.631-0.783	p=1.2e-06 CI 0.6092-0.744	p=7.1e-07 CI 0.6132-0.7493	p=0.00011 CI 0.5956-0.7716	p=0.0066 CI 0.6244-0.8953	4.70089e-07	1.19499e-06	7.10945e-07	0.000114571	0.00664966	4.70089e-07	0.00135332	0.631-0.783	0.6092-0.744	0.6132-0.7493	0.5956-0.7716	0.6244-0.8953	0.747	0.677	0.647	0.585	0.48	0.77	0.7	0.721	0.791	1	0.593	0.592	0.583	0.529	0.455
TMEM59+CYP4B1+SFTPB / RRM2+TFAP2A+ANLN	2610	0.707	0.6766	0.6798	0.6867	0.7508	0.7508	0.707	0.70018	0.6878	p=4.7e-07 CI 0.6325-0.7814	p=1.2e-06 CI 0.6107-0.7425	p=8.7e-07 CI 0.6116-0.748	p=8.9e-05 CI 0.5996-0.7739	p=0.0084 CI 0.6221-0.8794	4.70089e-07	1.19499e-06	8.66593e-07	8.94952e-05	0.00844913	4.70089e-07	0.00170823	0.6325-0.7814	0.6107-0.7425	0.6116-0.748	0.5996-0.7739	0.6221-0.8794	0.672	0.643	0.651	0.605	0.497	0.669	0.646	0.712	0.767	1	0.685	0.632	0.598	0.561	0.473
FAM189A2+TMEM59+SCGB3A2+CYP4B1 / DEPDC1+KIF4A+TFAP2A+ANLN	3878	0.707	0.6665	0.6635	0.6635	0.7485	0.7485	0.707	0.6898	0.679	p=4.7e-07 CI 0.6328-0.7812	p=4.4e-06 CI 0.5988-0.7342	p=6.9e-06 CI 0.5942-0.7327	p=0.00052 CI 0.5714-0.7555	p=0.009 CI 0.6168-0.8801	4.70089e-07	4.35363e-06	6.86257e-06	0.000518894	0.00896091	4.70089e-07	0.0018983	0.6328-0.7812	0.5988-0.7342	0.5942-0.7327	0.5714-0.7555	0.6168-0.8801	0.749	0.708	0.643	0.63	0.636	0.773	0.765	0.631	0.674	0.875	0.593	0.5	0.654	0.618	0.624
TMEM59+CYP2B7P+SFTPB / KIF4A+TFAP2A+ANLN	2733	0.707	0.6736	0.6667	0.6466	0.6735	0.707	0.707	0.67348	0.682433	p=4.7e-07 CI 0.6322-0.7818	p=1.8e-06 CI 0.6059-0.7412	p=4.6e-06 CI 0.5977-0.7356	p=0.0016 CI 0.5554-0.7377	p=0.049 CI 0.5117-0.8352	4.70089e-07	1.77535e-06	4.64355e-06	0.00163542	0.049304	4.70089e-07	0.0101893	0.6322-0.7818	0.6059-0.7412	0.5977-0.7356	0.5554-0.7377	0.5117-0.8352	0.65	0.635	0.639	0.615	0.636	0.641	0.632	0.694	0.651	0.75	0.704	0.645	0.591	0.605	0.63
CYP4B1+CYP2B7P / DEPDC1+TFAP2A	618	0.7069	0.6679	0.6574	0.6563	0.8364	0.8364	0.7069	0.70498	0.6774	p=4.8e-07 CI 0.6313-0.7824	p=3.7e-06 CI 0.6009-0.7348	p=1.4e-05 CI 0.5874-0.7273	p=0.00085 CI 0.5612-0.7515	p=0.00067 CI 0.7565-0.9162	4.76011e-07	3.66606e-06	1.42013e-05	0.000852454	0.000673676	4.76011e-07	0.000308895	0.6313-0.7824	0.6009-0.7348	0.5874-0.7273	0.5612-0.7515	0.7565-0.9162	0.73	0.7	0.63	0.71	0.711	0.751	0.747	0.676	0.581	1	0.593	0.526	0.591	0.745	0.697
FAM189A2+CYP4B1+HLF / DEPDC1+TFAP2A+ANLN	1264	0.7069	0.6823	0.6902	0.678	0.8212	0.8212	0.7069	0.71572	0.693133	p=4.7e-07 CI 0.6312-0.7826	p=5.6e-07 CI 0.6154-0.7492	p=2.1e-07 CI 0.6227-0.7577	p=0.00018 CI 0.5874-0.7685	p=0.0011 CI 0.7239-0.9185	4.73041e-07	5.59204e-07	2.09954e-07	0.000177466	0.0011025	2.09954e-07	0.000256242	0.6312-0.7826	0.6154-0.7492	0.6227-0.7577	0.5874-0.7685	0.7239-0.9185	0.779	0.64	0.66	0.675	0.734	0.815	0.643	0.658	0.605	0.875	0.537	0.632	0.661	0.694	0.727
CYP4B1+SFTPB / TFAP2A+ANLN	644	0.7069	0.6787	0.6733	0.6826	0.7576	0.7576	0.7069	0.69982	0.6863	p=4.8e-07 CI 0.6323-0.7814	p=9.1e-07 CI 0.6133-0.744	p=2e-06 CI 0.6045-0.7421	p=0.00012 CI 0.5947-0.7704	p=0.0071 CI 0.6383-0.8768	4.76011e-07	9.12651e-07	2.02643e-06	0.000124302	0.00706449	4.76011e-07	0.00143844	0.6323-0.7814	0.6133-0.744	0.6045-0.7421	0.5947-0.7704	0.6383-0.8768	0.693	0.578	0.639	0.58	0.543	0.7	0.527	0.757	0.814	1	0.648	0.763	0.535	0.516	0.521
FAM189A2+TMEM59+HLF / DEPDC1+TFAP2A+ANLN	1084	0.7069	0.6926	0.7006	0.6618	0.7288	0.7288	0.7069	0.69814	0.700033	p=4.7e-07 CI 0.6326-0.7813	p=1.3e-07 CI 0.6258-0.7595	p=4.8e-08 CI 0.6339-0.7672	p=0.00058 CI 0.5707-0.7529	p=0.015 CI 0.5806-0.877	4.73041e-07	1.33809e-07	4.77086e-08	0.000582393	0.0146548	4.77086e-08	0.00304757	0.6326-0.7813	0.6258-0.7595	0.6339-0.7672	0.5707-0.7529	0.5806-0.877	0.745	0.725	0.689	0.72	0.705	0.773	0.78	0.55	0.535	0.75	0.556	0.526	0.811	0.771	0.703
TMEM59+CYP4B1+B3GNT8+SFTPB / DEPDC1+KIF4A+TFAP2A+ANLN	5978	0.7069	0.6737	0.6746	0.6697	0.7159	0.7159	0.7069	0.68816	0.685067	p=4.7e-07 CI 0.6309-0.7829	p=1.8e-06 CI 0.6066-0.7408	p=1.7e-06 CI 0.6063-0.743	p=0.00033 CI 0.5814-0.758	p=0.02 CI 0.5706-0.8612	4.73041e-07	1.75369e-06	1.70442e-06	0.00033085	0.0198711	4.73041e-07	0.00404118	0.6309-0.7829	0.6066-0.7408	0.6063-0.743	0.5814-0.758	0.5706-0.8612	0.73	0.646	0.643	0.53	0.462	0.751	0.65	0.73	0.86	1	0.593	0.632	0.567	0.439	0.436
FAM189A2+TMEM59+CYP2B7P+SFTPB / DEPDC1+KIF4A+TFAP2A+ANLN	4088	0.7069	0.6733	0.6662	0.6503	0.7106	0.7106	0.7069	0.68146	0.682133	p=4.7e-07 CI 0.6301-0.7837	p=1.8e-06 CI 0.6045-0.7422	p=4.9e-06 CI 0.5975-0.735	p=0.0013 CI 0.5593-0.7413	p=0.022 CI 0.542-0.8792	4.73041e-07	1.83062e-06	4.89375e-06	0.00128316	0.0224377	4.73041e-07	0.00474561	0.6301-0.7837	0.6045-0.7422	0.5975-0.735	0.5593-0.7413	0.542-0.8792	0.72	0.686	0.634	0.615	0.746	0.734	0.718	0.73	0.628	0.625	0.63	0.566	0.551	0.611	0.752
FAM189A2+CACNA2D2+TMEM59 / KIF4A+TFAP2A+ANLN	773	0.7068	0.6832	0.6848	0.6718	0.7038	0.7068	0.7068	0.69008	0.6916	p=4.8e-07 CI 0.6291-0.7845	p=4.9e-07 CI 0.6141-0.7523	p=4.4e-07 CI 0.6174-0.7523	p=0.00028 CI 0.5826-0.7609	p=0.026 CI 0.527-0.8806	4.82004e-07	4.94836e-07	4.41035e-07	0.000283835	0.0261433	4.41035e-07	0.00528571	0.6291-0.7845	0.6141-0.7523	0.6174-0.7523	0.5826-0.7609	0.527-0.8806	0.783	0.72	0.651	0.505	0.85	0.812	0.765	0.703	0.884	0.5	0.593	0.553	0.606	0.401	0.867
FAM189A2+CYP4B1+CYP2B7P / DEPDC1+KIF4A+TFAP2A	1300	0.7067	0.6688	0.6634	0.6538	0.8152	0.8152	0.7067	0.70158	0.679633	p=4.9e-07 CI 0.6308-0.7825	p=3.3e-06 CI 0.6007-0.7368	p=6.9e-06 CI 0.594-0.7328	p=0.001 CI 0.5606-0.747	p=0.0013 CI 0.7088-0.9215	4.88071e-07	3.27328e-06	6.92185e-06	0.00101168	0.0013353	4.88071e-07	0.000471534	0.6308-0.7825	0.6007-0.7368	0.594-0.7328	0.5606-0.747	0.7088-0.9215	0.805	0.756	0.647	0.585	0.647	0.854	0.848	0.64	0.698	1	0.481	0.421	0.654	0.554	0.63
TMEM59+CYP4B1+CYP2B7P / DEPDC1+KIF4A+TFAP2A	2580	0.7067	0.6654	0.6644	0.6552	0.7902	0.7902	0.7067	0.69638	0.678833	p=4.9e-07 CI 0.6311-0.7822	p=5e-06 CI 0.5974-0.7335	p=6.1e-06 CI 0.5949-0.7339	p=0.00092 CI 0.5617-0.7486	p=0.0028 CI 0.6783-0.902	4.88071e-07	4.95573e-06	6.13464e-06	0.00092427	0.00284807	4.88071e-07	0.000756783	0.6311-0.7822	0.5974-0.7335	0.5949-0.7339	0.5617-0.7486	0.6783-0.902	0.669	0.711	0.643	0.715	0.578	0.667	0.765	0.685	0.488	1	0.685	0.513	0.606	0.777	0.558
FAM189A2+TMEM59+CYP4B1+SFTPB / DEPDC1+TFAP2A+MYBL2+ANLN	4000	0.7067	0.6736	0.671	0.672	0.7553	0.7553	0.7067	0.69572	0.683767	p=4.9e-07 CI 0.6314-0.782	p=1.8e-06 CI 0.6064-0.7407	p=2.7e-06 CI 0.6022-0.7397	p=0.00028 CI 0.5822-0.7619	p=0.0075 CI 0.6191-0.8915	4.85028e-07	1.77535e-06	2.70455e-06	0.000277651	0.00750199	4.85028e-07	0.00155692	0.6314-0.782	0.6064-0.7407	0.6022-0.7397	0.5822-0.7619	0.6191-0.8915	0.74	0.708	0.651	0.55	0.509	0.762	0.758	0.423	0.814	1	0.593	0.526	0.85	0.478	0.485
CYP4B1+B3GNT8+SFTPB / DEPDC1+TFAP2A+ANLN	3024	0.7067	0.674	0.6685	0.6706	0.7265	0.7265	0.7067	0.68926	0.683067	p=4.9e-07 CI 0.6305-0.7829	p=1.7e-06 CI 0.6071-0.7409	p=3.7e-06 CI 0.5999-0.7372	p=0.00031 CI 0.5833-0.7578	p=0.015 CI 0.5938-0.8592	4.85028e-07	1.67986e-06	3.69375e-06	0.000309877	0.015479	4.85028e-07	0.00315895	0.6305-0.7829	0.6071-0.7409	0.5999-0.7372	0.5833-0.7578	0.5938-0.8592	0.693	0.663	0.634	0.54	0.497	0.7	0.686	0.676	0.86	1	0.648	0.579	0.598	0.452	0.473
FAM189A2+CYP4B1+CYP2B7P / RRM2+TFAP2A+ANLN	1310	0.7066	0.6721	0.6736	0.6666	0.8205	0.8205	0.7066	0.70788	0.6841	p=4.9e-07 CI 0.6315-0.7817	p=2.1e-06 CI 0.6046-0.7396	p=1.9e-06 CI 0.6049-0.7423	p=0.00042 CI 0.5741-0.759	p=0.0011 CI 0.7201-0.9208	4.91131e-07	2.14568e-06	1.93645e-06	0.000415097	0.00112941	4.91131e-07	0.000309817	0.6315-0.7817	0.6046-0.7396	0.6049-0.7423	0.5741-0.759	0.7201-0.9208	0.81	0.629	0.639	0.73	0.642	0.863	0.628	0.694	0.465	1	0.463	0.632	0.591	0.803	0.624
TMEM59+CYP4B1+CYP2B7P / RRM2+TFAP2A+ANLN	2590	0.7066	0.6706	0.6756	0.6694	0.7932	0.7932	0.7066	0.70308	0.684267	p=4.9e-07 CI 0.6324-0.7807	p=2.6e-06 CI 0.6035-0.7377	p=1.5e-06 CI 0.6069-0.7443	p=0.00034 CI 0.5772-0.7616	p=0.0026 CI 0.6839-0.9025	4.9421e-07	2.60509e-06	1.49918e-06	0.000338129	0.0026055	4.9421e-07	0.000589646	0.6324-0.7807	0.6035-0.7377	0.6069-0.7443	0.5772-0.7616	0.6839-0.9025	0.681	0.618	0.647	0.725	0.601	0.686	0.606	0.685	0.535	1	0.648	0.658	0.614	0.777	0.582
CYP2B7P+SFTPB / TFAP2A+ANLN	734	0.7065	0.6725	0.6554	0.6387	0.6705	0.7065	0.7065	0.66872	0.678133	p=5e-07 CI 0.6323-0.7806	p=2e-06 CI 0.6051-0.7399	p=1.8e-05 CI 0.5858-0.725	p=0.0027 CI 0.5467-0.7308	p=0.052 CI 0.5103-0.8306	5.00424e-07	2.03116e-06	1.78977e-05	0.00268916	0.0523239	5.00424e-07	0.0110067	0.6323-0.7806	0.6051-0.7399	0.5858-0.725	0.5467-0.7308	0.5103-0.8306	0.596	0.606	0.639	0.625	0.618	0.571	0.574	0.604	0.628	0.75	0.759	0.724	0.669	0.624	0.612
CYP4B1+HLF+CYP2B7P / DEPDC1+TFAP2A+ANLN	2964	0.7064	0.672	0.6738	0.662	0.8068	0.8068	0.7064	0.7042	0.684067	p=5e-07 CI 0.6315-0.7813	p=2.2e-06 CI 0.6052-0.7388	p=1.9e-06 CI 0.6049-0.7427	p=0.00058 CI 0.5678-0.7561	p=0.0017 CI 0.7107-0.9029	5.03559e-07	2.17196e-06	1.88431e-06	0.000576337	0.00172894	5.03559e-07	0.000461967	0.6315-0.7813	0.6052-0.7388	0.6049-0.7427	0.5678-0.7561	0.7107-0.9029	0.74	0.609	0.634	0.695	0.636	0.768	0.596	0.73	0.581	1	0.556	0.658	0.551	0.726	0.618
FAM189A2+TMEM59+CYP4B1+CYP2B7P / RRM2+KIF4A+TFAP2A+ANLN	3987	0.7063	0.673	0.6774	0.6643	0.7879	0.7879	0.7063	0.70178	0.685567	p=5.1e-07 CI 0.6311-0.7816	p=1.9e-06 CI 0.6049-0.741	p=1.2e-06 CI 0.609-0.7459	p=0.00049 CI 0.5728-0.7559	p=0.003 CI 0.6684-0.9073	5.06713e-07	1.9225e-06	1.17922e-06	0.00048702	0.00304316	5.06713e-07	0.000706757	0.6311-0.7816	0.6049-0.741	0.609-0.7459	0.5728-0.7559	0.6684-0.9073	0.725	0.612	0.647	0.595	0.584	0.748	0.592	0.667	0.698	1	0.574	0.684	0.63	0.567	0.564
FAM189A2+CYP4B1+SFTPB / DEPDC1+KIF4A+TFAP2A	1320	0.7063	0.6745	0.6669	0.6731	0.7742	0.7742	0.7063	0.699	0.682567	p=5.1e-07 CI 0.6297-0.783	p=1.6e-06 CI 0.6072-0.7419	p=4.5e-06 CI 0.5979-0.7358	p=0.00026 CI 0.5846-0.7616	p=0.0045 CI 0.6524-0.8961	5.06713e-07	1.56984e-06	4.52308e-06	0.000256981	0.00448773	5.06713e-07	0.000950262	0.6297-0.783	0.6072-0.7419	0.5979-0.7358	0.5846-0.7616	0.6524-0.8961	0.686	0.711	0.63	0.555	0.538	0.689	0.765	0.757	0.86	1	0.667	0.513	0.52	0.471	0.515
FAM189A2+SCGB3A2+CYP4B1 / DEPDC1+TFAP2A+ANLN	1164	0.7063	0.6633	0.6557	0.6636	0.7644	0.7644	0.7063	0.69066	0.6751	p=5.1e-07 CI 0.6316-0.7809	p=6.5e-06 CI 0.5956-0.731	p=1.7e-05 CI 0.5861-0.7253	p=0.00051 CI 0.5709-0.7563	p=0.0059 CI 0.6476-0.8812	5.09886e-07	6.48162e-06	1.73187e-05	0.000513451	0.00588408	5.09886e-07	0.00128437	0.6316-0.7809	0.5956-0.731	0.5861-0.7253	0.5709-0.7563	0.6476-0.8812	0.779	0.725	0.639	0.66	0.682	0.812	0.801	0.577	0.628	0.875	0.556	0.447	0.693	0.669	0.673
FAM189A2+CYP2B7P+SFTPB / KIF4A+TFAP2A+ANLN	1453	0.7063	0.6734	0.664	0.6457	0.7038	0.7063	0.7063	0.67864	0.681233	p=5.1e-07 CI 0.6298-0.7829	p=1.8e-06 CI 0.6049-0.7419	p=6.5e-06 CI 0.5951-0.7328	p=0.0017 CI 0.5541-0.7373	p=0.026 CI 0.5402-0.8674	5.06713e-07	1.81944e-06	6.46095e-06	0.00173214	0.0261433	5.06713e-07	0.00557684	0.6298-0.7829	0.6049-0.7419	0.5951-0.7328	0.5541-0.7373	0.5402-0.8674	0.703	0.612	0.634	0.625	0.642	0.714	0.596	0.739	0.651	0.75	0.63	0.671	0.543	0.618	0.636
TMEM59+B3GNT8+CYP2B7P / DEPDC1+TFAP2A+ANLN	2684	0.7063	0.6698	0.6665	0.6312	0.6697	0.7063	0.7063	0.6687	0.680867	p=5.1e-07 CI 0.631-0.7815	p=2.9e-06 CI 0.6018-0.7378	p=4.7e-06 CI 0.5979-0.7351	p=0.0042 CI 0.5401-0.7222	p=0.053 CI 0.5051-0.8343	5.09886e-07	2.86875e-06	4.72556e-06	0.00424677	0.0531014	5.09886e-07	0.0114713	0.631-0.7815	0.6018-0.7378	0.5979-0.7351	0.5401-0.7222	0.5051-0.8343	0.669	0.535	0.634	0.555	0.382	0.672	0.466	0.721	0.698	1	0.648	0.789	0.559	0.516	0.352
TMEM59+CYP4B1+SFTPB / DEPDC1+KIF4A+TFAP2A	2600	0.7062	0.6731	0.6694	0.6746	0.753	0.753	0.7062	0.69526	0.6829	p=5.2e-07 CI 0.6306-0.7818	p=1.9e-06 CI 0.6064-0.7398	p=3.3e-06 CI 0.6006-0.7383	p=0.00023 CI 0.5859-0.7633	p=0.008 CI 0.6241-0.882	5.1629e-07	1.88754e-06	3.29154e-06	0.000229929	0.00796319	5.1629e-07	0.00163976	0.6306-0.7818	0.6064-0.7398	0.6006-0.7383	0.5859-0.7633	0.6241-0.882	0.727	0.703	0.634	0.555	0.491	0.739	0.736	0.766	0.86	1	0.648	0.579	0.52	0.471	0.467
FAM189A2+TMEM59+B3GNT8+CYP2B7P / DEPDC1+KIF4A+TFAP2A+ANLN	4058	0.7062	0.6734	0.671	0.6402	0.6985	0.7062	0.7062	0.67786	0.683533	p=5.1e-07 CI 0.6298-0.7827	p=1.8e-06 CI 0.6046-0.7423	p=2.7e-06 CI 0.6025-0.7394	p=0.0025 CI 0.5496-0.7308	p=0.029 CI 0.5338-0.8632	5.13079e-07	1.80832e-06	2.70455e-06	0.0024526	0.0293677	5.13079e-07	0.00636506	0.6298-0.7827	0.6046-0.7423	0.6025-0.7394	0.5496-0.7308	0.5338-0.8632	0.718	0.694	0.643	0.495	0.416	0.737	0.729	0.766	0.837	1	0.593	0.566	0.535	0.401	0.388
FAM189A2+TMEM59+CYP4B1+B3GNT8 / DEPDC1+RRM2+TFAP2A+ANLN	3965	0.7061	0.6773	0.6855	0.675	0.7606	0.7606	0.7061	0.7009	0.689633	p=5.2e-07 CI 0.6302-0.782	p=1.1e-06 CI 0.6096-0.745	p=4e-07 CI 0.6181-0.7528	p=0.00022 CI 0.5867-0.7634	p=0.0065 CI 0.6289-0.8923	5.22771e-07	1.09494e-06	4.04344e-07	0.000222347	0.00651624	4.04344e-07	0.00134812	0.6302-0.782	0.6096-0.745	0.6181-0.7528	0.5867-0.7634	0.6289-0.8923	0.718	0.7	0.643	0.65	0.538	0.737	0.74	0.766	0.605	1	0.593	0.553	0.535	0.662	0.515
FAM189A2+HLF / TFAP2A+ANLN	149	0.7005	0.6949	0.706	0.6651	0.725	0.725	0.706	0.6983	0.700467	p=1e-06 CI 0.6248-0.7763	p=9.7e-08 CI 0.6281-0.7616	p=2.1e-08 CI 0.6398-0.7721	p=0.00046 CI 0.5754-0.7547	p=0.016 CI 0.5938-0.8562	1.01033e-06	9.72221e-08	2.14264e-08	0.000461854	0.0160503	2.14264e-08	0.00330266	0.6248-0.7763	0.6281-0.7616	0.6398-0.7721	0.5754-0.7547	0.5938-0.8562	0.754	0.657	0.672	0.695	0.723	0.787	0.668	0.667	0.558	0.75	0.537	0.618	0.677	0.732	0.721
FAM189A2+CYP4B1+HLF / KIF4A+TFAP2A+ANLN	1273	0.7059	0.6856	0.6983	0.6809	0.8076	0.8076	0.7059	0.71566	0.6966	p=5.4e-07 CI 0.6305-0.7813	p=3.6e-07 CI 0.6193-0.7519	p=6.6e-08 CI 0.631-0.7656	p=0.00014 CI 0.5904-0.7715	p=0.0017 CI 0.706-0.9092	5.35968e-07	3.55386e-07	6.64323e-08	0.000141172	0.00168921	6.64323e-08	0.000366269	0.6305-0.7813	0.6193-0.7519	0.631-0.7656	0.5904-0.7715	0.706-0.9092	0.774	0.708	0.685	0.655	0.618	0.807	0.758	0.486	0.628	1	0.556	0.526	0.858	0.662	0.6
FAM189A2+CYP4B1+SFTPB / RRM2+TFAP2A+ANLN	1330	0.7059	0.677	0.676	0.6869	0.7841	0.7841	0.7059	0.70598	0.6863	p=5.4e-07 CI 0.6301-0.7817	p=1.1e-06 CI 0.6102-0.7438	p=1.4e-06 CI 0.6076-0.7444	p=8.8e-05 CI 0.5991-0.7746	p=0.0034 CI 0.6671-0.9011	5.35968e-07	1.12971e-06	1.41868e-06	8.84406e-05	0.00339518	5.35968e-07	0.000697342	0.6301-0.7817	0.6102-0.7438	0.6076-0.7444	0.5991-0.7746	0.6671-0.9011	0.81	0.7	0.643	0.595	0.561	0.86	0.751	0.685	0.767	1	0.481	0.513	0.606	0.548	0.539
FAM189A2+TMEM59+SFTPB / DEPDC1+KIF4A+TFAP2A	1140	0.7059	0.6796	0.6719	0.6599	0.6833	0.7059	0.7059	0.68012	0.6858	p=5.3e-07 CI 0.6293-0.7826	p=8.1e-07 CI 0.6115-0.7476	p=2.4e-06 CI 0.6036-0.7402	p=0.00067 CI 0.5707-0.7491	p=0.04 CI 0.5035-0.8632	5.32639e-07	8.09438e-07	2.4063e-06	0.000666668	0.0404397	5.32639e-07	0.00822203	0.6293-0.7826	0.6115-0.7476	0.6036-0.7402	0.5707-0.7491	0.5035-0.8632	0.698	0.669	0.63	0.53	0.63	0.706	0.69	0.712	0.814	0.75	0.648	0.592	0.559	0.452	0.624
FAM189A2+TMEM59+B3GNT8 / KIF4A+TFAP2A+ANLN	1113	0.7059	0.6887	0.7009	0.6632	0.6591	0.7059	0.7059	0.68356	0.6985	p=5.3e-07 CI 0.6307-0.7811	p=2.3e-07 CI 0.6217-0.7557	p=4.5e-08 CI 0.6348-0.7671	p=0.00053 CI 0.5742-0.7521	p=0.065 CI 0.479-0.8391	5.32639e-07	2.317e-07	4.52889e-08	0.00052994	0.0649744	4.52889e-08	0.013101	0.6307-0.7811	0.6217-0.7557	0.6348-0.7671	0.5742-0.7521	0.479-0.8391	0.786	0.759	0.668	0.54	0.601	0.829	0.845	0.541	0.791	0.75	0.5	0.447	0.78	0.471	0.594
FAM189A2+TMEM59+CYP4B1 / DEPDC1+RRM2+TFAP2A	1057	0.7058	0.6792	0.6798	0.6778	0.8197	0.8197	0.7058	0.71246	0.688267	p=5.4e-07 CI 0.6305-0.7811	p=8.5e-07 CI 0.6121-0.7463	p=8.7e-07 CI 0.6117-0.7479	p=0.00018 CI 0.5877-0.768	p=0.0012 CI 0.7126-0.9268	5.42687e-07	8.46086e-07	8.66593e-07	0.000179492	0.00115693	5.42687e-07	0.000267735	0.6305-0.7811	0.6121-0.7463	0.6117-0.7479	0.5877-0.768	0.7126-0.9268	0.793	0.637	0.651	0.585	0.601	0.838	0.639	0.685	0.744	1	0.5	0.632	0.622	0.541	0.582
CYP4B1+B3GNT8 / DEPDC1+TFAP2A	603	0.7058	0.6745	0.674	0.6709	0.7697	0.7697	0.7058	0.69898	0.684767	p=5.4e-07 CI 0.6285-0.7831	p=1.6e-06 CI 0.6075-0.7414	p=1.9e-06 CI 0.6057-0.7422	p=3e-04 CI 0.5835-0.7582	p=0.0051 CI 0.6645-0.8749	5.42687e-07	1.57955e-06	1.85031e-06	0.000303166	0.00509053	5.42687e-07	0.00107953	0.6285-0.7831	0.6075-0.7414	0.6057-0.7422	0.5835-0.7582	0.6645-0.8749	0.783	0.68	0.643	0.63	0.63	0.821	0.711	0.685	0.674	1	0.537	0.566	0.606	0.618	0.612
TMEM59+CYP4B1+HLF+CYP2B7P / DEPDC1+KIF4A+TFAP2A+ANLN	5933	0.7058	0.6717	0.6772	0.6583	0.7667	0.7667	0.7058	0.69594	0.6849	p=5.4e-07 CI 0.6312-0.7805	p=2.3e-06 CI 0.6044-0.7389	p=1.2e-06 CI 0.6085-0.7458	p=0.00075 CI 0.5653-0.7513	p=0.0055 CI 0.6438-0.8896	5.39318e-07	2.26638e-06	1.22377e-06	0.000746618	0.00553145	5.39318e-07	0.00125642	0.6312-0.7805	0.6044-0.7389	0.6085-0.7458	0.5653-0.7513	0.6438-0.8896	0.762	0.722	0.643	0.54	0.607	0.793	0.787	0.766	0.791	1	0.556	0.487	0.535	0.471	0.588
FAM189A2+CACNA2D2 / TFAP2A+ANLN	74	0.7058	0.683	0.675	0.6706	0.7152	0.7152	0.7058	0.68992	0.687933	p=5.4e-07 CI 0.627-0.7847	p=5.1e-07 CI 0.6137-0.7522	p=1.6e-06 CI 0.6071-0.743	p=0.00031 CI 0.5811-0.76	p=0.02 CI 0.545-0.8853	5.39318e-07	5.11047e-07	1.61336e-06	0.000309877	0.0202218	5.11047e-07	0.00410687	0.627-0.7847	0.6137-0.7522	0.6071-0.743	0.5811-0.76	0.545-0.8853	0.781	0.734	0.634	0.535	0.78	0.81	0.798	0.712	0.837	0.625	0.593	0.5	0.567	0.452	0.788
FAM189A2+B3GNT8+CYP2B7P / DEPDC1+TFAP2A+ANLN	1404	0.7058	0.6728	0.6652	0.6325	0.6985	0.7058	0.7058	0.67496	0.681267	p=5.4e-07 CI 0.6289-0.7828	p=2e-06 CI 0.604-0.7415	p=5.5e-06 CI 0.5966-0.7339	p=0.0039 CI 0.5415-0.7235	p=0.029 CI 0.5412-0.8557	5.39318e-07	1.97009e-06	5.5286e-06	0.0039238	0.0293677	5.39318e-07	0.0066599	0.6289-0.7828	0.604-0.7415	0.5966-0.7339	0.5415-0.7235	0.5412-0.8557	0.696	0.666	0.626	0.575	0.416	0.709	0.693	0.739	0.674	1	0.611	0.566	0.528	0.548	0.388
FAM189A2+CACNA2D2+CYP4B1 / KIF4A+TFAP2A+ANLN	813	0.7057	0.6749	0.6744	0.6818	0.7848	0.7848	0.7057	0.70432	0.685	p=5.5e-07 CI 0.6276-0.7839	p=1.5e-06 CI 0.6062-0.7436	p=1.8e-06 CI 0.6061-0.7427	p=0.00013 CI 0.5931-0.7705	p=0.0033 CI 0.6644-0.9053	5.46076e-07	1.4942e-06	1.75178e-06	0.000131721	0.00332198	5.46076e-07	0.000691499	0.6276-0.7839	0.6062-0.7436	0.6061-0.7427	0.5931-0.7705	0.6644-0.9053	0.769	0.768	0.639	0.51	0.572	0.798	0.863	0.694	0.884	1	0.574	0.421	0.591	0.408	0.552
TMEM59+HLF+B3GNT8 / KIF4A+TFAP2A+ANLN	2633	0.6943	0.6806	0.7057	0.6611	0.6318	0.7057	0.7057	0.6747	0.693533	p=2.1e-06 CI 0.619-0.7695	p=7e-07 CI 0.614-0.7473	p=2.2e-08 CI 0.6397-0.7717	p=0.00061 CI 0.5744-0.7478	p=0.1 CI 0.4833-0.7803	2.08607e-06	6.99462e-07	2.23595e-08	0.000613568	0.104905	2.23595e-08	0.0211042	0.619-0.7695	0.614-0.7473	0.6397-0.7717	0.5744-0.7478	0.4833-0.7803	0.749	0.72	0.676	0.48	0.405	0.782	0.78	0.514	0.907	1	0.537	0.5	0.819	0.363	0.376
TMEM59+CYP4B1+B3GNT8 / DEPDC1+KIF4A+TFAP2A	2560	0.7056	0.6753	0.6801	0.6709	0.7394	0.7394	0.7056	0.69426	0.687	p=5.6e-07 CI 0.6297-0.7814	p=1.4e-06 CI 0.6085-0.7421	p=8.3e-07 CI 0.612-0.7481	p=3e-04 CI 0.5831-0.7586	p=0.011 CI 0.6091-0.8697	5.56368e-07	1.42206e-06	8.34621e-07	0.000303166	0.0112893	5.56368e-07	0.00231905	0.6297-0.7814	0.6085-0.7421	0.612-0.7481	0.5831-0.7586	0.6091-0.8697	0.727	0.686	0.651	0.615	0.514	0.745	0.715	0.649	0.698	1	0.611	0.579	0.654	0.592	0.491
FAM189A2+TMEM59+B3GNT8+SFTPB / DEPDC1+KIF4A+TFAP2A+ANLN	4073	0.7056	0.6781	0.6741	0.6577	0.6598	0.7056	0.7056	0.67506	0.685933	p=5.5e-07 CI 0.6287-0.7825	p=9.8e-07 CI 0.61-0.7463	p=1.8e-06 CI 0.6061-0.7421	p=0.00078 CI 0.5693-0.7461	p=0.064 CI 0.4767-0.843	5.52917e-07	9.78068e-07	1.81689e-06	0.000777817	0.0640632	5.52917e-07	0.0129689	0.6287-0.7825	0.61-0.7463	0.6061-0.7421	0.5693-0.7461	0.4767-0.843	0.703	0.677	0.643	0.57	0.798	0.717	0.704	0.721	0.744	0.5	0.611	0.579	0.575	0.522	0.812
FAM189A2+TMEM59+CYP4B1+B3GNT8 / DEPDC1+TFAP2A+MYBL2+ANLN	3970	0.7055	0.6758	0.6802	0.6638	0.7402	0.7402	0.7055	0.6931	0.687167	p=5.6e-07 CI 0.6302-0.7809	p=1.3e-06 CI 0.6086-0.743	p=8.2e-07 CI 0.6123-0.7482	p=0.00051 CI 0.5732-0.7543	p=0.011 CI 0.5985-0.8818	5.59839e-07	1.32831e-06	8.19063e-07	0.000508061	0.0110769	5.59839e-07	0.00231754	0.6302-0.7809	0.6086-0.743	0.6123-0.7482	0.5732-0.7543	0.5985-0.8818	0.727	0.711	0.655	0.49	0.538	0.751	0.765	0.586	0.884	1	0.574	0.513	0.717	0.382	0.515
FAM189A2+TMEM59+SFTPB / RRM2+TFAP2A+ANLN	1150	0.7054	0.6838	0.6816	0.6701	0.678	0.7054	0.7054	0.68378	0.690267	p=5.7e-07 CI 0.6296-0.7812	p=4.5e-07 CI 0.6162-0.7515	p=6.8e-07 CI 0.6138-0.7494	p=0.00032 CI 0.5814-0.7588	p=0.045 CI 0.4937-0.8623	5.66845e-07	4.54971e-07	6.7806e-07	0.000320204	0.0450369	4.54971e-07	0.00907176	0.6296-0.7812	0.6162-0.7515	0.6138-0.7494	0.5814-0.7588	0.4937-0.8623	0.737	0.603	0.651	0.635	0.688	0.759	0.57	0.685	0.651	0.75	0.593	0.724	0.622	0.631	0.685
FAM189A2+TMEM59+SFTPB / TFAP2A+MYBL2+ANLN	1155	0.7054	0.6814	0.6746	0.655	0.6598	0.7054	0.7054	0.67524	0.687133	p=5.7e-07 CI 0.6308-0.78	p=6.4e-07 CI 0.6143-0.7484	p=1.7e-06 CI 0.6061-0.7431	p=0.00093 CI 0.5644-0.7457	p=0.064 CI 0.4767-0.843	5.66845e-07	6.35639e-07	1.70442e-06	0.000933628	0.0640632	5.66845e-07	0.0129999	0.6308-0.78	0.6143-0.7484	0.6061-0.7431	0.5644-0.7457	0.4767-0.843	0.693	0.598	0.655	0.65	0.613	0.7	0.563	0.568	0.605	0.75	0.648	0.724	0.732	0.662	0.606
FAM189A2+CYP4B1+B3GNT8 / DEPDC1+KIF4A+TFAP2A	1280	0.7052	0.6765	0.6758	0.6679	0.775	0.775	0.7052	0.70008	0.685833	p=5.8e-07 CI 0.6281-0.7823	p=1.2e-06 CI 0.6087-0.7443	p=1.5e-06 CI 0.6077-0.744	p=0.00038 CI 0.5787-0.7571	p=0.0044 CI 0.6537-0.8963	5.81112e-07	1.21754e-06	1.4584e-06	0.00037681	0.00439371	5.81112e-07	0.000954755	0.6281-0.7823	0.6087-0.7443	0.6077-0.744	0.5787-0.7571	0.6537-0.8963	0.737	0.705	0.639	0.605	0.595	0.762	0.755	0.757	0.698	1	0.574	0.526	0.535	0.58	0.576
TMEM59+CYP4B1+B3GNT8 / RRM2+TFAP2A+ANLN	2570	0.7052	0.6774	0.6926	0.6832	0.7439	0.7439	0.7052	0.70046	0.691733	p=5.8e-07 CI 0.6298-0.7805	p=1.1e-06 CI 0.6107-0.744	p=1.5e-07 CI 0.6256-0.7597	p=0.00012 CI 0.5957-0.7706	p=0.01 CI 0.6135-0.8744	5.84732e-07	1.08132e-06	1.49663e-07	0.00011865	0.0100665	1.49663e-07	0.00203739	0.6298-0.7805	0.6107-0.744	0.6256-0.7597	0.5957-0.7706	0.6135-0.8744	0.708	0.691	0.651	0.71	0.538	0.725	0.729	0.739	0.558	1	0.593	0.553	0.575	0.752	0.515
FAM189A2+CYP4B1+CYP2B7P / TFAP2A+MYBL2+ANLN	1315	0.7051	0.6693	0.6678	0.6546	0.7977	0.7977	0.7051	0.6989	0.680733	p=5.9e-07 CI 0.6302-0.7799	p=3e-06 CI 0.602-0.7367	p=4e-06 CI 0.5986-0.737	p=0.00096 CI 0.5602-0.749	p=0.0023 CI 0.6882-0.9073	5.92037e-07	3.04631e-06	4.03469e-06	0.000962225	0.00227654	5.92037e-07	0.000649289	0.6302-0.7799	0.602-0.7367	0.5986-0.737	0.5602-0.749	0.6882-0.9073	0.701	0.739	0.643	0.725	0.63	0.714	0.819	0.486	0.465	1	0.611	0.447	0.78	0.796	0.612
FAM189A2+SCGB3A2+CYP4B1 / KIF4A+TFAP2A+ANLN	1173	0.7051	0.6665	0.6619	0.6667	0.7485	0.7485	0.7051	0.68974	0.677833	p=5.9e-07 CI 0.6305-0.7796	p=4.4e-06 CI 0.599-0.734	p=8.3e-06 CI 0.5925-0.7313	p=0.00041 CI 0.5743-0.7591	p=0.009 CI 0.6207-0.8762	5.92037e-07	4.35363e-06	8.28565e-06	0.000410671	0.00896091	5.92037e-07	0.00187696	0.6305-0.7796	0.599-0.734	0.5925-0.7313	0.5743-0.7591	0.6207-0.8762	0.754	0.711	0.647	0.66	0.671	0.779	0.769	0.577	0.628	0.875	0.593	0.5	0.709	0.669	0.661
FAM189A2+CACNA2D2+CYP4B1+CYP2B7P / DEPDC1+KIF4A+TFAP2A+ANLN	3443	0.705	0.6666	0.6626	0.6633	0.7811	0.7811	0.705	0.69572	0.678067	p=6e-07 CI 0.6272-0.7828	p=4.3e-06 CI 0.5974-0.7358	p=7.7e-06 CI 0.5935-0.7316	p=0.00052 CI 0.5724-0.7542	p=0.0037 CI 0.6595-0.9026	5.95723e-07	4.30251e-06	7.67244e-06	0.00052439	0.00370271	5.95723e-07	0.000847933	0.6272-0.7828	0.5974-0.7358	0.5935-0.7316	0.5724-0.7542	0.6595-0.9026	0.735	0.742	0.618	0.515	0.572	0.756	0.819	0.838	0.837	1	0.593	0.461	0.425	0.427	0.552
FAM189A2+CYP4B1+CYP2B7P+SFTPB / DEPDC1+RRM2+TFAP2A+ANLN	4325	0.7049	0.6682	0.6612	0.6627	0.7818	0.7818	0.7049	0.69576	0.6781	p=6e-07 CI 0.6289-0.7809	p=3.5e-06 CI 0.6003-0.7361	p=9e-06 CI 0.5921-0.7304	p=0.00055 CI 0.5722-0.7532	p=0.0036 CI 0.6556-0.908	6.0316e-07	3.51638e-06	9.02172e-06	0.000546918	0.00362357	6.0316e-07	0.000836726	0.6289-0.7809	0.6003-0.7361	0.5921-0.7304	0.5722-0.7532	0.6556-0.908	0.684	0.677	0.643	0.735	0.561	0.689	0.711	0.405	0.465	1	0.648	0.553	0.85	0.809	0.539
CACNA2D2+TMEM59+CYP4B1+CYP2B7P / DEPDC1+KIF4A+TFAP2A+ANLN	4823	0.7049	0.6639	0.6638	0.6643	0.7667	0.7667	0.7049	0.69272	0.677533	p=6e-07 CI 0.6281-0.7818	p=6e-06 CI 0.5951-0.7326	p=6.6e-06 CI 0.5946-0.7329	p=0.00049 CI 0.5734-0.7553	p=0.0055 CI 0.6414-0.8919	5.9943e-07	6.01011e-06	6.63024e-06	0.00048702	0.00553145	5.9943e-07	0.00120634	0.6281-0.7818	0.5951-0.7326	0.5946-0.7329	0.5734-0.7553	0.6414-0.8919	0.779	0.748	0.63	0.495	0.566	0.815	0.827	0.676	0.86	1	0.537	0.461	0.591	0.395	0.545
FAM189A2+CYP4B1+HLF+CYP2B7P / DEPDC1+KIF4A+TFAP2A+ANLN	4268	0.7048	0.673	0.6762	0.6596	0.7909	0.7909	0.7048	0.7009	0.684667	p=6.1e-07 CI 0.6292-0.7805	p=1.9e-06 CI 0.6053-0.7407	p=1.4e-06 CI 0.6077-0.7448	p=0.00068 CI 0.5672-0.752	p=0.0028 CI 0.6767-0.9052	6.06913e-07	1.91078e-06	1.38e-06	0.000680589	0.00278559	6.06913e-07	0.000694015	0.6292-0.7805	0.6053-0.7407	0.6077-0.7448	0.5672-0.752	0.6767-0.9052	0.779	0.756	0.651	0.63	0.607	0.821	0.848	0.586	0.628	1	0.5	0.421	0.709	0.631	0.588
FAM189A2+CYP4B1+CYP2B7P+SFTPB / RRM2+KIF4A+TFAP2A+ANLN	4332	0.7048	0.6689	0.6669	0.6635	0.775	0.775	0.7048	0.69582	0.6802	p=6.1e-07 CI 0.6288-0.7808	p=3.2e-06 CI 0.6009-0.7369	p=4.5e-06 CI 0.598-0.7357	p=0.00052 CI 0.5733-0.7537	p=0.0044 CI 0.6503-0.8997	6.10687e-07	3.23436e-06	4.52308e-06	0.000518894	0.00439371	6.10687e-07	0.000984194	0.6288-0.7808	0.6009-0.7369	0.598-0.7357	0.5733-0.7537	0.6503-0.8997	0.689	0.654	0.626	0.73	0.543	0.695	0.675	0.721	0.465	1	0.648	0.579	0.543	0.803	0.521
TMEM59+CYP4B1+CYP2B7P+SFTPB / DEPDC1+RRM2+TFAP2A+ANLN	5990	0.7048	0.6669	0.6622	0.6645	0.7538	0.7538	0.7048	0.69044	0.677967	p=6.1e-07 CI 0.6294-0.7803	p=4.2e-06 CI 0.5994-0.7344	p=8e-06 CI 0.593-0.7314	p=0.00048 CI 0.5739-0.755	p=0.0078 CI 0.6245-0.8831	6.06913e-07	4.15255e-06	8.00756e-06	0.000481887	0.00780676	6.06913e-07	0.00166028	0.6294-0.7803	0.5994-0.7344	0.593-0.7314	0.5739-0.755	0.6245-0.8831	0.742	0.632	0.622	0.535	0.52	0.768	0.635	0.766	0.814	1	0.574	0.618	0.496	0.459	0.497
FAM189A2+TMEM59+CYP4B1+SFTPB / KIF4A+TFAP2A+MYBL2+ANLN	4005	0.7048	0.6741	0.6755	0.6747	0.7447	0.7447	0.7048	0.69476	0.6848	p=6.1e-07 CI 0.6297-0.78	p=1.7e-06 CI 0.6071-0.741	p=1.5e-06 CI 0.6068-0.7442	p=0.00023 CI 0.5852-0.7642	p=0.0099 CI 0.6032-0.8862	6.06913e-07	1.65932e-06	1.52698e-06	0.000227376	0.00987435	6.06913e-07	0.0020211	0.6297-0.78	0.6071-0.741	0.6068-0.7442	0.5852-0.7642	0.6032-0.8862	0.689	0.669	0.664	0.565	0.474	0.692	0.686	0.405	0.791	1	0.667	0.605	0.89	0.503	0.448
CYP4B1+B3GNT8+CYP2B7P+SFTPB / DEPDC1+KIF4A+TFAP2A+ANLN	6263	0.7048	0.6675	0.661	0.6562	0.7273	0.7273	0.7048	0.68336	0.677767	p=6.1e-07 CI 0.6283-0.7814	p=3.8e-06 CI 0.5997-0.7353	p=9.3e-06 CI 0.5918-0.7302	p=0.00086 CI 0.5665-0.7459	p=0.015 CI 0.5915-0.863	6.06913e-07	3.82183e-06	9.25442e-06	0.000861141	0.0152	6.06913e-07	0.00321496	0.6283-0.7814	0.5997-0.7353	0.5918-0.7302	0.5665-0.7459	0.5915-0.863	0.676	0.674	0.63	0.525	0.509	0.678	0.704	0.694	0.814	1	0.667	0.566	0.575	0.446	0.485
FAM189A2+CYP4B1+B3GNT8 / RRM2+TFAP2A+ANLN	1290	0.7047	0.6793	0.689	0.6818	0.778	0.778	0.7047	0.70656	0.691	p=6.1e-07 CI 0.6286-0.7809	p=8.4e-07 CI 0.6121-0.7465	p=2.5e-07 CI 0.6218-0.7562	p=0.00013 CI 0.5938-0.7699	p=0.004 CI 0.6571-0.899	6.14484e-07	8.40755e-07	2.48301e-07	0.000131721	0.00403498	2.48301e-07	0.000833681	0.6286-0.7809	0.6121-0.7465	0.6218-0.7562	0.5938-0.7699	0.6571-0.899	0.742	0.705	0.664	0.685	0.561	0.77	0.758	0.55	0.581	1	0.556	0.513	0.764	0.713	0.539
FAM189A2+TMEM59+CYP4B1+CYP2B7P / DEPDC1+TFAP2A+MYBL2+ANLN	3985	0.7047	0.6681	0.6662	0.6501	0.7773	0.7773	0.7047	0.69328	0.679667	p=6.1e-07 CI 0.6296-0.7798	p=3.6e-06 CI 0.6002-0.7359	p=4.9e-06 CI 0.597-0.7355	p=0.0013 CI 0.5561-0.7441	p=0.0041 CI 0.6515-0.9031	6.14484e-07	3.5798e-06	4.89375e-06	0.0012958	0.00412212	6.14484e-07	0.0010854	0.6296-0.7798	0.6002-0.7359	0.597-0.7355	0.5561-0.7441	0.6515-0.9031	0.72	0.756	0.639	0.72	0.578	0.739	0.848	0.613	0.465	1	0.593	0.421	0.661	0.79	0.558
CACNA2D2+TMEM59+CYP4B1 / DEPDC1+TFAP2A+ANLN	1624	0.7047	0.6704	0.673	0.6838	0.7758	0.7758	0.7047	0.70154	0.6827	p=6.1e-07 CI 0.6283-0.7812	p=2.7e-06 CI 0.6031-0.7378	p=2.1e-06 CI 0.6045-0.7415	p=0.00011 CI 0.5951-0.7724	p=0.0043 CI 0.652-0.8995	6.14484e-07	2.65269e-06	2.10129e-06	0.000113241	0.00430145	6.14484e-07	0.000884012	0.6283-0.7812	0.6031-0.7378	0.6045-0.7415	0.5951-0.7724	0.652-0.8995	0.781	0.635	0.643	0.605	0.578	0.821	0.635	0.694	0.791	1	0.519	0.632	0.598	0.554	0.558
TMEM59+CYP2B7P / DEPDC1+TFAP2A	483	0.7047	0.6673	0.6561	0.6258	0.7174	0.7174	0.7047	0.67426	0.676033	p=6.1e-07 CI 0.6323-0.7772	p=3.9e-06 CI 0.6009-0.7337	p=1.6e-05 CI 0.5861-0.7261	p=0.0058 CI 0.5297-0.722	p=0.019 CI 0.5611-0.8738	6.14484e-07	3.93694e-06	1.64835e-05	0.00578924	0.0191853	6.14484e-07	0.00499911	0.6323-0.7772	0.6009-0.7337	0.5861-0.7261	0.5297-0.722	0.5611-0.8738	0.564	0.547	0.639	0.73	0.792	0.529	0.48	0.541	0.419	0.625	0.796	0.789	0.724	0.815	0.8
FAM189A2+TMEM59+SCGB3A2 / DEPDC1+TFAP2A+ANLN	1044	0.7047	0.6672	0.6613	0.6494	0.6765	0.7047	0.7047	0.67182	0.677733	p=6.1e-07 CI 0.6317-0.7778	p=4e-06 CI 0.5998-0.7347	p=8.9e-06 CI 0.592-0.7305	p=0.0014 CI 0.556-0.7428	p=0.046 CI 0.5071-0.8459	6.14484e-07	3.98391e-06	8.9454e-06	0.00136071	0.046425	6.14484e-07	0.00955985	0.6317-0.7778	0.5998-0.7347	0.592-0.7305	0.556-0.7428	0.5071-0.8459	0.706	0.632	0.634	0.605	0.509	0.72	0.635	0.631	0.674	0.875	0.611	0.618	0.638	0.586	0.491
FAM189A2+B3GNT8+SFTPB / DEPDC1+TFAP2A+ANLN	1424	0.7047	0.6775	0.6669	0.6529	0.6583	0.7047	0.7047	0.67206	0.683033	p=6.2e-07 CI 0.6279-0.7815	p=1.1e-06 CI 0.6094-0.7456	p=4.5e-06 CI 0.5984-0.7353	p=0.0011 CI 0.564-0.7419	p=0.066 CI 0.4777-0.8389	6.18304e-07	1.06786e-06	4.52308e-06	0.0010741	0.0658956	6.18304e-07	0.0133952	0.6279-0.7815	0.6094-0.7456	0.5984-0.7353	0.564-0.7419	0.4777-0.8389	0.735	0.584	0.639	0.605	0.63	0.759	0.545	0.73	0.698	0.75	0.574	0.724	0.559	0.58	0.624
TMEM59+B3GNT8+SFTPB / DEPDC1+TFAP2A+ANLN	2704	0.7047	0.6781	0.6741	0.6563	0.6265	0.7047	0.7047	0.66794	0.685633	p=6.1e-07 CI 0.6293-0.7801	p=9.8e-07 CI 0.6111-0.7451	p=1.8e-06 CI 0.606-0.7423	p=0.00085 CI 0.568-0.7447	p=0.11 CI 0.4475-0.8055	6.14484e-07	9.78068e-07	1.81689e-06	0.000852454	0.114393	6.14484e-07	0.0230498	0.6293-0.7801	0.6111-0.7451	0.606-0.7423	0.568-0.7447	0.4475-0.8055	0.708	0.586	0.651	0.58	0.549	0.725	0.545	0.64	0.744	0.75	0.593	0.737	0.661	0.535	0.539
FAM189A2+CYP4B1+SFTPB / TFAP2A+MYBL2+ANLN	1335	0.7046	0.6734	0.6694	0.6731	0.7591	0.7591	0.7046	0.69592	0.682467	p=6.2e-07 CI 0.6297-0.7796	p=1.8e-06 CI 0.6069-0.74	p=3.3e-06 CI 0.6003-0.7384	p=0.00026 CI 0.5835-0.7627	p=0.0068 CI 0.632-0.8862	6.22147e-07	1.80832e-06	3.32093e-06	0.000256981	0.00678548	6.22147e-07	0.00140964	0.6297-0.7796	0.6069-0.74	0.6003-0.7384	0.5835-0.7627	0.632-0.8862	0.747	0.711	0.651	0.535	0.526	0.776	0.769	0.441	0.86	1	0.556	0.5	0.835	0.446	0.503
FAM189A2+SCGB3A2+CYP4B1+B3GNT8 / DEPDC1+KIF4A+TFAP2A+ANLN	4118	0.7046	0.6659	0.6623	0.6612	0.7318	0.7318	0.7046	0.68516	0.6776	p=6.3e-07 CI 0.6295-0.7796	p=4.7e-06 CI 0.5984-0.7333	p=7.9e-06 CI 0.5932-0.7315	p=0.00061 CI 0.5705-0.752	p=0.014 CI 0.5975-0.8661	6.26013e-07	4.70038e-06	7.87187e-06	0.000607212	0.0136148	6.26013e-07	0.00284705	0.6295-0.7796	0.5984-0.7333	0.5932-0.7315	0.5705-0.752	0.5975-0.8661	0.779	0.731	0.626	0.52	0.613	0.812	0.805	0.712	0.837	0.875	0.556	0.461	0.551	0.433	0.6
FAM189A2+B3GNT8 / TFAP2A+ANLN	164	0.7046	0.69	0.695	0.6543	0.65	0.7046	0.7046	0.67878	0.696533	p=6.3e-07 CI 0.6283-0.7809	p=1.9e-07 CI 0.6228-0.7572	p=1.1e-07 CI 0.6287-0.7613	p=0.00098 CI 0.5654-0.7431	p=0.077 CI 0.4825-0.8175	6.26013e-07	1.93606e-07	1.07343e-07	0.000981735	0.0767084	1.07343e-07	0.0155382	0.6283-0.7809	0.6228-0.7572	0.6287-0.7613	0.5654-0.7431	0.4825-0.8175	0.81	0.768	0.651	0.51	0.601	0.857	0.856	0.586	0.814	0.75	0.5	0.447	0.709	0.427	0.594
TMEM59+CYP4B1 / KIF4A+TFAP2A	445	0.7045	0.6803	0.6892	0.6901	0.8106	0.8106	0.7045	0.71494	0.691333	p=6.3e-07 CI 0.6297-0.7794	p=7.3e-07 CI 0.6152-0.7454	p=2.4e-07 CI 0.6212-0.7572	p=6.8e-05 CI 0.5993-0.7809	p=0.0015 CI 0.7086-0.9126	6.29902e-07	7.31313e-07	2.41075e-07	6.79931e-05	0.00153849	2.41075e-07	0.000321618	0.6297-0.7794	0.6152-0.7454	0.6212-0.7572	0.5993-0.7809	0.7086-0.9126	0.689	0.637	0.664	0.71	0.723	0.692	0.639	0.649	0.651	0.875	0.667	0.632	0.677	0.726	0.715
FAM189A2+CYP4B1+HLF+SFTPB / DEPDC1+KIF4A+TFAP2A+ANLN	4283	0.7045	0.6762	0.6764	0.6734	0.7629	0.7629	0.7045	0.69868	0.6857	p=6.3e-07 CI 0.6285-0.7805	p=1.3e-06 CI 0.6091-0.7433	p=1.4e-06 CI 0.608-0.7447	p=0.00025 CI 0.5837-0.7631	p=0.0061 CI 0.6324-0.8934	6.33814e-07	1.26388e-06	1.35478e-06	0.000251344	0.00613011	6.33814e-07	0.00127694	0.6285-0.7805	0.6091-0.7433	0.608-0.7447	0.5837-0.7631	0.6324-0.8934	0.713	0.637	0.639	0.52	0.566	0.728	0.639	0.73	0.86	1	0.611	0.632	0.559	0.427	0.545
FAM189A2+TMEM59+CYP4B1+B3GNT8 / RRM2+KIF4A+TFAP2A+ANLN	3972	0.7045	0.6787	0.6925	0.6809	0.7485	0.7485	0.7045	0.70102	0.6919	p=6.3e-07 CI 0.6286-0.7805	p=9e-07 CI 0.6112-0.7463	p=1.5e-07 CI 0.6255-0.7595	p=0.00014 CI 0.5934-0.7685	p=0.009 CI 0.612-0.8849	6.29902e-07	9.01218e-07	1.5269e-07	0.000141172	0.00896091	1.5269e-07	0.00182075	0.6286-0.7805	0.6112-0.7463	0.6255-0.7595	0.5934-0.7685	0.612-0.8849	0.754	0.708	0.66	0.505	0.526	0.784	0.758	0.577	0.884	1	0.556	0.526	0.732	0.401	0.503
FAM189A2+CACNA2D2+TMEM59+CYP4B1 / DEPDC1+RRM2+TFAP2A+ANLN	3260	0.7044	0.6724	0.6749	0.6817	0.7795	0.7795	0.7044	0.70258	0.6839	p=6.4e-07 CI 0.6272-0.7816	p=2.1e-06 CI 0.6038-0.7411	p=1.6e-06 CI 0.6068-0.743	p=0.00013 CI 0.5937-0.7696	p=0.0039 CI 0.6561-0.9029	6.41708e-07	2.05609e-06	1.64318e-06	0.000133254	0.00386565	6.41708e-07	0.000800648	0.6272-0.7816	0.6038-0.7411	0.6068-0.743	0.5937-0.7696	0.6561-0.9029	0.8	0.654	0.634	0.57	0.566	0.843	0.668	0.721	0.791	1	0.519	0.605	0.559	0.51	0.545
TMEM59+CYP4B1+HLF / KIF4A+TFAP2A+ANLN	2553	0.7044	0.6823	0.7014	0.6846	0.7705	0.7705	0.7044	0.70864	0.696033	p=6.4e-07 CI 0.6301-0.7788	p=5.6e-07 CI 0.6165-0.7481	p=4.2e-08 CI 0.6342-0.7686	p=0.00011 CI 0.5945-0.7748	p=0.005 CI 0.6555-0.8854	6.37749e-07	5.59204e-07	4.21e-08	0.000105559	0.00498531	4.21e-08	0.00101842	0.6301-0.7788	0.6165-0.7481	0.6342-0.7686	0.5945-0.7748	0.6555-0.8854	0.732	0.51	0.672	0.745	0.624	0.756	0.419	0.649	0.488	1	0.574	0.842	0.693	0.815	0.606
TMEM59+CYP4B1+B3GNT8+CYP2B7P / DEPDC1+RRM2+TFAP2A+ANLN	5960	0.7044	0.6658	0.6694	0.6593	0.753	0.753	0.7044	0.69038	0.679867	p=6.4e-07 CI 0.6288-0.7799	p=4.7e-06 CI 0.5981-0.7335	p=3.3e-06 CI 0.6006-0.7382	p=0.00069 CI 0.5688-0.7498	p=0.008 CI 0.6247-0.8813	6.41708e-07	4.72812e-06	3.32093e-06	0.000694779	0.00796319	6.41708e-07	0.00173333	0.6288-0.7799	0.5981-0.7335	0.6006-0.7382	0.5688-0.7498	0.6247-0.8813	0.701	0.66	0.639	0.58	0.561	0.711	0.679	0.685	0.721	1	0.63	0.592	0.598	0.541	0.539
CYP4B1+B3GNT8+SFTPB / KIF4A+TFAP2A+ANLN	3033	0.7044	0.6745	0.6743	0.6732	0.7167	0.7167	0.7044	0.68862	0.6844	p=6.4e-07 CI 0.6284-0.7804	p=1.6e-06 CI 0.6079-0.741	p=1.8e-06 CI 0.6059-0.7428	p=0.00025 CI 0.5857-0.7608	p=0.02 CI 0.5786-0.8548	6.41708e-07	1.57955e-06	1.76784e-06	0.000254148	0.0195257	6.41708e-07	0.00395676	0.6284-0.7804	0.6079-0.741	0.6059-0.7428	0.5857-0.7608	0.5786-0.8548	0.723	0.635	0.63	0.535	0.486	0.742	0.635	0.784	0.86	1	0.593	0.632	0.496	0.446	0.461
FAM189A2+SFTPB / DEPDC1+TFAP2A	183	0.7043	0.6788	0.6579	0.6491	0.6871	0.7043	0.7043	0.67544	0.680333	p=6.5e-07 CI 0.6286-0.78	p=8.9e-07 CI 0.6116-0.7461	p=1.3e-05 CI 0.5889-0.727	p=0.0014 CI 0.5584-0.7398	p=0.037 CI 0.5092-0.865	6.45691e-07	8.89923e-07	1.32865e-05	0.0013875	0.0373953	6.45691e-07	0.00775952	0.6286-0.78	0.6116-0.7461	0.5889-0.727	0.5584-0.7398	0.5092-0.865	0.727	0.64	0.63	0.605	0.653	0.745	0.635	0.577	0.698	0.75	0.611	0.658	0.677	0.58	0.648
TMEM59+CYP2B7P+SFTPB / RRM2+TFAP2A+ANLN	2730	0.7043	0.6718	0.666	0.6507	0.6788	0.7043	0.7043	0.67432	0.6807	p=6.5e-07 CI 0.6294-0.7792	p=2.2e-06 CI 0.6039-0.7396	p=5e-06 CI 0.5971-0.7349	p=0.0012 CI 0.5605-0.7409	p=0.044 CI 0.518-0.8396	6.45691e-07	2.239e-06	5.02363e-06	0.00124591	0.0443555	6.45691e-07	0.00912187	0.6294-0.7792	0.6039-0.7396	0.5971-0.7349	0.5605-0.7409	0.518-0.8396	0.647	0.635	0.634	0.61	0.618	0.639	0.628	0.694	0.674	0.75	0.704	0.658	0.583	0.592	0.612
FAM189A2+CYP2B7P / DEPDC1+TFAP2A	168	0.7041	0.6726	0.6555	0.6297	0.7621	0.7621	0.7041	0.6848	0.6774	p=6.6e-07 CI 0.6287-0.7795	p=2e-06 CI 0.6049-0.7403	p=1.8e-05 CI 0.586-0.725	p=0.0046 CI 0.5355-0.7239	p=0.0063 CI 0.6197-0.9046	6.6186e-07	2.00651e-06	1.7606e-05	0.00463334	0.00625651	6.6186e-07	0.00218202	0.6287-0.7795	0.6049-0.7403	0.586-0.725	0.5355-0.7239	0.6197-0.9046	0.766	0.728	0.618	0.665	0.792	0.807	0.801	0.685	0.512	0.75	0.5	0.461	0.559	0.707	0.794
FAM189A2+B3GNT8+CYP2B7P / KIF4A+TFAP2A+ANLN	1413	0.7041	0.674	0.6728	0.6372	0.6939	0.7041	0.7041	0.6764	0.683633	p=6.7e-07 CI 0.627-0.7811	p=1.7e-06 CI 0.6054-0.7427	p=2.2e-06 CI 0.6045-0.741	p=0.0029 CI 0.5469-0.7276	p=0.032 CI 0.5375-0.8503	6.65963e-07	1.66956e-06	2.15916e-06	0.00294612	0.032388	6.65963e-07	0.00706773	0.627-0.7811	0.6054-0.7427	0.6045-0.741	0.5469-0.7276	0.5375-0.8503	0.769	0.677	0.634	0.63	0.422	0.81	0.711	0.766	0.605	1	0.5	0.553	0.52	0.637	0.394
FAM189A2+TMEM59+CYP4B1 / RRM2+KIF4A+TFAP2A	1066	0.704	0.6806	0.6884	0.6818	0.8091	0.8091	0.704	0.71278	0.691	p=6.7e-07 CI 0.6287-0.7792	p=7.1e-07 CI 0.6137-0.7475	p=2.7e-07 CI 0.6207-0.7561	p=0.00013 CI 0.5922-0.7714	p=0.0016 CI 0.7-0.9182	6.74242e-07	7.08423e-07	2.71252e-07	0.000131721	0.00161225	2.71252e-07	0.000349125	0.6287-0.7792	0.6137-0.7475	0.6207-0.7561	0.5922-0.7714	0.7-0.9182	0.791	0.635	0.664	0.705	0.572	0.835	0.632	0.658	0.535	1	0.5	0.645	0.669	0.752	0.552
CACNA2D2+CYP4B1+CYP2B7P / DEPDC1+TFAP2A+ANLN	1864	0.704	0.662	0.656	0.6629	0.7856	0.7856	0.704	0.6941	0.674	p=6.7e-07 CI 0.6268-0.7812	p=7.6e-06 CI 0.5936-0.7304	p=1.7e-05 CI 0.5863-0.7256	p=0.00054 CI 0.5712-0.7546	p=0.0033 CI 0.6694-0.9018	6.74242e-07	7.57613e-06	1.67575e-05	0.000541204	0.0032502	6.74242e-07	0.000763283	0.6268-0.7812	0.5936-0.7304	0.5863-0.7256	0.5712-0.7546	0.6694-0.9018	0.813	0.708	0.613	0.705	0.59	0.863	0.773	0.811	0.512	1	0.481	0.474	0.441	0.758	0.57
CYP4B1+CYP2B7P+SFTPB / RRM2+TFAP2A+ANLN	3050	0.704	0.6672	0.6616	0.6648	0.7697	0.7697	0.704	0.69346	0.6776	p=6.7e-07 CI 0.6287-0.7792	p=4e-06 CI 0.6001-0.7343	p=8.6e-06 CI 0.5922-0.7309	p=0.00047 CI 0.5738-0.7558	p=0.0051 CI 0.6497-0.8897	6.74242e-07	3.98391e-06	8.64622e-06	0.000471772	0.00509053	6.74242e-07	0.00111512	0.6287-0.7792	0.6001-0.7343	0.5922-0.7309	0.5738-0.7558	0.6497-0.8897	0.674	0.643	0.622	0.695	0.543	0.672	0.653	0.757	0.535	1	0.685	0.605	0.504	0.739	0.521
FAM189A2+CACNA2D2+TMEM59+CYP2B7P / DEPDC1+KIF4A+TFAP2A+ANLN	3308	0.704	0.671	0.6663	0.6549	0.7295	0.7295	0.704	0.68514	0.680433	p=6.7e-07 CI 0.6259-0.782	p=2.5e-06 CI 0.6012-0.7407	p=4.9e-06 CI 0.5976-0.7351	p=0.00094 CI 0.564-0.7457	p=0.014 CI 0.5718-0.8873	6.74242e-07	2.48212e-06	4.85118e-06	0.000943072	0.0143886	6.74242e-07	0.00306794	0.6259-0.782	0.6012-0.7407	0.5976-0.7351	0.564-0.7457	0.5718-0.8873	0.723	0.728	0.639	0.565	0.532	0.739	0.794	0.595	0.721	0.875	0.611	0.487	0.677	0.522	0.515
CYP4B1+CYP2B7P / DEPDC1+ANLN	620	0.7039	0.6541	0.6449	0.6436	0.8273	0.8273	0.7039	0.69476	0.667633	p=6.8e-07 CI 0.6277-0.78	p=1.9e-05 CI 0.5857-0.7226	p=5.8e-05 CI 0.5743-0.7154	p=0.002 CI 0.5475-0.7397	p=0.00091 CI 0.7181-0.9365	6.8262e-07	1.91845e-05	5.81601e-05	0.00197837	0.000907452	6.8262e-07	0.000592769	0.6277-0.78	0.5857-0.7226	0.5743-0.7154	0.5475-0.7397	0.7181-0.9365	0.603	0.575	0.622	0.73	0.578	0.58	0.531	0.712	0.419	1	0.759	0.737	0.543	0.815	0.558
FAM189A2+CYP4B1+B3GNT8+CYP2B7P / DEPDC1+RRM2+TFAP2A+ANLN	4295	0.7039	0.6686	0.6694	0.6581	0.7659	0.7659	0.7039	0.69318	0.680633	p=6.8e-07 CI 0.6274-0.7804	p=3.3e-06 CI 0.6003-0.7369	p=3.3e-06 CI 0.6008-0.7379	p=0.00075 CI 0.5677-0.7486	p=0.0056 CI 0.6378-0.894	6.78418e-07	3.3325e-06	3.32093e-06	0.000754308	0.00564685	6.78418e-07	0.0012817	0.6274-0.7804	0.6003-0.7369	0.6008-0.7379	0.5677-0.7486	0.6378-0.894	0.555	0.663	0.634	0.735	0.543	0.518	0.686	0.739	0.442	1	0.796	0.579	0.543	0.815	0.521
FAM189A2+TMEM59+CYP2B7P / DEPDC1+KIF4A+TFAP2A	1120	0.7039	0.6713	0.664	0.6341	0.7371	0.7371	0.7039	0.68208	0.679733	p=6.8e-07 CI 0.6281-0.7798	p=2.4e-06 CI 0.6024-0.7402	p=6.4e-06 CI 0.595-0.7331	p=0.0036 CI 0.5409-0.7273	p=0.012 CI 0.5758-0.8985	6.78418e-07	2.36472e-06	6.40544e-06	0.00355904	0.0119477	6.78418e-07	0.00310324	0.6281-0.7798	0.6024-0.7402	0.595-0.7331	0.5409-0.7273	0.5758-0.8985	0.713	0.691	0.626	0.465	0.809	0.731	0.726	0.748	0.86	0.625	0.593	0.566	0.52	0.357	0.818
TMEM59+HLF+CYP2B7P / DEPDC1+TFAP2A+ANLN	2644	0.7039	0.6751	0.6789	0.6405	0.7159	0.7159	0.7039	0.68286	0.685967	p=6.8e-07 CI 0.6306-0.7771	p=1.4e-06 CI 0.6084-0.7418	p=9.8e-07 CI 0.6103-0.7474	p=0.0024 CI 0.5459-0.7351	p=0.02 CI 0.5796-0.8522	6.8262e-07	1.44871e-06	9.78838e-07	0.00240761	0.0198711	6.8262e-07	0.00445637	0.6306-0.7771	0.6084-0.7418	0.6103-0.7474	0.5459-0.7351	0.5796-0.8522	0.642	0.643	0.643	0.73	0.491	0.633	0.639	0.766	0.442	1	0.704	0.658	0.535	0.809	0.467
FAM189A2+CACNA2D2+TMEM59 / RRM2+TFAP2A+ANLN	770	0.7039	0.6818	0.6852	0.6802	0.7114	0.7114	0.7039	0.6925	0.6903	p=6.8e-07 CI 0.6258-0.7819	p=6e-07 CI 0.6125-0.7512	p=4.2e-07 CI 0.6178-0.7526	p=0.00015 CI 0.5924-0.768	p=0.022 CI 0.535-0.8877	6.8262e-07	5.96244e-07	4.20273e-07	0.000149529	0.0220548	4.20273e-07	0.0044412	0.6258-0.7819	0.6125-0.7512	0.6178-0.7526	0.5924-0.768	0.535-0.8877	0.771	0.691	0.651	0.55	0.532	0.798	0.715	0.757	0.837	0.875	0.593	0.605	0.559	0.471	0.515
FAM189A2+TMEM59+SCGB3A2 / KIF4A+TFAP2A+ANLN	1053	0.7039	0.6696	0.6701	0.6532	0.6621	0.7039	0.7039	0.67178	0.6812	p=6.8e-07 CI 0.6312-0.7767	p=3e-06 CI 0.6023-0.7368	p=3e-06 CI 0.6011-0.739	p=0.0011 CI 0.5599-0.7466	p=0.061 CI 0.4806-0.8436	6.78418e-07	2.95625e-06	3.03801e-06	0.00105291	0.0613891	6.78418e-07	0.0124897	0.6312-0.7767	0.6023-0.7368	0.6011-0.739	0.5599-0.7466	0.4806-0.8436	0.727	0.575	0.66	0.63	0.642	0.751	0.534	0.658	0.651	0.75	0.574	0.724	0.661	0.624	0.636
B3GNT8+CYP2B7P+SFTPB / DEPDC1+TFAP2A+ANLN	3124	0.7039	0.6688	0.655	0.6366	0.6583	0.7039	0.7039	0.66452	0.6759	p=6.8e-07 CI 0.6276-0.7802	p=3.3e-06 CI 0.6007-0.737	p=1.9e-05 CI 0.5857-0.7244	p=0.0031 CI 0.5467-0.7266	p=0.066 CI 0.501-0.8157	6.78418e-07	3.25377e-06	1.86473e-05	0.00305496	0.0658956	6.78418e-07	0.0137946	0.6276-0.7802	0.6007-0.737	0.5857-0.7244	0.5467-0.7266	0.501-0.8157	0.72	0.552	0.626	0.63	0.37	0.742	0.491	0.73	0.605	1	0.574	0.776	0.535	0.637	0.339
B3GNT8+CYP2B7P / TFAP2A+ANLN	704	0.7039	0.6704	0.6665	0.6258	0.6462	0.7039	0.7039	0.66256	0.680267	p=6.8e-07 CI 0.6286-0.7792	p=2.7e-06 CI 0.6028-0.7379	p=4.8e-06 CI 0.5977-0.7352	p=0.0058 CI 0.5348-0.7169	p=0.082 CI 0.4935-0.7989	6.78418e-07	2.66874e-06	4.76708e-06	0.00578924	0.0820483	6.78418e-07	0.0175691	0.6286-0.7792	0.6028-0.7379	0.5977-0.7352	0.5348-0.7169	0.4935-0.7989	0.533	0.552	0.63	0.66	0.393	0.49	0.487	0.739	0.535	1	0.815	0.789	0.535	0.694	0.364
CYP4B1+SFTPB / DEPDC1+TFAP2A	633	0.7037	0.6718	0.6599	0.6728	0.7682	0.7682	0.7037	0.69528	0.678467	p=7e-07 CI 0.6282-0.7792	p=2.2e-06 CI 0.6056-0.738	p=1.1e-05 CI 0.5905-0.7293	p=0.00026 CI 0.5851-0.7605	p=0.0053 CI 0.6535-0.8829	6.95375e-07	2.22544e-06	1.05063e-05	0.000262735	0.00530692	6.95375e-07	0.00111662	0.6282-0.7792	0.6056-0.738	0.5905-0.7293	0.5851-0.7605	0.6535-0.8829	0.735	0.683	0.634	0.58	0.647	0.751	0.715	0.712	0.814	0.875	0.63	0.566	0.567	0.516	0.636
FAM189A2+CYP4B1+CYP2B7P+SFTPB / DEPDC1+TFAP2A+MYBL2+ANLN	4330	0.7037	0.6645	0.6595	0.6562	0.7644	0.7644	0.7037	0.68966	0.6759	p=7e-07 CI 0.6283-0.7791	p=5.6e-06 CI 0.5967-0.7323	p=1.1e-05 CI 0.5902-0.7288	p=0.00086 CI 0.5645-0.7479	p=0.0059 CI 0.6317-0.8971	6.99677e-07	5.57144e-06	1.10508e-05	0.000861141	0.00588408	6.99677e-07	0.00135251	0.6283-0.7791	0.5967-0.7323	0.5902-0.7288	0.5645-0.7479	0.6317-0.8971	0.679	0.649	0.639	0.735	0.532	0.681	0.661	0.423	0.442	1	0.667	0.605	0.827	0.815	0.509
FAM189A2+TMEM59+CYP4B1+SFTPB / DEPDC1+RRM2+KIF4A+TFAP2A	3991	0.7037	0.673	0.6721	0.6766	0.7629	0.7629	0.7037	0.69766	0.682933	p=7e-07 CI 0.6272-0.7801	p=1.9e-06 CI 0.6053-0.7406	p=2.3e-06 CI 0.6035-0.7407	p=2e-04 CI 0.5883-0.765	p=0.0061 CI 0.6301-0.8956	6.99677e-07	1.9225e-06	2.34209e-06	0.000196498	0.00613011	6.99677e-07	0.00126631	0.6272-0.7801	0.6053-0.7406	0.6035-0.7407	0.5883-0.765	0.6301-0.8956	0.762	0.725	0.643	0.575	0.491	0.793	0.787	0.721	0.791	1	0.556	0.5	0.575	0.516	0.467
TMEM59+CYP4B1+CYP2B7P+SFTPB / RRM2+KIF4A+TFAP2A+ANLN	5997	0.7037	0.6672	0.6682	0.6642	0.7424	0.7424	0.7037	0.68914	0.6797	p=7e-07 CI 0.6279-0.7795	p=4e-06 CI 0.5995-0.7348	p=3.9e-06 CI 0.5993-0.737	p=0.00049 CI 0.5741-0.7543	p=0.01 CI 0.6103-0.8746	6.95375e-07	4.00759e-06	3.86062e-06	0.000492203	0.0104606	6.95375e-07	0.00219227	0.6279-0.7795	0.5995-0.7348	0.5993-0.737	0.5741-0.7543	0.6103-0.8746	0.667	0.64	0.626	0.545	0.497	0.664	0.646	0.784	0.791	1	0.685	0.618	0.488	0.478	0.473
FAM189A2+TMEM59+CYP2B7P / RRM2+TFAP2A+ANLN	1130	0.7037	0.6762	0.6785	0.6498	0.7348	0.7348	0.7037	0.6886	0.686133	p=7e-07 CI 0.6286-0.7788	p=1.3e-06 CI 0.6079-0.7446	p=1e-06 CI 0.6104-0.7467	p=0.0013 CI 0.5581-0.7416	p=0.013 CI 0.5787-0.891	6.95375e-07	1.25604e-06	1.02562e-06	0.00132142	0.0126392	6.95375e-07	0.00279271	0.6286-0.7788	0.6079-0.7446	0.6104-0.7467	0.5581-0.7416	0.5787-0.891	0.723	0.697	0.643	0.67	0.74	0.745	0.736	0.793	0.558	0.75	0.574	0.553	0.512	0.701	0.739
TMEM59+B3GNT8+CYP2B7P+SFTPB / DEPDC1+KIF4A+TFAP2A+ANLN	6053	0.7037	0.6684	0.6595	0.6415	0.6621	0.7037	0.7037	0.66704	0.6772	p=7e-07 CI 0.6273-0.78	p=3.4e-06 CI 0.6001-0.7368	p=1.1e-05 CI 0.5903-0.7287	p=0.0023 CI 0.5511-0.7319	p=0.061 CI 0.4962-0.8281	6.99677e-07	3.41306e-06	1.10508e-05	0.00225597	0.0613891	6.99677e-07	0.012732	0.6273-0.78	0.6001-0.7368	0.5903-0.7287	0.5511-0.7319	0.4962-0.8281	0.698	0.671	0.639	0.6	0.347	0.709	0.693	0.721	0.651	1	0.63	0.592	0.567	0.586	0.315
FAM189A2+HLF+CYP2B7P / DEPDC1+TFAP2A+ANLN	1364	0.7036	0.6756	0.6736	0.6429	0.747	0.747	0.7036	0.68854	0.684267	p=7e-07 CI 0.6285-0.7787	p=1.4e-06 CI 0.6079-0.7433	p=1.9e-06 CI 0.6052-0.7421	p=0.0021 CI 0.5495-0.7362	p=0.0093 CI 0.6126-0.8814	7.04005e-07	1.36169e-06	1.93645e-06	0.00207374	0.009317	7.04005e-07	0.00227895	0.6285-0.7787	0.6079-0.7433	0.6052-0.7421	0.5495-0.7362	0.6126-0.8814	0.577	0.688	0.63	0.685	0.497	0.546	0.729	0.775	0.512	1	0.778	0.539	0.504	0.732	0.473
FAM189A2+CYP4B1+B3GNT8+SFTPB / DEPDC1+RRM2+TFAP2A+ANLN	4310	0.7036	0.672	0.6721	0.6743	0.7439	0.7439	0.7036	0.69318	0.682567	p=7e-07 CI 0.6272-0.78	p=2.2e-06 CI 0.6044-0.7396	p=2.4e-06 CI 0.6037-0.7404	p=0.00024 CI 0.5868-0.7617	p=0.01 CI 0.6081-0.8798	7.04005e-07	2.17196e-06	2.36331e-06	0.000235117	0.0100665	7.04005e-07	0.00206137	0.6272-0.78	0.6044-0.7396	0.6037-0.7404	0.5868-0.7617	0.6081-0.8798	0.725	0.671	0.639	0.52	0.514	0.745	0.704	0.748	0.884	1	0.593	0.553	0.543	0.42	0.491
FAM189A2+TMEM59+HLF+CYP2B7P / DEPDC1+KIF4A+TFAP2A+ANLN	4028	0.7036	0.6751	0.6784	0.6455	0.7333	0.7333	0.7036	0.68718	0.6857	p=7e-07 CI 0.6284-0.7788	p=1.5e-06 CI 0.6068-0.7433	p=1e-06 CI 0.6102-0.7466	p=0.0017 CI 0.5534-0.7377	p=0.013 CI 0.5888-0.8779	7.04005e-07	1.4577e-06	1.04493e-06	0.00174875	0.0131192	7.04005e-07	0.00297423	0.6284-0.7788	0.6068-0.7433	0.6102-0.7466	0.5534-0.7377	0.5888-0.8779	0.762	0.725	0.66	0.655	0.491	0.798	0.794	0.577	0.535	1	0.519	0.474	0.732	0.688	0.467
TMEM59+HLF / RRM2+TFAP2A	457	0.681	0.6815	0.7036	0.6617	0.6553	0.7036	0.7036	0.67662	0.6887	p=9e-06 CI 0.6059-0.7561	p=6.3e-07 CI 0.6148-0.7481	p=3e-08 CI 0.6369-0.7704	p=0.00059 CI 0.5732-0.7501	p=0.07 CI 0.5129-0.7977	8.96672e-06	6.27565e-07	3.04066e-08	0.000588509	0.0696821	3.04066e-08	0.014056	0.6059-0.7561	0.6148-0.7481	0.6369-0.7704	0.5732-0.7501	0.5129-0.7977	0.696	0.7	0.66	0.55	0.509	0.714	0.733	0.793	0.791	0.875	0.574	0.579	0.543	0.484	0.491
CYP4B1+B3GNT8+CYP2B7P / DEPDC1+KIF4A+TFAP2A	3000	0.7035	0.6646	0.6599	0.6481	0.7477	0.7477	0.7035	0.68476	0.676	p=7.1e-07 CI 0.6268-0.7803	p=5.5e-06 CI 0.5966-0.7326	p=1.1e-05 CI 0.5905-0.7294	p=0.0015 CI 0.5569-0.7392	p=0.0091 CI 0.6199-0.8756	7.08359e-07	5.50673e-06	1.05063e-05	0.00148511	0.00913744	7.08359e-07	0.00212785	0.6268-0.7803	0.5966-0.7326	0.5905-0.7294	0.5569-0.7392	0.6199-0.8756	0.686	0.66	0.639	0.575	0.566	0.695	0.682	0.694	0.721	1	0.63	0.579	0.591	0.535	0.545
TMEM59+SCGB3A2+CYP4B1 / DEPDC1+TFAP2A+ANLN	2444	0.7035	0.6589	0.6563	0.6654	0.7379	0.7379	0.7035	0.6844	0.6729	p=7.1e-07 CI 0.6299-0.7771	p=1.1e-05 CI 0.5916-0.7262	p=1.6e-05 CI 0.5866-0.726	p=0.00045 CI 0.5734-0.7574	p=0.012 CI 0.6033-0.8725	7.12739e-07	1.09175e-05	1.60803e-05	0.000452129	0.0117246	7.12739e-07	0.00244089	0.6299-0.7771	0.5916-0.7262	0.5866-0.726	0.5734-0.7574	0.6033-0.8725	0.757	0.708	0.626	0.605	0.618	0.784	0.773	0.649	0.698	0.875	0.574	0.474	0.606	0.58	0.606
FAM189A2+TMEM59+CYP2B7P+SFTPB / DEPDC1+TFAP2A+MYBL2+ANLN	4090	0.7035	0.6682	0.6613	0.6418	0.697	0.7035	0.7035	0.67436	0.677667	p=7.1e-07 CI 0.6277-0.7793	p=3.5e-06 CI 0.5996-0.7368	p=8.9e-06 CI 0.5922-0.7305	p=0.0022 CI 0.5497-0.734	p=0.03 CI 0.5293-0.8647	7.12739e-07	3.51638e-06	8.86969e-06	0.00221427	0.0303473	7.12739e-07	0.00651494	0.6277-0.7793	0.5996-0.7368	0.5922-0.7305	0.5497-0.734	0.5293-0.8647	0.706	0.671	0.63	0.62	0.699	0.717	0.697	0.73	0.605	0.625	0.63	0.579	0.543	0.624	0.703
FAM189A2+SCGB3A2+B3GNT8 / DEPDC1+TFAP2A+ANLN	1204	0.7035	0.6654	0.6607	0.6485	0.6568	0.7035	0.7035	0.66698	0.676533	p=7.1e-07 CI 0.6294-0.7777	p=5e-06 CI 0.5975-0.7334	p=9.6e-06 CI 0.5916-0.7298	p=0.0014 CI 0.5575-0.7395	p=0.068 CI 0.4911-0.8225	7.08359e-07	4.95573e-06	9.57359e-06	0.00144253	0.0677684	7.08359e-07	0.0138452	0.6294-0.7777	0.5975-0.7334	0.5916-0.7298	0.5575-0.7395	0.4911-0.8225	0.693	0.646	0.639	0.605	0.526	0.697	0.646	0.721	0.674	0.875	0.667	0.645	0.567	0.586	0.509
FAM189A2+TMEM59+CYP4B1+HLF / DEPDC1+RRM2+TFAP2A+ANLN	3950	0.7034	0.6811	0.6901	0.6775	0.7924	0.7924	0.7034	0.7089	0.691533	p=7.2e-07 CI 0.6285-0.7784	p=6.6e-07 CI 0.614-0.7482	p=2.1e-07 CI 0.6225-0.7576	p=0.00018 CI 0.5877-0.7673	p=0.0027 CI 0.6751-0.9097	7.17144e-07	6.60466e-07	2.14149e-07	0.00018361	0.00266433	2.14149e-07	0.000569906	0.6285-0.7784	0.614-0.7482	0.6225-0.7576	0.5877-0.7673	0.6751-0.9097	0.791	0.666	0.664	0.665	0.584	0.838	0.686	0.586	0.605	1	0.481	0.592	0.732	0.682	0.564
TMEM59+HLF+SFTPB / DEPDC1+TFAP2A+ANLN	2664	0.7034	0.6807	0.6819	0.6623	0.6727	0.7034	0.7034	0.6802	0.688667	p=7.2e-07 CI 0.6293-0.7775	p=6.9e-07 CI 0.6144-0.7471	p=6.5e-07 CI 0.6139-0.7499	p=0.00056 CI 0.5726-0.752	p=0.05 CI 0.5184-0.8271	7.21576e-07	6.90609e-07	6.5281e-07	0.000564398	0.0500456	6.5281e-07	0.0101224	0.6293-0.7775	0.6144-0.7471	0.6139-0.7499	0.5726-0.752	0.5184-0.8271	0.63	0.623	0.668	0.615	0.382	0.616	0.599	0.676	0.698	1	0.722	0.711	0.661	0.592	0.352
FAM189A2+CYP4B1+B3GNT8+CYP2B7P / RRM2+KIF4A+TFAP2A+ANLN	4302	0.7033	0.6702	0.6746	0.6601	0.7636	0.7636	0.7033	0.69436	0.6827	p=7.3e-07 CI 0.627-0.7797	p=2.8e-06 CI 0.602-0.7383	p=1.7e-06 CI 0.6062-0.7431	p=0.00066 CI 0.5697-0.7504	p=0.006 CI 0.6335-0.8938	7.26034e-07	2.7504e-06	1.70442e-06	0.000659806	0.00600598	7.26034e-07	0.00133419	0.627-0.7797	0.602-0.7383	0.6062-0.7431	0.5697-0.7504	0.6335-0.8938	0.708	0.683	0.639	0.585	0.561	0.725	0.718	0.73	0.721	1	0.593	0.553	0.559	0.548	0.539
TMEM59+CYP4B1+HLF+SFTPB / DEPDC1+KIF4A+TFAP2A+ANLN	5948	0.7033	0.6739	0.6792	0.6753	0.747	0.747	0.7033	0.69574	0.685467	p=7.3e-07 CI 0.6281-0.7785	p=1.7e-06 CI 0.6072-0.7406	p=9.4e-07 CI 0.6109-0.7474	p=0.00022 CI 0.5859-0.7647	p=0.0093 CI 0.6157-0.8783	7.30519e-07	1.70065e-06	9.42892e-07	0.000217423	0.009317	7.30519e-07	0.00190756	0.6281-0.7785	0.6072-0.7406	0.6109-0.7474	0.5859-0.7647	0.6157-0.8783	0.73	0.688	0.639	0.53	0.543	0.748	0.722	0.712	0.86	1	0.611	0.566	0.575	0.439	0.521
FAM189A2+TMEM59+SCGB3A2+CYP4B1 / DEPDC1+RRM2+TFAP2A+ANLN	3875	0.7032	0.6642	0.6627	0.6669	0.7583	0.7583	0.7032	0.69106	0.6767	p=7.4e-07 CI 0.629-0.7774	p=5.8e-06 CI 0.5964-0.7319	p=7.5e-06 CI 0.5934-0.732	p=0.00041 CI 0.5752-0.7585	p=0.0069 CI 0.633-0.8836	7.39568e-07	5.8037e-06	7.54217e-06	0.00040629	0.00692374	7.39568e-07	0.00146882	0.629-0.7774	0.5964-0.7319	0.5934-0.732	0.5752-0.7585	0.633-0.8836	0.698	0.728	0.643	0.635	0.665	0.706	0.805	0.622	0.674	0.875	0.648	0.447	0.661	0.624	0.655
TMEM59+CYP4B1+CYP2B7P / TFAP2A+MYBL2+ANLN	2595	0.7031	0.6644	0.6689	0.6546	0.7705	0.7705	0.7031	0.6923	0.6788	p=7.5e-07 CI 0.6292-0.777	p=5.7e-06 CI 0.5974-0.7313	p=3.5e-06 CI 0.5997-0.7382	p=0.00096 CI 0.5608-0.7484	p=0.005 CI 0.6523-0.8886	7.48725e-07	5.66987e-06	3.5026e-06	0.000962225	0.00498531	7.48725e-07	0.00119149	0.6292-0.777	0.5974-0.7313	0.5997-0.7382	0.5608-0.7484	0.6523-0.8886	0.689	0.601	0.63	0.745	0.584	0.697	0.581	0.748	0.442	1	0.63	0.671	0.528	0.828	0.564
TMEM59+CYP4B1+HLF+B3GNT8 / DEPDC1+KIF4A+TFAP2A+ANLN	5918	0.7031	0.6765	0.6894	0.6723	0.7318	0.7318	0.7031	0.69462	0.689667	p=7.4e-07 CI 0.6274-0.7789	p=1.2e-06 CI 0.6094-0.7435	p=2.4e-07 CI 0.622-0.7567	p=0.00027 CI 0.5844-0.7603	p=0.014 CI 0.5957-0.868	7.44133e-07	1.21754e-06	2.36372e-07	0.000271592	0.0136148	2.36372e-07	0.00277773	0.6274-0.7789	0.6094-0.7435	0.622-0.7567	0.5844-0.7603	0.5957-0.868	0.735	0.686	0.655	0.54	0.555	0.759	0.718	0.577	0.814	1	0.574	0.566	0.724	0.465	0.533
FAM189A2+CYP4B1 / DEPDC1+ANLN	125	0.703	0.6655	0.6617	0.6723	0.8386	0.8386	0.703	0.70822	0.676733	p=7.6e-07 CI 0.6263-0.7797	p=4.9e-06 CI 0.5971-0.7339	p=8.5e-06 CI 0.5924-0.731	p=0.00027 CI 0.5799-0.7648	p=0.00062 CI 0.7216-0.9557	7.57991e-07	4.92672e-06	8.50024e-06	0.000271592	0.000624641	7.57991e-07	0.000182084	0.6263-0.7797	0.5971-0.7339	0.5924-0.731	0.5799-0.7648	0.7216-0.9557	0.74	0.567	0.651	0.65	0.821	0.765	0.516	0.586	0.628	0.75	0.574	0.75	0.709	0.656	0.824
CYP4B1+HLF+CYP2B7P / KIF4A+TFAP2A+ANLN	2973	0.703	0.6717	0.6788	0.6605	0.7818	0.7818	0.703	0.69916	0.6845	p=7.6e-07 CI 0.6277-0.7782	p=2.3e-06 CI 0.6046-0.7387	p=9.9e-07 CI 0.6101-0.7475	p=0.00064 CI 0.5673-0.7537	p=0.0036 CI 0.6756-0.888	7.57991e-07	2.26638e-06	9.88028e-07	0.000639609	0.00362357	7.57991e-07	0.000853438	0.6277-0.7782	0.6046-0.7387	0.6101-0.7475	0.5673-0.7537	0.6756-0.888	0.735	0.765	0.647	0.77	0.647	0.759	0.866	0.622	0.419	1	0.574	0.395	0.669	0.866	0.63
FAM189A2+SCGB3A2+CYP4B1+CYP2B7P / DEPDC1+KIF4A+TFAP2A+ANLN	4133	0.703	0.6589	0.654	0.6544	0.7644	0.7644	0.703	0.68694	0.671967	p=7.6e-07 CI 0.628-0.778	p=1.1e-05 CI 0.5906-0.7273	p=2.1e-05 CI 0.5842-0.7238	p=0.00097 CI 0.5611-0.7477	p=0.0059 CI 0.6426-0.8862	7.57991e-07	1.09175e-05	2.0908e-05	0.000971935	0.00588408	7.57991e-07	0.00137772	0.628-0.778	0.5906-0.7273	0.5842-0.7238	0.5611-0.7477	0.6426-0.8862	0.73	0.717	0.626	0.62	0.636	0.751	0.783	0.604	0.651	0.875	0.593	0.474	0.646	0.611	0.624
CYP4B1+B3GNT8+CYP2B7P / RRM2+TFAP2A+ANLN	3010	0.703	0.6667	0.6711	0.6596	0.7576	0.7576	0.703	0.6916	0.680267	p=7.5e-07 CI 0.627-0.779	p=4.3e-06 CI 0.5992-0.7342	p=2.7e-06 CI 0.6023-0.7398	p=0.00068 CI 0.5689-0.7503	p=0.0071 CI 0.6377-0.8774	7.53344e-07	4.25195e-06	2.68041e-06	0.000680589	0.00706449	7.53344e-07	0.00155055	0.627-0.779	0.5992-0.7342	0.6023-0.7398	0.5689-0.7503	0.6377-0.8774	0.832	0.637	0.639	0.69	0.595	0.894	0.646	0.712	0.535	1	0.426	0.605	0.575	0.732	0.576
FAM189A2+CYP4B1+CYP2B7P+SFTPB / KIF4A+TFAP2A+MYBL2+ANLN	4335	0.703	0.6668	0.6635	0.6565	0.7568	0.7568	0.703	0.68932	0.677767	p=7.5e-07 CI 0.6272-0.7789	p=4.2e-06 CI 0.5989-0.7348	p=6.8e-06 CI 0.5944-0.7327	p=0.00084 CI 0.5648-0.7481	p=0.0072 CI 0.6226-0.891	7.53344e-07	4.17719e-06	6.80377e-06	0.000843847	0.00720775	7.53344e-07	0.00161267	0.6272-0.7789	0.5989-0.7348	0.5944-0.7327	0.5648-0.7481	0.6226-0.891	0.693	0.663	0.643	0.49	0.52	0.7	0.682	0.414	0.884	1	0.648	0.592	0.843	0.382	0.497
TMEM59+SCGB3A2+CYP4B1+CYP2B7P / DEPDC1+KIF4A+TFAP2A+ANLN	5798	0.703	0.6571	0.654	0.6497	0.7477	0.7477	0.703	0.6823	0.671367	p=7.5e-07 CI 0.6288-0.7772	p=1.4e-05 CI 0.589-0.7253	p=2.1e-05 CI 0.5841-0.7238	p=0.0013 CI 0.5556-0.7438	p=0.0091 CI 0.6234-0.8721	7.53344e-07	1.35219e-05	2.10791e-05	0.0013344	0.00913744	7.53344e-07	0.00210144	0.6288-0.7772	0.589-0.7253	0.5841-0.7238	0.5556-0.7438	0.6234-0.8721	0.742	0.711	0.634	0.5	0.642	0.768	0.776	0.405	0.86	0.875	0.574	0.474	0.835	0.401	0.63
CACNA2D2+TMEM59+CYP2B7P / DEPDC1+TFAP2A+ANLN	1684	0.703	0.6656	0.66	0.6498	0.7121	0.7121	0.703	0.6781	0.6762	p=7.6e-07 CI 0.6264-0.7796	p=4.8e-06 CI 0.5971-0.7342	p=1e-05 CI 0.5908-0.7292	p=0.0013 CI 0.5581-0.7416	p=0.022 CI 0.5533-0.871	7.57991e-07	4.84065e-06	1.0418e-05	0.00132142	0.0216773	7.57991e-07	0.00460296	0.6264-0.7796	0.5971-0.7342	0.5908-0.7292	0.5581-0.7416	0.5533-0.871	0.723	0.691	0.622	0.675	0.555	0.742	0.736	0.721	0.535	0.875	0.593	0.526	0.535	0.713	0.539
TMEM59+B3GNT8+SFTPB / KIF4A+TFAP2A+ANLN	2713	0.703	0.68	0.6811	0.6584	0.6121	0.703	0.703	0.66692	0.688033	p=7.5e-07 CI 0.6278-0.7782	p=7.6e-07 CI 0.6133-0.7468	p=7.2e-07 CI 0.6133-0.749	p=0.00074 CI 0.5704-0.7465	p=0.14 CI 0.4327-0.7915	7.53344e-07	7.59721e-07	7.24525e-07	0.000739	0.143176	7.24525e-07	0.0287835	0.6278-0.7782	0.6133-0.7468	0.6133-0.749	0.5704-0.7465	0.4327-0.7915	0.708	0.589	0.66	0.625	0.52	0.725	0.549	0.622	0.674	0.75	0.593	0.737	0.693	0.611	0.509
CACNA2D2+TMEM59+CYP4B1 / KIF4A+TFAP2A+ANLN	1633	0.7029	0.6717	0.6796	0.6888	0.7659	0.7659	0.7029	0.70178	0.684733	p=7.6e-07 CI 0.6265-0.7793	p=2.3e-06 CI 0.6043-0.7391	p=8.9e-07 CI 0.6114-0.7478	p=7.6e-05 CI 0.6009-0.7767	p=0.0056 CI 0.6407-0.8911	7.62665e-07	2.26638e-06	8.91342e-07	7.57514e-05	0.00564685	7.62665e-07	0.0011453	0.6265-0.7793	0.6043-0.7391	0.6114-0.7478	0.6009-0.7767	0.6407-0.8911	0.82	0.773	0.647	0.575	0.549	0.871	0.874	0.712	0.814	1	0.481	0.408	0.591	0.51	0.527
CYP4B1+HLF+B3GNT8 / DEPDC1+TFAP2A+ANLN	2944	0.7029	0.6776	0.6881	0.674	0.7553	0.7553	0.7029	0.69958	0.689533	p=7.6e-07 CI 0.6259-0.78	p=1.1e-06 CI 0.6105-0.7446	p=2.8e-07 CI 0.6208-0.7554	p=0.00024 CI 0.5861-0.7619	p=0.0075 CI 0.6326-0.878	7.62665e-07	1.05456e-06	2.82097e-07	0.000240414	0.00750199	2.82097e-07	0.0015489	0.6259-0.78	0.6105-0.7446	0.6208-0.7554	0.5861-0.7619	0.6326-0.878	0.725	0.666	0.651	0.68	0.59	0.748	0.693	0.676	0.558	1	0.574	0.566	0.63	0.713	0.57
FAM189A2+CACNA2D2+CYP2B7P / DEPDC1+TFAP2A+ANLN	864	0.7029	0.6693	0.6594	0.6516	0.7439	0.7439	0.7029	0.68542	0.6772	p=7.7e-07 CI 0.6249-0.7809	p=3e-06 CI 0.6-0.7387	p=1.1e-05 CI 0.5904-0.7284	p=0.0012 CI 0.5607-0.7426	p=0.01 CI 0.5949-0.893	7.67367e-07	3.04631e-06	1.12383e-05	0.00117438	0.0100665	7.67367e-07	0.00225118	0.6249-0.7809	0.6-0.7387	0.5904-0.7284	0.5607-0.7426	0.5949-0.893	0.72	0.686	0.613	0.56	0.434	0.737	0.722	0.838	0.721	1	0.611	0.553	0.417	0.516	0.406
FAM189A2+TMEM59+HLF+SFTPB / DEPDC1+KIF4A+TFAP2A+ANLN	4043	0.7029	0.6799	0.682	0.6654	0.7053	0.7053	0.7029	0.6871	0.688267	p=7.7e-07 CI 0.6271-0.7787	p=7.7e-07 CI 0.6123-0.7476	p=6.5e-07 CI 0.6142-0.7498	p=0.00045 CI 0.5764-0.7544	p=0.025 CI 0.5424-0.8682	7.67367e-07	7.69423e-07	6.4664e-07	0.000452129	0.0252784	6.4664e-07	0.00514654	0.6271-0.7787	0.6123-0.7476	0.6142-0.7498	0.5764-0.7544	0.5424-0.8682	0.727	0.663	0.647	0.61	0.844	0.754	0.682	0.658	0.674	0.5	0.556	0.592	0.638	0.592	0.861
TMEM59+SFTPB / DEPDC1+TFAP2A	498	0.7029	0.6775	0.6667	0.6522	0.6341	0.7029	0.7029	0.66668	0.682367	p=7.7e-07 CI 0.6291-0.7766	p=1.1e-06 CI 0.611-0.744	p=4.6e-06 CI 0.5978-0.7355	p=0.0011 CI 0.5621-0.7423	p=0.1 CI 0.4507-0.8175	7.67367e-07	1.06119e-06	4.64355e-06	0.0011288	0.101018	7.67367e-07	0.0204306	0.6291-0.7766	0.611-0.744	0.5978-0.7355	0.5621-0.7423	0.4507-0.8175	0.664	0.586	0.639	0.57	0.555	0.658	0.538	0.64	0.767	0.75	0.704	0.763	0.638	0.516	0.545
CYP4B1+CYP2B7P / KIF4A+TFAP2A	625	0.7028	0.6669	0.6623	0.6574	0.8227	0.8227	0.7028	0.70242	0.677333	p=7.8e-07 CI 0.627-0.7785	p=4.1e-06 CI 0.5995-0.7343	p=7.9e-06 CI 0.5925-0.732	p=0.00079 CI 0.5629-0.7519	p=0.0011 CI 0.7326-0.9128	7.76855e-07	4.12804e-06	7.93943e-06	0.000793863	0.00105043	7.76855e-07	0.000371427	0.627-0.7785	0.5995-0.7343	0.5925-0.732	0.5629-0.7519	0.7326-0.9128	0.766	0.742	0.634	0.715	0.757	0.801	0.823	0.685	0.535	0.875	0.537	0.447	0.591	0.764	0.752
CYP4B1+HLF / TFAP2A+ANLN	599	0.7028	0.6839	0.6995	0.6891	0.822	0.822	0.7028	0.71946	0.6954	p=7.7e-07 CI 0.6272-0.7785	p=4.5e-07 CI 0.6187-0.7492	p=5.6e-08 CI 0.6322-0.7668	p=7.4e-05 CI 0.5984-0.7798	p=0.0011 CI 0.7319-0.9121	7.72097e-07	4.49119e-07	5.57424e-08	7.39585e-05	0.00107618	5.57424e-08	0.000230282	0.6272-0.7785	0.6187-0.7492	0.6322-0.7668	0.5984-0.7798	0.7319-0.9121	0.803	0.558	0.693	0.76	0.642	0.852	0.498	0.622	0.488	1	0.481	0.776	0.756	0.834	0.624
FAM189A2+TMEM59+CYP4B1 / DEPDC1+TFAP2A+MYBL2	1063	0.7028	0.674	0.6721	0.6635	0.7902	0.7902	0.7028	0.70052	0.682967	p=7.8e-07 CI 0.6282-0.7774	p=1.7e-06 CI 0.6073-0.7407	p=2.4e-06 CI 0.6032-0.7409	p=0.00052 CI 0.5701-0.7568	p=0.0028 CI 0.6707-0.9096	7.76855e-07	1.67986e-06	2.36331e-06	0.000518894	0.00284807	7.76855e-07	0.000674356	0.6282-0.7774	0.6073-0.7407	0.6032-0.7409	0.5701-0.7568	0.6707-0.9096	0.788	0.567	0.643	0.585	0.561	0.835	0.52	0.694	0.744	1	0.481	0.737	0.598	0.541	0.539
FAM189A2+CYP4B1+SFTPB / DEPDC1+KIF4A+ANLN	1322	0.7028	0.6625	0.6578	0.6728	0.7803	0.7803	0.7028	0.69524	0.674367	p=7.8e-07 CI 0.6254-0.7801	p=7.1e-06 CI 0.5939-0.7311	p=1.4e-05 CI 0.5883-0.7273	p=0.00026 CI 0.5828-0.7627	p=0.0038 CI 0.6402-0.9204	7.76855e-07	7.11048e-06	1.35098e-05	0.000262735	0.00378339	7.76855e-07	0.000813504	0.6254-0.7801	0.5939-0.7311	0.5883-0.7273	0.5828-0.7627	0.6402-0.9204	0.715	0.683	0.634	0.505	0.532	0.725	0.715	0.739	0.884	1	0.648	0.566	0.543	0.401	0.509
CYP4B1+HLF+CYP2B7P+SFTPB / DEPDC1+KIF4A+TFAP2A+ANLN	6248	0.7028	0.6673	0.665	0.6606	0.7538	0.7538	0.7028	0.6899	0.678367	p=7.8e-07 CI 0.6275-0.7781	p=4e-06 CI 0.6001-0.7345	p=5.7e-06 CI 0.5958-0.7341	p=0.00063 CI 0.5691-0.7522	p=0.0078 CI 0.629-0.8786	7.76855e-07	3.96036e-06	5.72397e-06	0.000633005	0.00780676	7.76855e-07	0.00169004	0.6275-0.7781	0.6001-0.7345	0.5958-0.7341	0.5691-0.7522	0.629-0.8786	0.73	0.637	0.63	0.74	0.566	0.754	0.65	0.703	0.442	1	0.574	0.592	0.567	0.822	0.545
TMEM59+CYP4B1+CYP2B7P+SFTPB / DEPDC1+TFAP2A+MYBL2+ANLN	5995	0.7028	0.6636	0.6583	0.6553	0.7409	0.7409	0.7028	0.68418	0.6749	p=7.7e-07 CI 0.6281-0.7776	p=6.2e-06 CI 0.5962-0.731	p=1.3e-05 CI 0.5888-0.7278	p=0.00091 CI 0.5639-0.7467	p=0.011 CI 0.6064-0.8754	7.72097e-07	6.22351e-06	1.27435e-05	0.000914998	0.0108681	7.72097e-07	0.00236056	0.6281-0.7776	0.5962-0.731	0.5888-0.7278	0.5639-0.7467	0.6064-0.8754	0.696	0.666	0.626	0.735	0.503	0.703	0.69	0.685	0.442	1	0.648	0.579	0.575	0.815	0.479
FAM189A2+CACNA2D2+TMEM59 / DEPDC1+KIF4A+TFAP2A	760	0.7028	0.6781	0.6736	0.6635	0.7076	0.7076	0.7028	0.68512	0.684833	p=7.7e-07 CI 0.6245-0.7811	p=9.8e-07 CI 0.6086-0.7476	p=1.9e-06 CI 0.6055-0.7418	p=0.00052 CI 0.574-0.7529	p=0.024 CI 0.53-0.8851	7.72097e-07	9.84233e-07	1.93645e-06	0.000518894	0.024026	7.72097e-07	0.00490973	0.6245-0.7811	0.6086-0.7476	0.6055-0.7418	0.574-0.7529	0.53-0.8851	0.781	0.734	0.643	0.595	0.566	0.812	0.791	0.703	0.744	0.875	0.574	0.526	0.591	0.554	0.552
FAM189A2+HLF+SFTPB / DEPDC1+TFAP2A+ANLN	1384	0.7028	0.6803	0.677	0.6621	0.7045	0.7045	0.7028	0.68534	0.6867	p=7.7e-07 CI 0.6274-0.7783	p=7.3e-07 CI 0.6131-0.7475	p=1.3e-06 CI 0.6088-0.7451	p=0.00057 CI 0.573-0.7512	p=0.026 CI 0.5568-0.8522	7.72097e-07	7.31313e-07	1.25824e-06	0.000570339	0.0257078	7.31313e-07	0.00525618	0.6274-0.7783	0.6131-0.7475	0.6088-0.7451	0.573-0.7512	0.5568-0.8522	0.73	0.552	0.655	0.595	0.665	0.756	0.48	0.532	0.721	0.75	0.556	0.816	0.764	0.561	0.661
FAM189A2+TMEM59+B3GNT8 / DEPDC1+KIF4A+TFAP2A	1100	0.7028	0.683	0.6874	0.6546	0.6606	0.7028	0.7028	0.67768	0.691067	p=7.8e-07 CI 0.6267-0.7789	p=5.1e-07 CI 0.6154-0.7506	p=3.1e-07 CI 0.6203-0.7545	p=0.00096 CI 0.5652-0.744	p=0.063 CI 0.4813-0.8399	7.76855e-07	5.11047e-07	3.1107e-07	0.000962225	0.0631619	3.1107e-07	0.0128252	0.6267-0.7789	0.6154-0.7506	0.6203-0.7545	0.5652-0.744	0.4813-0.8399	0.779	0.714	0.643	0.52	0.549	0.818	0.762	0.802	0.814	0.75	0.519	0.539	0.504	0.439	0.539
FAM189A2+B3GNT8+SFTPB / KIF4A+TFAP2A+ANLN	1433	0.7028	0.6793	0.6742	0.6555	0.6455	0.7028	0.7028	0.67146	0.685433	p=7.8e-07 CI 0.6258-0.7797	p=8.4e-07 CI 0.6115-0.7471	p=1.8e-06 CI 0.6061-0.7423	p=0.00091 CI 0.567-0.7439	p=0.083 CI 0.4698-0.8212	7.76855e-07	8.40755e-07	1.8004e-06	0.000905813	0.0831491	7.76855e-07	0.0168117	0.6258-0.7797	0.6115-0.7471	0.6061-0.7423	0.567-0.7439	0.4698-0.8212	0.727	0.657	0.647	0.605	0.59	0.751	0.671	0.721	0.698	0.75	0.574	0.605	0.583	0.58	0.582
FAM189A2+CYP4B1+B3GNT8+CYP2B7P / DEPDC1+TFAP2A+MYBL2+ANLN	4300	0.7027	0.6663	0.6651	0.6478	0.7492	0.7492	0.7027	0.68622	0.678033	p=7.9e-07 CI 0.6265-0.7788	p=4.4e-06 CI 0.5983-0.7344	p=5.6e-06 CI 0.5961-0.7341	p=0.0015 CI 0.5555-0.74	p=0.0088 CI 0.6124-0.8861	7.86455e-07	4.43141e-06	5.62547e-06	0.00151412	0.00878738	7.86455e-07	0.00206247	0.6265-0.7788	0.5983-0.7344	0.5961-0.7341	0.5555-0.74	0.6124-0.8861	0.771	0.654	0.63	0.57	0.555	0.812	0.675	0.73	0.721	1	0.5	0.579	0.543	0.529	0.533
FAM189A2+CYP4B1+B3GNT8 / TFAP2A+MYBL2+ANLN	1295	0.7027	0.6752	0.6811	0.6666	0.7417	0.7417	0.7027	0.69346	0.686333	p=7.8e-07 CI 0.6269-0.7786	p=1.4e-06 CI 0.6083-0.742	p=7.3e-07 CI 0.613-0.7491	p=0.00042 CI 0.5754-0.7577	p=0.011 CI 0.6086-0.8747	7.81641e-07	1.43978e-06	7.31407e-07	0.000415097	0.0106626	7.31407e-07	0.00221614	0.6269-0.7786	0.6083-0.742	0.613-0.7491	0.5754-0.7577	0.6086-0.8747	0.759	0.717	0.655	0.665	0.549	0.79	0.776	0.559	0.581	1	0.556	0.5	0.74	0.688	0.527
FAM189A2+CYP4B1+CYP2B7P / DEPDC1+KIF4A+ANLN	1302	0.7026	0.6593	0.6545	0.6506	0.8106	0.8106	0.7026	0.69552	0.672133	p=8e-07 CI 0.6256-0.7795	p=1e-05 CI 0.5899-0.7287	p=2e-05 CI 0.5845-0.7244	p=0.0013 CI 0.5564-0.7448	p=0.0015 CI 0.6817-0.9396	7.96169e-07	1.0493e-05	1.9909e-05	0.00125822	0.00153849	7.96169e-07	0.000565582	0.6256-0.7795	0.5899-0.7287	0.5845-0.7244	0.5564-0.7448	0.6817-0.9396	0.664	0.595	0.643	0.67	0.636	0.661	0.567	0.613	0.535	0.875	0.685	0.697	0.669	0.707	0.624
FAM189A2+TMEM59+CYP4B1 / DEPDC1+KIF4A+ANLN	1062	0.7026	0.6667	0.668	0.6676	0.8	0.8	0.7026	0.70098	0.6791	p=8e-07 CI 0.6268-0.7783	p=4.3e-06 CI 0.5983-0.7351	p=3.9e-06 CI 0.5989-0.7371	p=0.00039 CI 0.5756-0.7597	p=0.0021 CI 0.6624-0.9376	7.96169e-07	4.25195e-06	3.92937e-06	0.000385023	0.0021266	7.96169e-07	0.00050412	0.6268-0.7783	0.5983-0.7351	0.5989-0.7371	0.5756-0.7597	0.6624-0.9376	0.693	0.669	0.651	0.585	0.85	0.7	0.69	0.658	0.744	0.625	0.648	0.592	0.646	0.541	0.861
FAM189A2+CYP4B1+HLF+B3GNT8 / DEPDC1+KIF4A+TFAP2A+ANLN	4253	0.7026	0.6769	0.687	0.6703	0.7523	0.7523	0.7026	0.69782	0.688833	p=8e-07 CI 0.6259-0.7792	p=1.1e-06 CI 0.6093-0.7446	p=3.3e-07 CI 0.6196-0.7545	p=0.00032 CI 0.5815-0.7591	p=0.0081 CI 0.6198-0.8847	7.96169e-07	1.14391e-06	3.26612e-07	0.000316727	0.00812237	3.26612e-07	0.00168827	0.6259-0.7792	0.6093-0.7446	0.6196-0.7545	0.5815-0.7591	0.6198-0.8847	0.786	0.66	0.647	0.515	0.549	0.829	0.679	0.631	0.86	1	0.5	0.592	0.661	0.42	0.527
FAM189A2+TMEM59+SCGB3A2+CYP4B1 / RRM2+KIF4A+TFAP2A+ANLN	3882	0.7026	0.6657	0.6665	0.6686	0.7424	0.7424	0.7026	0.68916	0.678267	p=7.9e-07 CI 0.6286-0.7766	p=4.8e-06 CI 0.598-0.7333	p=4.8e-06 CI 0.5972-0.7357	p=0.00036 CI 0.5769-0.7603	p=0.01 CI 0.6076-0.8772	7.91298e-07	4.81228e-06	4.76708e-06	0.000356983	0.0104606	7.91298e-07	0.00216559	0.6286-0.7766	0.598-0.7333	0.5972-0.7357	0.5769-0.7603	0.6076-0.8772	0.757	0.714	0.643	0.635	0.653	0.787	0.776	0.676	0.674	0.875	0.556	0.487	0.614	0.624	0.642
TMEM59+CYP4B1+B3GNT8+CYP2B7P / DEPDC1+TFAP2A+MYBL2+ANLN	5965	0.7026	0.6635	0.6645	0.647	0.7288	0.7288	0.7026	0.68128	0.676867	p=7.9e-07 CI 0.6275-0.7777	p=6.3e-06 CI 0.596-0.7309	p=6.1e-06 CI 0.5952-0.7337	p=0.0016 CI 0.5549-0.7391	p=0.015 CI 0.5888-0.8688	7.91298e-07	6.33291e-06	6.08181e-06	0.00158893	0.0146548	7.91298e-07	0.00325139	0.6275-0.7777	0.596-0.7309	0.5952-0.7337	0.5549-0.7391	0.5888-0.8688	0.71	0.663	0.634	0.535	0.543	0.728	0.682	0.739	0.767	1	0.593	0.592	0.543	0.471	0.521
FAM189A2+TMEM59+CYP2B7P+SFTPB / RRM2+KIF4A+TFAP2A+ANLN	4092	0.7026	0.671	0.6704	0.6525	0.7045	0.7045	0.7026	0.6802	0.681333	p=8e-07 CI 0.6258-0.7794	p=2.5e-06 CI 0.6019-0.7401	p=2.9e-06 CI 0.6018-0.7389	p=0.0011 CI 0.5623-0.7427	p=0.026 CI 0.538-0.8711	7.96169e-07	2.46714e-06	2.93143e-06	0.00110662	0.0257078	7.96169e-07	0.00536412	0.6258-0.7794	0.6019-0.7401	0.6018-0.7389	0.5623-0.7427	0.538-0.8711	0.696	0.654	0.643	0.625	0.63	0.703	0.664	0.721	0.651	0.75	0.648	0.618	0.575	0.618	0.624
FAM189A2+TMEM59+SCGB3A2+B3GNT8 / DEPDC1+KIF4A+TFAP2A+ANLN	3908	0.7026	0.6675	0.6659	0.65	0.6606	0.7026	0.7026	0.66932	0.678667	p=7.9e-07 CI 0.6287-0.7766	p=3.8e-06 CI 0.5998-0.7351	p=5.1e-06 CI 0.597-0.7348	p=0.0013 CI 0.559-0.741	p=0.063 CI 0.4894-0.8319	7.91298e-07	3.84459e-06	5.11204e-06	0.00130855	0.0631619	7.91298e-07	0.012896	0.6287-0.7766	0.5998-0.7351	0.597-0.7348	0.559-0.741	0.4894-0.8319	0.715	0.646	0.655	0.595	0.561	0.728	0.646	0.712	0.744	0.875	0.63	0.645	0.606	0.554	0.545
TMEM59+B3GNT8+CYP2B7P / KIF4A+TFAP2A+ANLN	2693	0.7026	0.67	0.6733	0.634	0.6515	0.7026	0.7026	0.66628	0.681967	p=8e-07 CI 0.6275-0.7776	p=2.8e-06 CI 0.6021-0.7378	p=2e-06 CI 0.6049-0.7417	p=0.0036 CI 0.5436-0.7243	p=0.075 CI 0.4901-0.813	7.96169e-07	2.81744e-06	2.00812e-06	0.00359089	0.0746481	7.96169e-07	0.0156489	0.6275-0.7776	0.6021-0.7378	0.6049-0.7417	0.5436-0.7243	0.4901-0.813	0.54	0.552	0.639	0.455	0.358	0.496	0.487	0.721	0.884	1	0.833	0.789	0.567	0.338	0.327
FAM189A2+TMEM59+CYP4B1+CYP2B7P / KIF4A+TFAP2A+MYBL2+ANLN	3990	0.7025	0.6672	0.6721	0.6531	0.7689	0.7689	0.7025	0.69276	0.6806	p=8.1e-07 CI 0.6271-0.7778	p=4e-06 CI 0.599-0.7353	p=2.4e-06 CI 0.6031-0.741	p=0.0011 CI 0.5599-0.7463	p=0.0052 CI 0.6425-0.8954	8.05999e-07	4.00759e-06	2.36331e-06	0.00106346	0.00519772	8.05999e-07	0.00125367	0.6271-0.7778	0.599-0.7353	0.6031-0.741	0.5599-0.7463	0.6425-0.8954	0.72	0.754	0.639	0.595	0.566	0.739	0.848	0.658	0.674	1	0.593	0.408	0.622	0.573	0.545
FAM189A2+CACNA2D2+CYP4B1+B3GNT8 / DEPDC1+KIF4A+TFAP2A+ANLN	3428	0.7025	0.6715	0.6714	0.6741	0.7576	0.7576	0.7025	0.69542	0.6818	p=8.1e-07 CI 0.6239-0.781	p=2.3e-06 CI 0.6026-0.7404	p=2.6e-06 CI 0.6031-0.7398	p=0.00024 CI 0.5858-0.7625	p=0.0071 CI 0.6248-0.8903	8.05999e-07	2.32208e-06	2.56275e-06	0.000237752	0.00706449	8.05999e-07	0.00146159	0.6239-0.781	0.6026-0.7404	0.6031-0.7398	0.5858-0.7625	0.6248-0.8903	0.771	0.731	0.63	0.585	0.555	0.801	0.794	0.829	0.767	1	0.574	0.5	0.457	0.535	0.533
FAM189A2+TMEM59+SCGB3A2+CYP2B7P / DEPDC1+KIF4A+TFAP2A+ANLN	3923	0.7025	0.6606	0.6556	0.6432	0.7091	0.7091	0.7025	0.6742	0.6729	p=8e-07 CI 0.6281-0.7769	p=8.9e-06 CI 0.592-0.7293	p=1.7e-05 CI 0.5859-0.7253	p=0.002 CI 0.5496-0.7368	p=0.023 CI 0.5564-0.8618	8.01069e-07	8.89621e-06	1.74618e-05	0.0020351	0.0232204	8.01069e-07	0.00505654	0.6281-0.7769	0.592-0.7293	0.5859-0.7253	0.5496-0.7368	0.5564-0.8618	0.752	0.612	0.634	0.615	0.618	0.784	0.596	0.64	0.628	0.875	0.537	0.671	0.63	0.611	0.606
FAM189A2+TMEM59+CYP2B7P / TFAP2A+MYBL2+ANLN	1135	0.7025	0.6714	0.6715	0.6344	0.7068	0.7068	0.7025	0.67732	0.6818	p=8e-07 CI 0.6285-0.7765	p=2.3e-06 CI 0.6036-0.7392	p=2.5e-06 CI 0.6027-0.7403	p=0.0035 CI 0.5409-0.7279	p=0.024 CI 0.5485-0.8651	8.01069e-07	2.33621e-06	2.53982e-06	0.00349609	0.0244376	8.01069e-07	0.00558787	0.6285-0.7765	0.6036-0.7392	0.6027-0.7403	0.5409-0.7279	0.5485-0.8651	0.73	0.705	0.643	0.61	0.618	0.759	0.758	0.514	0.628	0.75	0.537	0.513	0.756	0.605	0.612
TMEM59+HLF+CYP2B7P / KIF4A+TFAP2A+ANLN	2653	0.7024	0.6767	0.6851	0.6426	0.703	0.703	0.7024	0.68196	0.688067	p=8.1e-07 CI 0.6294-0.7754	p=1.2e-06 CI 0.6102-0.7432	p=4.2e-07 CI 0.6167-0.7536	p=0.0021 CI 0.5482-0.7369	p=0.027 CI 0.5619-0.8441	8.10957e-07	1.18018e-06	4.24349e-07	0.00211304	0.0265849	4.24349e-07	0.00574008	0.6294-0.7754	0.6102-0.7432	0.6167-0.7536	0.5482-0.7369	0.5619-0.8441	0.635	0.629	0.676	0.745	0.462	0.625	0.61	0.45	0.419	1	0.704	0.697	0.874	0.834	0.436
TMEM59+CYP2B7P+SFTPB / DEPDC1+KIF4A+TFAP2A	2720	0.7024	0.6672	0.6546	0.6384	0.6841	0.7024	0.7024	0.66934	0.674733	p=8.2e-07 CI 0.6269-0.7778	p=4e-06 CI 0.599-0.7354	p=2e-05 CI 0.5851-0.7242	p=0.0027 CI 0.5476-0.7292	p=0.04 CI 0.5245-0.8437	8.15945e-07	3.98391e-06	1.95862e-05	0.00273887	0.0398153	8.15945e-07	0.0085157	0.6269-0.7778	0.599-0.7354	0.5851-0.7242	0.5476-0.7292	0.5245-0.8437	0.715	0.581	0.643	0.555	0.63	0.731	0.542	0.748	0.767	0.75	0.611	0.724	0.551	0.497	0.624
TMEM59+B3GNT8 / DEPDC1+TFAP2A	468	0.7024	0.6815	0.6857	0.6408	0.5894	0.7024	0.7024	0.65996	0.689867	p=8.2e-07 CI 0.628-0.7767	p=6.2e-07 CI 0.6152-0.7478	p=3.9e-07 CI 0.6188-0.7526	p=0.0024 CI 0.5519-0.7297	p=0.2 CI 0.4133-0.7655	8.15945e-07	6.23565e-07	3.92781e-07	0.00236337	0.197854	3.92781e-07	0.0400439	0.628-0.7767	0.6152-0.7478	0.6188-0.7526	0.5519-0.7297	0.4133-0.7655	0.783	0.666	0.639	0.73	0.601	0.824	0.682	0.685	0.419	0.625	0.519	0.605	0.598	0.815	0.6
CYP4B1+HLF+SFTPB / DEPDC1+TFAP2A+ANLN	2984	0.7023	0.6737	0.6745	0.6774	0.7614	0.7614	0.7023	0.69786	0.6835	p=8.2e-07 CI 0.6273-0.7774	p=1.8e-06 CI 0.6075-0.7398	p=1.7e-06 CI 0.6059-0.7431	p=0.00019 CI 0.5882-0.7666	p=0.0064 CI 0.6438-0.8789	8.20962e-07	1.75369e-06	1.72007e-06	0.000185701	0.00638521	8.20962e-07	0.00131504	0.6273-0.7774	0.6075-0.7398	0.6059-0.7431	0.5882-0.7666	0.6438-0.8789	0.713	0.544	0.643	0.585	0.578	0.731	0.473	0.703	0.744	1	0.593	0.803	0.591	0.541	0.558
FAM189A2+HLF+CYP2B7P+SFTPB / DEPDC1+KIF4A+TFAP2A+ANLN	4373	0.7023	0.6704	0.6654	0.6503	0.7265	0.7265	0.7023	0.68298	0.679367	p=8.3e-07 CI 0.6264-0.7781	p=2.7e-06 CI 0.6023-0.7386	p=5.4e-06 CI 0.5965-0.7343	p=0.0013 CI 0.5589-0.7416	p=0.015 CI 0.5758-0.8772	8.26009e-07	2.65269e-06	5.43332e-06	0.00128316	0.015479	8.26009e-07	0.00335421	0.6264-0.7781	0.6023-0.7386	0.5965-0.7343	0.5589-0.7416	0.5758-0.8772	0.713	0.552	0.63	0.66	0.451	0.731	0.487	0.739	0.558	1	0.593	0.789	0.535	0.688	0.424
TMEM59+HLF+B3GNT8 / RRM2+TFAP2A+ANLN	2630	0.6903	0.677	0.7023	0.6635	0.6386	0.7023	0.7023	0.67434	0.689867	p=3.3e-06 CI 0.6145-0.7661	p=1.1e-06 CI 0.6098-0.7442	p=3.7e-08 CI 0.6363-0.7684	p=0.00052 CI 0.5768-0.7501	p=0.094 CI 0.4907-0.7866	3.27252e-06	1.13679e-06	3.67449e-08	0.000518894	0.0935606	3.67449e-08	0.0188168	0.6145-0.7661	0.6098-0.7442	0.6363-0.7684	0.5768-0.7501	0.4907-0.7866	0.745	0.72	0.664	0.645	0.393	0.776	0.78	0.604	0.628	1	0.537	0.5	0.717	0.65	0.364
TMEM59+CYP4B1+HLF+CYP2B7P / DEPDC1+RRM2+TFAP2A+ANLN	5930	0.7022	0.6687	0.6754	0.6606	0.775	0.775	0.7022	0.69638	0.6821	p=8.3e-07 CI 0.6274-0.777	p=3.3e-06 CI 0.6014-0.7359	p=1.5e-06 CI 0.6067-0.7441	p=0.00063 CI 0.568-0.7533	p=0.0044 CI 0.6586-0.8914	8.31086e-07	3.31265e-06	1.54106e-06	0.000633005	0.00439371	8.31086e-07	0.00100648	0.6274-0.777	0.6014-0.7359	0.6067-0.7441	0.568-0.7533	0.6586-0.8914	0.791	0.623	0.639	0.54	0.601	0.84	0.617	0.757	0.791	1	0.463	0.645	0.535	0.471	0.582
TMEM59+CYP4B1+B3GNT8+SFTPB / DEPDC1+RRM2+TFAP2A+ANLN	5975	0.7022	0.6701	0.6727	0.6715	0.7242	0.7242	0.7022	0.68814	0.681667	p=8.3e-07 CI 0.6264-0.778	p=2.8e-06 CI 0.6029-0.7373	p=2.2e-06 CI 0.6043-0.7411	p=0.00029 CI 0.5836-0.7593	p=0.016 CI 0.5822-0.8663	8.31086e-07	2.76701e-06	2.17879e-06	0.000290147	0.0163427	8.31086e-07	0.00332772	0.6264-0.778	0.6029-0.7373	0.6043-0.7411	0.5836-0.7593	0.5822-0.8663	0.713	0.654	0.647	0.56	0.468	0.728	0.671	0.73	0.814	1	0.611	0.592	0.575	0.49	0.442
FAM189A2+TMEM59+CYP2B7P+SFTPB / KIF4A+TFAP2A+MYBL2+ANLN	4095	0.7022	0.6683	0.6674	0.6443	0.6902	0.7022	0.7022	0.67448	0.6793	p=8.3e-07 CI 0.6264-0.778	p=3.5e-06 CI 0.5996-0.737	p=4.2e-06 CI 0.5985-0.7364	p=0.0019 CI 0.5527-0.736	p=0.035 CI 0.5249-0.8554	8.31086e-07	3.4747e-06	4.21625e-06	0.001887	0.0350968	8.31086e-07	0.00739846	0.6264-0.778	0.5996-0.737	0.5985-0.7364	0.5527-0.736	0.5249-0.8554	0.703	0.671	0.639	0.64	0.491	0.714	0.697	0.73	0.605	0.875	0.63	0.579	0.559	0.65	0.473
FAM189A2+CACNA2D2+CYP4B1 / DEPDC1+KIF4A+TFAP2A	800	0.7021	0.6702	0.6657	0.675	0.7939	0.7939	0.7021	0.70138	0.679333	p=8.4e-07 CI 0.6237-0.7806	p=2.7e-06 CI 0.6012-0.7392	p=5.2e-06 CI 0.597-0.7344	p=0.00022 CI 0.5863-0.7637	p=0.0025 CI 0.6796-0.9083	8.36192e-07	2.73388e-06	5.24745e-06	0.000222347	0.00254786	8.36192e-07	0.000555804	0.6237-0.7806	0.6012-0.7392	0.597-0.7344	0.5863-0.7637	0.6796-0.9083	0.793	0.734	0.626	0.52	0.578	0.832	0.805	0.685	0.884	1	0.537	0.474	0.575	0.42	0.558
CACNA2D2+CYP4B1+CYP2B7P / KIF4A+TFAP2A+ANLN	1873	0.7021	0.6631	0.6634	0.6669	0.7758	0.7758	0.7021	0.69426	0.6762	p=8.4e-07 CI 0.625-0.7792	p=6.6e-06 CI 0.5946-0.7315	p=6.9e-06 CI 0.5942-0.7326	p=0.00041 CI 0.5761-0.7576	p=0.0043 CI 0.6551-0.8964	8.36192e-07	6.63367e-06	6.92185e-06	0.00040629	0.00430145	8.36192e-07	0.000944427	0.625-0.7792	0.5946-0.7315	0.5942-0.7326	0.5761-0.7576	0.6551-0.8964	0.708	0.739	0.622	0.735	0.578	0.723	0.823	0.793	0.465	1	0.611	0.434	0.472	0.809	0.558
FAM189A2+SCGB3A2+CYP4B1+B3GNT8 / DEPDC1+RRM2+TFAP2A+ANLN	4115	0.7021	0.6635	0.6618	0.6635	0.7288	0.7288	0.7021	0.68394	0.6758	p=8.4e-07 CI 0.6269-0.7772	p=6.3e-06 CI 0.5958-0.7312	p=8.4e-06 CI 0.5927-0.731	p=0.00052 CI 0.5732-0.7537	p=0.015 CI 0.5952-0.8624	8.41329e-07	6.29624e-06	8.3566e-06	0.000518894	0.0146548	8.41329e-07	0.00303784	0.6269-0.7772	0.5958-0.7312	0.5927-0.731	0.5732-0.7537	0.5952-0.8624	0.769	0.705	0.63	0.515	0.63	0.801	0.765	0.703	0.86	0.875	0.556	0.487	0.567	0.42	0.618
FAM189A2+CYP4B1+B3GNT8+SFTPB / DEPDC1+TFAP2A+MYBL2+ANLN	4315	0.7021	0.6702	0.6681	0.6658	0.728	0.728	0.7021	0.68684	0.680133	p=8.4e-07 CI 0.6261-0.7781	p=2.7e-06 CI 0.6029-0.7376	p=3.9e-06 CI 0.5993-0.7369	p=0.00044 CI 0.5764-0.7552	p=0.015 CI 0.5852-0.8709	8.41329e-07	2.71745e-06	3.89485e-06	0.000437897	0.0149252	8.41329e-07	0.00307412	0.6261-0.7781	0.6029-0.7376	0.5993-0.7369	0.5764-0.7552	0.5852-0.8709	0.737	0.643	0.639	0.52	0.48	0.762	0.653	0.712	0.884	1	0.574	0.605	0.575	0.42	0.455
FAM189A2+SCGB3A2+CYP4B1+SFTPB / DEPDC1+KIF4A+TFAP2A+ANLN	4148	0.7021	0.6616	0.6521	0.6611	0.728	0.728	0.7021	0.68098	0.671933	p=8.4e-07 CI 0.6268-0.7775	p=8e-06 CI 0.5937-0.7294	p=2.6e-05 CI 0.5823-0.7218	p=0.00061 CI 0.5707-0.7515	p=0.015 CI 0.5907-0.8654	8.36192e-07	7.97861e-06	2.62324e-05	0.000613568	0.0149252	8.36192e-07	0.00311477	0.6268-0.7775	0.5937-0.7294	0.5823-0.7218	0.5707-0.7515	0.5907-0.8654	0.713	0.697	0.622	0.525	0.624	0.725	0.751	0.604	0.86	0.875	0.63	0.5	0.638	0.433	0.612
SCGB3A2+CYP4B1+B3GNT8+CYP2B7P / DEPDC1+KIF4A+TFAP2A+ANLN	6113	0.7021	0.6561	0.6523	0.6478	0.7273	0.7273	0.7021	0.67712	0.670167	p=8.4e-07 CI 0.6272-0.777	p=1.5e-05 CI 0.588-0.7242	p=2.6e-05 CI 0.5824-0.7221	p=0.0015 CI 0.5555-0.74	p=0.015 CI 0.5956-0.8589	8.41329e-07	1.52044e-05	2.56057e-05	0.00151412	0.0152	8.41329e-07	0.00335115	0.6272-0.777	0.588-0.7242	0.5824-0.7221	0.5555-0.74	0.5956-0.8589	0.737	0.703	0.622	0.515	0.607	0.759	0.762	0.685	0.86	0.875	0.593	0.487	0.567	0.42	0.594
FAM189A2+SCGB3A2 / TFAP2A+ANLN	119	0.7021	0.6641	0.6557	0.6522	0.6538	0.7021	0.7021	0.66558	0.673967	p=8.4e-07 CI 0.6299-0.7744	p=5.8e-06 CI 0.5971-0.7311	p=1.7e-05 CI 0.5861-0.7254	p=0.0011 CI 0.5576-0.7468	p=0.072 CI 0.4628-0.8448	8.36192e-07	5.83762e-06	1.71768e-05	0.0011288	0.0716371	8.36192e-07	0.0145579	0.6299-0.7744	0.5971-0.7311	0.5861-0.7254	0.5576-0.7468	0.4628-0.8448	0.73	0.53	0.647	0.66	0.618	0.756	0.455	0.495	0.581	0.75	0.556	0.803	0.78	0.682	0.612
TMEM59+CYP4B1+SFTPB / DEPDC1+RRM2+TFAP2A	2597	0.702	0.6699	0.667	0.6763	0.7576	0.7576	0.702	0.69456	0.679633	p=8.5e-07 CI 0.6266-0.7774	p=2.8e-06 CI 0.6033-0.7365	p=4.5e-06 CI 0.598-0.7359	p=2e-04 CI 0.5883-0.7644	p=0.0071 CI 0.6299-0.8853	8.51694e-07	2.83445e-06	4.48359e-06	0.000200978	0.00706449	8.51694e-07	0.00145473	0.6266-0.7774	0.6033-0.7365	0.598-0.7359	0.5883-0.7644	0.6299-0.8853	0.742	0.705	0.647	0.535	0.607	0.768	0.755	0.703	0.86	0.875	0.574	0.526	0.598	0.446	0.594
FAM189A2+CYP4B1+B3GNT8+SFTPB / RRM2+KIF4A+TFAP2A+ANLN	4317	0.702	0.6735	0.677	0.6772	0.7364	0.7364	0.702	0.69322	0.684167	p=8.5e-07 CI 0.6254-0.7787	p=1.8e-06 CI 0.6059-0.741	p=1.2e-06 CI 0.6089-0.7451	p=0.00019 CI 0.5898-0.7646	p=0.012 CI 0.5969-0.8759	8.46496e-07	1.79726e-06	1.24665e-06	0.000187815	0.0121745	8.46496e-07	0.00247323	0.6254-0.7787	0.6059-0.741	0.6089-0.7451	0.5898-0.7646	0.5969-0.8759	0.735	0.686	0.647	0.53	0.491	0.756	0.722	0.721	0.884	1	0.593	0.553	0.583	0.433	0.467
CACNA2D2+TMEM59+CYP4B1+B3GNT8 / DEPDC1+KIF4A+TFAP2A+ANLN	4808	0.702	0.6693	0.6742	0.6737	0.7311	0.7311	0.702	0.69006	0.681833	p=8.5e-07 CI 0.6247-0.7794	p=3e-06 CI 0.6013-0.7374	p=1.8e-06 CI 0.6059-0.7425	p=0.00025 CI 0.5858-0.7615	p=0.014 CI 0.5877-0.8744	8.46496e-07	3.04631e-06	1.8004e-06	0.000245822	0.0138687	8.46496e-07	0.00282404	0.6247-0.7794	0.6013-0.7374	0.6059-0.7425	0.5858-0.7615	0.5877-0.8744	0.788	0.739	0.63	0.505	0.486	0.826	0.816	0.856	0.907	1	0.537	0.461	0.433	0.395	0.461
FAM189A2+CACNA2D2+CYP2B7P / KIF4A+TFAP2A+ANLN	873	0.702	0.6704	0.6659	0.655	0.7303	0.7303	0.702	0.68472	0.679433	p=8.5e-07 CI 0.6239-0.7801	p=2.7e-06 CI 0.6008-0.74	p=5.1e-06 CI 0.5971-0.7347	p=0.00093 CI 0.5639-0.7461	p=0.014 CI 0.5745-0.8861	8.51694e-07	2.66874e-06	5.11204e-06	0.000933628	0.0141266	8.51694e-07	0.00301377	0.6239-0.7801	0.6008-0.74	0.5971-0.7347	0.5639-0.7461	0.5745-0.8861	0.715	0.561	0.643	0.585	0.555	0.731	0.505	0.559	0.721	0.875	0.611	0.763	0.717	0.548	0.539
FAM189A2+B3GNT8+CYP2B7P+SFTPB / DEPDC1+KIF4A+TFAP2A+ANLN	4388	0.702	0.6695	0.6589	0.6436	0.6848	0.702	0.702	0.67176	0.6768	p=8.5e-07 CI 0.6243-0.7796	p=3e-06 CI 0.6007-0.7384	p=1.2e-05 CI 0.5898-0.728	p=0.002 CI 0.5538-0.7334	p=0.039 CI 0.5198-0.8499	8.51694e-07	2.97406e-06	1.18188e-05	0.00197837	0.0391986	8.51694e-07	0.00823853	0.6243-0.7796	0.6007-0.7384	0.5898-0.728	0.5538-0.7334	0.5198-0.8499	0.718	0.671	0.634	0.625	0.376	0.734	0.697	0.73	0.628	1	0.611	0.579	0.551	0.624	0.345
FAM189A2+CACNA2D2+TMEM59+CYP4B1 / RRM2+KIF4A+TFAP2A+ANLN	3267	0.7019	0.6735	0.678	0.6842	0.7705	0.7705	0.7019	0.70162	0.684467	p=8.6e-07 CI 0.6245-0.7792	p=1.8e-06 CI 0.6048-0.7421	p=1.1e-06 CI 0.61-0.746	p=0.00011 CI 0.5964-0.7719	p=0.005 CI 0.6435-0.8974	8.62181e-07	1.79726e-06	1.09475e-06	0.000109337	0.00498531	8.62181e-07	0.00101968	0.6245-0.7792	0.6048-0.7421	0.61-0.746	0.5964-0.7719	0.6435-0.8974	0.766	0.674	0.643	0.565	0.543	0.796	0.7	0.694	0.814	1	0.574	0.579	0.598	0.497	0.521
FAM189A2+CACNA2D2+TMEM59+CYP4B1 / DEPDC1+TFAP2A+MYBL2+ANLN	3265	0.7019	0.669	0.6687	0.6689	0.7614	0.7614	0.7019	0.69398	0.679867	p=8.6e-07 CI 0.6253-0.7786	p=3.2e-06 CI 0.6007-0.7373	p=3.6e-06 CI 0.6-0.7375	p=0.00035 CI 0.5783-0.7596	p=0.0064 CI 0.6305-0.8922	8.56922e-07	3.19588e-06	3.59696e-06	0.000349327	0.00638521	8.56922e-07	0.00134844	0.6253-0.7786	0.6007-0.7373	0.6-0.7375	0.5783-0.7596	0.6305-0.8922	0.742	0.705	0.626	0.63	0.538	0.768	0.758	0.802	0.674	1	0.574	0.513	0.472	0.618	0.515
FAM189A2 / ANLN	6	0.7019	0.6775	0.675	0.662	0.7455	0.7455	0.7019	0.69238	0.6848	p=8.6e-07 CI 0.6248-0.779	p=1.1e-06 CI 0.6076-0.7473	p=1.6e-06 CI 0.6068-0.7431	p=0.00058 CI 0.5681-0.7559	p=0.0097 CI 0.551-0.9399	8.6218e-07	1.06785e-06	1.62819e-06	0.000576334	0.00968538	8.6218e-07	0.00205305	0.6248-0.779	0.6076-0.7473	0.6068-0.7431	0.5681-0.7559	0.551-0.9399	0.71	0.68	0.655	0.75	0.821	0.723	0.7	0.613	0.488	0.625	0.63	0.605	0.693	0.822	0.83
TMEM59+CYP4B1+B3GNT8+CYP2B7P / RRM2+KIF4A+TFAP2A+ANLN	5967	0.7019	0.6659	0.6743	0.6602	0.7386	0.7386	0.7019	0.68818	0.6807	p=8.6e-07 CI 0.6263-0.7776	p=4.7e-06 CI 0.5981-0.7338	p=1.8e-06 CI 0.6057-0.7429	p=0.00065 CI 0.57-0.7504	p=0.012 CI 0.6072-0.87	8.56922e-07	4.6728e-06	1.76784e-06	0.000653009	0.0115052	8.56922e-07	0.00243309	0.6263-0.7776	0.5981-0.7338	0.6057-0.7429	0.57-0.7504	0.6072-0.87	0.689	0.683	0.647	0.57	0.543	0.697	0.718	0.694	0.721	1	0.63	0.553	0.606	0.529	0.521
TMEM59+SCGB3A2+CYP4B1+B3GNT8 / DEPDC1+KIF4A+TFAP2A+ANLN	5783	0.7019	0.6613	0.6637	0.6596	0.7098	0.7098	0.7019	0.67926	0.675633	p=8.6e-07 CI 0.6278-0.776	p=8.3e-06 CI 0.594-0.7285	p=6.7e-06 CI 0.5946-0.7328	p=0.00068 CI 0.5693-0.7499	p=0.023 CI 0.5702-0.8495	8.62181e-07	8.25816e-06	6.68761e-06	0.000680589	0.0228263	8.62181e-07	0.00470453	0.6278-0.776	0.594-0.7285	0.5946-0.7328	0.5693-0.7499	0.5702-0.8495	0.684	0.649	0.643	0.62	0.613	0.686	0.664	0.64	0.674	0.875	0.667	0.592	0.646	0.605	0.6
FAM189A2+TMEM59+B3GNT8+CYP2B7P / DEPDC1+RRM2+TFAP2A+ANLN	4055	0.7019	0.6712	0.6702	0.6427	0.7023	0.7023	0.7019	0.67766	0.6811	p=8.6e-07 CI 0.6252-0.7787	p=2.4e-06 CI 0.6022-0.7401	p=3e-06 CI 0.6018-0.7386	p=0.0021 CI 0.5527-0.7327	p=0.027 CI 0.5367-0.8679	8.56922e-07	2.40811e-06	2.98426e-06	0.0020933	0.0270328	8.56922e-07	0.00582647	0.6252-0.7787	0.6022-0.7401	0.6018-0.7386	0.5527-0.7327	0.5367-0.8679	0.732	0.745	0.626	0.59	0.405	0.759	0.827	0.784	0.674	1	0.556	0.447	0.488	0.567	0.376
B3GNT8+CYP2B7P+SFTPB / KIF4A+TFAP2A+ANLN	3133	0.7019	0.6695	0.6604	0.6384	0.647	0.7019	0.7019	0.66344	0.677267	p=8.6e-07 CI 0.6257-0.7782	p=3e-06 CI 0.6015-0.7375	p=1e-05 CI 0.5912-0.7295	p=0.0027 CI 0.5485-0.7283	p=0.081 CI 0.4914-0.8025	8.56922e-07	2.97406e-06	9.98732e-06	0.00273887	0.0809585	8.56922e-07	0.0167422	0.6257-0.7782	0.6015-0.7375	0.5912-0.7295	0.5485-0.7283	0.4914-0.8025	0.735	0.578	0.639	0.655	0.347	0.762	0.531	0.613	0.581	1	0.556	0.75	0.661	0.675	0.315
FAM189A2+SCGB3A2+B3GNT8 / KIF4A+TFAP2A+ANLN	1213	0.7019	0.6685	0.6665	0.6495	0.6394	0.7019	0.7019	0.66516	0.678967	p=8.6e-07 CI 0.6284-0.7754	p=3.4e-06 CI 0.6012-0.7358	p=4.8e-06 CI 0.5976-0.7353	p=0.0013 CI 0.5582-0.7409	p=0.092 CI 0.4643-0.8145	8.56922e-07	3.39275e-06	4.76708e-06	0.0013475	0.0923584	8.56922e-07	0.018743	0.6284-0.7754	0.6012-0.7358	0.5976-0.7353	0.5582-0.7409	0.4643-0.8145	0.679	0.646	0.643	0.535	0.48	0.683	0.65	0.667	0.791	0.875	0.648	0.632	0.622	0.465	0.461
SCGB3A2+CYP4B1+CYP2B7P / DEPDC1+TFAP2A+ANLN	2784	0.7018	0.6544	0.646	0.6481	0.7508	0.7508	0.7018	0.68022	0.6674	p=8.7e-07 CI 0.6273-0.7763	p=1.9e-05 CI 0.5863-0.7224	p=5.1e-05 CI 0.5758-0.7163	p=0.0015 CI 0.5537-0.7424	p=0.0084 CI 0.6303-0.8713	8.67472e-07	1.86634e-05	5.13864e-05	0.00148511	0.00844913	8.67472e-07	0.00200103	0.6273-0.7763	0.5863-0.7224	0.5758-0.7163	0.5537-0.7424	0.6303-0.8713	0.752	0.711	0.605	0.55	0.642	0.779	0.773	0.802	0.744	0.875	0.574	0.487	0.433	0.497	0.63
FAM189A2+TMEM59+CYP2B7P+SFTPB / DEPDC1+RRM2+TFAP2A+ANLN	4085	0.7018	0.6691	0.665	0.6516	0.7114	0.7114	0.7018	0.67978	0.678633	p=8.7e-07 CI 0.625-0.7785	p=3.2e-06 CI 0.6003-0.7378	p=5.7e-06 CI 0.5962-0.7337	p=0.0012 CI 0.5608-0.7424	p=0.022 CI 0.544-0.8787	8.72793e-07	3.15785e-06	5.72397e-06	0.00117438	0.0220548	8.72793e-07	0.00464778	0.625-0.7785	0.6003-0.7378	0.5962-0.7337	0.5608-0.7424	0.544-0.8787	0.71	0.626	0.634	0.71	0.763	0.723	0.617	0.721	0.488	0.625	0.63	0.658	0.559	0.771	0.77
FAM189A2+CYP2B7P+SFTPB / RRM2+TFAP2A+ANLN	1450	0.7018	0.6713	0.6641	0.6515	0.7106	0.7106	0.7018	0.67986	0.679067	p=8.7e-07 CI 0.6255-0.7781	p=2.4e-06 CI 0.6029-0.7397	p=6.4e-06 CI 0.5953-0.7329	p=0.0012 CI 0.5606-0.7423	p=0.022 CI 0.5488-0.8724	8.72793e-07	2.3791e-06	6.35038e-06	0.00118603	0.0224377	8.72793e-07	0.00472667	0.6255-0.7781	0.6029-0.7397	0.5953-0.7329	0.5606-0.7423	0.5488-0.8724	0.72	0.618	0.643	0.635	0.705	0.742	0.603	0.595	0.651	0.75	0.574	0.671	0.685	0.631	0.703
FAM189A2+SCGB3A2+B3GNT8+CYP2B7P / DEPDC1+KIF4A+TFAP2A+ANLN	4208	0.7018	0.6615	0.6525	0.6383	0.678	0.7018	0.7018	0.66642	0.671933	p=8.7e-07 CI 0.6267-0.777	p=8e-06 CI 0.593-0.73	p=2.5e-05 CI 0.5827-0.7222	p=0.0028 CI 0.5457-0.7308	p=0.045 CI 0.5221-0.834	8.67472e-07	8.02456e-06	2.49933e-05	0.00276404	0.0450369	8.67472e-07	0.00956697	0.6267-0.777	0.593-0.73	0.5827-0.7222	0.5457-0.7308	0.5221-0.834	0.684	0.637	0.634	0.585	0.566	0.689	0.635	0.685	0.698	0.875	0.648	0.645	0.591	0.554	0.552
CYP4B1+CYP2B7P / KIF4A+ANLN	627	0.7017	0.6552	0.6546	0.6506	0.8129	0.8129	0.7017	0.695	0.6705	p=8.8e-07 CI 0.6256-0.7778	p=1.7e-05 CI 0.5865-0.724	p=2e-05 CI 0.5845-0.7247	p=0.0013 CI 0.5554-0.7458	p=0.0014 CI 0.7008-0.9249	8.8353e-07	1.68965e-05	1.95862e-05	0.00125822	0.00143362	8.8353e-07	0.00054584	0.6256-0.7778	0.5865-0.724	0.5845-0.7247	0.5554-0.7458	0.7008-0.9249	0.652	0.629	0.63	0.67	0.705	0.644	0.632	0.676	0.558	0.875	0.704	0.618	0.591	0.701	0.697
TMEM59+CYP4B1+SFTPB / TFAP2A+MYBL2+ANLN	2615	0.7017	0.6704	0.6701	0.6701	0.7303	0.7303	0.7017	0.68852	0.680733	p=8.8e-07 CI 0.6276-0.7758	p=2.7e-06 CI 0.6044-0.7363	p=3e-06 CI 0.601-0.7392	p=0.00032 CI 0.58-0.7602	p=0.014 CI 0.5986-0.862	8.78146e-07	2.66874e-06	3.03801e-06	0.000320204	0.0141266	8.78146e-07	0.00289067	0.6276-0.7758	0.6044-0.7363	0.601-0.7392	0.58-0.7602	0.5986-0.862	0.708	0.68	0.643	0.515	0.474	0.72	0.711	0.739	0.884	1	0.63	0.566	0.559	0.414	0.448
FAM189A2+SCGB3A2+CYP2B7P / DEPDC1+TFAP2A+ANLN	1224	0.7017	0.6576	0.6445	0.6381	0.7106	0.7106	0.7017	0.6705	0.667933	p=8.8e-07 CI 0.6272-0.7762	p=1.3e-05 CI 0.5891-0.7261	p=6.1e-05 CI 0.5742-0.7147	p=0.0028 CI 0.5438-0.7324	p=0.022 CI 0.5631-0.8581	8.8353e-07	1.28563e-05	6.09108e-05	0.00278941	0.0224377	8.8353e-07	0.00506035	0.6272-0.7762	0.5891-0.7261	0.5742-0.7147	0.5438-0.7324	0.5631-0.8581	0.749	0.595	0.626	0.63	0.642	0.782	0.57	0.586	0.605	0.875	0.537	0.684	0.661	0.637	0.63
TMEM59+CYP2B7P+SFTPB / TFAP2A+MYBL2+ANLN	2735	0.7017	0.6684	0.6615	0.6378	0.6644	0.7017	0.7017	0.66676	0.6772	p=8.8e-07 CI 0.6279-0.7754	p=3.4e-06 CI 0.6012-0.7357	p=8.7e-06 CI 0.5921-0.7309	p=0.0028 CI 0.5455-0.7301	p=0.059 CI 0.5028-0.826	8.8353e-07	3.41306e-06	8.72011e-06	0.00284079	0.058803	8.8353e-07	0.0123314	0.6279-0.7754	0.6012-0.7357	0.5921-0.7309	0.5455-0.7301	0.5028-0.826	0.659	0.581	0.639	0.595	0.601	0.655	0.534	0.676	0.674	0.75	0.685	0.75	0.606	0.573	0.594
FAM189A2+CYP4B1 / KIF4A+ANLN	132	0.7016	0.6678	0.6708	0.6777	0.8326	0.8326	0.7016	0.7101	0.680067	p=8.9e-07 CI 0.6252-0.778	p=3.7e-06 CI 0.5996-0.736	p=2.8e-06 CI 0.6019-0.7397	p=0.00018 CI 0.5847-0.7706	p=0.00076 CI 0.7062-0.9589	8.88946e-07	3.68794e-06	2.77824e-06	0.00018154	0.000763356	8.88946e-07	0.00019045	0.6252-0.778	0.5996-0.736	0.6019-0.7397	0.5847-0.7706	0.7062-0.9589	0.766	0.62	0.655	0.655	0.803	0.798	0.614	0.64	0.651	0.75	0.556	0.645	0.669	0.656	0.806
TMEM59+CYP4B1+HLF / DEPDC1+KIF4A+TFAP2A	2540	0.7016	0.677	0.6877	0.6719	0.778	0.778	0.7016	0.70324	0.688767	p=8.9e-07 CI 0.6263-0.7769	p=1.1e-06 CI 0.6105-0.7436	p=3e-07 CI 0.6198-0.7557	p=0.00028 CI 0.5819-0.7619	p=0.004 CI 0.6679-0.8882	8.94394e-07	1.12971e-06	2.96243e-07	0.000280727	0.00403498	2.96243e-07	0.000863606	0.6263-0.7769	0.6105-0.7436	0.6198-0.7557	0.5819-0.7619	0.6679-0.8882	0.745	0.654	0.668	0.655	0.618	0.773	0.671	0.658	0.628	1	0.556	0.592	0.677	0.662	0.6
CYP4B1+CYP2B7P+SFTPB / DEPDC1+KIF4A+TFAP2A	3040	0.7016	0.6626	0.6535	0.6543	0.7614	0.7614	0.7016	0.68668	0.672567	p=8.9e-07 CI 0.6255-0.7777	p=7e-06 CI 0.5951-0.7302	p=2.2e-05 CI 0.5837-0.7232	p=0.00098 CI 0.563-0.7455	p=0.0064 CI 0.6409-0.8818	8.94394e-07	6.9883e-06	2.23142e-05	0.000981735	0.00638521	8.94394e-07	0.00147943	0.6255-0.7777	0.5951-0.7302	0.5837-0.7232	0.563-0.7455	0.6409-0.8818	0.667	0.64	0.622	0.555	0.538	0.664	0.65	0.712	0.767	1	0.685	0.605	0.543	0.497	0.515
FAM189A2+TMEM59+CYP4B1+SFTPB / RRM2+TFAP2A+MYBL2+ANLN	4004	0.7016	0.6708	0.6738	0.6759	0.7477	0.7477	0.7016	0.69396	0.682067	p=8.9e-07 CI 0.6265-0.7768	p=2.5e-06 CI 0.6037-0.738	p=1.9e-06 CI 0.6051-0.7424	p=0.00021 CI 0.5867-0.7651	p=0.0091 CI 0.6129-0.8825	8.88946e-07	2.52757e-06	1.90154e-06	0.000207878	0.00913744	8.88946e-07	0.00187013	0.6265-0.7768	0.6037-0.738	0.6051-0.7424	0.5867-0.7651	0.6129-0.8825	0.686	0.66	0.66	0.555	0.595	0.692	0.679	0.414	0.814	0.875	0.648	0.592	0.874	0.484	0.582
CACNA2D2+CYP4B1+B3GNT8+CYP2B7P / DEPDC1+KIF4A+TFAP2A+ANLN	5138	0.7016	0.6629	0.6614	0.6589	0.7462	0.7462	0.7016	0.6862	0.6753	p=8.9e-07 CI 0.6236-0.7797	p=6.7e-06 CI 0.5941-0.7317	p=8.8e-06 CI 0.5923-0.7306	p=0.00072 CI 0.5686-0.7492	p=0.0095 CI 0.613-0.8794	8.88946e-07	6.74993e-06	8.7946e-06	0.000716575	0.00949965	8.88946e-07	0.00204653	0.6236-0.7797	0.5941-0.7317	0.5923-0.7306	0.5686-0.7492	0.613-0.8794	0.771	0.737	0.63	0.57	0.543	0.807	0.816	0.703	0.744	1	0.537	0.447	0.567	0.522	0.521
CYP4B1+B3GNT8+CYP2B7P+SFTPB / DEPDC1+RRM2+TFAP2A+ANLN	6260	0.7016	0.6646	0.6597	0.6572	0.7326	0.7326	0.7016	0.68314	0.6753	p=8.9e-07 CI 0.6252-0.778	p=5.5e-06 CI 0.5968-0.7324	p=1.1e-05 CI 0.5905-0.7289	p=8e-04 CI 0.5679-0.7466	p=0.013 CI 0.5994-0.8657	8.88946e-07	5.50673e-06	1.07753e-05	0.000802	0.013365	8.88946e-07	0.00283684	0.6252-0.778	0.5968-0.7324	0.5905-0.7289	0.5679-0.7466	0.5994-0.8657	0.693	0.652	0.63	0.63	0.526	0.703	0.668	0.712	0.628	1	0.63	0.592	0.559	0.631	0.503
FAM189A2+TMEM59+CYP4B1+B3GNT8 / KIF4A+TFAP2A+MYBL2+ANLN	3975	0.7016	0.6742	0.6848	0.6676	0.7288	0.7288	0.7016	0.6914	0.686867	p=8.9e-07 CI 0.626-0.7771	p=1.6e-06 CI 0.607-0.7415	p=4.4e-07 CI 0.617-0.7526	p=0.00039 CI 0.5771-0.7581	p=0.015 CI 0.5835-0.8741	8.94394e-07	1.62896e-06	4.41035e-07	0.000385023	0.0146548	4.41035e-07	0.00300856	0.626-0.7771	0.607-0.7415	0.617-0.7526	0.5771-0.7581	0.5835-0.8741	0.764	0.708	0.66	0.65	0.52	0.798	0.762	0.586	0.605	1	0.537	0.513	0.724	0.662	0.497
FAM189A2+CACNA2D2+TMEM59+B3GNT8 / DEPDC1+KIF4A+TFAP2A+ANLN	3293	0.7016	0.6745	0.6772	0.6639	0.6871	0.7016	0.7016	0.68086	0.684433	p=8.9e-07 CI 0.6228-0.7804	p=1.6e-06 CI 0.6048-0.7443	p=1.2e-06 CI 0.6094-0.7451	p=5e-04 CI 0.5753-0.7525	p=0.037 CI 0.5134-0.8609	8.94394e-07	1.56984e-06	1.21249e-06	0.000502723	0.0373953	8.94394e-07	0.00758034	0.6228-0.7804	0.6048-0.7443	0.6094-0.7451	0.5753-0.7525	0.5134-0.8609	0.764	0.728	0.643	0.595	0.838	0.793	0.787	0.703	0.721	0.5	0.574	0.513	0.591	0.561	0.855
TMEM59+CYP4B1+CYP2B7P / DEPDC1+RRM2+TFAP2A	2577	0.7015	0.6621	0.6616	0.6599	0.8068	0.8068	0.7015	0.69838	0.675067	p=9e-07 CI 0.6264-0.7767	p=7.4e-06 CI 0.5944-0.7298	p=8.6e-06 CI 0.592-0.7313	p=0.00067 CI 0.5663-0.7535	p=0.0017 CI 0.7007-0.913	8.99874e-07	7.44633e-06	8.57293e-06	0.000666668	0.00172894	8.99874e-07	0.000482505	0.6264-0.7767	0.5944-0.7298	0.592-0.7313	0.5663-0.7535	0.7007-0.913	0.796	0.745	0.647	0.705	0.59	0.843	0.83	0.667	0.535	1	0.481	0.434	0.63	0.752	0.57
FAM189A2+CYP4B1+SFTPB / DEPDC1+RRM2+TFAP2A	1317	0.7015	0.6709	0.6646	0.6766	0.7879	0.7879	0.7015	0.7003	0.679	p=9e-07 CI 0.625-0.778	p=2.5e-06 CI 0.6036-0.7382	p=6e-06 CI 0.5956-0.7336	p=2e-04 CI 0.5885-0.7648	p=0.003 CI 0.6707-0.905	8.99874e-07	2.51233e-06	5.97745e-06	0.000196498	0.00304316	8.99874e-07	0.000649809	0.625-0.778	0.6036-0.7382	0.5956-0.7336	0.5885-0.7648	0.6707-0.905	0.742	0.691	0.626	0.54	0.549	0.768	0.736	0.712	0.86	1	0.574	0.526	0.551	0.452	0.527
FAM189A2+TMEM59+CYP4B1+HLF / RRM2+KIF4A+TFAP2A+ANLN	3957	0.7015	0.6809	0.6987	0.6824	0.7788	0.7788	0.7015	0.70846	0.6937	p=9e-07 CI 0.6266-0.7764	p=6.7e-07 CI 0.6139-0.748	p=6.3e-08 CI 0.6316-0.7658	p=0.00013 CI 0.5937-0.7712	p=0.0039 CI 0.6598-0.8978	8.99874e-07	6.73226e-07	6.30978e-08	0.000125753	0.0039495	6.30978e-08	0.000815378	0.6266-0.7764	0.6139-0.748	0.6316-0.7658	0.5937-0.7712	0.6598-0.8978	0.723	0.677	0.668	0.645	0.595	0.742	0.704	0.64	0.628	1	0.593	0.579	0.693	0.65	0.576
CACNA2D2+TMEM59+CYP4B1+SFTPB / DEPDC1+KIF4A+TFAP2A+ANLN	4838	0.7015	0.6673	0.6657	0.6778	0.7341	0.7341	0.7015	0.68928	0.678167	p=9.1e-07 CI 0.6247-0.7783	p=4e-06 CI 0.5996-0.7349	p=5.2e-06 CI 0.5968-0.7347	p=0.00018 CI 0.5899-0.7658	p=0.013 CI 0.5936-0.8746	9.05386e-07	3.96036e-06	5.20194e-06	0.000179492	0.0128772	9.05386e-07	0.00261336	0.6247-0.7783	0.5996-0.7349	0.5968-0.7347	0.5899-0.7658	0.5936-0.8746	0.672	0.654	0.639	0.615	0.601	0.669	0.664	0.676	0.767	0.875	0.685	0.618	0.606	0.573	0.588
FAM189A2+CYP2B7P+SFTPB / TFAP2A+MYBL2+ANLN	1455	0.7015	0.6689	0.6588	0.6386	0.6924	0.7015	0.7015	0.67204	0.6764	p=9.1e-07 CI 0.6258-0.7771	p=3.2e-06 CI 0.6009-0.737	p=1.2e-05 CI 0.5895-0.7281	p=0.0027 CI 0.5463-0.7308	p=0.033 CI 0.532-0.8529	9.05386e-07	3.21507e-06	1.20186e-05	0.00271391	0.0334501	9.05386e-07	0.00723603	0.6258-0.7771	0.6009-0.737	0.5895-0.7281	0.5463-0.7308	0.532-0.8529	0.679	0.584	0.63	0.62	0.613	0.683	0.545	0.694	0.651	0.75	0.648	0.724	0.575	0.611	0.606
FAM189A2+CACNA2D2+CYP4B1+CYP2B7P / DEPDC1+RRM2+TFAP2A+ANLN	3440	0.7014	0.6651	0.6609	0.6673	0.7917	0.7917	0.7014	0.69728	0.6758	p=9.1e-07 CI 0.6237-0.7791	p=5.2e-06 CI 0.5961-0.7341	p=9.3e-06 CI 0.5918-0.73	p=0.00039 CI 0.5769-0.7577	p=0.0027 CI 0.674-0.9093	9.1093e-07	5.16344e-06	9.33325e-06	0.000393403	0.00272435	9.1093e-07	0.000626632	0.6237-0.7791	0.5961-0.7341	0.5918-0.73	0.5769-0.7577	0.674-0.9093	0.8	0.725	0.63	0.64	0.578	0.846	0.798	0.658	0.628	1	0.5	0.461	0.606	0.643	0.558
CACNA2D2+TMEM59+CYP4B1+CYP2B7P / DEPDC1+RRM2+TFAP2A+ANLN	4820	0.7014	0.663	0.6643	0.6695	0.7735	0.7735	0.7014	0.69434	0.676233	p=9.2e-07 CI 0.6246-0.7782	p=6.7e-06 CI 0.5946-0.7315	p=6.2e-06 CI 0.5952-0.7334	p=0.00033 CI 0.5791-0.7599	p=0.0046 CI 0.6531-0.8938	9.16508e-07	6.67221e-06	6.18791e-06	0.000334471	0.00458354	9.16508e-07	0.000986358	0.6246-0.7782	0.5946-0.7315	0.5952-0.7334	0.5791-0.7599	0.6531-0.8938	0.805	0.731	0.63	0.58	0.572	0.852	0.805	0.685	0.744	1	0.5	0.461	0.583	0.535	0.552
FAM189A2+CACNA2D2+CYP4B1+HLF / DEPDC1+KIF4A+TFAP2A+ANLN	3413	0.7014	0.6734	0.677	0.6723	0.772	0.772	0.7014	0.69922	0.683933	p=9.2e-07 CI 0.624-0.7787	p=1.8e-06 CI 0.6051-0.7417	p=1.2e-06 CI 0.6089-0.7452	p=0.00027 CI 0.583-0.7616	p=0.0048 CI 0.6486-0.8953	9.16508e-07	1.81944e-06	1.24665e-06	0.000271592	0.00478066	9.16508e-07	0.00101125	0.624-0.7787	0.6051-0.7417	0.6089-0.7452	0.583-0.7616	0.6486-0.8953	0.745	0.677	0.643	0.61	0.601	0.77	0.711	0.676	0.698	1	0.574	0.553	0.614	0.586	0.582
CACNA2D2+CYP4B1+B3GNT8 / DEPDC1+TFAP2A+ANLN	1844	0.7014	0.6671	0.6685	0.6755	0.747	0.747	0.7014	0.6919	0.679	p=9.2e-07 CI 0.6231-0.7796	p=4e-06 CI 0.5989-0.7353	p=3.7e-06 CI 0.5999-0.7371	p=0.00021 CI 0.5878-0.7631	p=0.0093 CI 0.6155-0.8785	9.16508e-07	4.03141e-06	3.69375e-06	0.000214999	0.009317	9.16508e-07	0.00190813	0.6231-0.7796	0.5989-0.7353	0.5999-0.7371	0.5878-0.7631	0.6155-0.8785	0.815	0.643	0.622	0.575	0.543	0.866	0.657	0.829	0.767	1	0.481	0.592	0.441	0.522	0.521
FAM189A2+TMEM59+CYP4B1+SFTPB / DEPDC1+KIF4A+TFAP2A+MYBL2	3997	0.7013	0.6693	0.6655	0.6652	0.7462	0.7462	0.7013	0.6895	0.6787	p=9.3e-07 CI 0.6256-0.7769	p=3e-06 CI 0.602-0.7367	p=5.4e-06 CI 0.5963-0.7347	p=0.00046 CI 0.575-0.7554	p=0.0095 CI 0.6062-0.8862	9.27761e-07	3.04631e-06	5.38627e-06	0.000456967	0.00949965	9.27761e-07	0.0019932	0.6256-0.7769	0.602-0.7367	0.5963-0.7347	0.575-0.7554	0.6062-0.8862	0.732	0.705	0.639	0.515	0.468	0.754	0.758	0.667	0.86	1	0.593	0.513	0.614	0.42	0.442
SCGB3A2+CYP4B1+B3GNT8 / DEPDC1+TFAP2A+ANLN	2764	0.7013	0.6589	0.6579	0.6568	0.7121	0.7121	0.7013	0.6774	0.6727	p=9.2e-07 CI 0.6269-0.7758	p=1.1e-05 CI 0.5916-0.7262	p=1.3e-05 CI 0.5885-0.7272	p=0.00083 CI 0.5662-0.7473	p=0.022 CI 0.5733-0.851	9.22118e-07	1.09794e-05	1.33977e-05	0.000826873	0.0216773	9.22118e-07	0.0045059	0.6269-0.7758	0.5916-0.7262	0.5885-0.7272	0.5662-0.7473	0.5733-0.851	0.779	0.496	0.63	0.625	0.468	0.815	0.401	0.577	0.651	1	0.537	0.842	0.677	0.618	0.442
TMEM59+CYP4B1+B3GNT8+SFTPB / DEPDC1+TFAP2A+MYBL2+ANLN	5980	0.7013	0.6681	0.6686	0.6654	0.7053	0.7053	0.7013	0.68174	0.679333	p=9.3e-07 CI 0.6261-0.7764	p=3.6e-06 CI 0.6013-0.7348	p=3.7e-06 CI 0.5998-0.7374	p=0.00045 CI 0.576-0.7548	p=0.025 CI 0.5562-0.8544	9.27761e-07	3.5798e-06	3.66121e-06	0.000452129	0.0252784	9.27761e-07	0.00514773	0.6261-0.7764	0.6013-0.7348	0.5998-0.7374	0.576-0.7548	0.5562-0.8544	0.718	0.683	0.639	0.555	0.451	0.734	0.715	0.721	0.814	1	0.611	0.566	0.567	0.484	0.424
CYP4B1+B3GNT8+CYP2B7P / TFAP2A+MYBL2+ANLN	3015	0.7012	0.6628	0.6645	0.6463	0.7318	0.7318	0.7012	0.68132	0.676167	p=9.3e-07 CI 0.6259-0.7765	p=6.8e-06 CI 0.5956-0.7301	p=6e-06 CI 0.5953-0.7338	p=0.0017 CI 0.554-0.7385	p=0.014 CI 0.6026-0.8611	9.33437e-07	6.82851e-06	6.02941e-06	0.0016671	0.0136148	9.33437e-07	0.00305915	0.6259-0.7765	0.5956-0.7301	0.5953-0.7338	0.554-0.7385	0.6026-0.8611	0.703	0.657	0.639	0.475	0.578	0.72	0.682	0.703	0.884	1	0.593	0.566	0.583	0.363	0.558
FAM189A2+TMEM59 / DEPDC1+ANLN	95	0.7012	0.6722	0.6662	0.6479	0.7197	0.7197	0.7012	0.68144	0.679867	p=9.4e-07 CI 0.6253-0.777	p=2.1e-06 CI 0.6029-0.7416	p=4.9e-06 CI 0.5975-0.735	p=0.0015 CI 0.5549-0.7409	p=0.018 CI 0.5197-0.9197	9.39147e-07	2.10683e-06	4.89375e-06	0.00149955	0.0181943	9.39147e-07	0.00394036	0.6253-0.777	0.6029-0.7416	0.5975-0.735	0.5549-0.7409	0.5197-0.9197	0.723	0.688	0.651	0.765	0.844	0.734	0.711	0.631	0.395	0.625	0.648	0.605	0.669	0.866	0.855
TMEM59+CYP4B1+B3GNT8 / TFAP2A+MYBL2+ANLN	2575	0.7012	0.6725	0.6853	0.6703	0.7114	0.7114	0.7012	0.68814	0.686333	p=9.4e-07 CI 0.6265-0.7758	p=2e-06 CI 0.6066-0.7384	p=4.1e-07 CI 0.6174-0.7533	p=0.00032 CI 0.5803-0.7603	p=0.022 CI 0.5691-0.8536	9.39147e-07	2.03116e-06	4.12235e-07	0.000316727	0.0220548	4.12235e-07	0.00447497	0.6265-0.7758	0.6066-0.7384	0.6174-0.7533	0.5803-0.7603	0.5691-0.8536	0.779	0.68	0.664	0.72	0.503	0.821	0.715	0.459	0.488	1	0.5	0.553	0.843	0.783	0.479
HLF+CYP2B7P+SFTPB / DEPDC1+TFAP2A+ANLN	3104	0.7012	0.6697	0.6616	0.6441	0.6962	0.7012	0.7012	0.67456	0.6775	p=9.3e-07 CI 0.6264-0.776	p=2.9e-06 CI 0.6024-0.737	p=8.6e-06 CI 0.5923-0.7308	p=0.0019 CI 0.552-0.7361	p=0.031 CI 0.5557-0.8368	9.33437e-07	2.90345e-06	8.64622e-06	0.00192307	0.0308473	9.33437e-07	0.00655656	0.6264-0.776	0.6024-0.737	0.5923-0.7308	0.552-0.7361	0.5557-0.8368	0.662	0.541	0.647	0.63	0.428	0.664	0.469	0.495	0.651	1	0.648	0.803	0.78	0.624	0.4
HLF+CYP2B7P+SFTPB / KIF4A+TFAP2A+ANLN	3113	0.7012	0.6722	0.6679	0.6452	0.6833	0.7012	0.7012	0.67396	0.680433	p=9.4e-07 CI 0.6265-0.7758	p=2.1e-06 CI 0.605-0.7394	p=4e-06 CI 0.5989-0.7368	p=0.0018 CI 0.5534-0.7371	p=0.04 CI 0.5376-0.8291	9.39147e-07	2.10683e-06	3.99929e-06	0.00178242	0.0404397	9.39147e-07	0.00844584	0.6265-0.7758	0.605-0.7394	0.5989-0.7368	0.5534-0.7371	0.5376-0.8291	0.54	0.561	0.651	0.625	0.41	0.499	0.502	0.495	0.628	1	0.815	0.776	0.787	0.624	0.382
TMEM59+CYP4B1+CYP2B7P+SFTPB / KIF4A+TFAP2A+MYBL2+ANLN	6000	0.7011	0.6635	0.6625	0.6565	0.7333	0.7333	0.7011	0.68338	0.6757	p=9.5e-07 CI 0.626-0.7762	p=6.3e-06 CI 0.596-0.7309	p=7.7e-06 CI 0.5931-0.7319	p=0.00084 CI 0.565-0.748	p=0.013 CI 0.5978-0.8689	9.50666e-07	6.33291e-06	7.73837e-06	0.000843847	0.0131192	9.50666e-07	0.00279561	0.626-0.7762	0.596-0.7309	0.5931-0.7319	0.565-0.748	0.5978-0.8689	0.703	0.643	0.651	0.535	0.601	0.714	0.653	0.423	0.791	0.875	0.63	0.605	0.85	0.465	0.588
FAM189A2+CYP2B7P+SFTPB / DEPDC1+KIF4A+TFAP2A	1440	0.7011	0.6673	0.653	0.6362	0.7136	0.7136	0.7011	0.67424	0.6738	p=9.4e-07 CI 0.6237-0.7785	p=3.9e-06 CI 0.5983-0.7364	p=2.3e-05 CI 0.5835-0.7226	p=0.0031 CI 0.5446-0.7278	p=0.021 CI 0.5527-0.8746	9.4489e-07	3.91366e-06	2.34272e-05	0.00313895	0.0209389	9.4489e-07	0.00482122	0.6237-0.7785	0.5983-0.7364	0.5835-0.7226	0.5446-0.7278	0.5527-0.8746	0.72	0.683	0.634	0.605	0.746	0.734	0.715	0.757	0.651	0.625	0.63	0.566	0.528	0.592	0.752
B3GNT8+SFTPB / TFAP2A+ANLN	719	0.7011	0.678	0.6715	0.6501	0.5894	0.7011	0.7011	0.65802	0.683533	p=9.5e-07 CI 0.6259-0.7762	p=1e-06 CI 0.611-0.745	p=2.5e-06 CI 0.603-0.74	p=0.0013 CI 0.5618-0.7385	p=0.2 CI 0.4196-0.7592	9.50666e-07	9.96676e-07	2.53982e-06	0.0012958	0.197854	9.50666e-07	0.0398309	0.6259-0.7762	0.611-0.745	0.603-0.74	0.5618-0.7385	0.4196-0.7592	0.74	0.598	0.66	0.63	0.266	0.768	0.556	0.595	0.651	1	0.556	0.75	0.717	0.624	0.23
FAM189A2+TMEM59+CYP4B1+CYP2B7P / DEPDC1+RRM2+KIF4A+TFAP2A	3976	0.701	0.6656	0.6674	0.6578	0.7962	0.7962	0.701	0.6976	0.678	p=9.6e-07 CI 0.6251-0.7768	p=4.9e-06 CI 0.5972-0.734	p=4.3e-06 CI 0.5983-0.7365	p=0.00077 CI 0.5657-0.7499	p=0.0024 CI 0.6791-0.9133	9.62322e-07	4.86918e-06	4.25348e-06	0.000769907	0.00238176	9.62322e-07	0.000632351	0.6251-0.7768	0.5972-0.734	0.5983-0.7365	0.5657-0.7499	0.6791-0.9133	0.781	0.742	0.639	0.52	0.578	0.824	0.823	0.658	0.837	1	0.5	0.447	0.622	0.433	0.558
FAM189A2+CACNA2D2+CYP4B1+SFTPB / DEPDC1+KIF4A+TFAP2A+ANLN	3458	0.701	0.6683	0.6633	0.6725	0.7538	0.7538	0.701	0.69178	0.677533	p=9.6e-07 CI 0.6229-0.779	p=3.5e-06 CI 0.5998-0.7367	p=7e-06 CI 0.5943-0.7322	p=0.00027 CI 0.5841-0.7609	p=0.0078 CI 0.6178-0.8898	9.62322e-07	3.49548e-06	7.04188e-06	0.000268609	0.00780676	9.62322e-07	0.00161737	0.6229-0.779	0.5998-0.7367	0.5943-0.7322	0.5841-0.7609	0.6178-0.8898	0.74	0.703	0.63	0.595	0.497	0.759	0.747	0.775	0.744	1	0.611	0.539	0.504	0.554	0.473
FAM189A2+SCGB3A2+CYP4B1 / RRM2+TFAP2A+ANLN	1170	0.701	0.6618	0.6604	0.6691	0.7538	0.7538	0.701	0.68922	0.6744	p=9.6e-07 CI 0.6267-0.7752	p=7.7e-06 CI 0.5943-0.7294	p=9.9e-06 CI 0.591-0.7298	p=0.00035 CI 0.5771-0.7611	p=0.0078 CI 0.6281-0.8795	9.62322e-07	7.70809e-06	9.90324e-06	0.000345556	0.00780676	9.62322e-07	0.00163418	0.6267-0.7752	0.5943-0.7294	0.591-0.7298	0.5771-0.7611	0.6281-0.8795	0.779	0.703	0.643	0.63	0.647	0.818	0.762	0.559	0.674	0.875	0.519	0.487	0.717	0.618	0.636
FAM189A2+TMEM59+CYP4B1+HLF / DEPDC1+TFAP2A+MYBL2+ANLN	3955	0.7009	0.6754	0.6855	0.6669	0.7689	0.7689	0.7009	0.69952	0.687267	p=9.7e-07 CI 0.6261-0.7756	p=1.4e-06 CI 0.6085-0.7424	p=4e-07 CI 0.6175-0.7535	p=0.00041 CI 0.5755-0.7582	p=0.0052 CI 0.6428-0.8951	9.74115e-07	1.39588e-06	4.00454e-07	0.00040629	0.00519772	4.00454e-07	0.00112136	0.6261-0.7756	0.6085-0.7424	0.6175-0.7535	0.5755-0.7582	0.6428-0.8951	0.742	0.691	0.668	0.595	0.584	0.77	0.733	0.477	0.698	1	0.556	0.539	0.835	0.567	0.564
FAM189A2+SCGB3A2+CYP4B1 / DEPDC1+KIF4A+TFAP2A	1160	0.7009	0.66	0.6512	0.6566	0.7591	0.7591	0.7009	0.68556	0.6707	p=9.7e-07 CI 0.6258-0.7759	p=9.6e-06 CI 0.592-0.728	p=2.9e-05 CI 0.5813-0.7211	p=0.00084 CI 0.5638-0.7495	p=0.0068 CI 0.634-0.8842	9.74115e-07	9.58107e-06	2.88874e-05	0.00083532	0.00678548	9.74115e-07	0.00153205	0.6258-0.7759	0.592-0.728	0.5813-0.7211	0.5638-0.7495	0.634-0.8842	0.786	0.739	0.634	0.635	0.653	0.821	0.816	0.595	0.651	0.875	0.556	0.461	0.669	0.631	0.642
FAM189A2+CACNA2D2+TMEM59+CYP2B7P / DEPDC1+RRM2+TFAP2A+ANLN	3305	0.7009	0.669	0.6665	0.659	0.7318	0.7318	0.7009	0.68544	0.6788	p=9.7e-07 CI 0.6227-0.779	p=3.2e-06 CI 0.5991-0.739	p=4.7e-06 CI 0.5979-0.7351	p=0.00071 CI 0.5689-0.7491	p=0.014 CI 0.5766-0.887	9.74115e-07	3.17681e-06	4.72556e-06	0.000709241	0.0136148	9.74115e-07	0.00286659	0.6227-0.779	0.5991-0.739	0.5979-0.7351	0.5689-0.7491	0.5766-0.887	0.693	0.754	0.63	0.595	0.538	0.703	0.838	0.658	0.698	0.875	0.63	0.447	0.606	0.567	0.521
CYP4B1+B3GNT8+CYP2B7P+SFTPB / RRM2+KIF4A+TFAP2A+ANLN	6267	0.7009	0.6655	0.6643	0.6592	0.7288	0.7288	0.7009	0.68374	0.6769	p=9.7e-07 CI 0.6244-0.7773	p=4.9e-06 CI 0.5978-0.7333	p=6.2e-06 CI 0.5953-0.7333	p=7e-04 CI 0.5699-0.7485	p=0.015 CI 0.5935-0.8641	9.74115e-07	4.89787e-06	6.18791e-06	0.000701976	0.0146548	9.74115e-07	0.00307377	0.6244-0.7773	0.5978-0.7333	0.5953-0.7333	0.5699-0.7485	0.5935-0.8641	0.659	0.635	0.63	0.505	0.491	0.658	0.639	0.721	0.86	1	0.667	0.618	0.551	0.408	0.467
CYP2B7P+SFTPB / DEPDC1+TFAP2A	723	0.7009	0.666	0.6421	0.6304	0.6856	0.7009	0.7009	0.665	0.669667	p=9.7e-07 CI 0.6259-0.7758	p=4.6e-06 CI 0.5983-0.7338	p=7.9e-05 CI 0.5718-0.7123	p=0.0044 CI 0.5389-0.722	p=0.039 CI 0.5327-0.8385	9.74115e-07	4.6181e-06	7.89624e-05	0.0044363	0.0385898	9.74115e-07	0.00862213	0.6259-0.7758	0.5983-0.7338	0.5718-0.7123	0.5389-0.722	0.5327-0.8385	0.681	0.595	0.622	0.65	0.653	0.686	0.56	0.73	0.605	0.75	0.648	0.724	0.528	0.662	0.648
FAM189A2+SFTPB / KIF4A+TFAP2A	190	0.7009	0.6808	0.6665	0.6509	0.6659	0.7009	0.7009	0.673	0.682733	p=9.7e-07 CI 0.6245-0.7773	p=6.8e-07 CI 0.6133-0.7484	p=4.8e-06 CI 0.5977-0.7352	p=0.0012 CI 0.5609-0.7409	p=0.057 CI 0.4857-0.8462	9.68201e-07	6.81864e-07	4.76708e-06	0.00123372	0.057127	6.81864e-07	0.0116734	0.6245-0.7773	0.6133-0.7484	0.5977-0.7352	0.5609-0.7409	0.4857-0.8462	0.723	0.688	0.647	0.625	0.63	0.739	0.722	0.622	0.674	0.75	0.611	0.566	0.669	0.611	0.624
SCGB3A2+B3GNT8+CYP2B7P / DEPDC1+TFAP2A+ANLN	2884	0.7009	0.6553	0.6445	0.6292	0.647	0.7009	0.7009	0.65538	0.6669	p=9.7e-07 CI 0.6269-0.7749	p=1.7e-05 CI 0.5873-0.7234	p=6e-05 CI 0.5743-0.7147	p=0.0048 CI 0.5361-0.7224	p=0.081 CI 0.487-0.807	9.68201e-07	1.67103e-05	6.0444e-05	0.00475528	0.0809585	9.68201e-07	0.0171584	0.6269-0.7749	0.5873-0.7234	0.5743-0.7147	0.5361-0.7224	0.487-0.807	0.659	0.62	0.626	0.495	0.509	0.655	0.61	0.64	0.814	0.875	0.685	0.658	0.614	0.408	0.491
TMEM59+SCGB3A2+B3GNT8 / DEPDC1+TFAP2A+ANLN	2484	0.7009	0.6606	0.6606	0.6432	0.6091	0.7009	0.7009	0.65488	0.674033	p=9.7e-07 CI 0.6287-0.773	p=8.9e-06 CI 0.5938-0.7275	p=9.7e-06 CI 0.5915-0.7296	p=0.002 CI 0.5514-0.7349	p=0.15 CI 0.4204-0.7978	9.74115e-07	8.89621e-06	9.73709e-06	0.0020351	0.149811	9.74115e-07	0.0303732	0.6287-0.773	0.5938-0.7275	0.5915-0.7296	0.5514-0.7349	0.4204-0.7978	0.715	0.629	0.63	0.6	0.405	0.731	0.625	0.658	0.651	0.875	0.611	0.645	0.606	0.586	0.382
TMEM59+HLF+CYP2B7P+SFTPB / DEPDC1+KIF4A+TFAP2A+ANLN	6038	0.7008	0.6692	0.6677	0.647	0.6947	0.7008	0.7008	0.67588	0.679233	p=9.8e-07 CI 0.626-0.7756	p=3.1e-06 CI 0.6016-0.7368	p=4.1e-06 CI 0.5987-0.7366	p=0.0016 CI 0.5553-0.7387	p=0.032 CI 0.5414-0.848	9.80063e-07	3.1016e-06	4.1064e-06	0.00158893	0.0318675	9.80063e-07	0.00669293	0.626-0.7756	0.6016-0.7368	0.5987-0.7366	0.5553-0.7387	0.5414-0.848	0.681	0.609	0.634	0.7	0.399	0.689	0.592	0.712	0.488	1	0.63	0.671	0.567	0.758	0.37
FAM189A2+CYP4B1+B3GNT8 / DEPDC1+RRM2+TFAP2A	1277	0.7007	0.6732	0.6753	0.6715	0.7833	0.7833	0.7007	0.7008	0.683067	p=9.9e-07 CI 0.6239-0.7775	p=1.9e-06 CI 0.6053-0.7411	p=1.6e-06 CI 0.6073-0.7433	p=0.00029 CI 0.583-0.7599	p=0.0035 CI 0.6673-0.8994	9.92065e-07	1.86457e-06	1.55527e-06	0.000290147	0.00346983	9.92065e-07	0.000752879	0.6239-0.7775	0.6053-0.7411	0.6073-0.7433	0.583-0.7599	0.6673-0.8994	0.837	0.68	0.639	0.56	0.595	0.899	0.715	0.766	0.791	1	0.426	0.553	0.528	0.497	0.576
FAM189A2+CYP4B1+SFTPB / DEPDC1+TFAP2A+MYBL2	1323	0.7007	0.6677	0.6589	0.6663	0.7659	0.7659	0.7007	0.6919	0.675767	p=9.9e-07 CI 0.6254-0.7761	p=3.8e-06 CI 0.6006-0.7348	p=1.2e-05 CI 0.5894-0.7285	p=0.00042 CI 0.5761-0.7564	p=0.0056 CI 0.6411-0.8907	9.86047e-07	3.75431e-06	1.18188e-05	0.000424082	0.00564685	9.86047e-07	0.0012175	0.6254-0.7761	0.6006-0.7348	0.5894-0.7285	0.5761-0.7564	0.6411-0.8907	0.752	0.717	0.639	0.52	0.526	0.782	0.776	0.505	0.86	1	0.556	0.5	0.756	0.427	0.503
FAM189A2+SCGB3A2+CYP4B1+HLF / DEPDC1+KIF4A+TFAP2A+ANLN	4103	0.7007	0.6655	0.6669	0.662	0.7629	0.7629	0.7007	0.6916	0.6777	p=9.9e-07 CI 0.6262-0.7753	p=4.9e-06 CI 0.598-0.733	p=4.5e-06 CI 0.5977-0.736	p=0.00058 CI 0.5698-0.7542	p=0.0061 CI 0.646-0.8797	9.86047e-07	4.92672e-06	4.52308e-06	0.000576337	0.00613011	9.86047e-07	0.00134338	0.6262-0.7753	0.598-0.733	0.5977-0.736	0.5698-0.7542	0.646-0.8797	0.732	0.697	0.643	0.51	0.543	0.754	0.747	0.586	0.86	1	0.593	0.513	0.693	0.414	0.521
CYP4B1+HLF+SFTPB / KIF4A+TFAP2A+ANLN	2993	0.7007	0.6749	0.6804	0.6798	0.7462	0.7462	0.7007	0.6964	0.685333	p=9.9e-07 CI 0.6256-0.7758	p=1.5e-06 CI 0.6088-0.7409	p=8e-07 CI 0.6121-0.7488	p=0.00015 CI 0.5903-0.7692	p=0.0095 CI 0.6232-0.8692	9.92065e-07	1.50346e-06	7.96247e-07	0.000154764	0.00949965	7.96247e-07	0.00193154	0.6256-0.7758	0.6088-0.7409	0.6121-0.7488	0.5903-0.7692	0.6232-0.8692	0.718	0.527	0.664	0.6	0.555	0.734	0.444	0.532	0.721	1	0.611	0.829	0.78	0.567	0.533
FAM189A2+CACNA2D2+TMEM59+SFTPB / DEPDC1+KIF4A+TFAP2A+ANLN	3323	0.7007	0.6719	0.6679	0.664	0.6955	0.7007	0.7007	0.68	0.680167	p=9.9e-07 CI 0.6223-0.7792	p=2.2e-06 CI 0.6027-0.7411	p=4e-06 CI 0.5993-0.7364	p=5e-04 CI 0.5748-0.7533	p=0.031 CI 0.5191-0.8718	9.86047e-07	2.19854e-06	3.99929e-06	0.000497437	0.031354	9.86047e-07	0.00637172	0.6223-0.7792	0.6027-0.7411	0.5993-0.7364	0.5748-0.7533	0.5191-0.8718	0.723	0.725	0.643	0.62	0.63	0.739	0.791	0.649	0.721	0.75	0.611	0.487	0.638	0.592	0.624
FAM189A2+CACNA2D2+B3GNT8 / DEPDC1+TFAP2A+ANLN	844	0.7007	0.6743	0.673	0.6633	0.6924	0.7007	0.7007	0.68074	0.682667	p=9.9e-07 CI 0.621-0.7805	p=1.6e-06 CI 0.6044-0.7442	p=2.1e-06 CI 0.605-0.7409	p=0.00052 CI 0.5748-0.7518	p=0.033 CI 0.5223-0.8625	9.86047e-07	1.61896e-06	2.10129e-06	0.00052439	0.0334501	9.86047e-07	0.00679584	0.621-0.7805	0.6044-0.7442	0.605-0.7409	0.5748-0.7518	0.5223-0.8625	0.749	0.748	0.643	0.585	0.844	0.776	0.823	0.73	0.744	0.5	0.574	0.474	0.567	0.541	0.861
FAM189A2+HLF+SFTPB / KIF4A+TFAP2A+ANLN	1393	0.7007	0.6824	0.6831	0.6638	0.6902	0.7007	0.7007	0.68404	0.688733	p=9.9e-07 CI 0.6254-0.7761	p=5.6e-07 CI 0.6153-0.7494	p=5.6e-07 CI 0.6151-0.751	p=0.00051 CI 0.575-0.7525	p=0.035 CI 0.5389-0.8414	9.86047e-07	5.55624e-07	5.60559e-07	0.000508061	0.0350968	5.55624e-07	0.00712139	0.6254-0.7761	0.6153-0.7494	0.6151-0.751	0.575-0.7525	0.5389-0.8414	0.832	0.552	0.651	0.61	0.399	0.896	0.484	0.694	0.698	1	0.407	0.803	0.614	0.586	0.37
TMEM59+SCGB3A2+B3GNT8+CYP2B7P / DEPDC1+KIF4A+TFAP2A+ANLN	5873	0.7007	0.6577	0.6526	0.635	0.6591	0.7007	0.7007	0.66102	0.670333	p=9.9e-07 CI 0.627-0.7745	p=1.3e-05 CI 0.5897-0.7257	p=2.5e-05 CI 0.5828-0.7224	p=0.0034 CI 0.5419-0.7281	p=0.065 CI 0.4998-0.8184	9.86047e-07	1.27127e-05	2.45927e-05	0.00337318	0.0649744	9.86047e-07	0.0136772	0.627-0.7745	0.5897-0.7257	0.5828-0.7224	0.5419-0.7281	0.4998-0.8184	0.715	0.629	0.634	0.505	0.549	0.731	0.625	0.685	0.837	0.875	0.611	0.645	0.591	0.414	0.533
HLF+B3GNT8 / TFAP2A+ANLN	659	0.6936	0.6828	0.7007	0.6504	0.5962	0.7007	0.7007	0.66474	0.692367	p=2.2e-06 CI 0.6165-0.7707	p=5.2e-07 CI 0.6161-0.7495	p=4.7e-08 CI 0.6346-0.7668	p=0.0013 CI 0.5632-0.7377	p=0.18 CI 0.4677-0.7248	2.23899e-06	5.21018e-07	4.6726e-08	0.00127063	0.180263	4.6726e-08	0.0363072	0.6165-0.7707	0.6161-0.7495	0.6346-0.7668	0.5632-0.7377	0.4677-0.7248	0.655	0.629	0.664	0.67	0.416	0.655	0.617	0.667	0.581	1	0.648	0.671	0.661	0.694	0.388
FAM189A2+CYP4B1+HLF+CYP2B7P / DEPDC1+RRM2+TFAP2A+ANLN	4265	0.7006	0.6697	0.6741	0.6618	0.7992	0.7992	0.7006	0.70108	0.681467	p=1e-06 CI 0.6249-0.7763	p=2.9e-06 CI 0.6019-0.7375	p=1.8e-06 CI 0.6055-0.7427	p=0.00058 CI 0.5697-0.754	p=0.0022 CI 0.6912-0.9072	1.00421e-06	2.92095e-06	1.81689e-06	0.000582393	0.00217555	1.00421e-06	0.000552738	0.6249-0.7763	0.6019-0.7375	0.6055-0.7427	0.5697-0.754	0.6912-0.9072	0.803	0.632	0.643	0.755	0.613	0.854	0.635	0.586	0.395	1	0.463	0.618	0.693	0.854	0.594
FAM189A2+CACNA2D2+CYP4B1 / RRM2+TFAP2A+ANLN	810	0.7006	0.6716	0.6732	0.687	0.7955	0.7955	0.7006	0.70558	0.6818	p=1e-06 CI 0.6226-0.7787	p=2.3e-06 CI 0.603-0.7402	p=2e-06 CI 0.6049-0.7415	p=8.7e-05 CI 0.5989-0.7751	p=0.0024 CI 0.6805-0.9104	9.98119e-07	2.28018e-06	2.0449e-06	8.73976e-05	0.00243601	9.98119e-07	0.000505745	0.6226-0.7787	0.603-0.7402	0.6049-0.7415	0.5989-0.7751	0.6805-0.9104	0.798	0.751	0.634	0.525	0.584	0.84	0.838	0.703	0.86	1	0.519	0.434	0.575	0.433	0.564
FAM189A2+SCGB3A2+CYP4B1+CYP2B7P / DEPDC1+RRM2+TFAP2A+ANLN	4130	0.7006	0.658	0.6542	0.6596	0.7727	0.7727	0.7006	0.68902	0.670933	p=1e-06 CI 0.6256-0.7756	p=1.2e-05 CI 0.5896-0.7264	p=2.1e-05 CI 0.5843-0.724	p=0.00068 CI 0.5666-0.7527	p=0.0047 CI 0.6549-0.8905	1.00421e-06	1.21535e-05	2.05699e-05	0.000680589	0.00468118	1.00421e-06	0.0010791	0.6256-0.7756	0.5896-0.7264	0.5843-0.724	0.5666-0.7527	0.6549-0.8905	0.715	0.711	0.634	0.685	0.665	0.731	0.776	0.613	0.535	0.875	0.611	0.474	0.654	0.726	0.655
FAM189A2+CACNA2D2+CYP4B1 / TFAP2A+MYBL2+ANLN	815	0.7006	0.6693	0.6675	0.6737	0.7712	0.7712	0.7006	0.69646	0.679133	p=1e-06 CI 0.6236-0.7776	p=3e-06 CI 0.6012-0.7375	p=4.2e-06 CI 0.5986-0.7364	p=0.00025 CI 0.5829-0.7645	p=0.0049 CI 0.6467-0.8957	1.00421e-06	3.04631e-06	4.17932e-06	0.000245822	0.00488203	1.00421e-06	0.00102722	0.6236-0.7776	0.6012-0.7375	0.5986-0.7364	0.5829-0.7645	0.6467-0.8957	0.752	0.708	0.643	0.635	0.549	0.782	0.769	0.45	0.674	1	0.556	0.487	0.811	0.624	0.527
FAM189A2+CYP4B1+SFTPB / RRM2+KIF4A+TFAP2A	1326	0.7006	0.6723	0.6706	0.6789	0.7697	0.7697	0.7006	0.69842	0.681167	p=1e-06 CI 0.6239-0.7773	p=2.1e-06 CI 0.6049-0.7398	p=2.8e-06 CI 0.6019-0.7394	p=0.00017 CI 0.5907-0.767	p=0.0051 CI 0.6449-0.8945	1.00421e-06	2.08131e-06	2.82843e-06	0.000165752	0.00509053	1.00421e-06	0.00105244	0.6239-0.7773	0.6049-0.7398	0.6019-0.7394	0.5907-0.767	0.6449-0.8945	0.676	0.714	0.63	0.555	0.503	0.681	0.776	0.757	0.86	1	0.648	0.487	0.52	0.471	0.479
FAM189A2+HLF+CYP2B7P / KIF4A+TFAP2A+ANLN	1373	0.7006	0.676	0.6799	0.6458	0.7326	0.7326	0.7006	0.68698	0.6855	p=1e-06 CI 0.6254-0.7758	p=1.3e-06 CI 0.6083-0.7437	p=8.5e-07 CI 0.6117-0.7481	p=0.0017 CI 0.5531-0.7385	p=0.013 CI 0.5962-0.869	1.00421e-06	1.29571e-06	8.50463e-07	0.00171566	0.013365	8.50463e-07	0.00301677	0.6254-0.7758	0.6083-0.7437	0.6117-0.7481	0.5531-0.7385	0.5962-0.869	0.781	0.739	0.634	0.67	0.497	0.824	0.819	0.775	0.535	1	0.5	0.447	0.512	0.707	0.473
FAM189A2+TMEM59+SCGB3A2+HLF / DEPDC1+KIF4A+TFAP2A+ANLN	3893	0.7006	0.6688	0.6706	0.6531	0.6909	0.7006	0.7006	0.6768	0.68	p=1e-06 CI 0.6277-0.7736	p=3.3e-06 CI 0.6015-0.736	p=2.8e-06 CI 0.6018-0.7395	p=0.0011 CI 0.5613-0.7449	p=0.035 CI 0.5392-0.8426	9.98119e-07	3.27328e-06	2.82843e-06	0.00106346	0.0345407	9.98119e-07	0.00712224	0.6277-0.7736	0.6015-0.736	0.6018-0.7395	0.5613-0.7449	0.5392-0.8426	0.65	0.637	0.651	0.58	0.584	0.644	0.632	0.631	0.698	0.875	0.685	0.658	0.669	0.548	0.57
FAM189A2+CYP4B1+HLF / RRM2+TFAP2A+ANLN	1270	0.7005	0.6806	0.6948	0.6867	0.8205	0.8205	0.7005	0.71662	0.691967	p=1e-06 CI 0.6247-0.7764	p=7e-07 CI 0.6138-0.7475	p=1.1e-07 CI 0.6275-0.7622	p=8.9e-05 CI 0.5972-0.7763	p=0.0011 CI 0.7286-0.9123	1.01033e-06	6.99462e-07	1.09539e-07	8.94952e-05	0.00112941	1.09539e-07	0.000244145	0.6247-0.7764	0.6138-0.7475	0.6275-0.7622	0.5972-0.7763	0.7286-0.9123	0.747	0.731	0.668	0.64	0.642	0.776	0.805	0.658	0.674	1	0.556	0.461	0.677	0.631	0.624
CYP4B1+SFTPB / KIF4A+TFAP2A	640	0.7005	0.6711	0.6665	0.6737	0.75	0.75	0.7005	0.69236	0.679367	p=1e-06 CI 0.6244-0.7765	p=2.4e-06 CI 0.6046-0.7376	p=4.7e-06 CI 0.5974-0.7356	p=0.00025 CI 0.586-0.7614	p=0.0086 CI 0.6285-0.8715	1.01649e-06	2.43745e-06	4.72556e-06	0.000245822	0.0086168	1.01649e-06	0.00177416	0.6244-0.7765	0.6046-0.7376	0.5974-0.7356	0.586-0.7614	0.6285-0.8715	0.742	0.572	0.634	0.575	0.647	0.765	0.523	0.775	0.791	0.875	0.593	0.75	0.512	0.516	0.636
CYP4B1+CYP2B7P+SFTPB / TFAP2A+MYBL2+ANLN	3055	0.7005	0.6631	0.6554	0.6532	0.7439	0.7439	0.7005	0.68322	0.673	p=1e-06 CI 0.626-0.775	p=6.6e-06 CI 0.5962-0.73	p=1.8e-05 CI 0.5856-0.7252	p=0.0011 CI 0.5613-0.7452	p=0.01 CI 0.6184-0.8694	1.01649e-06	6.59534e-06	1.78977e-05	0.00105291	0.0100665	1.01649e-06	0.00222898	0.626-0.775	0.5962-0.73	0.5856-0.7252	0.5613-0.7452	0.6184-0.8694	0.664	0.555	0.618	0.515	0.63	0.664	0.498	0.784	0.837	0.875	0.667	0.763	0.472	0.427	0.618
TMEM59+SCGB3A2+CYP4B1 / KIF4A+TFAP2A+ANLN	2453	0.7005	0.66	0.6641	0.6712	0.7295	0.7295	0.7005	0.68506	0.674867	p=1e-06 CI 0.6269-0.7742	p=9.6e-06 CI 0.5926-0.7274	p=6.4e-06 CI 0.5949-0.7334	p=3e-04 CI 0.5801-0.7622	p=0.014 CI 0.5945-0.8646	1.01033e-06	9.63578e-06	6.35038e-06	0.00029659	0.0143886	1.01033e-06	0.00294044	0.6269-0.7742	0.5926-0.7274	0.5949-0.7334	0.5801-0.7622	0.5945-0.8646	0.759	0.717	0.643	0.615	0.613	0.787	0.78	0.64	0.721	0.875	0.574	0.487	0.646	0.586	0.6
TMEM59+CYP4B1+B3GNT8+SFTPB / RRM2+KIF4A+TFAP2A+ANLN	5982	0.7005	0.6717	0.6788	0.6744	0.7114	0.7114	0.7005	0.68736	0.683667	p=1e-06 CI 0.6245-0.7766	p=2.3e-06 CI 0.6046-0.7387	p=9.9e-07 CI 0.6107-0.7469	p=0.00023 CI 0.5868-0.762	p=0.022 CI 0.5646-0.8581	1.01033e-06	2.26638e-06	9.88028e-07	0.00023251	0.0220548	9.88028e-07	0.00445831	0.6245-0.7766	0.6046-0.7387	0.6107-0.7469	0.5868-0.762	0.5646-0.8581	0.715	0.686	0.655	0.56	0.445	0.734	0.726	0.676	0.814	1	0.593	0.539	0.638	0.49	0.418
FAM189A2+TMEM59+SFTPB / DEPDC1+RRM2+TFAP2A	1137	0.7005	0.6764	0.6692	0.6623	0.6841	0.7005	0.7005	0.6785	0.682033	p=1e-06 CI 0.6239-0.7771	p=1.2e-06 CI 0.6082-0.7446	p=3.4e-06 CI 0.6008-0.7376	p=0.00056 CI 0.5734-0.7511	p=0.04 CI 0.5028-0.8654	1.01649e-06	1.22515e-06	3.38046e-06	0.000564398	0.0398153	1.01649e-06	0.00807706	0.6239-0.7771	0.6082-0.7446	0.6008-0.7376	0.5734-0.7511	0.5028-0.8654	0.742	0.601	0.639	0.63	0.682	0.77	0.57	0.604	0.651	0.75	0.556	0.711	0.669	0.624	0.679
FAM189A2+TMEM59+B3GNT8+SFTPB / DEPDC1+RRM2+TFAP2A+ANLN	4070	0.7005	0.6752	0.6736	0.6599	0.6652	0.7005	0.7005	0.67488	0.6831	p=1e-06 CI 0.6234-0.7776	p=1.4e-06 CI 0.6068-0.7436	p=1.9e-06 CI 0.6056-0.7417	p=0.00067 CI 0.5722-0.7476	p=0.058 CI 0.4833-0.847	1.01649e-06	1.43978e-06	1.93645e-06	0.000666668	0.0579603	1.01649e-06	0.0117263	0.6234-0.7776	0.6068-0.7436	0.6056-0.7417	0.5722-0.7476	0.4833-0.847	0.679	0.654	0.643	0.505	0.613	0.686	0.671	0.721	0.86	0.75	0.63	0.592	0.575	0.408	0.606
TMEM59+SFTPB / KIF4A+TFAP2A	505	0.7005	0.6806	0.6765	0.6559	0.6114	0.7005	0.7005	0.66498	0.685867	p=1e-06 CI 0.6267-0.7743	p=7e-07 CI 0.6142-0.747	p=1.3e-06 CI 0.608-0.7449	p=0.00088 CI 0.5663-0.7455	p=0.14 CI 0.4256-0.7971	1.01649e-06	7.03929e-07	1.34233e-06	0.000878761	0.144816	7.03929e-07	0.0291396	0.6267-0.7743	0.6142-0.747	0.608-0.7449	0.5663-0.7455	0.4256-0.7971	0.679	0.66	0.651	0.565	0.434	0.681	0.668	0.721	0.791	0.875	0.667	0.632	0.591	0.503	0.412
TMEM59+CYP4B1+HLF+CYP2B7P / RRM2+KIF4A+TFAP2A+ANLN	5937	0.7004	0.669	0.6816	0.6635	0.7689	0.7689	0.7004	0.69668	0.683667	p=1e-06 CI 0.6256-0.7753	p=3.2e-06 CI 0.6016-0.7365	p=6.8e-07 CI 0.6132-0.75	p=0.00052 CI 0.5718-0.7551	p=0.0052 CI 0.6518-0.8861	1.02269e-06	3.17681e-06	6.84518e-07	0.000518894	0.00519772	6.84518e-07	0.0011443	0.6256-0.7753	0.6016-0.7365	0.6132-0.75	0.5718-0.7551	0.6518-0.8861	0.745	0.759	0.639	0.765	0.607	0.776	0.859	0.757	0.419	1	0.537	0.395	0.535	0.86	0.588
CYP4B1+CYP2B7P+SFTPB / DEPDC1+KIF4A+ANLN	3042	0.7004	0.6532	0.6458	0.6521	0.7682	0.7682	0.7004	0.68394	0.666467	p=1e-06 CI 0.6237-0.7772	p=2.1e-05 CI 0.5844-0.722	p=5.3e-05 CI 0.5756-0.716	p=0.0011 CI 0.5596-0.7445	p=0.0053 CI 0.6312-0.9051	1.02269e-06	2.14103e-05	5.25969e-05	0.00114004	0.00530692	1.02269e-06	0.0013044	0.6237-0.7772	0.5844-0.722	0.5756-0.716	0.5596-0.7445	0.6312-0.9051	0.713	0.671	0.622	0.55	0.526	0.725	0.708	0.694	0.791	1	0.63	0.539	0.559	0.484	0.503
FAM189A2+CYP4B1+B3GNT8+CYP2B7P / KIF4A+TFAP2A+MYBL2+ANLN	4305	0.7004	0.666	0.6692	0.6498	0.7424	0.7424	0.7004	0.68556	0.678533	p=1e-06 CI 0.6243-0.7765	p=4.6e-06 CI 0.598-0.734	p=3.4e-06 CI 0.6003-0.7381	p=0.0013 CI 0.5576-0.742	p=0.01 CI 0.6049-0.88	1.02892e-06	4.64537e-06	3.38046e-06	0.00132142	0.0104606	1.02892e-06	0.00235821	0.6243-0.7765	0.598-0.734	0.6003-0.7381	0.5576-0.742	0.6049-0.88	0.752	0.66	0.639	0.57	0.543	0.784	0.686	0.757	0.721	1	0.537	0.566	0.535	0.529	0.521
SCGB3A2+CYP4B1+CYP2B7P / KIF4A+TFAP2A+ANLN	2793	0.7004	0.6538	0.6507	0.6498	0.7402	0.7402	0.7004	0.67898	0.6683	p=1e-06 CI 0.6259-0.775	p=2e-05 CI 0.5855-0.7222	p=3.1e-05 CI 0.5806-0.7208	p=0.0013 CI 0.5559-0.7438	p=0.011 CI 0.6139-0.8664	1.02269e-06	1.99373e-05	3.05517e-05	0.00132142	0.0110769	1.02269e-06	0.00248997	0.6259-0.775	0.5855-0.7222	0.5806-0.7208	0.5559-0.7438	0.6139-0.8664	0.757	0.717	0.639	0.6	0.624	0.787	0.783	0.378	0.651	0.875	0.556	0.474	0.866	0.586	0.612
SCGB3A2+CYP4B1 / TFAP2A+ANLN	524	0.7004	0.6568	0.6527	0.6639	0.7288	0.7288	0.7004	0.68052	0.669967	p=1e-06 CI 0.6267-0.7742	p=1.4e-05 CI 0.5896-0.7241	p=2.4e-05 CI 0.5829-0.7225	p=5e-04 CI 0.5712-0.7566	p=0.015 CI 0.5799-0.8777	1.02269e-06	1.39836e-05	2.43947e-05	0.000502723	0.0146548	1.02269e-06	0.00303939	0.6267-0.7742	0.5896-0.7241	0.5829-0.7225	0.5712-0.7566	0.5799-0.8777	0.762	0.714	0.634	0.75	0.451	0.793	0.783	0.369	0.442	1	0.556	0.461	0.866	0.834	0.424
FAM189A2+SCGB3A2+CYP2B7P / KIF4A+TFAP2A+ANLN	1233	0.7004	0.659	0.6521	0.6401	0.7015	0.7015	0.7004	0.67062	0.6705	p=1e-06 CI 0.6263-0.7746	p=1.1e-05 CI 0.5906-0.7274	p=2.6e-05 CI 0.5821-0.722	p=0.0025 CI 0.5458-0.7343	p=0.027 CI 0.5468-0.8562	1.02269e-06	1.08558e-05	2.62324e-05	0.00247538	0.027487	1.02269e-06	0.00600009	0.6263-0.7746	0.5906-0.7274	0.5821-0.722	0.5458-0.7343	0.5468-0.8562	0.603	0.586	0.63	0.585	0.613	0.583	0.56	0.55	0.698	0.875	0.741	0.684	0.701	0.554	0.6
FAM189A2+CYP4B1+CYP2B7P+SFTPB / DEPDC1+RRM2+KIF4A+TFAP2A	4321	0.7003	0.6635	0.6585	0.6593	0.7742	0.7742	0.7003	0.69116	0.6741	p=1e-06 CI 0.6235-0.7771	p=6.3e-06 CI 0.5951-0.732	p=1.2e-05 CI 0.5891-0.7279	p=0.00069 CI 0.5686-0.75	p=0.0045 CI 0.6477-0.9007	1.0415e-06	6.25977e-06	1.24279e-05	0.000694779	0.00448773	1.0415e-06	0.00104045	0.6235-0.7771	0.5951-0.732	0.5891-0.7279	0.5686-0.75	0.6477-0.9007	0.642	0.671	0.626	0.62	0.538	0.633	0.704	0.757	0.674	1	0.704	0.553	0.512	0.605	0.515
FAM189A2+SCGB3A2+HLF+B3GNT8 / DEPDC1+KIF4A+TFAP2A+ANLN	4163	0.7003	0.6684	0.6696	0.6515	0.6682	0.7003	0.7003	0.6716	0.679433	p=1e-06 CI 0.6267-0.774	p=3.4e-06 CI 0.6012-0.7356	p=3.2e-06 CI 0.601-0.7383	p=0.0012 CI 0.561-0.7419	p=0.055 CI 0.5156-0.8207	1.03519e-06	3.43349e-06	3.20486e-06	0.00118603	0.0546838	1.03519e-06	0.0111755	0.6267-0.774	0.6012-0.7356	0.601-0.7383	0.561-0.7419	0.5156-0.8207	0.689	0.62	0.643	0.56	0.549	0.697	0.606	0.658	0.744	0.875	0.63	0.671	0.63	0.51	0.533
TMEM59+B3GNT8+CYP2B7P+SFTPB / DEPDC1+RRM2+TFAP2A+ANLN	6050	0.7003	0.666	0.6611	0.6443	0.6644	0.7003	0.7003	0.66722	0.6758	p=1e-06 CI 0.6239-0.7768	p=4.6e-06 CI 0.5975-0.7344	p=9.1e-06 CI 0.5921-0.7301	p=0.0019 CI 0.5545-0.7342	p=0.059 CI 0.4991-0.8296	1.03519e-06	4.64537e-06	9.09866e-06	0.001887	0.058803	1.03519e-06	0.012141	0.6239-0.7768	0.5975-0.7344	0.5921-0.7301	0.5545-0.7342	0.4991-0.8296	0.679	0.654	0.643	0.605	0.584	0.686	0.671	0.721	0.674	0.75	0.63	0.592	0.575	0.586	0.576
FAM189A2+CFAP221+CYP4B1 / DEPDC1+TFAP2A+ANLN	944	0.7002	0.6698	0.6689	0.6518	0.8136	0.8136	0.7002	0.70086	0.679633	p=1.1e-06 CI 0.625-0.7753	p=2.9e-06 CI 0.603-0.7366	p=3.5e-06 CI 0.6001-0.7377	p=0.0012 CI 0.5574-0.7461	p=0.0014 CI 0.7002-0.9271	1.05422e-06	2.88605e-06	3.53378e-06	0.00116283	0.00140013	1.05422e-06	0.000514087	0.625-0.7753	0.603-0.7366	0.6001-0.7377	0.5574-0.7461	0.7002-0.9271	0.749	0.527	0.651	0.685	0.607	0.779	0.44	0.523	0.512	1	0.556	0.842	0.764	0.732	0.588
TMEM59+CYP4B1+CYP2B7P / DEPDC1+KIF4A+ANLN	2582	0.7002	0.6534	0.6539	0.647	0.7909	0.7909	0.7002	0.68908	0.669167	p=1.1e-06 CI 0.6241-0.7762	p=2.1e-05 CI 0.5846-0.7222	p=2.1e-05 CI 0.5838-0.724	p=0.0016 CI 0.5523-0.7418	p=0.0028 CI 0.6636-0.9182	1.05422e-06	2.09464e-05	2.12515e-05	0.00158893	0.00278559	1.05422e-06	0.000883554	0.6241-0.7762	0.5846-0.7222	0.5838-0.724	0.5523-0.7418	0.6636-0.9182	0.674	0.737	0.63	0.53	0.526	0.675	0.816	0.712	0.767	1	0.667	0.447	0.559	0.465	0.503
FAM189A2+CFAP221+CYP4B1+SFTPB / DEPDC1+KIF4A+TFAP2A+ANLN	3773	0.7002	0.6664	0.6628	0.6558	0.7667	0.7667	0.7002	0.69038	0.676467	p=1e-06 CI 0.6243-0.7762	p=4.4e-06 CI 0.5992-0.7336	p=7.5e-06 CI 0.5936-0.7319	p=0.00089 CI 0.5644-0.7471	p=0.0055 CI 0.6323-0.901	1.04784e-06	4.37941e-06	7.47783e-06	0.000887694	0.00553145	1.04784e-06	0.00128641	0.6243-0.7762	0.5992-0.7336	0.5936-0.7319	0.5644-0.7471	0.6323-0.901	0.735	0.7	0.618	0.52	0.532	0.756	0.747	0.784	0.837	1	0.593	0.526	0.472	0.433	0.509
FAM189A2+CYP4B1+HLF+SFTPB / RRM2+KIF4A+TFAP2A+ANLN	4287	0.7002	0.6753	0.6812	0.6803	0.7659	0.7659	0.7002	0.70058	0.685567	p=1.1e-06 CI 0.6242-0.7762	p=1.4e-06 CI 0.6082-0.7424	p=7.2e-07 CI 0.6131-0.7493	p=0.00015 CI 0.5917-0.769	p=0.0056 CI 0.6406-0.8912	1.05422e-06	1.41328e-06	7.17704e-07	0.000147822	0.00564685	7.17704e-07	0.00115957	0.6242-0.7762	0.6082-0.7424	0.6131-0.7493	0.5917-0.769	0.6406-0.8912	0.706	0.677	0.647	0.525	0.561	0.72	0.711	0.73	0.86	1	0.611	0.553	0.575	0.433	0.539
FAM189A2+CYP4B1+CYP2B7P+SFTPB / RRM2+TFAP2A+MYBL2+ANLN	4334	0.7002	0.6644	0.6619	0.6566	0.7644	0.7644	0.7002	0.6895	0.6755	p=1e-06 CI 0.625-0.7755	p=5.6e-06 CI 0.5967-0.7322	p=8.3e-06 CI 0.5926-0.7312	p=0.00084 CI 0.565-0.7483	p=0.0059 CI 0.6354-0.8934	1.04784e-06	5.60407e-06	8.28565e-06	0.00083532	0.00588408	1.04784e-06	0.00134687	0.625-0.7755	0.5967-0.7322	0.5926-0.7312	0.565-0.7483	0.6354-0.8934	0.698	0.654	0.626	0.735	0.52	0.709	0.671	0.703	0.442	1	0.63	0.592	0.559	0.815	0.497
CACNA2D2+CYP4B1+B3GNT8+CYP2B7P / DEPDC1+RRM2+TFAP2A+ANLN	5135	0.7002	0.6617	0.6606	0.6606	0.75	0.75	0.7002	0.68662	0.674167	p=1.1e-06 CI 0.6224-0.7779	p=7.8e-06 CI 0.593-0.7305	p=9.7e-06 CI 0.5915-0.7297	p=0.00063 CI 0.5707-0.7506	p=0.0086 CI 0.62-0.88	1.05422e-06	7.79728e-06	9.73709e-06	0.000633005	0.0086168	1.05422e-06	0.00185368	0.6224-0.7779	0.593-0.7305	0.5915-0.7297	0.5707-0.7506	0.62-0.88	0.769	0.572	0.626	0.57	0.538	0.804	0.531	0.703	0.744	1	0.537	0.724	0.559	0.522	0.515
CYP4B1+B3GNT8+SFTPB / DEPDC1+KIF4A+TFAP2A	3020	0.7002	0.6679	0.6646	0.6661	0.7258	0.7258	0.7002	0.68492	0.677567	p=1.1e-06 CI 0.6235-0.7768	p=3.6e-06 CI 0.6007-0.7351	p=6e-06 CI 0.5956-0.7336	p=0.00043 CI 0.5786-0.7537	p=0.016 CI 0.5937-0.8578	1.05422e-06	3.64431e-06	5.97745e-06	0.000428641	0.0157624	1.05422e-06	0.00324035	0.6235-0.7768	0.6007-0.7351	0.5956-0.7336	0.5786-0.7537	0.5937-0.8578	0.679	0.66	0.639	0.555	0.491	0.681	0.675	0.775	0.86	1	0.667	0.605	0.52	0.471	0.467
TMEM59+B3GNT8+CYP2B7P+SFTPB / RRM2+KIF4A+TFAP2A+ANLN	6057	0.7002	0.6678	0.6657	0.6452	0.6561	0.7002	0.7002	0.667	0.6779	p=1e-06 CI 0.6238-0.7767	p=3.7e-06 CI 0.5994-0.7361	p=5.2e-06 CI 0.5969-0.7346	p=0.0018 CI 0.5559-0.7345	p=0.069 CI 0.493-0.8191	1.04784e-06	3.70993e-06	5.20194e-06	0.00178242	0.0687201	1.04784e-06	0.0141025	0.6238-0.7767	0.5994-0.7361	0.5969-0.7346	0.5559-0.7345	0.493-0.8191	0.664	0.654	0.647	0.505	0.572	0.667	0.664	0.721	0.837	0.75	0.648	0.618	0.583	0.414	0.564
FAM189A2+TMEM59+B3GNT8+SFTPB / RRM2+KIF4A+TFAP2A+ANLN	4077	0.7002	0.6763	0.6808	0.6649	0.6545	0.7002	0.7002	0.67534	0.685767	p=1.1e-06 CI 0.6233-0.777	p=1.2e-06 CI 0.6081-0.7445	p=7.6e-07 CI 0.6131-0.7485	p=0.00047 CI 0.578-0.7519	p=0.071 CI 0.4743-0.8348	1.05422e-06	1.24051e-06	7.59572e-07	0.000466788	0.0706544	7.59572e-07	0.0142248	0.6233-0.777	0.6081-0.7445	0.6131-0.7485	0.578-0.7519	0.4743-0.8348	0.681	0.595	0.647	0.605	0.601	0.689	0.563	0.721	0.721	0.75	0.63	0.711	0.583	0.573	0.594
FAM189A2+CACNA2D2+CYP4B1+CYP2B7P / RRM2+KIF4A+TFAP2A+ANLN	3447	0.7001	0.6654	0.6645	0.666	0.7826	0.7826	0.7001	0.69572	0.676667	p=1.1e-06 CI 0.6223-0.778	p=5e-06 CI 0.5961-0.7346	p=6.1e-06 CI 0.5955-0.7335	p=0.00043 CI 0.5756-0.7564	p=0.0035 CI 0.6615-0.9037	1.06064e-06	5.01425e-06	6.08181e-06	0.000433246	0.00354595	1.06064e-06	0.000798271	0.6223-0.778	0.5961-0.7346	0.5955-0.7335	0.5756-0.7564	0.6615-0.9037	0.783	0.734	0.639	0.65	0.555	0.824	0.809	0.541	0.628	1	0.519	0.461	0.724	0.656	0.533
FAM189A2+CACNA2D2+CYP4B1+CYP2B7P / DEPDC1+TFAP2A+MYBL2+ANLN	3445	0.7001	0.6622	0.658	0.6593	0.7758	0.7758	0.7001	0.69108	0.673433	p=1.1e-06 CI 0.623-0.7772	p=7.4e-06 CI 0.5933-0.7311	p=1.3e-05 CI 0.5886-0.7275	p=0.00069 CI 0.5673-0.7513	p=0.0043 CI 0.6521-0.8994	1.06709e-06	7.36098e-06	1.31761e-05	0.000694779	0.00430145	1.06709e-06	0.00100357	0.623-0.7772	0.5933-0.7311	0.5886-0.7275	0.5673-0.7513	0.6521-0.8994	0.769	0.728	0.622	0.505	0.566	0.807	0.801	0.82	0.86	1	0.519	0.461	0.449	0.408	0.545
CYP4B1+B3GNT8 / DEPDC1+ANLN	605	0.7001	0.6594	0.6608	0.6664	0.7735	0.7735	0.7001	0.69204	0.673433	p=1.1e-06 CI 0.6232-0.777	p=1e-05 CI 0.5912-0.7276	p=9.5e-06 CI 0.5915-0.73	p=0.00042 CI 0.5772-0.7556	p=0.0046 CI 0.6331-0.9139	1.06064e-06	1.0316e-05	9.49283e-06	0.000419567	0.00458354	1.06064e-06	0.0010048	0.6232-0.777	0.5912-0.7276	0.5915-0.73	0.5772-0.7556	0.6331-0.9139	0.72	0.657	0.634	0.48	0.503	0.739	0.682	0.721	0.907	1	0.593	0.566	0.559	0.363	0.479
FAM189A2+CYP4B1+HLF+B3GNT8 / DEPDC1+RRM2+TFAP2A+ANLN	4250	0.7001	0.6751	0.686	0.6737	0.7629	0.7629	0.7001	0.69956	0.687067	p=1.1e-06 CI 0.6235-0.7767	p=1.4e-06 CI 0.6073-0.743	p=3.7e-07 CI 0.6187-0.7534	p=0.00025 CI 0.5855-0.7619	p=0.0061 CI 0.6379-0.8879	1.06064e-06	1.44871e-06	3.74213e-07	0.000245822	0.00613011	3.74213e-07	0.00127576	0.6235-0.7767	0.6073-0.743	0.6187-0.7534	0.5855-0.7619	0.6379-0.8879	0.781	0.739	0.647	0.63	0.566	0.824	0.819	0.64	0.651	1	0.5	0.447	0.654	0.624	0.545
FAM189A2+CACNA2D2+CYP4B1+B3GNT8 / DEPDC1+RRM2+TFAP2A+ANLN	3425	0.7001	0.6695	0.6718	0.6774	0.7591	0.7591	0.7001	0.69558	0.680467	p=1.1e-06 CI 0.6217-0.7785	p=3e-06 CI 0.6006-0.7384	p=2.5e-06 CI 0.6036-0.74	p=0.00019 CI 0.5898-0.7649	p=0.0068 CI 0.6295-0.8887	1.06064e-06	2.97406e-06	2.45004e-06	0.000185701	0.00678548	1.06064e-06	0.00139553	0.6217-0.7785	0.6006-0.7384	0.6036-0.74	0.5898-0.7649	0.6295-0.8887	0.791	0.728	0.63	0.595	0.566	0.832	0.801	0.712	0.767	1	0.519	0.461	0.559	0.548	0.545
CYP4B1+B3GNT8 / KIF4A+TFAP2A	610	0.7001	0.6756	0.6848	0.6786	0.7477	0.7477	0.7001	0.69736	0.686833	p=1.1e-06 CI 0.6223-0.778	p=1.4e-06 CI 0.6091-0.742	p=4.5e-07 CI 0.6169-0.7526	p=0.00017 CI 0.5916-0.7655	p=0.0091 CI 0.6297-0.8657	1.06064e-06	1.37016e-06	4.45305e-07	0.000169574	0.00913744	4.45305e-07	0.00186198	0.6223-0.778	0.6091-0.742	0.6169-0.7526	0.5916-0.7655	0.6297-0.8657	0.749	0.705	0.66	0.695	0.566	0.773	0.762	0.712	0.558	1	0.593	0.5	0.614	0.732	0.545
CYP4B1+B3GNT8+SFTPB / RRM2+TFAP2A+ANLN	3030	0.7001	0.671	0.6726	0.6753	0.7174	0.7174	0.7001	0.68728	0.681233	p=1.1e-06 CI 0.6242-0.776	p=2.5e-06 CI 0.6043-0.7377	p=2.2e-06 CI 0.6041-0.7411	p=0.00022 CI 0.5886-0.762	p=0.019 CI 0.5826-0.8523	1.06709e-06	2.46714e-06	2.21856e-06	0.000217423	0.0191853	1.06709e-06	0.00388169	0.6242-0.776	0.6043-0.7377	0.6041-0.7411	0.5886-0.762	0.5826-0.8523	0.64	0.55	0.647	0.615	0.48	0.633	0.487	0.658	0.721	1	0.685	0.776	0.638	0.586	0.455
TMEM59+SCGB3A2+CYP4B1+SFTPB / DEPDC1+KIF4A+TFAP2A+ANLN	5813	0.7001	0.6581	0.6526	0.6592	0.703	0.703	0.7001	0.6746	0.670267	p=1.1e-06 CI 0.6254-0.7748	p=1.2e-05 CI 0.5905-0.7258	p=2.5e-05 CI 0.5828-0.7223	p=7e-04 CI 0.5693-0.7491	p=0.027 CI 0.5594-0.8467	1.06709e-06	1.20173e-05	2.47922e-05	0.000701976	0.0265849	1.06709e-06	0.00546496	0.6254-0.7748	0.5905-0.7258	0.5828-0.7223	0.5693-0.7491	0.5594-0.8467	0.725	0.708	0.626	0.61	0.618	0.742	0.773	0.622	0.698	0.875	0.611	0.474	0.63	0.586	0.606
FAM189A2+CACNA2D2+B3GNT8 / KIF4A+TFAP2A+ANLN	853	0.7001	0.6761	0.6785	0.6655	0.6803	0.7001	0.7001	0.6801	0.6849	p=1.1e-06 CI 0.6205-0.7797	p=1.3e-06 CI 0.6064-0.7457	p=1e-06 CI 0.6108-0.7462	p=0.00045 CI 0.5772-0.7538	p=0.043 CI 0.5092-0.8514	1.06709e-06	1.2797e-06	1.02562e-06	0.000447338	0.0430176	1.02562e-06	0.00869367	0.6205-0.7797	0.6064-0.7457	0.6108-0.7462	0.5772-0.7538	0.5092-0.8514	0.766	0.742	0.651	0.58	0.821	0.798	0.816	0.73	0.767	0.5	0.556	0.474	0.583	0.529	0.836
B3GNT8+CYP2B7P / DEPDC1+TFAP2A	693	0.7001	0.6643	0.6521	0.6168	0.6629	0.7001	0.7001	0.65924	0.672167	p=1.1e-06 CI 0.624-0.7762	p=5.7e-06 CI 0.5963-0.7323	p=2.6e-05 CI 0.5826-0.7217	p=0.0096 CI 0.5261-0.7075	p=0.061 CI 0.5168-0.809	1.06709e-06	5.70305e-06	2.60219e-05	0.00955605	0.0605174	1.06709e-06	0.0140212	0.624-0.7762	0.5963-0.7323	0.5826-0.7217	0.5261-0.7075	0.5168-0.809	0.793	0.51	0.634	0.655	0.37	0.843	0.422	0.703	0.512	1	0.463	0.829	0.575	0.694	0.339
FAM189A2+TMEM59+B3GNT8 / RRM2+TFAP2A+ANLN	1110	0.7001	0.6845	0.6984	0.6648	0.6606	0.7001	0.7001	0.68168	0.694333	p=1.1e-06 CI 0.6243-0.7759	p=4.1e-07 CI 0.6168-0.7523	p=6.6e-08 CI 0.6322-0.7645	p=0.00047 CI 0.5766-0.753	p=0.063 CI 0.4822-0.839	1.06064e-06	4.12811e-07	6.5752e-08	0.000471772	0.0631619	6.5752e-08	0.012727	0.6243-0.7759	0.6168-0.7523	0.6322-0.7645	0.5766-0.753	0.4822-0.839	0.764	0.737	0.664	0.54	0.595	0.801	0.805	0.604	0.791	0.75	0.519	0.487	0.717	0.471	0.588
FAM189A2+TMEM59+B3GNT8 / TFAP2A+MYBL2+ANLN	1115	0.7001	0.6804	0.6894	0.6467	0.6318	0.7001	0.7001	0.66968	0.689967	p=1.1e-06 CI 0.6252-0.7749	p=7.3e-07 CI 0.6133-0.7474	p=2.3e-07 CI 0.6222-0.7567	p=0.0016 CI 0.5558-0.7377	p=0.1 CI 0.454-0.8096	1.06709e-06	7.26679e-07	2.34053e-07	0.00161979	0.104905	2.34053e-07	0.0213053	0.6252-0.7749	0.6133-0.7474	0.6222-0.7567	0.5558-0.7377	0.454-0.8096	0.82	0.779	0.664	0.68	0.301	0.88	0.884	0.541	0.535	1	0.426	0.395	0.772	0.72	0.267
FAM189A2+CYP4B1+CYP2B7P / DEPDC1+RRM2+TFAP2A	1297	0.7	0.665	0.6605	0.6571	0.8295	0.8295	0.7	0.70242	0.675167	p=1.1e-06 CI 0.624-0.776	p=5.2e-06 CI 0.597-0.7331	p=9.8e-06 CI 0.591-0.73	p=0.00081 CI 0.5639-0.7503	p=0.00084 CI 0.7314-0.9277	1.07359e-06	5.2243e-06	9.81983e-06	0.000810213	0.000842882	1.07359e-06	0.000333843	0.624-0.776	0.597-0.7331	0.591-0.73	0.5639-0.7503	0.7314-0.9277	0.798	0.714	0.634	0.75	0.653	0.846	0.78	0.703	0.442	1	0.481	0.474	0.575	0.834	0.636
FAM189A2+CYP4B1+B3GNT8 / DEPDC1+KIF4A+ANLN	1282	0.7	0.664	0.6658	0.6661	0.7689	0.7689	0.7	0.69296	0.6766	p=1.1e-06 CI 0.6228-0.7773	p=5.9e-06 CI 0.5953-0.7327	p=5.2e-06 CI 0.5969-0.7347	p=0.00043 CI 0.5753-0.757	p=0.0052 CI 0.6183-0.9196	1.07359e-06	5.90604e-06	5.1568e-06	0.000428641	0.00519772	1.07359e-06	0.0011277	0.6228-0.7773	0.5953-0.7327	0.5969-0.7347	0.5753-0.757	0.6183-0.9196	0.759	0.575	0.634	0.65	0.688	0.79	0.531	0.712	0.628	0.75	0.556	0.737	0.567	0.656	0.685
FAM189A2+CACNA2D2+TMEM59+CYP4B1 / KIF4A+TFAP2A+MYBL2+ANLN	3270	0.7	0.6706	0.6748	0.6746	0.7538	0.7538	0.7	0.69476	0.6818	p=1.1e-06 CI 0.6236-0.7764	p=2.6e-06 CI 0.6024-0.7387	p=1.7e-06 CI 0.6063-0.7433	p=0.00023 CI 0.5843-0.7648	p=0.0078 CI 0.619-0.8886	1.08012e-06	2.60509e-06	1.65829e-06	0.000229929	0.00780676	1.08012e-06	0.00160841	0.6236-0.7764	0.6024-0.7387	0.6063-0.7433	0.5843-0.7648	0.619-0.8886	0.752	0.694	0.63	0.77	0.514	0.779	0.736	0.757	0.419	1	0.574	0.539	0.52	0.866	0.491
TMEM59+CYP4B1+B3GNT8 / DEPDC1+RRM2+TFAP2A	2557	0.7	0.6705	0.6789	0.6758	0.753	0.753	0.7	0.69564	0.683133	p=1.1e-06 CI 0.6242-0.7758	p=2.6e-06 CI 0.6036-0.7375	p=9.7e-07 CI 0.611-0.7468	p=0.00021 CI 0.5886-0.7629	p=0.008 CI 0.6266-0.8795	1.07359e-06	2.62086e-06	9.6973e-07	0.000210227	0.00796319	9.6973e-07	0.00163562	0.6242-0.7758	0.6036-0.7375	0.611-0.7468	0.5886-0.7629	0.6266-0.8795	0.72	0.703	0.647	0.61	0.526	0.742	0.747	0.676	0.698	1	0.574	0.539	0.622	0.586	0.503
CYP4B1+HLF+B3GNT8+CYP2B7P / DEPDC1+KIF4A+TFAP2A+ANLN	6218	0.7	0.6663	0.6711	0.6544	0.7356	0.7356	0.7	0.68548	0.679133	p=1.1e-06 CI 0.6235-0.7766	p=4.4e-06 CI 0.5985-0.7342	p=2.7e-06 CI 0.6023-0.7398	p=0.00097 CI 0.5633-0.7455	p=0.012 CI 0.6021-0.8691	1.07359e-06	4.43141e-06	2.68041e-06	0.000971935	0.0124049	1.07359e-06	0.00267701	0.6235-0.7766	0.5985-0.7342	0.6023-0.7398	0.5633-0.7455	0.6021-0.8691	0.737	0.632	0.639	0.56	0.578	0.765	0.635	0.73	0.721	1	0.556	0.618	0.559	0.516	0.558
FAM189A2+TMEM59+B3GNT8+CYP2B7P / DEPDC1+TFAP2A+MYBL2+ANLN	4060	0.7	0.6675	0.6637	0.6282	0.6826	0.7	0.7	0.6684	0.677067	p=1.1e-06 CI 0.6238-0.7761	p=3.8e-06 CI 0.5988-0.7363	p=6.7e-06 CI 0.5948-0.7326	p=0.0051 CI 0.5363-0.7202	p=0.041 CI 0.5166-0.8486	1.08012e-06	3.82183e-06	6.68761e-06	0.005051	0.0410722	1.08012e-06	0.00922695	0.6238-0.7761	0.5988-0.7363	0.5948-0.7326	0.5363-0.7202	0.5166-0.8486	0.655	0.711	0.622	0.485	0.405	0.655	0.769	0.793	0.837	1	0.648	0.5	0.472	0.389	0.376
FAM189A2+CYP4B1+HLF+SFTPB / DEPDC1+RRM2+TFAP2A+ANLN	4280	0.6999	0.6735	0.6753	0.6772	0.772	0.772	0.6999	0.69958	0.6829	p=1.1e-06 CI 0.624-0.7758	p=1.8e-06 CI 0.6064-0.7405	p=1.6e-06 CI 0.6069-0.7438	p=0.00019 CI 0.5881-0.7663	p=0.0048 CI 0.6485-0.8954	1.08669e-06	1.79726e-06	1.55527e-06	0.000187815	0.00478066	1.08669e-06	0.000994584	0.624-0.7758	0.6064-0.7405	0.6069-0.7438	0.5881-0.7663	0.6485-0.8954	0.805	0.64	0.643	0.59	0.572	0.86	0.65	0.712	0.744	1	0.444	0.605	0.583	0.548	0.552
CACNA2D2+TMEM59+CYP4B1+HLF / DEPDC1+KIF4A+TFAP2A+ANLN	4793	0.6999	0.6706	0.6799	0.679	0.7591	0.7591	0.6999	0.6977	0.683467	p=1.1e-06 CI 0.6236-0.7762	p=2.6e-06 CI 0.603-0.7382	p=8.6e-07 CI 0.6118-0.748	p=0.00016 CI 0.5895-0.7685	p=0.0068 CI 0.6303-0.8878	1.08669e-06	2.60509e-06	8.58492e-07	0.000163871	0.00678548	8.58492e-07	0.00139078	0.6236-0.7762	0.603-0.7382	0.6118-0.748	0.5895-0.7685	0.6303-0.8878	0.742	0.697	0.643	0.745	0.555	0.765	0.744	0.703	0.465	1	0.593	0.526	0.591	0.822	0.533
CACNA2D2+CYP4B1+CYP2B7P+SFTPB / DEPDC1+KIF4A+TFAP2A+ANLN	5168	0.6999	0.6597	0.654	0.6615	0.7477	0.7477	0.6999	0.68456	0.6712	p=1.1e-06 CI 0.6224-0.7774	p=1e-05 CI 0.5911-0.7282	p=2.1e-05 CI 0.5845-0.7236	p=0.00059 CI 0.5715-0.7516	p=0.0091 CI 0.6144-0.881	1.08669e-06	1.00272e-05	2.0908e-05	0.000594683	0.00913744	1.08669e-06	0.00195283	0.6224-0.7774	0.5911-0.7282	0.5845-0.7236	0.5715-0.7516	0.6144-0.881	0.727	0.68	0.622	0.525	0.613	0.745	0.722	0.775	0.837	0.875	0.611	0.526	0.488	0.439	0.6
FAM189A2+TMEM59+CYP4B1+B3GNT8 / RRM2+TFAP2A+MYBL2+ANLN	3974	0.6999	0.6737	0.6857	0.6734	0.7379	0.7379	0.6999	0.69412	0.686433	p=1.1e-06 CI 0.6246-0.7753	p=1.7e-06 CI 0.6065-0.741	p=3.9e-07 CI 0.618-0.7533	p=0.00025 CI 0.5837-0.7631	p=0.012 CI 0.5965-0.8793	1.08669e-06	1.74295e-06	3.92781e-07	0.000251344	0.0117246	3.92781e-07	0.00239584	0.6246-0.7753	0.6065-0.741	0.618-0.7533	0.5837-0.7631	0.5965-0.8793	0.727	0.703	0.647	0.525	0.514	0.751	0.751	0.73	0.837	1	0.574	0.526	0.575	0.439	0.491
CYP4B1+HLF+B3GNT8 / KIF4A+TFAP2A+ANLN	2953	0.6999	0.6777	0.6957	0.6758	0.7364	0.7364	0.6999	0.6971	0.6911	p=1.1e-06 CI 0.6229-0.7769	p=1e-06 CI 0.6109-0.7444	p=9.7e-08 CI 0.6287-0.7626	p=0.00021 CI 0.5882-0.7633	p=0.012 CI 0.6056-0.8672	1.08669e-06	1.04143e-06	9.69867e-08	0.000210227	0.0121745	9.69867e-08	0.00247738	0.6229-0.7769	0.6109-0.7444	0.6287-0.7626	0.5882-0.7633	0.6056-0.8672	0.715	0.671	0.655	0.73	0.566	0.734	0.704	0.703	0.465	1	0.593	0.553	0.614	0.803	0.545
FAM189A2+TMEM59+SCGB3A2+CYP2B7P / DEPDC1+RRM2+TFAP2A+ANLN	3920	0.6999	0.6588	0.6546	0.6454	0.7129	0.7129	0.6999	0.67432	0.6711	p=1.1e-06 CI 0.6254-0.7744	p=1.1e-05 CI 0.5901-0.7275	p=2e-05 CI 0.5849-0.7243	p=0.0018 CI 0.5522-0.7386	p=0.021 CI 0.5599-0.8659	1.09329e-06	1.11043e-05	1.95862e-05	0.00176551	0.0213054	1.09329e-06	0.00462054	0.6254-0.7744	0.5901-0.7275	0.5849-0.7243	0.5522-0.7386	0.5599-0.8659	0.698	0.629	0.63	0.535	0.624	0.711	0.628	0.64	0.767	0.875	0.611	0.632	0.622	0.471	0.612
FAM189A2+SCGB3A2+CYP2B7P+SFTPB / DEPDC1+KIF4A+TFAP2A+ANLN	4238	0.6999	0.6575	0.6443	0.6386	0.6864	0.6999	0.6999	0.66534	0.667233	p=1.1e-06 CI 0.6241-0.7756	p=1.3e-05 CI 0.5885-0.7264	p=6.2e-05 CI 0.5742-0.7143	p=0.0027 CI 0.5469-0.7303	p=0.038 CI 0.5273-0.8454	1.09329e-06	1.30015e-05	6.23317e-05	0.00271391	0.0379887	1.09329e-06	0.00815581	0.6241-0.7756	0.5885-0.7264	0.5742-0.7143	0.5469-0.7303	0.5273-0.8454	0.71	0.595	0.626	0.605	0.607	0.725	0.574	0.604	0.674	0.875	0.611	0.671	0.646	0.586	0.594
TMEM59+SCGB3A2+CYP2B7P / DEPDC1+TFAP2A+ANLN	2504	0.6999	0.653	0.6442	0.6315	0.6758	0.6999	0.6999	0.66088	0.6657	p=1.1e-06 CI 0.627-0.7727	p=2.2e-05 CI 0.585-0.7211	p=6.3e-05 CI 0.5737-0.7147	p=0.0042 CI 0.5357-0.7272	p=0.047 CI 0.5125-0.839	1.09329e-06	2.17646e-05	6.28122e-05	0.00417301	0.0471318	1.09329e-06	0.0102781	0.627-0.7727	0.585-0.7211	0.5737-0.7147	0.5357-0.7272	0.5125-0.839	0.564	0.561	0.634	0.71	0.52	0.529	0.513	0.378	0.465	0.875	0.796	0.737	0.858	0.777	0.503
FAM189A2+TMEM59+B3GNT8+SFTPB / DEPDC1+TFAP2A+MYBL2+ANLN	4075	0.6999	0.6723	0.6693	0.6506	0.6508	0.6999	0.6999	0.66858	0.6805	p=1.1e-06 CI 0.6232-0.7765	p=2.1e-06 CI 0.6041-0.7404	p=3.4e-06 CI 0.6009-0.7377	p=0.0013 CI 0.5609-0.7403	p=0.076 CI 0.4714-0.8301	1.09329e-06	2.09404e-06	3.35056e-06	0.00125822	0.0756729	1.09329e-06	0.0153875	0.6232-0.7765	0.6041-0.7404	0.6009-0.7377	0.5609-0.7403	0.4714-0.8301	0.674	0.657	0.639	0.565	0.786	0.678	0.671	0.712	0.744	0.5	0.648	0.605	0.575	0.516	0.8
TMEM59+CYP4B1+SFTPB / DEPDC1+KIF4A+ANLN	2602	0.6998	0.6582	0.6582	0.6719	0.7652	0.7652	0.6998	0.69066	0.672067	p=1.1e-06 CI 0.6235-0.776	p=1.2e-05 CI 0.5904-0.726	p=1.3e-05 CI 0.5887-0.7277	p=0.00028 CI 0.5822-0.7616	p=0.0058 CI 0.6255-0.9048	1.10662e-06	1.18827e-05	1.28504e-05	0.000280727	0.00576438	1.10662e-06	0.00121419	0.6235-0.776	0.5904-0.726	0.5887-0.7277	0.5822-0.7616	0.6255-0.9048	0.684	0.666	0.626	0.555	0.532	0.683	0.686	0.739	0.814	1	0.685	0.592	0.528	0.484	0.509
FAM189A2+CYP2B7P / DEPDC1+ANLN	170	0.6998	0.6568	0.6413	0.6244	0.7538	0.7538	0.6998	0.67522	0.665967	p=1.1e-06 CI 0.622-0.7776	p=1.4e-05 CI 0.5862-0.7273	p=8.6e-05 CI 0.5709-0.7117	p=0.0063 CI 0.5289-0.7198	p=0.0078 CI 0.5917-0.9159	1.10662e-06	1.41408e-05	8.58079e-05	0.00629786	0.00780676	1.10662e-06	0.00284113	0.622-0.7776	0.5862-0.7273	0.5709-0.7117	0.5289-0.7198	0.5917-0.9159	0.693	0.666	0.639	0.545	0.838	0.703	0.686	0.658	0.721	0.625	0.63	0.592	0.622	0.497	0.848
TMEM59+CYP4B1+B3GNT8+CYP2B7P / KIF4A+TFAP2A+MYBL2+ANLN	5970	0.6998	0.6627	0.6696	0.6488	0.7227	0.7227	0.6998	0.68072	0.677367	p=1.1e-06 CI 0.6246-0.775	p=6.9e-06 CI 0.5951-0.7304	p=3.2e-06 CI 0.6005-0.7387	p=0.0014 CI 0.5568-0.7408	p=0.017 CI 0.5819-0.8636	1.09994e-06	6.90797e-06	3.23351e-06	0.00141477	0.0169411	1.09994e-06	0.00367342	0.6246-0.775	0.5951-0.7304	0.6005-0.7387	0.5568-0.7408	0.5819-0.8636	0.718	0.671	0.643	0.485	0.52	0.737	0.7	0.703	0.86	1	0.593	0.566	0.591	0.382	0.497
FAM189A2+TMEM59+HLF+SFTPB / DEPDC1+RRM2+TFAP2A+ANLN	4040	0.6998	0.6781	0.6808	0.6672	0.7068	0.7068	0.6998	0.68654	0.686233	p=1.1e-06 CI 0.624-0.7756	p=9.8e-07 CI 0.6103-0.7458	p=7.6e-07 CI 0.6129-0.7487	p=4e-04 CI 0.5787-0.7556	p=0.024 CI 0.551-0.8627	1.09994e-06	9.84233e-07	7.59572e-07	0.000397655	0.0244376	7.59572e-07	0.00496761	0.624-0.7756	0.6103-0.7458	0.6129-0.7487	0.5787-0.7556	0.551-0.8627	0.679	0.603	0.647	0.62	0.636	0.689	0.578	0.649	0.674	0.75	0.611	0.697	0.646	0.605	0.63
FAM189A2+B3GNT8+CYP2B7P / DEPDC1+KIF4A+TFAP2A	1400	0.6998	0.6678	0.6582	0.6272	0.6947	0.6998	0.6998	0.66954	0.675267	p=1.1e-06 CI 0.6225-0.7771	p=3.7e-06 CI 0.5987-0.7369	p=1.3e-05 CI 0.589-0.7273	p=0.0054 CI 0.5366-0.7178	p=0.032 CI 0.5382-0.8511	1.09994e-06	3.68794e-06	1.29581e-05	0.00536299	0.0318675	1.09994e-06	0.00744966	0.6225-0.7771	0.5987-0.7369	0.589-0.7273	0.5366-0.7178	0.5382-0.8511	0.752	0.686	0.639	0.515	0.41	0.784	0.726	0.775	0.791	1	0.537	0.539	0.52	0.439	0.382
CYP2B7P+SFTPB / KIF4A+TFAP2A	730	0.6998	0.6668	0.652	0.6338	0.6689	0.6998	0.6998	0.66426	0.672867	p=1.1e-06 CI 0.6246-0.775	p=4.2e-06 CI 0.5988-0.7349	p=2.6e-05 CI 0.5822-0.7218	p=0.0036 CI 0.5429-0.7248	p=0.054 CI 0.5162-0.8217	1.10662e-06	4.17719e-06	2.64445e-05	0.003623	0.053888	1.10662e-06	0.0115085	0.6246-0.775	0.5988-0.7349	0.5822-0.7218	0.5429-0.7248	0.5162-0.8217	0.667	0.649	0.643	0.58	0.543	0.667	0.657	0.694	0.721	0.875	0.667	0.618	0.598	0.541	0.527
CACNA2D2+TMEM59+B3GNT8 / DEPDC1+TFAP2A+ANLN	1664	0.6998	0.6713	0.6761	0.6612	0.653	0.6998	0.6998	0.67228	0.6824	p=1.1e-06 CI 0.6219-0.7776	p=2.4e-06 CI 0.6026-0.74	p=1.4e-06 CI 0.6082-0.744	p=0.00061 CI 0.5728-0.7497	p=0.073 CI 0.472-0.834	1.10662e-06	2.3791e-06	1.40567e-06	0.000607212	0.0726302	1.10662e-06	0.0146485	0.6219-0.7776	0.6026-0.74	0.6082-0.744	0.5728-0.7497	0.472-0.834	0.732	0.742	0.639	0.64	0.457	0.754	0.819	0.613	0.651	0.875	0.593	0.461	0.661	0.637	0.436
TMEM59+B3GNT8 / KIF4A+TFAP2A	475	0.6937	0.6811	0.6998	0.6481	0.5583	0.6998	0.6998	0.6562	0.691533	p=2.2e-06 CI 0.6197-0.7677	p=6.6e-07 CI 0.6157-0.7465	p=5.3e-08 CI 0.6336-0.766	p=0.0015 CI 0.56-0.7361	p=0.29 CI 0.3782-0.7385	2.22584e-06	6.60466e-07	5.34805e-08	0.00148511	0.290147	5.34805e-08	0.058327	0.6197-0.7677	0.6157-0.7465	0.6336-0.766	0.56-0.7361	0.3782-0.7385	0.796	0.569	0.651	0.485	0.399	0.846	0.52	0.721	0.907	0.875	0.463	0.75	0.591	0.369	0.376
CYP4B1+SFTPB / DEPDC1+ANLN	635	0.6997	0.6569	0.6512	0.6722	0.7841	0.7841	0.6997	0.69282	0.669267	p=1.1e-06 CI 0.6233-0.776	p=1.4e-05 CI 0.5894-0.7244	p=2.9e-05 CI 0.5813-0.7211	p=0.00027 CI 0.5827-0.7617	p=0.0034 CI 0.6546-0.9136	1.12011e-06	1.39056e-05	2.88874e-05	0.000274606	0.00339518	1.12011e-06	0.000742741	0.6233-0.776	0.5894-0.7244	0.5813-0.7211	0.5827-0.7617	0.6546-0.9136	0.674	0.527	0.618	0.575	0.578	0.672	0.451	0.73	0.791	1	0.685	0.803	0.52	0.516	0.558
TMEM59+CYP4B1+HLF / RRM2+TFAP2A+ANLN	2550	0.6997	0.6786	0.6992	0.688	0.7826	0.7826	0.6997	0.70962	0.6925	p=1.1e-06 CI 0.6252-0.7741	p=9.2e-07 CI 0.6126-0.7446	p=5.8e-08 CI 0.632-0.7664	p=8e-05 CI 0.5984-0.7777	p=0.0035 CI 0.672-0.8931	1.12011e-06	9.24224e-07	5.80969e-08	8.04143e-05	0.00354595	5.80969e-08	0.000725694	0.6252-0.7741	0.6126-0.7446	0.632-0.7664	0.5984-0.7777	0.672-0.8931	0.747	0.626	0.676	0.745	0.63	0.779	0.621	0.468	0.512	1	0.537	0.645	0.858	0.809	0.612
FAM189A2+TMEM59+CYP4B1+SFTPB / DEPDC1+RRM2+KIF4A+ANLN	3993	0.6997	0.6622	0.6639	0.6738	0.7712	0.7712	0.6997	0.69416	0.675267	p=1.1e-06 CI 0.6227-0.7767	p=7.4e-06 CI 0.5935-0.7309	p=6.5e-06 CI 0.5947-0.7331	p=0.00024 CI 0.5844-0.7633	p=0.0049 CI 0.6273-0.9152	1.11335e-06	7.40354e-06	6.51692e-06	0.000243104	0.00488203	1.11335e-06	0.00102803	0.6227-0.7767	0.5935-0.7309	0.5947-0.7331	0.5844-0.7633	0.6273-0.9152	0.706	0.671	0.639	0.545	0.526	0.714	0.693	0.784	0.86	1	0.648	0.592	0.512	0.459	0.503
FAM189A2+CYP4B1+CYP2B7P+SFTPB / DEPDC1+KIF4A+TFAP2A+MYBL2	4327	0.6997	0.6613	0.656	0.6515	0.7606	0.7606	0.6997	0.68582	0.672333	p=1.1e-06 CI 0.6236-0.7757	p=8.3e-06 CI 0.5931-0.7295	p=1.7e-05 CI 0.5864-0.7255	p=0.0012 CI 0.5595-0.7435	p=0.0065 CI 0.627-0.8942	1.12011e-06	8.25816e-06	1.67575e-05	0.00118603	0.00651624	1.12011e-06	0.00154568	0.6236-0.7757	0.5931-0.7295	0.5864-0.7255	0.5595-0.7435	0.627-0.8942	0.679	0.649	0.639	0.515	0.526	0.681	0.661	0.432	0.814	1	0.667	0.605	0.819	0.433	0.503
FAM189A2+CYP4B1+B3GNT8+SFTPB / DEPDC1+RRM2+KIF4A+TFAP2A	4306	0.6997	0.6702	0.6704	0.6732	0.7417	0.7417	0.6997	0.69104	0.6801	p=1.1e-06 CI 0.6225-0.7769	p=2.7e-06 CI 0.6025-0.738	p=2.9e-06 CI 0.6019-0.739	p=0.00025 CI 0.5857-0.7608	p=0.011 CI 0.6045-0.8788	1.11335e-06	2.71745e-06	2.90535e-06	0.000254148	0.0106626	1.11335e-06	0.0021847	0.6225-0.7769	0.6025-0.738	0.6019-0.739	0.5857-0.7608	0.6045-0.8788	0.71	0.677	0.634	0.525	0.491	0.728	0.711	0.721	0.884	1	0.593	0.553	0.559	0.427	0.467
TMEM59+CYP4B1+SFTPB / RRM2+KIF4A+TFAP2A	2606	0.6997	0.6702	0.6732	0.6803	0.7402	0.7402	0.6997	0.69272	0.681033	p=1.1e-06 CI 0.6239-0.7754	p=2.7e-06 CI 0.6036-0.7369	p=2e-06 CI 0.6045-0.7419	p=0.00015 CI 0.593-0.7677	p=0.011 CI 0.6066-0.8737	1.12011e-06	2.71745e-06	2.0449e-06	0.000147822	0.0110769	1.12011e-06	0.00224613	0.6239-0.7754	0.6036-0.7369	0.6045-0.7419	0.593-0.7677	0.6066-0.8737	0.718	0.674	0.647	0.575	0.607	0.731	0.7	0.739	0.814	0.875	0.63	0.579	0.567	0.51	0.594
HLF+CYP2B7P / TFAP2A+ANLN	674	0.6997	0.6753	0.6776	0.6366	0.7205	0.7205	0.6997	0.68194	0.6842	p=1.1e-06 CI 0.626-0.7733	p=1.4e-06 CI 0.6095-0.7412	p=1.2e-06 CI 0.6087-0.7465	p=0.0031 CI 0.5413-0.7319	p=0.018 CI 0.5986-0.8423	1.12011e-06	1.41328e-06	1.15753e-06	0.00305496	0.0178738	1.12011e-06	0.00418649	0.626-0.7733	0.6095-0.7412	0.6087-0.7465	0.5413-0.7319	0.5986-0.8423	0.759	0.623	0.672	0.735	0.526	0.798	0.614	0.441	0.442	1	0.5	0.658	0.874	0.815	0.503
FAM189A2+TMEM59+SFTPB / DEPDC1+KIF4A+ANLN	1142	0.6997	0.6644	0.6607	0.6605	0.6992	0.6997	0.6997	0.6769	0.674933	p=1.1e-06 CI 0.6219-0.7775	p=5.6e-06 CI 0.5949-0.7339	p=9.6e-06 CI 0.5916-0.7298	p=0.00064 CI 0.5703-0.7507	p=0.029 CI 0.5064-0.8921	1.11335e-06	5.63688e-06	9.57359e-06	0.000639609	0.0288877	1.11335e-06	0.00590874	0.6219-0.7775	0.5949-0.7339	0.5916-0.7298	0.5703-0.7507	0.5064-0.8921	0.774	0.671	0.622	0.48	0.803	0.81	0.697	0.811	0.907	0.625	0.537	0.579	0.457	0.363	0.812
FAM189A2+TMEM59+SCGB3A2+SFTPB / DEPDC1+KIF4A+TFAP2A+ANLN	3938	0.6997	0.6627	0.6545	0.6523	0.6674	0.6997	0.6997	0.66732	0.6723	p=1.1e-06 CI 0.6248-0.7745	p=6.9e-06 CI 0.5946-0.7308	p=2e-05 CI 0.5849-0.724	p=0.0011 CI 0.5614-0.7433	p=0.055 CI 0.4893-0.8455	1.12011e-06	6.94802e-06	1.9909e-05	0.00111766	0.0554889	1.12011e-06	0.0113269	0.6248-0.7745	0.5946-0.7308	0.5849-0.724	0.5614-0.7433	0.4893-0.8455	0.73	0.64	0.622	0.535	0.578	0.751	0.65	0.676	0.814	0.875	0.593	0.605	0.575	0.459	0.564
FAM189A2+CYP4B1 / RRM2+TFAP2A	127	0.6996	0.678	0.6819	0.6855	0.8545	0.8545	0.6996	0.7199	0.6865	p=1.1e-06 CI 0.6232-0.7759	p=9.9e-07 CI 0.6114-0.7447	p=6.5e-07 CI 0.6139-0.7499	p=9.8e-05 CI 0.5946-0.7764	p=0.00036 CI 0.7717-0.9374	1.13375e-06	9.90436e-07	6.5281e-07	9.83685e-05	0.000363519	6.5281e-07	9.29329e-05	0.6232-0.7759	0.6114-0.7447	0.6139-0.7499	0.5946-0.7764	0.7717-0.9374	0.808	0.756	0.66	0.65	0.688	0.852	0.841	0.396	0.651	1	0.519	0.447	0.89	0.65	0.673
TMEM59+CYP4B1 / DEPDC1+ANLN	440	0.6996	0.6578	0.6633	0.672	0.8227	0.8227	0.6996	0.70308	0.673567	p=1.1e-06 CI 0.6248-0.7744	p=1.3e-05 CI 0.5907-0.7249	p=7e-06 CI 0.5938-0.7328	p=0.00028 CI 0.5798-0.7643	p=0.0011 CI 0.71-0.9354	1.12691e-06	1.25002e-05	6.98162e-06	0.000277651	0.00105043	1.12691e-06	0.000269738	0.6248-0.7744	0.5907-0.7249	0.5938-0.7328	0.5798-0.7643	0.71-0.9354	0.623	0.581	0.655	0.64	0.595	0.611	0.538	0.631	0.674	1	0.704	0.737	0.677	0.631	0.576
FAM189A2+CYP4B1+HLF / DEPDC1+KIF4A+TFAP2A	1260	0.6996	0.6775	0.6831	0.6701	0.8144	0.8144	0.6996	0.70894	0.686733	p=1.1e-06 CI 0.6228-0.7764	p=1.1e-06 CI 0.61-0.7451	p=5.6e-07 CI 0.615-0.7511	p=0.00032 CI 0.58-0.7602	p=0.0014 CI 0.7154-0.9133	1.12691e-06	1.06119e-06	5.60559e-07	0.000320204	0.00136737	5.60559e-07	0.000338064	0.6228-0.7764	0.61-0.7451	0.615-0.7511	0.58-0.7602	0.7154-0.9133	0.766	0.649	0.66	0.615	0.682	0.801	0.653	0.658	0.698	1	0.537	0.632	0.661	0.592	0.667
TMEM59+SCGB3A2+CYP4B1+CYP2B7P / DEPDC1+RRM2+TFAP2A+ANLN	5795	0.6996	0.6541	0.6528	0.6532	0.7523	0.7523	0.6996	0.6824	0.668833	p=1.1e-06 CI 0.6252-0.7739	p=1.9e-05 CI 0.586-0.7223	p=2.4e-05 CI 0.5828-0.7227	p=0.0011 CI 0.5596-0.7468	p=0.0081 CI 0.6305-0.8741	1.13375e-06	1.91845e-05	2.41982e-05	0.00105291	0.00812237	1.13375e-06	0.00184396	0.6252-0.7739	0.586-0.7223	0.5828-0.7227	0.5596-0.7468	0.6305-0.8741	0.706	0.697	0.626	0.675	0.665	0.717	0.755	0.649	0.535	0.875	0.63	0.487	0.606	0.713	0.655
FAM189A2+B3GNT8+CYP2B7P / RRM2+TFAP2A+ANLN	1410	0.6996	0.6704	0.6714	0.6411	0.6924	0.6996	0.6996	0.67498	0.680467	p=1.1e-06 CI 0.6227-0.7764	p=2.7e-06 CI 0.6017-0.7392	p=2.6e-06 CI 0.6032-0.7397	p=0.0023 CI 0.5512-0.731	p=0.033 CI 0.5399-0.8449	1.13375e-06	2.65269e-06	2.56275e-06	0.00231987	0.0334501	1.13375e-06	0.00715526	0.6227-0.7764	0.6017-0.7392	0.6032-0.7397	0.5512-0.731	0.5399-0.8449	0.825	0.657	0.63	0.625	0.416	0.885	0.679	0.73	0.628	1	0.426	0.579	0.543	0.624	0.388
FAM189A2+TMEM59+SFTPB / DEPDC1+TFAP2A+MYBL2	1143	0.6996	0.6731	0.6635	0.6504	0.6712	0.6996	0.6996	0.67156	0.678733	p=1.1e-06 CI 0.6243-0.7748	p=1.9e-06 CI 0.6055-0.7407	p=6.8e-06 CI 0.5946-0.7325	p=0.0013 CI 0.5602-0.7407	p=0.052 CI 0.4909-0.8516	1.13375e-06	1.87602e-06	6.80377e-06	0.00127063	0.0515555	1.13375e-06	0.0105672	0.6243-0.7748	0.6055-0.7407	0.5946-0.7325	0.5602-0.7407	0.4909-0.8516	0.715	0.586	0.647	0.54	0.497	0.734	0.549	0.514	0.814	0.875	0.593	0.724	0.764	0.465	0.479
TMEM59+HLF+SFTPB / KIF4A+TFAP2A+ANLN	2673	0.6996	0.6797	0.6864	0.6632	0.6538	0.6996	0.6996	0.67654	0.688567	p=1.1e-06 CI 0.6252-0.7739	p=7.9e-07 CI 0.6133-0.7462	p=3.6e-07 CI 0.6184-0.7544	p=0.00053 CI 0.5736-0.7527	p=0.072 CI 0.499-0.8085	1.13375e-06	7.89187e-07	3.56492e-07	0.00052994	0.0716371	3.56492e-07	0.0144339	0.6252-0.7739	0.6133-0.7462	0.6184-0.7544	0.5736-0.7527	0.499-0.8085	0.608	0.626	0.664	0.645	0.358	0.591	0.606	0.631	0.674	1	0.722	0.697	0.693	0.637	0.327
FAM189A2+CYP4B1+CYP2B7P / DEPDC1+TFAP2A+MYBL2	1303	0.6995	0.6627	0.6547	0.6439	0.8015	0.8015	0.6995	0.69246	0.6723	p=1.1e-06 CI 0.6241-0.7748	p=6.9e-06 CI 0.595-0.7304	p=1.9e-05 CI 0.5847-0.7247	p=0.0019 CI 0.549-0.7388	p=0.002 CI 0.6928-0.9102	1.14756e-06	6.90797e-06	1.94267e-05	0.00194135	0.00203167	1.14756e-06	0.0008001	0.6241-0.7748	0.595-0.7304	0.5847-0.7247	0.549-0.7388	0.6928-0.9102	0.791	0.748	0.63	0.73	0.607	0.838	0.834	0.559	0.442	1	0.481	0.434	0.693	0.809	0.588
FAM189A2+TMEM59+CYP4B1+CYP2B7P / RRM2+TFAP2A+MYBL2+ANLN	3989	0.6995	0.666	0.671	0.6559	0.7758	0.7758	0.6995	0.69364	0.678833	p=1.1e-06 CI 0.6245-0.7744	p=4.6e-06 CI 0.5983-0.7338	p=2.7e-06 CI 0.602-0.74	p=0.00088 CI 0.5628-0.749	p=0.0043 CI 0.6522-0.8993	1.14756e-06	4.6181e-06	2.70455e-06	0.000878761	0.00430145	1.14756e-06	0.00103774	0.6245-0.7744	0.5983-0.7338	0.602-0.74	0.5628-0.749	0.6522-0.8993	0.715	0.598	0.639	0.605	0.561	0.734	0.574	0.631	0.674	1	0.593	0.684	0.646	0.586	0.539
CACNA2D2+TMEM59+CYP4B1 / DEPDC1+KIF4A+TFAP2A	1620	0.6995	0.6651	0.6678	0.6771	0.7682	0.7682	0.6995	0.69554	0.677467	p=1.1e-06 CI 0.6229-0.776	p=5.2e-06 CI 0.5974-0.7328	p=4e-06 CI 0.5989-0.7367	p=0.00019 CI 0.5885-0.7657	p=0.0053 CI 0.6432-0.8931	1.14756e-06	5.16344e-06	4.03469e-06	0.000189952	0.00530692	1.14756e-06	0.00110144	0.6229-0.776	0.5974-0.7328	0.5989-0.7367	0.5885-0.7657	0.6432-0.8931	0.776	0.734	0.626	0.59	0.538	0.812	0.812	0.748	0.767	1	0.537	0.447	0.52	0.541	0.515
CYP4B1+HLF+CYP2B7P+SFTPB / DEPDC1+RRM2+TFAP2A+ANLN	6245	0.6995	0.6655	0.6642	0.6623	0.7606	0.7606	0.6995	0.69042	0.6764	p=1.1e-06 CI 0.6239-0.7751	p=4.9e-06 CI 0.5982-0.7329	p=6.3e-06 CI 0.595-0.7334	p=0.00056 CI 0.571-0.7536	p=0.0065 CI 0.6383-0.8829	1.14064e-06	4.89787e-06	6.29578e-06	0.000564398	0.00651624	1.14064e-06	0.0014186	0.6239-0.7751	0.5982-0.7329	0.595-0.7334	0.571-0.7536	0.6383-0.8829	0.72	0.586	0.63	0.74	0.561	0.739	0.556	0.703	0.442	1	0.593	0.697	0.567	0.822	0.539
TMEM59+CYP4B1+HLF+SFTPB / DEPDC1+RRM2+TFAP2A+ANLN	5945	0.6995	0.6723	0.6784	0.6784	0.7553	0.7553	0.6995	0.69678	0.6834	p=1.1e-06 CI 0.6244-0.7746	p=2.1e-06 CI 0.6058-0.7388	p=1e-06 CI 0.61-0.7467	p=0.00017 CI 0.5892-0.7676	p=0.0075 CI 0.63-0.8806	1.14064e-06	2.09404e-06	1.04493e-06	0.000171515	0.00750199	1.04493e-06	0.00153556	0.6244-0.7746	0.6058-0.7388	0.61-0.7467	0.5892-0.7676	0.63-0.8806	0.732	0.7	0.639	0.565	0.543	0.754	0.747	0.73	0.791	1	0.593	0.526	0.559	0.503	0.521
FAM189A2+TMEM59+CYP4B1+B3GNT8 / DEPDC1+RRM2+KIF4A+TFAP2A	3961	0.6995	0.6729	0.6805	0.6689	0.7523	0.7523	0.6995	0.69482	0.6843	p=1.1e-06 CI 0.6231-0.7759	p=1.9e-06 CI 0.6051-0.7407	p=7.9e-07 CI 0.6126-0.7483	p=0.00035 CI 0.5802-0.7577	p=0.0081 CI 0.6156-0.889	1.14064e-06	1.9343e-06	7.88778e-07	0.000349327	0.00812237	7.88778e-07	0.00169511	0.6231-0.7759	0.6051-0.7407	0.6126-0.7483	0.5802-0.7577	0.6156-0.889	0.749	0.691	0.639	0.54	0.532	0.782	0.729	0.775	0.791	1	0.537	0.553	0.52	0.471	0.509
FAM189A2+SCGB3A2+CYP4B1+B3GNT8 / RRM2+KIF4A+TFAP2A+ANLN	4122	0.6995	0.6633	0.667	0.6666	0.7235	0.7235	0.6995	0.68398	0.6766	p=1.1e-06 CI 0.6247-0.7742	p=6.4e-06 CI 0.5958-0.7308	p=4.4e-06 CI 0.598-0.736	p=0.00042 CI 0.5766-0.7566	p=0.017 CI 0.589-0.858	1.14756e-06	6.44413e-06	4.44443e-06	0.000415097	0.0166396	1.14756e-06	0.00341334	0.6247-0.7742	0.5958-0.7308	0.598-0.736	0.5766-0.7566	0.589-0.858	0.742	0.7	0.647	0.615	0.624	0.768	0.758	0.649	0.698	0.875	0.574	0.487	0.646	0.592	0.612
FAM189A2+SCGB3A2+CYP4B1+B3GNT8 / DEPDC1+TFAP2A+MYBL2+ANLN	4120	0.6995	0.6598	0.6584	0.6563	0.7197	0.7197	0.6995	0.67874	0.672567	p=1.1e-06 CI 0.6251-0.7738	p=9.9e-06 CI 0.5925-0.7271	p=1.3e-05 CI 0.5889-0.7279	p=0.00085 CI 0.5645-0.7482	p=0.018 CI 0.5798-0.8596	1.14756e-06	9.85761e-06	1.25322e-05	0.000852454	0.0181943	1.14756e-06	0.00381406	0.6251-0.7738	0.5925-0.7271	0.5889-0.7279	0.5645-0.7482	0.5798-0.8596	0.742	0.688	0.626	0.565	0.468	0.762	0.733	0.676	0.744	1	0.611	0.526	0.583	0.516	0.442
FAM189A2+CACNA2D2+CYP2B7P+SFTPB / DEPDC1+KIF4A+TFAP2A+ANLN	3548	0.6995	0.6637	0.6547	0.6515	0.7121	0.7121	0.6995	0.6763	0.672633	p=1.1e-06 CI 0.6208-0.7782	p=6.1e-06 CI 0.5939-0.7336	p=1.9e-05 CI 0.5853-0.724	p=0.0012 CI 0.5617-0.7412	p=0.022 CI 0.5534-0.8709	1.14064e-06	6.11592e-06	1.94267e-05	0.00118603	0.0216773	1.14064e-06	0.00457801	0.6208-0.7782	0.5939-0.7336	0.5853-0.724	0.5617-0.7412	0.5534-0.8709	0.727	0.683	0.63	0.62	0.52	0.745	0.722	0.793	0.651	0.875	0.611	0.539	0.488	0.611	0.503
FAM189A2+SCGB3A2+HLF / DEPDC1+TFAP2A+ANLN	1184	0.6995	0.6664	0.664	0.6518	0.6856	0.6995	0.6995	0.67346	0.676633	p=1.1e-06 CI 0.6264-0.7726	p=4.4e-06 CI 0.5993-0.7336	p=6.5e-06 CI 0.5949-0.7331	p=0.0012 CI 0.5595-0.744	p=0.039 CI 0.5372-0.834	1.14064e-06	4.37941e-06	6.46095e-06	0.00116283	0.0385898	1.14064e-06	0.00795292	0.6264-0.7726	0.5993-0.7336	0.5949-0.7331	0.5595-0.744	0.5372-0.834	0.713	0.615	0.643	0.76	0.584	0.734	0.599	0.658	0.372	0.875	0.574	0.671	0.63	0.866	0.57
TMEM59+CYP2B7P / KIF4A+TFAP2A	490	0.6995	0.6678	0.6689	0.6292	0.6841	0.6995	0.6995	0.6699	0.678733	p=1.1e-06 CI 0.6269-0.7721	p=3.7e-06 CI 0.6013-0.7344	p=3.5e-06 CI 0.5995-0.7382	p=0.0048 CI 0.5349-0.7236	p=0.04 CI 0.5264-0.8418	1.14064e-06	3.68794e-06	3.53378e-06	0.00475528	0.0398153	1.14064e-06	0.00891578	0.6269-0.7721	0.6013-0.7344	0.5995-0.7382	0.5349-0.7236	0.5264-0.8418	0.718	0.646	0.647	0.6	0.52	0.737	0.657	0.667	0.628	0.875	0.593	0.605	0.63	0.592	0.503
FAM189A2+TMEM59+HLF+B3GNT8 / DEPDC1+KIF4A+TFAP2A+ANLN	4013	0.6995	0.6806	0.6928	0.6603	0.6811	0.6995	0.6995	0.68286	0.690967	p=1.1e-06 CI 0.6236-0.7754	p=7e-07 CI 0.6128-0.7484	p=1.5e-07 CI 0.6259-0.7597	p=0.00065 CI 0.5717-0.749	p=0.042 CI 0.5218-0.8403	1.14064e-06	7.03929e-07	1.46694e-07	0.000646277	0.042361	1.46694e-07	0.00860186	0.6236-0.7754	0.6128-0.7484	0.6259-0.7597	0.5717-0.749	0.5218-0.8403	0.732	0.742	0.655	0.505	0.439	0.756	0.816	0.604	0.884	1	0.574	0.474	0.701	0.401	0.412
FAM189A2+SCGB3A2+SFTPB / DEPDC1+TFAP2A+ANLN	1244	0.6995	0.6608	0.6455	0.6476	0.6591	0.6995	0.6995	0.6625	0.6686	p=1.1e-06 CI 0.6249-0.7742	p=8.7e-06 CI 0.5928-0.7289	p=5.4e-05 CI 0.5756-0.7155	p=0.0015 CI 0.5567-0.7385	p=0.065 CI 0.481-0.8372	1.14064e-06	8.69505e-06	5.42528e-05	0.00152882	0.0649744	1.14064e-06	0.0133135	0.6249-0.7742	0.5928-0.7289	0.5756-0.7155	0.5567-0.7385	0.481-0.8372	0.737	0.691	0.609	0.53	0.474	0.762	0.74	0.739	0.791	0.875	0.574	0.513	0.496	0.459	0.455
FAM189A2+TMEM59+CYP4B1 / KIF4A+TFAP2A+MYBL2	1072	0.6994	0.6736	0.6825	0.668	0.7773	0.7773	0.6994	0.70016	0.685167	p=1.2e-06 CI 0.6248-0.7739	p=1.8e-06 CI 0.6071-0.74	p=6e-07 CI 0.614-0.751	p=0.00037 CI 0.5756-0.7605	p=0.0041 CI 0.6522-0.9023	1.15452e-06	1.77535e-06	6.04995e-07	0.000372764	0.00412212	6.04995e-07	0.000899683	0.6248-0.7739	0.6071-0.74	0.614-0.751	0.5756-0.7605	0.6522-0.9023	0.786	0.586	0.668	0.69	0.526	0.832	0.552	0.514	0.535	1	0.481	0.711	0.803	0.732	0.503
TMEM59+CYP4B1+HLF+CYP2B7P / DEPDC1+TFAP2A+MYBL2+ANLN	5935	0.6994	0.6646	0.6716	0.6491	0.7538	0.7538	0.6994	0.6877	0.678533	p=1.2e-06 CI 0.6251-0.7737	p=5.5e-06 CI 0.5976-0.7317	p=2.5e-06 CI 0.6025-0.7406	p=0.0014 CI 0.555-0.7432	p=0.0078 CI 0.6284-0.8792	1.15452e-06	5.47464e-06	2.51708e-06	0.0013875	0.00780676	1.15452e-06	0.00184068	0.6251-0.7737	0.5976-0.7317	0.6025-0.7406	0.555-0.7432	0.6284-0.8792	0.745	0.683	0.651	0.74	0.59	0.776	0.729	0.459	0.419	1	0.537	0.513	0.819	0.828	0.57
TMEM59+HLF+CYP2B7P+SFTPB / DEPDC1+RRM2+TFAP2A+ANLN	6035	0.6994	0.6679	0.6674	0.6483	0.6962	0.6994	0.6994	0.67584	0.678233	p=1.2e-06 CI 0.6244-0.7744	p=3.6e-06 CI 0.6001-0.7357	p=4.2e-06 CI 0.5986-0.7363	p=0.0015 CI 0.557-0.7396	p=0.031 CI 0.5475-0.8449	1.15452e-06	3.64431e-06	4.21625e-06	0.0014566	0.0308473	1.15452e-06	0.00646257	0.6244-0.7744	0.6001-0.7357	0.5986-0.7363	0.557-0.7396	0.5475-0.8449	0.596	0.612	0.634	0.695	0.41	0.574	0.592	0.676	0.512	1	0.741	0.684	0.598	0.745	0.382
CACNA2D2+TMEM59+B3GNT8+CYP2B7P / DEPDC1+KIF4A+TFAP2A+ANLN	4898	0.6994	0.6633	0.6619	0.6472	0.6811	0.6994	0.6994	0.67058	0.674867	p=1.2e-06 CI 0.6219-0.7769	p=6.5e-06 CI 0.5941-0.7324	p=8.3e-06 CI 0.5929-0.731	p=0.0016 CI 0.5571-0.7373	p=0.042 CI 0.5145-0.8476	1.15452e-06	6.48162e-06	8.28565e-06	0.00157371	0.042361	1.15452e-06	0.00879013	0.6219-0.7769	0.5941-0.7324	0.5929-0.731	0.5571-0.7373	0.5145-0.8476	0.759	0.55	0.643	0.54	0.497	0.79	0.484	0.559	0.744	0.875	0.556	0.789	0.717	0.484	0.479
FAM189A2+CYP4B1+SFTPB / DEPDC1+RRM2+ANLN	1319	0.6993	0.6594	0.6569	0.6778	0.7909	0.7909	0.6993	0.69686	0.671867	p=1.2e-06 CI 0.6219-0.7767	p=1e-05 CI 0.5906-0.7282	p=1.5e-05 CI 0.5874-0.7263	p=0.00018 CI 0.5889-0.7668	p=0.0028 CI 0.6576-0.9243	1.16152e-06	1.0316e-05	1.50506e-05	0.000179492	0.00278559	1.16152e-06	0.000598322	0.6219-0.7767	0.5906-0.7282	0.5874-0.7263	0.5889-0.7668	0.6576-0.9243	0.701	0.637	0.626	0.585	0.572	0.711	0.65	0.712	0.767	1	0.63	0.592	0.551	0.535	0.552
FAM189A2+CYP2B7P / KIF4A+TFAP2A	175	0.6993	0.6724	0.665	0.6343	0.75	0.75	0.6993	0.6842	0.6789	p=1.2e-06 CI 0.6237-0.775	p=2.1e-06 CI 0.6044-0.7403	p=5.7e-06 CI 0.5958-0.7341	p=0.0035 CI 0.541-0.7276	p=0.0086 CI 0.6048-0.8952	1.16152e-06	2.06866e-06	5.72397e-06	0.00352744	0.0086168	1.16152e-06	0.00243064	0.6237-0.775	0.6044-0.7403	0.5958-0.7341	0.541-0.7276	0.6048-0.8952	0.827	0.779	0.643	0.555	0.74	0.888	0.892	0.73	0.721	0.75	0.426	0.368	0.567	0.51	0.739
TMEM59+CYP4B1+HLF+SFTPB / RRM2+KIF4A+TFAP2A+ANLN	5952	0.6993	0.6736	0.684	0.6815	0.7439	0.7439	0.6993	0.69646	0.685633	p=1.2e-06 CI 0.6244-0.7742	p=1.8e-06 CI 0.6071-0.74	p=4.9e-07 CI 0.6158-0.7521	p=0.00013 CI 0.5927-0.7703	p=0.01 CI 0.614-0.8739	1.16857e-06	1.77535e-06	4.94973e-07	0.000134803	0.0100665	4.94973e-07	0.00204095	0.6244-0.7742	0.6071-0.74	0.6158-0.7521	0.5927-0.7703	0.614-0.8739	0.723	0.683	0.647	0.575	0.532	0.739	0.715	0.73	0.791	1	0.611	0.566	0.575	0.516	0.509
FAM189A2+CACNA2D2+TMEM59+HLF / DEPDC1+KIF4A+TFAP2A+ANLN	3278	0.6993	0.6771	0.6834	0.6695	0.722	0.722	0.6993	0.69026	0.6866	p=1.2e-06 CI 0.6216-0.777	p=1.1e-06 CI 0.6078-0.7465	p=5.3e-07 CI 0.6158-0.751	p=0.00033 CI 0.5807-0.7583	p=0.017 CI 0.5729-0.871	1.16857e-06	1.11567e-06	5.344e-07	0.000334471	0.0172473	5.344e-07	0.00351691	0.6216-0.777	0.6078-0.7465	0.6158-0.751	0.5807-0.7583	0.5729-0.871	0.781	0.731	0.647	0.62	0.445	0.818	0.794	0.613	0.674	1	0.537	0.5	0.677	0.605	0.418
FAM189A2+CYP4B1+B3GNT8+SFTPB / KIF4A+TFAP2A+MYBL2+ANLN	4320	0.6993	0.67	0.6721	0.6682	0.722	0.722	0.6993	0.68632	0.680467	p=1.2e-06 CI 0.6234-0.7753	p=2.8e-06 CI 0.6029-0.7372	p=2.4e-06 CI 0.6034-0.7407	p=0.00037 CI 0.5789-0.7575	p=0.017 CI 0.5769-0.867	1.16152e-06	2.80054e-06	2.36331e-06	0.000368759	0.0172473	1.16152e-06	0.00352447	0.6234-0.7753	0.6029-0.7372	0.6034-0.7407	0.5789-0.7575	0.5769-0.867	0.737	0.632	0.639	0.53	0.468	0.762	0.632	0.73	0.884	1	0.574	0.632	0.559	0.433	0.442
FAM189A2+HLF+B3GNT8+CYP2B7P / DEPDC1+KIF4A+TFAP2A+ANLN	4343	0.6993	0.6712	0.6723	0.6408	0.7	0.7	0.6993	0.67672	0.680933	p=1.2e-06 CI 0.6222-0.7763	p=2.4e-06 CI 0.6026-0.7399	p=2.3e-06 CI 0.6039-0.7407	p=0.0024 CI 0.5501-0.7315	p=0.028 CI 0.5497-0.8503	1.16857e-06	2.39356e-06	2.3002e-06	0.00236337	0.0284144	1.16857e-06	0.00615672	0.6222-0.7763	0.6026-0.7399	0.6039-0.7407	0.5501-0.7315	0.5497-0.8503	0.737	0.711	0.643	0.525	0.486	0.762	0.758	0.793	0.791	1	0.574	0.539	0.512	0.452	0.461
SCGB3A2+CYP4B1+B3GNT8 / KIF4A+TFAP2A+ANLN	2773	0.6993	0.6602	0.6612	0.6602	0.697	0.6993	0.6993	0.67558	0.673567	p=1.2e-06 CI 0.6249-0.7738	p=9.4e-06 CI 0.5931-0.7273	p=9e-06 CI 0.592-0.7304	p=0.00065 CI 0.5702-0.7502	p=0.03 CI 0.5523-0.8416	1.16152e-06	9.4187e-06	9.02172e-06	0.000653009	0.0303473	1.16152e-06	0.00620399	0.6249-0.7738	0.5931-0.7273	0.592-0.7304	0.5702-0.7502	0.5523-0.8416	0.776	0.739	0.626	0.495	0.445	0.81	0.819	0.658	0.884	1	0.556	0.447	0.598	0.389	0.418
CACNA2D2+CYP4B1 / TFAP2A+ANLN	254	0.6992	0.6674	0.6687	0.6866	0.7841	0.7841	0.6992	0.7012	0.678433	p=1.2e-06 CI 0.6224-0.7761	p=3.9e-06 CI 0.6005-0.7344	p=3.6e-06 CI 0.5997-0.7377	p=9.1e-05 CI 0.5987-0.7744	p=0.0034 CI 0.6667-0.9015	1.17565e-06	3.86748e-06	3.59696e-06	9.05617e-05	0.00339518	1.17565e-06	0.000698877	0.6224-0.7761	0.6005-0.7344	0.5997-0.7377	0.5987-0.7744	0.6667-0.9015	0.805	0.53	0.647	0.695	0.566	0.854	0.455	0.514	0.605	1	0.481	0.803	0.764	0.72	0.545
SCGB3A2+CYP4B1+B3GNT8+CYP2B7P / DEPDC1+RRM2+TFAP2A+ANLN	6110	0.6992	0.6547	0.652	0.6516	0.728	0.728	0.6992	0.6771	0.668633	p=1.2e-06 CI 0.6242-0.7742	p=1.8e-05 CI 0.5865-0.7228	p=2.6e-05 CI 0.5822-0.7218	p=0.0012 CI 0.5598-0.7434	p=0.015 CI 0.6006-0.8555	1.18278e-06	1.80558e-05	2.64445e-05	0.00117438	0.0149252	1.18278e-06	0.00322906	0.6242-0.7742	0.5865-0.7228	0.5822-0.7218	0.5598-0.7434	0.6006-0.8555	0.706	0.649	0.626	0.6	0.618	0.717	0.671	0.667	0.698	0.875	0.63	0.566	0.591	0.573	0.606
FAM189A2+TMEM59+HLF / RRM2+KIF4A+TFAP2A	1086	0.6896	0.6825	0.6992	0.6655	0.7121	0.7121	0.6992	0.68978	0.690433	p=3.5e-06 CI 0.6141-0.765	p=5.4e-07 CI 0.6147-0.7504	p=5.8e-08 CI 0.6321-0.7663	p=0.00045 CI 0.5771-0.7539	p=0.022 CI 0.5687-0.8556	3.528e-06	5.41524e-07	5.80969e-08	0.000447338	0.0216773	5.80969e-08	0.00442576	0.6141-0.765	0.6147-0.7504	0.6321-0.7663	0.5771-0.7539	0.5687-0.8556	0.698	0.694	0.668	0.485	0.659	0.717	0.726	0.577	0.907	0.75	0.574	0.579	0.748	0.369	0.655
FAM189A2+SCGB3A2+HLF+CYP2B7P / DEPDC1+KIF4A+TFAP2A+ANLN	4178	0.6992	0.6609	0.6599	0.6417	0.7106	0.7106	0.6992	0.67446	0.673333	p=1.2e-06 CI 0.625-0.7734	p=8.6e-06 CI 0.5928-0.7291	p=1.1e-05 CI 0.5904-0.7294	p=0.0022 CI 0.5483-0.7351	p=0.022 CI 0.5684-0.8528	1.18278e-06	8.5961e-06	1.05063e-05	0.00223503	0.0224377	1.18278e-06	0.00493861	0.625-0.7734	0.5928-0.7291	0.5904-0.7294	0.5483-0.7351	0.5684-0.8528	0.642	0.603	0.639	0.49	0.584	0.636	0.588	0.514	0.837	0.875	0.685	0.658	0.748	0.395	0.57
TMEM59+HLF+B3GNT8 / DEPDC1+TFAP2A+ANLN	2624	0.6992	0.6817	0.6969	0.6556	0.6515	0.6992	0.6992	0.67698	0.6926	p=1.2e-06 CI 0.6235-0.775	p=6e-07 CI 0.6146-0.7488	p=8.2e-08 CI 0.6306-0.7632	p=9e-04 CI 0.5681-0.7431	p=0.075 CI 0.5041-0.7989	1.17565e-06	6.03931e-07	8.15573e-08	0.000896711	0.0746481	8.15573e-08	0.0151093	0.6235-0.775	0.6146-0.7488	0.6306-0.7632	0.5681-0.7431	0.5041-0.7989	0.689	0.595	0.655	0.46	0.445	0.697	0.56	0.631	0.907	1	0.63	0.724	0.677	0.338	0.418
CYP4B1+HLF+CYP2B7P / DEPDC1+KIF4A+TFAP2A	2960	0.6991	0.6659	0.6682	0.6518	0.7917	0.7917	0.6991	0.69534	0.677733	p=1.2e-06 CI 0.6233-0.7749	p=4.7e-06 CI 0.5985-0.7333	p=3.9e-06 CI 0.5989-0.7374	p=0.0012 CI 0.5574-0.7461	p=0.0027 CI 0.6889-0.8944	1.19715e-06	4.70038e-06	3.86062e-06	0.00116283	0.00272435	1.19715e-06	0.000779387	0.6233-0.7749	0.5985-0.7333	0.5989-0.7374	0.5574-0.7461	0.6889-0.8944	0.764	0.722	0.634	0.77	0.647	0.798	0.791	0.604	0.395	1	0.537	0.474	0.661	0.873	0.63
FAM189A2+CYP4B1+HLF+CYP2B7P / DEPDC1+TFAP2A+MYBL2+ANLN	4270	0.6991	0.6669	0.6696	0.6519	0.7818	0.7818	0.6991	0.69386	0.678533	p=1.2e-06 CI 0.6239-0.7744	p=4.2e-06 CI 0.5993-0.7344	p=3.2e-06 CI 0.6006-0.7387	p=0.0012 CI 0.5581-0.7457	p=0.0036 CI 0.6628-0.9008	1.18994e-06	4.15255e-06	3.20486e-06	0.00115138	0.00362357	1.18994e-06	0.000956699	0.6239-0.7744	0.5993-0.7344	0.6006-0.7387	0.5581-0.7457	0.6628-0.9008	0.776	0.756	0.651	0.7	0.59	0.821	0.856	0.45	0.488	1	0.481	0.395	0.827	0.758	0.57
CYP4B1+HLF+CYP2B7P+SFTPB / RRM2+KIF4A+TFAP2A+ANLN	6252	0.6991	0.6661	0.6689	0.6632	0.7523	0.7523	0.6991	0.68992	0.678033	p=1.2e-06 CI 0.6237-0.7746	p=4.6e-06 CI 0.5987-0.7335	p=3.5e-06 CI 0.6-0.7379	p=0.00053 CI 0.5718-0.7545	p=0.0081 CI 0.625-0.8795	1.18994e-06	4.56401e-06	3.5026e-06	0.00052994	0.00812237	1.18994e-06	0.00173231	0.6237-0.7746	0.5987-0.7335	0.6-0.7379	0.5718-0.7545	0.625-0.8795	0.713	0.578	0.63	0.615	0.538	0.731	0.542	0.703	0.651	1	0.593	0.711	0.567	0.605	0.515
FAM189A2+CACNA2D2+TMEM59+CYP2B7P / RRM2+KIF4A+TFAP2A+ANLN	3312	0.6991	0.6686	0.6693	0.6581	0.722	0.722	0.6991	0.68342	0.679	p=1.2e-06 CI 0.621-0.7773	p=3.4e-06 CI 0.5987-0.7385	p=3.4e-06 CI 0.6007-0.7378	p=0.00075 CI 0.5679-0.7484	p=0.017 CI 0.5621-0.8819	1.18994e-06	3.35247e-06	3.35056e-06	0.000754308	0.0172473	1.18994e-06	0.00360189	0.621-0.7773	0.5987-0.7385	0.6007-0.7378	0.5679-0.7484	0.5621-0.8819	0.764	0.734	0.634	0.585	0.555	0.798	0.809	0.676	0.721	0.875	0.537	0.461	0.598	0.548	0.539
CACNA2D2+TMEM59+CYP2B7P / KIF4A+TFAP2A+ANLN	1693	0.6991	0.6654	0.6667	0.6525	0.6992	0.6992	0.6991	0.67658	0.677067	p=1.2e-06 CI 0.6228-0.7753	p=5e-06 CI 0.5969-0.7339	p=4.6e-06 CI 0.5978-0.7357	p=0.0011 CI 0.5616-0.7434	p=0.029 CI 0.5357-0.8628	1.19715e-06	4.98491e-06	4.60306e-06	0.00110662	0.0288877	1.19715e-06	0.00600103	0.6228-0.7753	0.5969-0.7339	0.5978-0.7357	0.5616-0.7434	0.5357-0.8628	0.72	0.581	0.626	0.7	0.532	0.737	0.542	0.802	0.512	0.875	0.611	0.724	0.472	0.752	0.515
FAM189A2+TMEM59+SFTPB / RRM2+KIF4A+TFAP2A	1146	0.6991	0.6781	0.6767	0.662	0.6674	0.6991	0.6991	0.67666	0.684633	p=1.2e-06 CI 0.6224-0.7758	p=9.8e-07 CI 0.6097-0.7465	p=1.3e-06 CI 0.6086-0.7448	p=0.00058 CI 0.5735-0.7505	p=0.055 CI 0.4816-0.8532	1.19715e-06	9.84233e-07	1.30565e-06	0.000576337	0.0554889	9.84233e-07	0.0112137	0.6224-0.7758	0.6097-0.7465	0.6086-0.7448	0.5735-0.7505	0.4816-0.8532	0.701	0.632	0.651	0.555	0.647	0.714	0.614	0.631	0.814	0.75	0.611	0.697	0.669	0.484	0.642
FAM189A2+CACNA2D2+TMEM59+CYP4B1 / DEPDC1+RRM2+KIF4A+TFAP2A	3256	0.699	0.6682	0.6696	0.6762	0.775	0.775	0.699	0.6976	0.678933	p=1.2e-06 CI 0.6215-0.7765	p=3.5e-06 CI 0.5992-0.7372	p=3.2e-06 CI 0.6011-0.7382	p=2e-04 CI 0.5878-0.7646	p=0.0044 CI 0.6513-0.8987	1.21169e-06	3.51638e-06	3.20486e-06	0.000203254	0.00439371	1.21169e-06	0.000920979	0.6215-0.7765	0.5992-0.7372	0.6011-0.7382	0.5878-0.7646	0.6513-0.8987	0.774	0.728	0.639	0.525	0.561	0.807	0.794	0.703	0.86	1	0.556	0.487	0.583	0.433	0.539
FAM189A2+TMEM59+SCGB3A2+CYP4B1 / DEPDC1+RRM2+KIF4A+TFAP2A	3871	0.699	0.6609	0.6597	0.6642	0.7538	0.7538	0.699	0.68752	0.6732	p=1.2e-06 CI 0.6243-0.7737	p=8.6e-06 CI 0.5929-0.729	p=1.1e-05 CI 0.5902-0.7292	p=0.00049 CI 0.5726-0.7558	p=0.0078 CI 0.6237-0.8839	1.21169e-06	8.5961e-06	1.07753e-05	0.000492203	0.00780676	1.21169e-06	0.00166391	0.6243-0.7737	0.5929-0.729	0.5902-0.7292	0.5726-0.7558	0.6237-0.8839	0.781	0.731	0.639	0.575	0.636	0.815	0.801	0.631	0.767	0.875	0.556	0.474	0.646	0.522	0.624
TMEM59+CYP4B1+CYP2B7P+SFTPB / DEPDC1+RRM2+KIF4A+TFAP2A	5986	0.699	0.6612	0.6594	0.6592	0.75	0.75	0.699	0.68576	0.6732	p=1.2e-06 CI 0.6227-0.7753	p=8.4e-06 CI 0.5931-0.7293	p=1.1e-05 CI 0.59-0.7288	p=7e-04 CI 0.5686-0.7497	p=0.0086 CI 0.6189-0.8811	1.21169e-06	8.3534e-06	1.11442e-05	0.000701976	0.0086168	1.21169e-06	0.0018679	0.6227-0.7753	0.5931-0.7293	0.59-0.7288	0.5686-0.7497	0.6189-0.8811	0.659	0.632	0.626	0.525	0.607	0.655	0.635	0.775	0.837	0.875	0.685	0.618	0.496	0.439	0.594
CYP4B1+B3GNT8+CYP2B7P+SFTPB / DEPDC1+TFAP2A+MYBL2+ANLN	6265	0.699	0.6613	0.655	0.6507	0.7189	0.7189	0.699	0.67698	0.671767	p=1.2e-06 CI 0.6229-0.7751	p=8.2e-06 CI 0.5936-0.729	p=1.9e-05 CI 0.5855-0.7246	p=0.0012 CI 0.56-0.7414	p=0.019 CI 0.5801-0.8577	1.2044e-06	8.21092e-06	1.86473e-05	0.00124591	0.0185197	1.2044e-06	0.00395873	0.6229-0.7751	0.5936-0.729	0.5855-0.7246	0.56-0.7414	0.5801-0.8577	0.696	0.669	0.626	0.5	0.52	0.703	0.69	0.721	0.86	1	0.648	0.592	0.543	0.401	0.497
FAM189A2+TMEM59+SCGB3A2+B3GNT8 / DEPDC1+RRM2+TFAP2A+ANLN	3905	0.699	0.6654	0.6657	0.6546	0.6598	0.699	0.699	0.6689	0.6767	p=1.2e-06 CI 0.6247-0.7732	p=5e-06 CI 0.5974-0.7334	p=5.2e-06 CI 0.5967-0.7347	p=0.00096 CI 0.5643-0.7448	p=0.064 CI 0.4903-0.8294	1.21169e-06	4.98491e-06	5.24745e-06	0.000962225	0.0640632	1.21169e-06	0.0130074	0.6247-0.7732	0.5974-0.7334	0.5967-0.7347	0.5643-0.7448	0.4903-0.8294	0.737	0.666	0.655	0.62	0.555	0.762	0.675	0.712	0.698	0.875	0.574	0.632	0.606	0.599	0.539
CYP4B1+B3GNT8+CYP2B7P / DEPDC1+KIF4A+ANLN	3002	0.6989	0.6531	0.6508	0.6446	0.7583	0.7583	0.6989	0.68114	0.6676	p=1.2e-06 CI 0.6219-0.7759	p=2.2e-05 CI 0.5843-0.722	p=3e-05 CI 0.5807-0.7209	p=0.0019 CI 0.5519-0.7374	p=0.0069 CI 0.6168-0.8998	1.22641e-06	2.15278e-05	3.03085e-05	0.00185153	0.00692374	1.22641e-06	0.00176567	0.6219-0.7759	0.5843-0.722	0.5807-0.7209	0.5519-0.7374	0.6168-0.8998	0.691	0.66	0.626	0.495	0.474	0.697	0.679	0.73	0.86	1	0.648	0.592	0.535	0.395	0.448
CACNA2D2+CYP4B1+SFTPB / DEPDC1+TFAP2A+ANLN	1884	0.6989	0.6648	0.6572	0.6768	0.7492	0.7492	0.6989	0.68938	0.673633	p=1.2e-06 CI 0.622-0.7759	p=5.4e-06 CI 0.5973-0.7322	p=1.4e-05 CI 0.5878-0.7267	p=0.00019 CI 0.5885-0.7651	p=0.0088 CI 0.6156-0.8828	1.21903e-06	5.37945e-06	1.44392e-05	0.000194293	0.00878738	1.21903e-06	0.00180054	0.622-0.7759	0.5973-0.7322	0.5878-0.7267	0.5885-0.7651	0.6156-0.8828	0.706	0.53	0.626	0.54	0.491	0.717	0.451	0.721	0.86	1	0.63	0.816	0.543	0.452	0.467
FAM189A2+TMEM59+SCGB3A2+CYP4B1 / DEPDC1+TFAP2A+MYBL2+ANLN	3880	0.6989	0.6588	0.6575	0.6587	0.7447	0.7447	0.6989	0.68372	0.671733	p=1.2e-06 CI 0.6253-0.7726	p=1.1e-05 CI 0.5914-0.7263	p=1.4e-05 CI 0.5878-0.7272	p=0.00072 CI 0.5658-0.7517	p=0.0099 CI 0.6125-0.8769	1.21903e-06	1.10417e-05	1.39671e-05	0.00072398	0.00987435	1.21903e-06	0.00212491	0.6253-0.7726	0.5914-0.7263	0.5878-0.7272	0.5658-0.7517	0.6125-0.8769	0.745	0.705	0.634	0.6	0.601	0.77	0.765	0.604	0.698	0.875	0.574	0.487	0.661	0.573	0.588
CACNA2D2+TMEM59+CYP4B1+B3GNT8 / DEPDC1+RRM2+TFAP2A+ANLN	4805	0.6989	0.6661	0.6733	0.6746	0.7318	0.7318	0.6989	0.68894	0.679433	p=1.2e-06 CI 0.6214-0.7764	p=4.6e-06 CI 0.5978-0.7343	p=2e-06 CI 0.6051-0.7416	p=0.00023 CI 0.587-0.7622	p=0.014 CI 0.5914-0.8722	1.22641e-06	4.59097e-06	2.00812e-06	0.000229929	0.0136148	1.22641e-06	0.00277052	0.6214-0.7764	0.5978-0.7343	0.6051-0.7416	0.587-0.7622	0.5914-0.8722	0.796	0.691	0.626	0.505	0.503	0.838	0.736	0.829	0.884	1	0.519	0.526	0.449	0.401	0.479
FAM189A2+SCGB3A2+CYP4B1+SFTPB / DEPDC1+RRM2+TFAP2A+ANLN	4145	0.6989	0.6587	0.6509	0.6654	0.7273	0.7273	0.6989	0.68024	0.6695	p=1.2e-06 CI 0.6237-0.7742	p=1.1e-05 CI 0.5908-0.7266	p=3e-05 CI 0.5811-0.7208	p=0.00045 CI 0.5754-0.7553	p=0.015 CI 0.5883-0.8662	1.21903e-06	1.12306e-05	2.98276e-05	0.000452129	0.0152	1.21903e-06	0.00313887	0.6237-0.7742	0.5908-0.7266	0.5811-0.7208	0.5754-0.7553	0.5883-0.8662	0.708	0.666	0.626	0.52	0.624	0.72	0.7	0.613	0.86	0.875	0.63	0.539	0.638	0.427	0.612
FAM189A2+SCGB3A2+CYP4B1+SFTPB / RRM2+KIF4A+TFAP2A+ANLN	4152	0.6989	0.6604	0.6562	0.6642	0.7129	0.7129	0.6989	0.67852	0.671833	p=1.2e-06 CI 0.6237-0.774	p=9.2e-06 CI 0.5926-0.7282	p=1.6e-05 CI 0.5866-0.7258	p=0.00049 CI 0.5742-0.7542	p=0.021 CI 0.5686-0.8572	1.22641e-06	9.20629e-06	1.62137e-05	0.000492203	0.0213054	1.22641e-06	0.00436485	0.6237-0.774	0.5926-0.7282	0.5866-0.7258	0.5742-0.7542	0.5686-0.8572	0.715	0.72	0.63	0.53	0.618	0.731	0.791	0.649	0.837	0.875	0.611	0.461	0.614	0.446	0.606
HLF+B3GNT8+CYP2B7P / DEPDC1+TFAP2A+ANLN	3064	0.6989	0.669	0.6696	0.6341	0.6788	0.6989	0.6989	0.67008	0.679167	p=1.2e-06 CI 0.6223-0.7755	p=3.2e-06 CI 0.6011-0.737	p=3.2e-06 CI 0.6012-0.7381	p=0.0036 CI 0.5436-0.7246	p=0.044 CI 0.5369-0.8207	1.22641e-06	3.17681e-06	3.20486e-06	0.00355904	0.0443555	1.22641e-06	0.00958443	0.6223-0.7755	0.6011-0.737	0.6012-0.7381	0.5436-0.7246	0.5369-0.8207	0.757	0.601	0.634	0.525	0.486	0.793	0.581	0.739	0.744	1	0.519	0.671	0.543	0.465	0.461
FAM189A2+B3GNT8+CYP2B7P+SFTPB / DEPDC1+TFAP2A+MYBL2+ANLN	4390	0.6989	0.6648	0.656	0.6377	0.6765	0.6989	0.6989	0.66678	0.673233	p=1.2e-06 CI 0.6221-0.7757	p=5.3e-06 CI 0.5961-0.7336	p=1.7e-05 CI 0.5866-0.7253	p=0.0029 CI 0.5471-0.7283	p=0.046 CI 0.5108-0.8423	1.22641e-06	5.34807e-06	1.67575e-05	0.0028668	0.046425	1.22641e-06	0.00986302	0.6221-0.7757	0.5961-0.7336	0.5866-0.7253	0.5471-0.7283	0.5108-0.8423	0.684	0.657	0.634	0.62	0.37	0.689	0.671	0.712	0.605	1	0.648	0.605	0.567	0.624	0.339
SCGB3A2+B3GNT8+CYP2B7P / KIF4A+TFAP2A+ANLN	2893	0.6989	0.6553	0.6509	0.6309	0.6341	0.6989	0.6989	0.65402	0.668367	p=1.2e-06 CI 0.6254-0.7725	p=1.7e-05 CI 0.5874-0.7232	p=3e-05 CI 0.5809-0.7209	p=0.0043 CI 0.5375-0.7242	p=0.1 CI 0.4697-0.7985	1.21903e-06	1.67103e-05	2.98276e-05	0.0043217	0.101018	1.21903e-06	0.0210774	0.6254-0.7725	0.5874-0.7232	0.5809-0.7209	0.5375-0.7242	0.4697-0.7985	0.672	0.62	0.643	0.71	0.491	0.672	0.61	0.432	0.442	0.875	0.667	0.658	0.827	0.783	0.473
CACNA2D2+CYP4B1+CYP2B7P / DEPDC1+KIF4A+TFAP2A	1860	0.6988	0.6583	0.6532	0.6601	0.7826	0.7826	0.6988	0.6906	0.6701	p=1.2e-06 CI 0.6213-0.7763	p=1.2e-05 CI 0.5896-0.7271	p=2.3e-05 CI 0.5834-0.723	p=0.00066 CI 0.5686-0.7515	p=0.0035 CI 0.6661-0.899	1.24129e-06	1.17494e-05	2.30505e-05	0.000659806	0.00354595	1.24129e-06	0.00084836	0.6213-0.7763	0.5896-0.7271	0.5834-0.723	0.5686-0.7515	0.6661-0.899	0.805	0.745	0.618	0.67	0.578	0.852	0.827	0.703	0.558	1	0.5	0.447	0.543	0.701	0.558
FAM189A2+CACNA2D2+CYP4B1+CYP2B7P / KIF4A+TFAP2A+MYBL2+ANLN	3450	0.6988	0.6624	0.6623	0.6592	0.7644	0.7644	0.6988	0.68942	0.6745	p=1.2e-06 CI 0.6217-0.7759	p=7.2e-06 CI 0.5934-0.7314	p=7.9e-06 CI 0.593-0.7315	p=7e-04 CI 0.5669-0.7514	p=0.0059 CI 0.6344-0.8943	1.24129e-06	7.2347e-06	7.93943e-06	0.000701976	0.00588408	1.24129e-06	0.00132049	0.6217-0.7759	0.5934-0.7314	0.593-0.7315	0.5669-0.7514	0.6344-0.8943	0.803	0.759	0.639	0.645	0.549	0.852	0.852	0.559	0.605	1	0.481	0.421	0.709	0.656	0.527
FAM189A2+TMEM59+HLF+CYP2B7P / DEPDC1+RRM2+TFAP2A+ANLN	4025	0.6988	0.6721	0.6772	0.6491	0.7394	0.7394	0.6988	0.68732	0.6827	p=1.2e-06 CI 0.6233-0.7743	p=2.1e-06 CI 0.6037-0.7405	p=1.2e-06 CI 0.609-0.7454	p=0.0014 CI 0.5572-0.741	p=0.011 CI 0.5984-0.8804	1.23383e-06	2.14568e-06	1.21249e-06	0.0013875	0.0112893	1.21249e-06	0.00253628	0.6233-0.7743	0.6037-0.7405	0.609-0.7454	0.5572-0.741	0.5984-0.8804	0.642	0.635	0.66	0.635	0.486	0.639	0.632	0.586	0.581	1	0.667	0.645	0.724	0.65	0.461
TMEM59+SCGB3A2+CYP4B1+B3GNT8 / DEPDC1+RRM2+TFAP2A+ANLN	5780	0.6988	0.6589	0.6625	0.662	0.7106	0.7106	0.6988	0.67856	0.6734	p=1.2e-06 CI 0.6249-0.7727	p=1.1e-05 CI 0.5917-0.7261	p=7.7e-06 CI 0.5933-0.7316	p=0.00058 CI 0.5722-0.7518	p=0.022 CI 0.5705-0.8507	1.24129e-06	1.09794e-05	7.73837e-06	0.000576337	0.0224377	1.24129e-06	0.0046068	0.6249-0.7727	0.5917-0.7261	0.5933-0.7316	0.5722-0.7518	0.5705-0.8507	0.72	0.646	0.639	0.62	0.613	0.734	0.664	0.649	0.674	0.875	0.63	0.579	0.63	0.605	0.6
TMEM59+CYP4B1+B3GNT8+SFTPB / KIF4A+TFAP2A+MYBL2+ANLN	5985	0.6988	0.6677	0.6734	0.6675	0.6962	0.6988	0.6988	0.68072	0.679967	p=1.2e-06 CI 0.6237-0.7738	p=3.8e-06 CI 0.6011-0.7343	p=2e-06 CI 0.6048-0.742	p=0.00039 CI 0.5782-0.7567	p=0.031 CI 0.5458-0.8467	1.24129e-06	3.75431e-06	1.98997e-06	0.000389192	0.0308473	1.24129e-06	0.00624869	0.6237-0.7738	0.6011-0.7343	0.6048-0.742	0.5782-0.7567	0.5458-0.8467	0.706	0.683	0.643	0.55	0.439	0.717	0.711	0.766	0.814	1	0.63	0.579	0.535	0.478	0.412
FAM189A2+TMEM59+HLF+SFTPB / RRM2+KIF4A+TFAP2A+ANLN	4047	0.6988	0.6792	0.6871	0.6691	0.6947	0.6988	0.6988	0.68578	0.688367	p=1.2e-06 CI 0.6232-0.7743	p=8.5e-07 CI 0.6116-0.7468	p=3.2e-07 CI 0.6194-0.7548	p=0.00035 CI 0.5811-0.7571	p=0.032 CI 0.5352-0.8542	1.24129e-06	8.5145e-07	3.23445e-07	0.000345556	0.0318675	3.23445e-07	0.0064431	0.6232-0.7743	0.6116-0.7468	0.6194-0.7548	0.5811-0.7571	0.5352-0.8542	0.693	0.564	0.664	0.625	0.613	0.709	0.505	0.568	0.674	0.75	0.593	0.776	0.748	0.611	0.606
FAM189A2+CACNA2D2+TMEM59+B3GNT8 / DEPDC1+RRM2+TFAP2A+ANLN	3290	0.6988	0.673	0.6781	0.6679	0.6909	0.6988	0.6988	0.68174	0.6833	p=1.2e-06 CI 0.6199-0.7778	p=1.9e-06 CI 0.6032-0.7429	p=1.1e-06 CI 0.6105-0.7457	p=0.00038 CI 0.5801-0.7557	p=0.035 CI 0.5162-0.8656	1.23383e-06	1.89913e-06	1.0846e-06	0.00037681	0.0345407	1.0846e-06	0.00698434	0.6199-0.7778	0.6032-0.7429	0.6105-0.7457	0.5801-0.7557	0.5162-0.8656	0.742	0.708	0.643	0.6	0.85	0.765	0.755	0.685	0.721	0.5	0.593	0.539	0.606	0.567	0.867
FAM189A2+CACNA2D2+CYP4B1+SFTPB / DEPDC1+RRM2+TFAP2A+ANLN	3455	0.6987	0.666	0.6622	0.6787	0.7598	0.7598	0.6987	0.69308	0.675633	p=1.2e-06 CI 0.6209-0.7766	p=4.6e-06 CI 0.5976-0.7343	p=8e-06 CI 0.5932-0.7312	p=0.00017 CI 0.5908-0.7666	p=0.0066 CI 0.6279-0.8918	1.2488e-06	4.64537e-06	8.00756e-06	0.000167653	0.00664966	1.2488e-06	0.00136624	0.6209-0.7766	0.5976-0.7343	0.5932-0.7312	0.5908-0.7666	0.6279-0.8918	0.718	0.683	0.63	0.595	0.613	0.731	0.718	0.748	0.767	0.875	0.63	0.553	0.528	0.548	0.6
FAM189A2+CYP4B1+HLF+SFTPB / DEPDC1+TFAP2A+MYBL2+ANLN	4285	0.6987	0.6696	0.67	0.6672	0.7515	0.7515	0.6987	0.6914	0.679433	p=1.3e-06 CI 0.6233-0.774	p=2.9e-06 CI 0.6026-0.7366	p=3.1e-06 CI 0.6011-0.7389	p=4e-04 CI 0.5761-0.7582	p=0.0083 CI 0.6207-0.8823	1.25635e-06	2.93855e-06	3.06523e-06	0.000397655	0.00828433	1.25635e-06	0.00173785	0.6233-0.774	0.6026-0.7366	0.6011-0.7389	0.5761-0.7582	0.6207-0.8823	0.667	0.7	0.66	0.77	0.555	0.669	0.755	0.432	0.395	1	0.648	0.5	0.858	0.873	0.533
FAM189A2+CACNA2D2+HLF+CYP2B7P / DEPDC1+KIF4A+TFAP2A+ANLN	3488	0.6987	0.6684	0.6674	0.6525	0.7333	0.7333	0.6987	0.68406	0.678167	p=1.2e-06 CI 0.6212-0.7763	p=3.4e-06 CI 0.5991-0.7376	p=4.2e-06 CI 0.5987-0.7362	p=0.0011 CI 0.5609-0.7441	p=0.013 CI 0.5879-0.8787	1.2488e-06	3.43349e-06	4.21625e-06	0.00110662	0.0131192	1.2488e-06	0.00284694	0.6212-0.7763	0.5991-0.7376	0.5987-0.7362	0.5609-0.7441	0.5879-0.8787	0.762	0.742	0.639	0.565	0.48	0.798	0.827	0.55	0.721	1	0.519	0.434	0.717	0.522	0.455
FAM189A2+HLF+CYP2B7P+SFTPB / DEPDC1+RRM2+TFAP2A+ANLN	4370	0.6987	0.6694	0.6647	0.6523	0.7273	0.7273	0.6987	0.68248	0.6776	p=1.3e-06 CI 0.6228-0.7746	p=3e-06 CI 0.6012-0.7376	p=5.9e-06 CI 0.5958-0.7336	p=0.0011 CI 0.5612-0.7435	p=0.015 CI 0.5787-0.8758	1.25635e-06	3.02809e-06	5.92591e-06	0.00111766	0.0152	1.25635e-06	0.00326557	0.6228-0.7746	0.6012-0.7376	0.5958-0.7336	0.5612-0.7435	0.5787-0.8758	0.674	0.533	0.63	0.6	0.439	0.681	0.458	0.712	0.674	1	0.63	0.803	0.559	0.58	0.412
FAM189A2+CACNA2D2+TMEM59+CYP2B7P / DEPDC1+TFAP2A+MYBL2+ANLN	3310	0.6987	0.6649	0.6594	0.6457	0.7144	0.7144	0.6987	0.67662	0.674333	p=1.3e-06 CI 0.6216-0.7758	p=5.3e-06 CI 0.5955-0.7344	p=1.1e-05 CI 0.5902-0.7287	p=0.0017 CI 0.5529-0.7385	p=0.021 CI 0.5541-0.8747	1.25635e-06	5.28584e-06	1.11442e-05	0.00173214	0.0205777	1.25635e-06	0.0044655	0.6216-0.7758	0.5955-0.7344	0.5902-0.7287	0.5529-0.7385	0.5541-0.8747	0.764	0.728	0.626	0.58	0.561	0.801	0.798	0.667	0.698	0.875	0.519	0.474	0.591	0.548	0.545
FAM189A2+CACNA2D2+B3GNT8+CYP2B7P / DEPDC1+KIF4A+TFAP2A+ANLN	3518	0.6987	0.6661	0.6615	0.6482	0.7053	0.7053	0.6987	0.67596	0.675433	p=1.2e-06 CI 0.6194-0.7781	p=4.6e-06 CI 0.5961-0.7361	p=8.7e-06 CI 0.5926-0.7304	p=0.0015 CI 0.5583-0.7381	p=0.025 CI 0.5481-0.8625	1.2488e-06	4.59097e-06	8.72011e-06	0.00147079	0.0252784	1.2488e-06	0.00535275	0.6194-0.7781	0.5961-0.7361	0.5926-0.7304	0.5583-0.7381	0.5481-0.8625	0.774	0.731	0.626	0.525	0.416	0.807	0.798	0.748	0.814	1	0.556	0.487	0.52	0.446	0.388
TMEM59+B3GNT8+CYP2B7P+SFTPB / DEPDC1+TFAP2A+MYBL2+ANLN	6055	0.6987	0.6625	0.6557	0.6316	0.6508	0.6987	0.6987	0.65986	0.6723	p=1.3e-06 CI 0.6228-0.7745	p=7.1e-06 CI 0.5943-0.7307	p=1.7e-05 CI 0.5863-0.7252	p=0.0041 CI 0.5405-0.7227	p=0.076 CI 0.4857-0.8158	1.25635e-06	7.11048e-06	1.71768e-05	0.00413657	0.0756729	1.25635e-06	0.015967	0.6228-0.7745	0.5943-0.7307	0.5863-0.7252	0.5405-0.7227	0.4857-0.8158	0.684	0.663	0.639	0.56	0.457	0.692	0.682	0.721	0.698	0.875	0.63	0.592	0.567	0.522	0.436
TMEM59+SCGB3A2+CYP4B1+HLF / DEPDC1+KIF4A+TFAP2A+ANLN	5768	0.6986	0.6626	0.6679	0.6629	0.7394	0.7394	0.6986	0.68628	0.676367	p=1.3e-06 CI 0.6249-0.7723	p=7e-06 CI 0.5957-0.7296	p=4e-06 CI 0.5989-0.737	p=0.00054 CI 0.5709-0.7549	p=0.011 CI 0.611-0.8678	1.26394e-06	6.9883e-06	3.96418e-06	0.000541204	0.0112893	1.26394e-06	0.00236854	0.6249-0.7723	0.5957-0.7296	0.5989-0.737	0.5709-0.7549	0.611-0.8678	0.74	0.533	0.643	0.61	0.509	0.768	0.462	0.532	0.674	1	0.556	0.789	0.74	0.592	0.485
FAM189A2+SFTPB / DEPDC1+ANLN	185	0.6986	0.6613	0.6499	0.6578	0.7152	0.7152	0.6986	0.67656	0.669933	p=1.3e-06 CI 0.62-0.7773	p=8.2e-06 CI 0.5917-0.7309	p=3.3e-05 CI 0.5803-0.7196	p=0.00077 CI 0.5674-0.7483	p=0.02 CI 0.527-0.9033	1.26394e-06	8.21092e-06	3.33516e-05	0.000769907	0.0202218	1.26394e-06	0.00420691	0.62-0.7773	0.5917-0.7309	0.5803-0.7196	0.5674-0.7483	0.527-0.9033	0.698	0.703	0.626	0.565	0.815	0.706	0.762	0.712	0.767	0.625	0.648	0.487	0.551	0.51	0.824
SCGB3A2+CYP4B1+B3GNT8+SFTPB / DEPDC1+KIF4A+TFAP2A+ANLN	6128	0.6986	0.6573	0.6533	0.6603	0.6932	0.6986	0.6986	0.67254	0.669733	p=1.3e-06 CI 0.6237-0.7735	p=1.3e-05 CI 0.59-0.7246	p=2.3e-05 CI 0.5837-0.7229	p=0.00065 CI 0.5717-0.749	p=0.033 CI 0.5478-0.8386	1.27158e-06	1.32221e-05	2.26795e-05	0.000646277	0.0329155	1.27158e-06	0.0067198	0.6237-0.7735	0.59-0.7246	0.5837-0.7229	0.5717-0.749	0.5478-0.8386	0.681	0.626	0.622	0.52	0.59	0.683	0.621	0.703	0.884	0.875	0.667	0.645	0.551	0.42	0.576
TMEM59+B3GNT8+CYP2B7P / RRM2+TFAP2A+ANLN	2690	0.6986	0.668	0.6746	0.6403	0.6621	0.6986	0.6986	0.66872	0.6804	p=1.3e-06 CI 0.6234-0.7737	p=3.6e-06 CI 0.6001-0.7358	p=1.7e-06 CI 0.6064-0.7428	p=0.0024 CI 0.5505-0.7302	p=0.061 CI 0.5035-0.8208	1.27158e-06	3.62268e-06	1.70442e-06	0.00243001	0.0613891	1.27158e-06	0.0127651	0.6234-0.7737	0.6001-0.7358	0.6064-0.7428	0.5505-0.7302	0.5035-0.8208	0.523	0.535	0.634	0.455	0.364	0.479	0.466	0.73	0.907	1	0.815	0.789	0.551	0.331	0.333
FAM189A2+B3GNT8+SFTPB / RRM2+TFAP2A+ANLN	1430	0.6986	0.6766	0.6736	0.6593	0.6485	0.6986	0.6986	0.67132	0.682933	p=1.3e-06 CI 0.6216-0.7755	p=1.2e-06 CI 0.6085-0.7446	p=1.9e-06 CI 0.6055-0.7417	p=0.00069 CI 0.5717-0.7469	p=0.079 CI 0.4724-0.8246	1.27158e-06	1.20246e-06	1.93645e-06	0.000694779	0.0788118	1.20246e-06	0.0159022	0.6216-0.7755	0.6085-0.7446	0.6055-0.7417	0.5717-0.7469	0.4724-0.8246	0.72	0.62	0.651	0.62	0.607	0.742	0.61	0.586	0.698	0.75	0.574	0.658	0.709	0.599	0.6
FAM189A2+CYP4B1+HLF+CYP2B7P / RRM2+KIF4A+TFAP2A+ANLN	4272	0.6985	0.6706	0.6794	0.6648	0.7924	0.7924	0.6985	0.70114	0.682833	p=1.3e-06 CI 0.6226-0.7744	p=2.6e-06 CI 0.6027-0.7385	p=9.1e-07 CI 0.6111-0.7478	p=0.00047 CI 0.5725-0.757	p=0.0027 CI 0.6814-0.9034	1.27927e-06	2.5894e-06	9.08217e-07	0.000471772	0.00266433	9.08217e-07	0.000628175	0.6226-0.7744	0.6027-0.7385	0.6111-0.7478	0.5725-0.757	0.6814-0.9034	0.762	0.756	0.651	0.63	0.636	0.798	0.848	0.622	0.651	1	0.519	0.421	0.677	0.624	0.618
CACNA2D2+TMEM59+CYP4B1+CYP2B7P / DEPDC1+TFAP2A+MYBL2+ANLN	4825	0.6985	0.6586	0.6577	0.6565	0.7561	0.7561	0.6985	0.68548	0.6716	p=1.3e-06 CI 0.6223-0.7748	p=1.1e-05 CI 0.5903-0.7269	p=1.4e-05 CI 0.5882-0.7273	p=0.00084 CI 0.5642-0.7488	p=0.0074 CI 0.625-0.8871	1.27927e-06	1.14225e-05	1.36228e-05	0.000843847	0.00735357	1.27927e-06	0.00164475	0.6223-0.7748	0.5903-0.7269	0.5882-0.7273	0.5642-0.7488	0.625-0.8871	0.781	0.731	0.622	0.755	0.543	0.821	0.805	0.676	0.419	1	0.519	0.461	0.575	0.847	0.521
FAM189A2+CYP4B1+SFTPB / KIF4A+TFAP2A+MYBL2	1332	0.6985	0.6679	0.6636	0.6678	0.7515	0.7515	0.6985	0.68986	0.676667	p=1.3e-06 CI 0.6227-0.7742	p=3.6e-06 CI 0.6007-0.7351	p=6.7e-06 CI 0.5942-0.733	p=0.00038 CI 0.5775-0.758	p=0.0083 CI 0.6169-0.8861	1.28699e-06	3.64431e-06	6.74545e-06	0.000380896	0.00828433	1.28699e-06	0.00173538	0.6227-0.7742	0.6007-0.7351	0.5942-0.733	0.5775-0.758	0.6169-0.8861	0.742	0.705	0.655	0.525	0.48	0.768	0.758	0.441	0.86	1	0.574	0.513	0.843	0.433	0.455
FAM189A2+CACNA2D2 / DEPDC1+TFAP2A	63	0.6985	0.674	0.6586	0.6595	0.7288	0.7288	0.6985	0.68388	0.677033	p=1.3e-06 CI 0.619-0.778	p=1.7e-06 CI 0.6042-0.7437	p=1.2e-05 CI 0.5896-0.7275	p=0.00069 CI 0.5689-0.75	p=0.015 CI 0.5626-0.895	1.27927e-06	1.69022e-06	1.23243e-05	0.00068765	0.0146548	1.27927e-06	0.00307155	0.619-0.778	0.6042-0.7437	0.5896-0.7275	0.5689-0.75	0.5626-0.895	0.766	0.722	0.63	0.62	0.595	0.793	0.78	0.631	0.651	0.875	0.593	0.513	0.63	0.611	0.582
CACNA2D2+CYP4B1+B3GNT8+SFTPB / DEPDC1+KIF4A+TFAP2A+ANLN	5153	0.6985	0.6645	0.6629	0.6719	0.7205	0.7205	0.6985	0.68366	0.6753	p=1.3e-06 CI 0.6205-0.7764	p=5.5e-06 CI 0.5964-0.7327	p=7.4e-06 CI 0.5939-0.7319	p=0.00028 CI 0.5845-0.7593	p=0.018 CI 0.5785-0.8624	1.28699e-06	5.53899e-06	7.35072e-06	0.000280727	0.0178738	1.28699e-06	0.00363374	0.6205-0.7764	0.5964-0.7327	0.5939-0.7319	0.5845-0.7593	0.5785-0.8624	0.715	0.646	0.634	0.61	0.59	0.731	0.653	0.73	0.744	0.875	0.611	0.618	0.551	0.573	0.576
SCGB3A2+CYP4B1+CYP2B7P+SFTPB / DEPDC1+KIF4A+TFAP2A+ANLN	6143	0.6985	0.6537	0.6434	0.6486	0.7174	0.7174	0.6985	0.67232	0.6652	p=1.3e-06 CI 0.6232-0.7737	p=2e-05 CI 0.5855-0.7218	p=6.8e-05 CI 0.5732-0.7136	p=0.0014 CI 0.5571-0.7402	p=0.019 CI 0.5809-0.854	1.28699e-06	2.02685e-05	6.83338e-05	0.00142859	0.0191853	1.28699e-06	0.00414075	0.6232-0.7737	0.5855-0.7218	0.5732-0.7136	0.5571-0.7402	0.5809-0.854	0.718	0.671	0.613	0.57	0.613	0.731	0.711	0.667	0.721	0.875	0.63	0.526	0.567	0.529	0.6
FAM189A2+SCGB3A2+B3GNT8+SFTPB / DEPDC1+KIF4A+TFAP2A+ANLN	4223	0.6985	0.6618	0.6545	0.6509	0.6538	0.6985	0.6985	0.6639	0.6716	p=1.3e-06 CI 0.6233-0.7737	p=7.7e-06 CI 0.5937-0.73	p=2e-05 CI 0.5851-0.724	p=0.0012 CI 0.5612-0.7405	p=0.072 CI 0.4795-0.8281	1.27927e-06	7.70809e-06	1.9747e-05	0.00123372	0.0716371	1.27927e-06	0.0145799	0.6233-0.7737	0.5937-0.73	0.5851-0.724	0.5612-0.7405	0.4795-0.8281	0.713	0.646	0.639	0.545	0.555	0.725	0.653	0.685	0.814	0.875	0.63	0.618	0.598	0.471	0.539
FAM189A2+CFAP221+CYP4B1+CYP2B7P / DEPDC1+KIF4A+TFAP2A+ANLN	3758	0.6984	0.6622	0.6607	0.6403	0.7924	0.7924	0.6984	0.6908	0.673767	p=1.3e-06 CI 0.6231-0.7737	p=7.4e-06 CI 0.5944-0.73	p=9.6e-06 CI 0.5912-0.7302	p=0.0024 CI 0.5452-0.7355	p=0.0027 CI 0.6675-0.9174	1.30258e-06	7.40354e-06	9.57359e-06	0.00243001	0.00266433	1.30258e-06	0.00102252	0.6231-0.7737	0.5944-0.73	0.5912-0.7302	0.5452-0.7355	0.6675-0.9174	0.681	0.751	0.63	0.74	0.607	0.686	0.845	0.658	0.395	1	0.648	0.408	0.606	0.834	0.588
FAM189A2+CFAP221+TMEM59+CYP4B1 / DEPDC1+KIF4A+TFAP2A+ANLN	3578	0.6984	0.6693	0.6754	0.6529	0.7856	0.7856	0.6984	0.69632	0.681033	p=1.3e-06 CI 0.6235-0.7732	p=3.1e-06 CI 0.6023-0.7363	p=1.5e-06 CI 0.6068-0.744	p=0.0011 CI 0.5591-0.7468	p=0.0033 CI 0.6559-0.9153	1.30258e-06	3.06463e-06	1.54106e-06	0.0010741	0.0032502	1.30258e-06	0.000866043	0.6235-0.7732	0.6023-0.7363	0.6068-0.744	0.5591-0.7468	0.6559-0.9153	0.766	0.728	0.664	0.735	0.584	0.798	0.794	0.523	0.442	1	0.556	0.487	0.787	0.815	0.564
CACNA2D2+CYP4B1+CYP2B7P / RRM2+TFAP2A+ANLN	1870	0.6984	0.6601	0.6611	0.6685	0.7818	0.7818	0.6984	0.69398	0.6732	p=1.3e-06 CI 0.6213-0.7756	p=9.5e-06 CI 0.5917-0.7284	p=9.1e-06 CI 0.5918-0.7305	p=0.00036 CI 0.5776-0.7594	p=0.0036 CI 0.6625-0.9011	1.29477e-06	9.52665e-06	9.09866e-06	0.000360869	0.00362357	1.29477e-06	0.000800872	0.6213-0.7756	0.5917-0.7284	0.5918-0.7305	0.5776-0.7594	0.6625-0.9011	0.81	0.756	0.618	0.73	0.566	0.863	0.859	0.811	0.512	1	0.463	0.382	0.449	0.79	0.545
FAM189A2+CYP4B1+B3GNT8 / DEPDC1+TFAP2A+MYBL2	1283	0.6984	0.6703	0.6692	0.6596	0.7508	0.7508	0.6984	0.68966	0.6793	p=1.3e-06 CI 0.6222-0.7746	p=2.7e-06 CI 0.6031-0.7375	p=3.4e-06 CI 0.6004-0.738	p=0.00068 CI 0.5678-0.7514	p=0.0084 CI 0.6175-0.884	1.29477e-06	2.70112e-06	3.38046e-06	0.000680589	0.00844913	1.29477e-06	0.00182742	0.6222-0.7746	0.6031-0.7375	0.6004-0.738	0.5678-0.7514	0.6175-0.884	0.725	0.697	0.651	0.76	0.543	0.748	0.744	0.541	0.419	1	0.574	0.526	0.748	0.854	0.521
FAM189A2+CACNA2D2+SCGB3A2+CYP4B1 / DEPDC1+KIF4A+TFAP2A+ANLN	3338	0.6984	0.6585	0.6525	0.6672	0.7462	0.7462	0.6984	0.68456	0.6698	p=1.3e-06 CI 0.6221-0.7746	p=1.1e-05 CI 0.5899-0.7271	p=2.5e-05 CI 0.5828-0.7221	p=4e-04 CI 0.5767-0.7576	p=0.0095 CI 0.6141-0.8783	1.30258e-06	1.14872e-05	2.49933e-05	0.000397655	0.00949965	1.30258e-06	0.00198702	0.6221-0.7746	0.5899-0.7271	0.5828-0.7221	0.5767-0.7576	0.6141-0.8783	0.786	0.725	0.622	0.63	0.63	0.824	0.798	0.577	0.651	0.875	0.537	0.461	0.661	0.624	0.618
FAM189A2+CACNA2D2+CYP4B1+B3GNT8 / DEPDC1+TFAP2A+MYBL2+ANLN	3430	0.6984	0.6662	0.6667	0.6689	0.7417	0.7417	0.6984	0.68838	0.6771	p=1.3e-06 CI 0.6206-0.7761	p=4.5e-06 CI 0.5977-0.7347	p=4.6e-06 CI 0.598-0.7355	p=0.00035 CI 0.5793-0.7585	p=0.011 CI 0.6044-0.879	1.30258e-06	4.53719e-06	4.60306e-06	0.000349327	0.0106626	1.30258e-06	0.00220448	0.6206-0.7761	0.5977-0.7347	0.598-0.7355	0.5793-0.7585	0.6044-0.879	0.749	0.708	0.626	0.5	0.532	0.776	0.765	0.829	0.884	1	0.574	0.5	0.449	0.395	0.509
TMEM59+CYP4B1+HLF+B3GNT8 / DEPDC1+RRM2+TFAP2A+ANLN	5915	0.6984	0.6731	0.6879	0.6747	0.7364	0.7364	0.6984	0.6941	0.686467	p=1.3e-06 CI 0.6228-0.774	p=1.9e-06 CI 0.6061-0.7402	p=2.9e-07 CI 0.6205-0.7553	p=0.00023 CI 0.5872-0.7623	p=0.012 CI 0.6042-0.8685	1.29477e-06	1.87602e-06	2.90504e-07	0.000227376	0.0121745	2.90504e-07	0.00248106	0.6228-0.774	0.6061-0.7402	0.6205-0.7553	0.5872-0.7623	0.6042-0.8685	0.696	0.68	0.651	0.535	0.566	0.709	0.711	0.622	0.814	1	0.611	0.566	0.677	0.459	0.545
CACNA2D2+CYP4B1+B3GNT8 / KIF4A+TFAP2A+ANLN	1853	0.6984	0.6687	0.6741	0.6778	0.7318	0.7318	0.6984	0.69016	0.6804	p=1.3e-06 CI 0.6201-0.7766	p=3.3e-06 CI 0.6007-0.7366	p=1.8e-06 CI 0.6057-0.7425	p=0.00018 CI 0.5906-0.7651	p=0.014 CI 0.5916-0.872	1.30258e-06	3.31265e-06	1.81689e-06	0.000179492	0.0136148	1.30258e-06	0.00276015	0.6201-0.7766	0.6007-0.7366	0.6057-0.7425	0.5906-0.7651	0.5916-0.872	0.766	0.759	0.63	0.51	0.503	0.798	0.856	0.838	0.907	1	0.556	0.408	0.449	0.401	0.479
FAM189A2+TMEM59+HLF / DEPDC1+KIF4A+TFAP2A	1080	0.6984	0.6863	0.6944	0.6584	0.7197	0.7197	0.6984	0.69144	0.693033	p=1.3e-06 CI 0.6233-0.7735	p=3.3e-07 CI 0.6188-0.7537	p=1.2e-07 CI 0.6271-0.7617	p=0.00074 CI 0.5683-0.7485	p=0.018 CI 0.5728-0.8666	1.30258e-06	3.26418e-07	1.1639e-07	0.000739	0.0181943	1.1639e-07	0.00378701	0.6233-0.7735	0.6188-0.7537	0.6271-0.7617	0.5683-0.7485	0.5728-0.8666	0.752	0.694	0.676	0.47	0.757	0.784	0.722	0.532	0.907	0.625	0.537	0.592	0.803	0.35	0.764
SCGB3A2+CYP4B1+HLF+B3GNT8 / DEPDC1+KIF4A+TFAP2A+ANLN	6068	0.6984	0.6625	0.6676	0.6599	0.7182	0.7182	0.6984	0.68132	0.676167	p=1.3e-06 CI 0.6241-0.7728	p=7.1e-06 CI 0.5955-0.7296	p=4.1e-06 CI 0.5988-0.7364	p=0.00067 CI 0.5694-0.7504	p=0.019 CI 0.5826-0.8538	1.29477e-06	7.06953e-06	4.14271e-06	0.000666668	0.01885	1.29477e-06	0.00390583	0.6241-0.7728	0.5955-0.7296	0.5988-0.7364	0.5694-0.7504	0.5826-0.8538	0.732	0.504	0.647	0.515	0.514	0.754	0.412	0.523	0.837	1	0.593	0.842	0.756	0.427	0.491
CYP4B1+B3GNT8+SFTPB / TFAP2A+MYBL2+ANLN	3035	0.6984	0.6672	0.6672	0.6654	0.6992	0.6992	0.6984	0.67948	0.6776	p=1.3e-06 CI 0.6232-0.7735	p=4e-06 CI 0.6006-0.7337	p=4.4e-06 CI 0.5982-0.7362	p=0.00045 CI 0.5767-0.754	p=0.029 CI 0.5589-0.8396	1.30258e-06	4.00759e-06	4.36709e-06	0.000452129	0.0288877	1.30258e-06	0.00586991	0.6232-0.7735	0.6006-0.7337	0.5982-0.7362	0.5767-0.754	0.5589-0.8396	0.745	0.544	0.626	0.51	0.48	0.776	0.477	0.766	0.884	1	0.537	0.789	0.504	0.408	0.455
CACNA2D2+TMEM59+CYP4B1+CYP2B7P / RRM2+KIF4A+TFAP2A+ANLN	4827	0.6983	0.6608	0.668	0.6694	0.7621	0.7621	0.6983	0.69172	0.6757	p=1.3e-06 CI 0.6214-0.7753	p=8.7e-06 CI 0.592-0.7296	p=3.9e-06 CI 0.5991-0.7369	p=0.00034 CI 0.5793-0.7594	p=0.0063 CI 0.6341-0.8901	1.31045e-06	8.74493e-06	3.92937e-06	0.000338129	0.00625651	1.31045e-06	0.00132172	0.6214-0.7753	0.592-0.7296	0.5991-0.7369	0.5793-0.7594	0.6341-0.8901	0.779	0.737	0.634	0.725	0.526	0.818	0.812	0.595	0.488	1	0.519	0.461	0.669	0.79	0.503
FAM189A2+SCGB3A2+CYP4B1+CYP2B7P / RRM2+KIF4A+TFAP2A+ANLN	4137	0.6983	0.6569	0.6567	0.6575	0.7621	0.7621	0.6983	0.6863	0.670633	p=1.3e-06 CI 0.6233-0.7732	p=1.4e-05 CI 0.5883-0.7254	p=1.5e-05 CI 0.5869-0.7264	p=0.00079 CI 0.5645-0.7505	p=0.0063 CI 0.6407-0.8835	1.31835e-06	1.39056e-05	1.54292e-05	0.000785803	0.00625651	1.31835e-06	0.00141459	0.6233-0.7732	0.5883-0.7254	0.5869-0.7264	0.5645-0.7505	0.6407-0.8835	0.752	0.714	0.634	0.61	0.653	0.782	0.776	0.604	0.674	0.875	0.556	0.487	0.661	0.592	0.642
FAM189A2+TMEM59+CYP2B7P / DEPDC1+RRM2+TFAP2A	1117	0.6983	0.6682	0.6633	0.6417	0.7455	0.7455	0.6983	0.6834	0.6766	p=1.3e-06 CI 0.6221-0.7744	p=3.5e-06 CI 0.5991-0.7373	p=7e-06 CI 0.5942-0.7323	p=0.0022 CI 0.5496-0.7338	p=0.0097 CI 0.5937-0.8972	1.31835e-06	3.51638e-06	7.04188e-06	0.00223503	0.00968541	1.31835e-06	0.00238646	0.6221-0.7744	0.5991-0.7373	0.5942-0.7323	0.5496-0.7338	0.5937-0.8972	0.776	0.708	0.622	0.475	0.723	0.821	0.762	0.793	0.86	0.75	0.481	0.513	0.472	0.369	0.721
TMEM59+CYP4B1+CYP2B7P+SFTPB / RRM2+TFAP2A+MYBL2+ANLN	5999	0.6983	0.662	0.662	0.6574	0.7379	0.7379	0.6983	0.68352	0.6741	p=1.3e-06 CI 0.6235-0.7732	p=7.6e-06 CI 0.5946-0.7293	p=8.2e-06 CI 0.5926-0.7314	p=0.00079 CI 0.5662-0.7486	p=0.012 CI 0.6024-0.8734	1.31045e-06	7.57613e-06	8.21528e-06	0.000793863	0.0117246	1.31045e-06	0.00250712	0.6235-0.7732	0.5946-0.7293	0.5926-0.7314	0.5662-0.7486	0.6024-0.8734	0.667	0.637	0.634	0.735	0.613	0.667	0.646	0.694	0.465	0.875	0.667	0.605	0.583	0.809	0.6
CYP4B1+B3GNT8+SFTPB / DEPDC1+KIF4A+ANLN	3022	0.6983	0.6578	0.6564	0.6663	0.7333	0.7333	0.6983	0.68242	0.670833	p=1.3e-06 CI 0.6212-0.7754	p=1.2e-05 CI 0.5898-0.7259	p=1.6e-05 CI 0.5869-0.7259	p=0.00042 CI 0.5773-0.7553	p=0.013 CI 0.5828-0.8838	1.31045e-06	1.24301e-05	1.59481e-05	0.000424082	0.0131192	1.31045e-06	0.00271459	0.6212-0.7754	0.5898-0.7259	0.5869-0.7259	0.5773-0.7553	0.5828-0.8838	0.667	0.643	0.639	0.5	0.474	0.664	0.65	0.712	0.907	1	0.685	0.618	0.575	0.389	0.448
FAM189A2+CACNA2D2+HLF / DEPDC1+TFAP2A+ANLN	824	0.6983	0.6774	0.6792	0.6678	0.7265	0.7265	0.6983	0.68984	0.684967	p=1.3e-06 CI 0.6202-0.7763	p=1.1e-06 CI 0.6083-0.7465	p=9.4e-07 CI 0.6114-0.7469	p=0.00038 CI 0.5783-0.7572	p=0.015 CI 0.586-0.867	1.31835e-06	1.08132e-06	9.42892e-07	0.000380896	0.015479	9.42892e-07	0.00317265	0.6202-0.7763	0.6083-0.7465	0.6114-0.7469	0.5783-0.7572	0.586-0.867	0.8	0.754	0.647	0.61	0.474	0.846	0.838	0.649	0.698	1	0.5	0.447	0.646	0.586	0.448
SCGB3A2+CYP4B1+SFTPB / DEPDC1+TFAP2A+ANLN	2804	0.6983	0.6552	0.6446	0.6578	0.7053	0.7053	0.6983	0.67224	0.666033	p=1.3e-06 CI 0.6235-0.773	p=1.7e-05 CI 0.5876-0.7228	p=6e-05 CI 0.5745-0.7147	p=0.00077 CI 0.5679-0.7478	p=0.025 CI 0.5595-0.8512	1.31835e-06	1.69904e-05	5.99805e-05	0.000769907	0.0252784	1.31835e-06	0.00522531	0.6235-0.773	0.5876-0.7228	0.5745-0.7147	0.5679-0.7478	0.5595-0.8512	0.713	0.462	0.622	0.5	0.549	0.728	0.339	0.568	0.86	0.875	0.611	0.908	0.669	0.401	0.533
FAM189A2+CACNA2D2+SFTPB / DEPDC1+TFAP2A+ANLN	884	0.6983	0.6693	0.6569	0.6629	0.6955	0.6983	0.6983	0.67658	0.674833	p=1.3e-06 CI 0.6195-0.777	p=3.1e-06 CI 0.6003-0.7383	p=1.5e-05 CI 0.5878-0.7261	p=0.00054 CI 0.5731-0.7526	p=0.031 CI 0.5215-0.8694	1.31835e-06	3.06463e-06	1.49264e-05	0.000541204	0.031354	1.31835e-06	0.0063829	0.6195-0.777	0.6003-0.7383	0.5878-0.7261	0.5731-0.7526	0.5215-0.8694	0.725	0.7	0.63	0.655	0.624	0.742	0.751	0.757	0.628	0.75	0.611	0.513	0.52	0.662	0.618
FAM189A2+SCGB3A2+HLF / KIF4A+TFAP2A+ANLN	1193	0.6983	0.669	0.6723	0.6568	0.6788	0.6983	0.6983	0.67504	0.679867	p=1.3e-06 CI 0.6255-0.7711	p=3.2e-06 CI 0.6021-0.7358	p=2.3e-06 CI 0.6035-0.741	p=0.00083 CI 0.5649-0.7487	p=0.044 CI 0.5229-0.8347	1.31045e-06	3.19588e-06	2.3002e-06	0.000826873	0.0443555	1.31045e-06	0.00903784	0.6255-0.7711	0.6021-0.7358	0.6035-0.741	0.5649-0.7487	0.5229-0.8347	0.73	0.49	0.647	0.77	0.561	0.759	0.386	0.604	0.372	0.875	0.537	0.868	0.685	0.879	0.545
FAM189A2+B3GNT8 / DEPDC1+TFAP2A	153	0.6983	0.6807	0.6746	0.6403	0.6553	0.6983	0.6983	0.66984	0.684533	p=1.3e-06 CI 0.6207-0.7758	p=7e-07 CI 0.6125-0.7489	p=1.7e-06 CI 0.6069-0.7423	p=0.0024 CI 0.5507-0.73	p=0.07 CI 0.4904-0.8202	1.31835e-06	6.95022e-07	1.70442e-06	0.00243001	0.0696821	6.95022e-07	0.0144232	0.6207-0.7758	0.6125-0.7489	0.6069-0.7423	0.5507-0.73	0.4904-0.8202	0.766	0.731	0.622	0.485	0.63	0.798	0.791	0.82	0.837	0.75	0.556	0.513	0.449	0.389	0.624
FAM189A2+SCGB3A2+SFTPB / KIF4A+TFAP2A+ANLN	1253	0.6983	0.6608	0.6502	0.6495	0.6432	0.6983	0.6983	0.6604	0.669767	p=1.3e-06 CI 0.6234-0.7731	p=8.7e-06 CI 0.5927-0.7289	p=3.2e-05 CI 0.5804-0.72	p=0.0013 CI 0.5585-0.7406	p=0.087 CI 0.4583-0.828	1.31835e-06	8.74493e-06	3.23065e-05	0.0013475	0.0865182	1.31835e-06	0.0175816	0.6234-0.7731	0.5927-0.7289	0.5804-0.72	0.5585-0.7406	0.4583-0.828	0.698	0.652	0.626	0.51	0.584	0.706	0.668	0.595	0.86	0.75	0.648	0.592	0.654	0.414	0.576
FAM189A2+CYP4B1+HLF / TFAP2A+MYBL2+ANLN	1275	0.6982	0.6772	0.6906	0.6752	0.7894	0.7894	0.6982	0.70612	0.688667	p=1.3e-06 CI 0.6229-0.7734	p=1.1e-06 CI 0.6107-0.7437	p=2e-07 CI 0.6226-0.7586	p=0.00022 CI 0.5838-0.7665	p=0.0029 CI 0.6791-0.8997	1.33431e-06	1.10872e-06	1.97837e-07	0.000219872	0.00291181	1.97837e-07	0.000626864	0.6229-0.7734	0.6107-0.7437	0.6226-0.7586	0.5838-0.7665	0.6791-0.8997	0.742	0.513	0.693	0.715	0.613	0.77	0.415	0.523	0.535	1	0.556	0.868	0.843	0.764	0.594
FAM189A2+CYP4B1+SFTPB / RRM2+KIF4A+ANLN	1328	0.6982	0.661	0.664	0.6818	0.7841	0.7841	0.6982	0.69782	0.6744	p=1.3e-06 CI 0.621-0.7753	p=8.5e-06 CI 0.5924-0.7295	p=6.4e-06 CI 0.5949-0.7332	p=0.00013 CI 0.593-0.7707	p=0.0034 CI 0.6514-0.9168	1.33431e-06	8.54703e-06	6.40544e-06	0.000131721	0.00339518	1.33431e-06	0.000708638	0.621-0.7753	0.5924-0.7295	0.5949-0.7332	0.593-0.7707	0.6514-0.9168	0.701	0.663	0.643	0.585	0.555	0.709	0.686	0.712	0.767	1	0.648	0.579	0.583	0.535	0.533
CACNA2D2+CYP4B1+HLF / DEPDC1+TFAP2A+ANLN	1824	0.6982	0.6683	0.6733	0.6799	0.7803	0.7803	0.6982	0.7	0.679933	p=1.3e-06 CI 0.6212-0.7752	p=3.5e-06 CI 0.6008-0.7359	p=2e-06 CI 0.6048-0.7417	p=0.00015 CI 0.5901-0.7697	p=0.0038 CI 0.6629-0.8977	1.32631e-06	3.45403e-06	2.02643e-06	0.000153	0.00378339	1.32631e-06	0.000788639	0.6212-0.7752	0.6008-0.7359	0.6048-0.7417	0.5901-0.7697	0.6629-0.8977	0.764	0.652	0.651	0.67	0.572	0.798	0.668	0.541	0.605	1	0.537	0.592	0.748	0.688	0.552
FAM189A2+CACNA2D2+CYP4B1+HLF / DEPDC1+RRM2+TFAP2A+ANLN	3410	0.6982	0.6706	0.675	0.6798	0.7803	0.7803	0.6982	0.70078	0.681267	p=1.3e-06 CI 0.6209-0.7755	p=2.6e-06 CI 0.6022-0.7389	p=1.6e-06 CI 0.6068-0.7433	p=0.00015 CI 0.591-0.7685	p=0.0038 CI 0.6613-0.8993	1.32631e-06	2.60509e-06	1.61336e-06	0.000154764	0.00378339	1.32631e-06	0.00078874	0.6209-0.7755	0.6022-0.7389	0.6068-0.7433	0.591-0.7685	0.6613-0.8993	0.815	0.669	0.643	0.585	0.601	0.868	0.7	0.694	0.744	1	0.463	0.553	0.598	0.541	0.582
CACNA2D2+TMEM59+CYP4B1 / RRM2+TFAP2A+ANLN	1630	0.6982	0.6678	0.6782	0.6928	0.7758	0.7758	0.6982	0.70256	0.6814	p=1.3e-06 CI 0.622-0.7744	p=3.7e-06 CI 0.6004-0.7351	p=1.1e-06 CI 0.61-0.7465	p=5.5e-05 CI 0.6056-0.78	p=0.0043 CI 0.6518-0.8997	1.32631e-06	3.70993e-06	1.06459e-06	5.46671e-05	0.00430145	1.06459e-06	0.000872444	0.622-0.7744	0.6004-0.7351	0.61-0.7465	0.6056-0.78	0.6518-0.8997	0.788	0.754	0.647	0.59	0.555	0.829	0.845	0.703	0.791	1	0.519	0.421	0.598	0.535	0.533
FAM189A2+TMEM59+CYP4B1+HLF / KIF4A+TFAP2A+MYBL2+ANLN	3960	0.6982	0.676	0.6913	0.6713	0.7598	0.7598	0.6982	0.69932	0.6885	p=1.3e-06 CI 0.6237-0.7727	p=1.3e-06 CI 0.6094-0.7426	p=1.8e-07 CI 0.6234-0.7591	p=0.00029 CI 0.5805-0.7621	p=0.0066 CI 0.6332-0.8865	1.33431e-06	1.29571e-06	1.80917e-07	0.000293352	0.00664966	1.80917e-07	0.00138916	0.6237-0.7727	0.6094-0.7426	0.6234-0.7591	0.5805-0.7621	0.6332-0.8865	0.735	0.705	0.672	0.5	0.566	0.759	0.758	0.532	0.86	1	0.574	0.513	0.795	0.401	0.545
TMEM59+SCGB3A2+CYP4B1+CYP2B7P / RRM2+KIF4A+TFAP2A+ANLN	5802	0.6982	0.6554	0.6569	0.6529	0.7379	0.7379	0.6982	0.68026	0.670167	p=1.3e-06 CI 0.6239-0.7725	p=1.7e-05 CI 0.5871-0.7236	p=1.5e-05 CI 0.5872-0.7267	p=0.0011 CI 0.5597-0.7462	p=0.012 CI 0.6088-0.8669	1.32631e-06	1.6618e-05	1.49264e-05	0.0010741	0.0117246	1.32631e-06	0.00256632	0.6239-0.7725	0.5871-0.7236	0.5872-0.7267	0.5597-0.7462	0.6088-0.8669	0.742	0.708	0.622	0.605	0.636	0.768	0.773	0.64	0.651	0.875	0.574	0.474	0.606	0.592	0.624
FAM189A2+TMEM59+CYP2B7P / DEPDC1+KIF4A+ANLN	1122	0.6982	0.6581	0.6516	0.6307	0.7295	0.7295	0.6982	0.67362	0.6693	p=1.3e-06 CI 0.6215-0.7749	p=1.2e-05 CI 0.5879-0.7284	p=2.8e-05 CI 0.5817-0.7214	p=0.0044 CI 0.5356-0.7258	p=0.014 CI 0.5539-0.9052	1.32631e-06	1.20173e-05	2.77516e-05	0.0043596	0.0143886	1.32631e-06	0.00375786	0.6215-0.7749	0.5879-0.7284	0.5817-0.7214	0.5356-0.7258	0.5539-0.9052	0.747	0.683	0.622	0.5	0.827	0.773	0.708	0.73	0.837	0.625	0.574	0.592	0.528	0.408	0.836
CYP4B1+B3GNT8+CYP2B7P+SFTPB / KIF4A+TFAP2A+MYBL2+ANLN	6270	0.6982	0.6628	0.6594	0.6532	0.7129	0.7129	0.6982	0.6773	0.673467	p=1.3e-06 CI 0.6221-0.7742	p=6.9e-06 CI 0.5952-0.7303	p=1.1e-05 CI 0.59-0.7289	p=0.0011 CI 0.5624-0.7441	p=0.021 CI 0.5691-0.8567	1.33431e-06	6.86813e-06	1.11442e-05	0.00105291	0.0213054	1.33431e-06	0.00447553	0.6221-0.7742	0.5952-0.7303	0.59-0.7289	0.5624-0.7441	0.5691-0.8567	0.689	0.663	0.63	0.5	0.474	0.695	0.682	0.721	0.86	1	0.648	0.592	0.551	0.401	0.448
FAM189A2+TMEM59 / RRM2+TFAP2A	97	0.6978	0.693	0.6982	0.666	0.7053	0.7053	0.6982	0.69206	0.696333	p=1.4e-06 CI 0.623-0.7726	p=1.3e-07 CI 0.6259-0.76	p=6.7e-08 CI 0.6318-0.7647	p=0.00043 CI 0.5761-0.7559	p=0.025 CI 0.5233-0.8873	1.39162e-06	1.2762e-07	6.71193e-08	0.000433246	0.0252784	6.71193e-08	0.00514264	0.623-0.7726	0.6259-0.76	0.6318-0.7647	0.5761-0.7559	0.5233-0.8873	0.745	0.728	0.66	0.695	0.688	0.773	0.78	0.586	0.535	0.75	0.556	0.539	0.724	0.739	0.685
FAM189A2+TMEM59+B3GNT8+CYP2B7P / RRM2+KIF4A+TFAP2A+ANLN	4062	0.6982	0.6701	0.6756	0.646	0.6917	0.6982	0.6982	0.67632	0.6813	p=1.3e-06 CI 0.6214-0.7749	p=2.8e-06 CI 0.6012-0.739	p=1.5e-06 CI 0.6074-0.7438	p=0.0017 CI 0.5565-0.7355	p=0.034 CI 0.5286-0.8547	1.33431e-06	2.78373e-06	1.49918e-06	0.00169934	0.0339918	1.33431e-06	0.00713935	0.6214-0.7749	0.6012-0.739	0.6074-0.7438	0.5565-0.7355	0.5286-0.8547	0.72	0.7	0.639	0.595	0.393	0.745	0.744	0.757	0.674	1	0.556	0.539	0.535	0.573	0.364
TMEM59+B3GNT8+CYP2B7P / DEPDC1+KIF4A+TFAP2A	2680	0.6982	0.6634	0.6584	0.6227	0.6591	0.6982	0.6982	0.66036	0.673333	p=1.3e-06 CI 0.6224-0.774	p=6.4e-06 CI 0.5949-0.7318	p=1.3e-05 CI 0.589-0.7277	p=0.0069 CI 0.532-0.7135	p=0.065 CI 0.4952-0.8229	1.33431e-06	6.40685e-06	1.26374e-05	0.00690268	0.0649744	1.33431e-06	0.0143795	0.6224-0.774	0.5949-0.7318	0.589-0.7277	0.532-0.7135	0.4952-0.8229	0.737	0.708	0.63	0.51	0.48	0.765	0.762	0.793	0.791	0.875	0.556	0.513	0.488	0.433	0.461
FAM189A2+TMEM59+CYP4B1+CYP2B7P / DEPDC1+KIF4A+TFAP2A+MYBL2	3982	0.6981	0.6613	0.6612	0.6446	0.775	0.775	0.6981	0.68804	0.673533	p=1.3e-06 CI 0.6224-0.7738	p=8.3e-06 CI 0.5929-0.7296	p=9e-06 CI 0.5915-0.7309	p=0.0019 CI 0.5504-0.7389	p=0.0044 CI 0.6456-0.9044	1.34235e-06	8.25816e-06	9.02172e-06	0.00185153	0.00439371	1.34235e-06	0.00125277	0.6224-0.7738	0.5929-0.7296	0.5915-0.7309	0.5504-0.7389	0.6456-0.9044	0.757	0.748	0.634	0.5	0.555	0.79	0.834	0.649	0.837	1	0.537	0.434	0.622	0.408	0.533
FAM189A2+CYP4B1+HLF+SFTPB / KIF4A+TFAP2A+MYBL2+ANLN	4290	0.6981	0.6715	0.6763	0.6713	0.7455	0.7455	0.6981	0.69254	0.681967	p=1.3e-06 CI 0.6226-0.7736	p=2.3e-06 CI 0.6046-0.7384	p=1.4e-06 CI 0.6076-0.745	p=0.00029 CI 0.5806-0.762	p=0.0097 CI 0.6114-0.8795	1.34235e-06	2.32208e-06	1.36733e-06	0.000293352	0.00968541	1.34235e-06	0.00199676	0.6226-0.7736	0.6046-0.7384	0.6076-0.745	0.5806-0.762	0.6114-0.8795	0.723	0.688	0.664	0.525	0.532	0.742	0.729	0.468	0.837	1	0.593	0.539	0.835	0.439	0.509
TMEM59+CYP4B1+HLF+SFTPB / DEPDC1+TFAP2A+MYBL2+ANLN	5950	0.6981	0.6681	0.6733	0.6673	0.7295	0.7295	0.6981	0.68726	0.679833	p=1.3e-06 CI 0.6235-0.7727	p=3.6e-06 CI 0.6016-0.7345	p=2e-06 CI 0.6046-0.7421	p=0.00039 CI 0.5765-0.7581	p=0.014 CI 0.5919-0.8672	1.34235e-06	3.5798e-06	2.00812e-06	0.000393403	0.0143886	1.34235e-06	0.00295779	0.6235-0.7727	0.6016-0.7345	0.6046-0.7421	0.5765-0.7581	0.5919-0.8672	0.708	0.683	0.634	0.545	0.52	0.723	0.718	0.757	0.814	1	0.611	0.553	0.528	0.471	0.497
FAM189A2+CYP4B1+B3GNT8+SFTPB / DEPDC1+KIF4A+TFAP2A+MYBL2	4312	0.6981	0.6668	0.6656	0.6648	0.7273	0.7273	0.6981	0.68452	0.676833	p=1.3e-06 CI 0.6218-0.7744	p=4.2e-06 CI 0.5992-0.7344	p=5.3e-06 CI 0.5966-0.7346	p=0.00047 CI 0.5753-0.7543	p=0.015 CI 0.582-0.8725	1.34235e-06	4.20197e-06	5.29334e-06	0.000471772	0.0152	1.34235e-06	0.00313651	0.6218-0.7744	0.5992-0.7344	0.5966-0.7346	0.5753-0.7543	0.582-0.8725	0.65	0.714	0.647	0.52	0.468	0.644	0.78	0.514	0.884	1	0.685	0.474	0.764	0.42	0.442
CACNA2D2+B3GNT8+CYP2B7P / DEPDC1+TFAP2A+ANLN	1964	0.6981	0.6618	0.6573	0.6445	0.6811	0.6981	0.6981	0.66856	0.6724	p=1.3e-06 CI 0.6196-0.7766	p=7.7e-06 CI 0.5926-0.7311	p=1.4e-05 CI 0.5881-0.7265	p=0.0019 CI 0.5545-0.7345	p=0.042 CI 0.5236-0.8385	1.34235e-06	7.70809e-06	1.43198e-05	0.00186919	0.042361	1.34235e-06	0.00885072	0.6196-0.7766	0.5926-0.7311	0.5881-0.7265	0.5545-0.7345	0.5236-0.8385	0.754	0.694	0.613	0.615	0.399	0.787	0.751	0.802	0.628	1	0.537	0.487	0.449	0.611	0.37
FAM189A2+SCGB3A2+B3GNT8+CYP2B7P / DEPDC1+RRM2+TFAP2A+ANLN	4205	0.6981	0.6579	0.651	0.639	0.6758	0.6981	0.6981	0.66436	0.669	p=1.3e-06 CI 0.6224-0.7738	p=1.2e-05 CI 0.589-0.7269	p=3e-05 CI 0.5812-0.7207	p=0.0026 CI 0.5468-0.7312	p=0.047 CI 0.5169-0.8346	1.34235e-06	1.2291e-05	2.95899e-05	0.00264026	0.0471318	1.34235e-06	0.00996305	0.6224-0.7738	0.589-0.7269	0.5812-0.7207	0.5468-0.7312	0.5169-0.8346	0.701	0.637	0.626	0.595	0.584	0.714	0.635	0.667	0.698	0.875	0.611	0.645	0.591	0.567	0.57
FAM189A2+CYP4B1+CYP2B7P / RRM2+KIF4A+TFAP2A	1306	0.698	0.6653	0.6674	0.6608	0.8182	0.8182	0.698	0.70194	0.6769	p=1.4e-06 CI 0.6219-0.7742	p=5.1e-06 CI 0.597-0.7335	p=4.3e-06 CI 0.5982-0.7366	p=0.00063 CI 0.5684-0.7532	p=0.0012 CI 0.7173-0.919	1.35045e-06	5.07342e-06	4.25348e-06	0.000626464	0.0012138	1.35045e-06	0.000370189	0.6219-0.7742	0.597-0.7335	0.5982-0.7366	0.5684-0.7532	0.7173-0.919	0.786	0.748	0.643	0.745	0.624	0.829	0.83	0.64	0.442	1	0.5	0.447	0.646	0.828	0.606
FAM189A2+TMEM59+CYP4B1 / DEPDC1+RRM2+ANLN	1059	0.698	0.6639	0.6694	0.6769	0.8152	0.8152	0.698	0.70468	0.6771	p=1.4e-06 CI 0.6223-0.7737	p=6e-06 CI 0.5956-0.7322	p=3.3e-06 CI 0.6004-0.7385	p=0.00019 CI 0.5859-0.768	p=0.0013 CI 0.6923-0.938	1.35859e-06	5.97523e-06	3.29154e-06	0.000192111	0.0013353	1.35859e-06	0.000307608	0.6223-0.7737	0.5956-0.7322	0.6004-0.7385	0.5859-0.768	0.6923-0.938	0.708	0.635	0.664	0.6	0.584	0.725	0.632	0.703	0.791	1	0.593	0.645	0.63	0.548	0.564
SCGB3A2+CYP4B1+HLF+CYP2B7P / DEPDC1+KIF4A+TFAP2A+ANLN	6083	0.698	0.6576	0.6579	0.6513	0.753	0.753	0.698	0.68356	0.671167	p=1.4e-06 CI 0.6234-0.7726	p=1.3e-05 CI 0.5898-0.7255	p=1.3e-05 CI 0.5883-0.7276	p=0.0012 CI 0.5573-0.7453	p=0.008 CI 0.6312-0.8748	1.35859e-06	1.27844e-05	1.32865e-05	0.00119779	0.00796319	1.35859e-06	0.00183768	0.6234-0.7726	0.5898-0.7255	0.5883-0.7276	0.5573-0.7453	0.6312-0.8748	0.735	0.516	0.639	0.705	0.543	0.759	0.437	0.477	0.512	1	0.574	0.803	0.78	0.758	0.521
CACNA2D2+CYP4B1+SFTPB / KIF4A+TFAP2A+ANLN	1893	0.698	0.6659	0.6637	0.6784	0.7409	0.7409	0.698	0.68938	0.675867	p=1.4e-06 CI 0.6212-0.7749	p=4.7e-06 CI 0.5984-0.7333	p=6.7e-06 CI 0.5945-0.7329	p=0.00017 CI 0.5903-0.7666	p=0.011 CI 0.6034-0.8784	1.35045e-06	4.70038e-06	6.68761e-06	0.000171515	0.0108681	1.35045e-06	0.00221046	0.6212-0.7749	0.5984-0.7333	0.5945-0.7329	0.5903-0.7666	0.6034-0.8784	0.679	0.533	0.63	0.63	0.595	0.681	0.455	0.721	0.674	0.875	0.667	0.816	0.551	0.618	0.582
TMEM59+SCGB3A2+CYP4B1 / RRM2+TFAP2A+ANLN	2450	0.698	0.6582	0.6627	0.6715	0.7273	0.7273	0.698	0.68354	0.672967	p=1.4e-06 CI 0.6247-0.7714	p=1.2e-05 CI 0.5909-0.7254	p=7.5e-06 CI 0.5933-0.7321	p=0.00029 CI 0.5801-0.7628	p=0.015 CI 0.5876-0.8669	1.35045e-06	1.19498e-05	7.54217e-06	0.000290147	0.0152	1.35045e-06	0.00310219	0.6247-0.7714	0.5909-0.7254	0.5933-0.7321	0.5801-0.7628	0.5876-0.8669	0.762	0.683	0.655	0.61	0.451	0.796	0.729	0.36	0.698	1	0.537	0.513	0.913	0.586	0.424
FAM189A2+HLF+CYP2B7P+SFTPB / RRM2+KIF4A+TFAP2A+ANLN	4377	0.698	0.6703	0.6713	0.6555	0.7159	0.7159	0.698	0.6822	0.679867	p=1.4e-06 CI 0.6222-0.7739	p=2.7e-06 CI 0.6022-0.7384	p=2.6e-06 CI 0.6028-0.7399	p=0.00091 CI 0.5649-0.7461	p=0.02 CI 0.5679-0.864	1.35045e-06	2.68488e-06	2.58588e-06	0.000905813	0.0198711	1.35045e-06	0.00415672	0.6222-0.7739	0.6022-0.7384	0.6028-0.7399	0.5649-0.7461	0.5679-0.864	0.679	0.657	0.634	0.655	0.428	0.686	0.675	0.721	0.581	1	0.63	0.592	0.559	0.675	0.4
FAM189A2+B3GNT8+CYP2B7P+SFTPB / DEPDC1+RRM2+TFAP2A+ANLN	4385	0.698	0.6657	0.6587	0.6445	0.6833	0.698	0.698	0.67004	0.674133	p=1.4e-06 CI 0.6205-0.7756	p=4.8e-06 CI 0.5967-0.7348	p=1.2e-05 CI 0.5897-0.7278	p=0.0019 CI 0.555-0.7339	p=0.04 CI 0.5205-0.8462	1.35045e-06	4.78407e-06	1.21197e-05	0.00186919	0.0404397	1.35045e-06	0.00846544	0.6205-0.7756	0.5967-0.7348	0.5897-0.7278	0.555-0.7339	0.5205-0.8462	0.684	0.666	0.634	0.625	0.595	0.692	0.69	0.73	0.628	0.75	0.63	0.579	0.551	0.624	0.588
FAM189A2+TMEM59+HLF+SFTPB / DEPDC1+TFAP2A+MYBL2+ANLN	4045	0.698	0.674	0.6755	0.6568	0.6818	0.698	0.698	0.67722	0.6825	p=1.4e-06 CI 0.6231-0.773	p=1.7e-06 CI 0.6066-0.7414	p=1.5e-06 CI 0.6071-0.744	p=0.00083 CI 0.5663-0.7473	p=0.042 CI 0.5164-0.8472	1.35045e-06	1.67986e-06	1.51302e-06	0.000826873	0.0417126	1.35045e-06	0.0085088	0.6231-0.773	0.6066-0.7414	0.6071-0.744	0.5663-0.7473	0.5164-0.8472	0.613	0.618	0.655	0.665	0.358	0.597	0.596	0.649	0.558	1	0.722	0.697	0.661	0.694	0.327
FAM189A2+B3GNT8+CYP2B7P+SFTPB / KIF4A+TFAP2A+MYBL2+ANLN	4395	0.698	0.666	0.6599	0.639	0.6689	0.698	0.698	0.66636	0.674633	p=1.4e-06 CI 0.6211-0.775	p=4.6e-06 CI 0.5971-0.7349	p=1.1e-05 CI 0.5907-0.729	p=0.0026 CI 0.5484-0.7297	p=0.054 CI 0.5027-0.8352	1.35045e-06	4.6181e-06	1.05952e-05	0.00264026	0.053888	1.35045e-06	0.011309	0.6211-0.775	0.5971-0.7349	0.5907-0.729	0.5484-0.7297	0.5027-0.8352	0.691	0.663	0.639	0.505	0.353	0.7	0.682	0.721	0.814	1	0.63	0.592	0.567	0.42	0.321
FAM189A2+TMEM59+SCGB3A2 / RRM2+TFAP2A+ANLN	1050	0.698	0.6646	0.6638	0.6568	0.6614	0.698	0.698	0.66892	0.675467	p=1.4e-06 CI 0.6251-0.771	p=5.5e-06 CI 0.5971-0.7321	p=6.6e-06 CI 0.5945-0.7331	p=0.00083 CI 0.5639-0.7497	p=0.062 CI 0.4744-0.8484	1.35045e-06	5.47464e-06	6.63024e-06	0.000826873	0.0622706	1.35045e-06	0.0126222	0.6251-0.771	0.5971-0.7321	0.5945-0.7331	0.5639-0.7497	0.4744-0.8484	0.691	0.564	0.651	0.75	0.642	0.703	0.516	0.667	0.442	0.75	0.611	0.737	0.638	0.834	0.636
FAM189A2+TMEM59+CYP4B1+HLF / DEPDC1+RRM2+KIF4A+TFAP2A	3946	0.6979	0.6759	0.6867	0.6729	0.7894	0.7894	0.6979	0.70456	0.686833	p=1.4e-06 CI 0.6223-0.7736	p=1.3e-06 CI 0.6084-0.7435	p=3.4e-07 CI 0.6188-0.7546	p=0.00026 CI 0.5835-0.7624	p=0.0029 CI 0.6715-0.9073	1.36677e-06	1.30379e-06	3.39581e-07	0.000259843	0.00291181	3.39581e-07	0.000634932	0.6223-0.7736	0.6084-0.7435	0.6188-0.7546	0.5835-0.7624	0.6715-0.9073	0.786	0.663	0.66	0.635	0.59	0.832	0.682	0.649	0.651	1	0.481	0.592	0.669	0.631	0.57
FAM189A2+CYP4B1+B3GNT8 / RRM2+KIF4A+TFAP2A	1286	0.6979	0.6745	0.6838	0.6763	0.7697	0.7697	0.6979	0.70044	0.6854	p=1.4e-06 CI 0.621-0.7749	p=1.6e-06 CI 0.607-0.742	p=5e-07 CI 0.6161-0.7515	p=2e-04 CI 0.5881-0.7646	p=0.0051 CI 0.649-0.8904	1.36677e-06	1.56984e-06	5.04558e-07	0.000200978	0.00509053	5.04558e-07	0.00105899	0.621-0.7749	0.607-0.742	0.6161-0.7515	0.5881-0.7646	0.649-0.8904	0.749	0.688	0.647	0.565	0.561	0.782	0.729	0.748	0.791	1	0.537	0.539	0.559	0.503	0.539
FAM189A2+CYP2B7P+SFTPB / DEPDC1+KIF4A+ANLN	1442	0.6979	0.6541	0.644	0.6406	0.7303	0.7303	0.6979	0.67338	0.665333	p=1.4e-06 CI 0.6197-0.7762	p=1.9e-05 CI 0.5837-0.7246	p=6.4e-05 CI 0.5739-0.714	p=0.0024 CI 0.548-0.7333	p=0.014 CI 0.5629-0.8977	1.36677e-06	1.91845e-05	6.42749e-05	0.0023854	0.0141266	1.36677e-06	0.00331936	0.6197-0.7762	0.5837-0.7246	0.5739-0.714	0.548-0.7333	0.5629-0.8977	0.693	0.652	0.626	0.53	0.48	0.7	0.664	0.712	0.814	1	0.648	0.605	0.551	0.452	0.455
TMEM59+CYP2B7P+SFTPB / DEPDC1+RRM2+TFAP2A	2717	0.6979	0.6636	0.653	0.6401	0.6879	0.6979	0.6979	0.6685	0.6715	p=1.4e-06 CI 0.6223-0.7736	p=6.2e-06 CI 0.5953-0.732	p=2.4e-05 CI 0.5834-0.7225	p=0.0025 CI 0.5491-0.731	p=0.037 CI 0.5282-0.8475	1.36677e-06	6.18745e-06	2.36177e-05	0.00247538	0.0368094	1.36677e-06	0.0078632	0.6223-0.7736	0.5953-0.732	0.5834-0.7225	0.5491-0.731	0.5282-0.8475	0.628	0.623	0.63	0.59	0.636	0.613	0.606	0.757	0.674	0.75	0.722	0.684	0.52	0.567	0.63
B3GNT8+CYP2B7P+SFTPB / RRM2+TFAP2A+ANLN	3130	0.6979	0.6662	0.6599	0.6421	0.65	0.6979	0.6979	0.66322	0.674667	p=1.4e-06 CI 0.6215-0.7744	p=4.5e-06 CI 0.5979-0.7345	p=1.1e-05 CI 0.5908-0.7291	p=0.0022 CI 0.5527-0.7316	p=0.077 CI 0.4938-0.8062	1.36677e-06	4.51052e-06	1.05063e-05	0.00217326	0.0767084	1.36677e-06	0.0157796	0.6215-0.7744	0.5979-0.7345	0.5908-0.7291	0.5527-0.7316	0.4938-0.8062	0.509	0.592	0.626	0.655	0.347	0.459	0.56	0.739	0.605	1	0.833	0.711	0.528	0.669	0.315
FAM189A2+TMEM59+B3GNT8+SFTPB / KIF4A+TFAP2A+MYBL2+ANLN	4080	0.6979	0.6726	0.6745	0.6549	0.6417	0.6979	0.6979	0.66832	0.681667	p=1.4e-06 CI 0.622-0.7739	p=2e-06 CI 0.6047-0.7404	p=1.7e-06 CI 0.6063-0.7428	p=0.00094 CI 0.5652-0.7445	p=0.089 CI 0.4569-0.8264	1.36677e-06	2.0188e-06	1.72007e-06	0.000943072	0.0888202	1.36677e-06	0.0179537	0.622-0.7739	0.6047-0.7404	0.6063-0.7428	0.5652-0.7445	0.4569-0.8264	0.659	0.581	0.634	0.495	0.769	0.661	0.542	0.73	0.86	0.5	0.648	0.724	0.551	0.395	0.782
CFAP221+CYP4B1+CYP2B7P / DEPDC1+TFAP2A+ANLN	2284	0.6978	0.6593	0.6552	0.6395	0.7924	0.7924	0.6978	0.68884	0.670767	p=1.4e-06 CI 0.6235-0.7722	p=1e-05 CI 0.5925-0.7261	p=1.8e-05 CI 0.5853-0.7251	p=0.0026 CI 0.5434-0.7356	p=0.0027 CI 0.6793-0.9055	1.38329e-06	1.04337e-05	1.8344e-05	0.00256842	0.00266433	1.38329e-06	0.00105258	0.6235-0.7722	0.5925-0.7261	0.5853-0.7251	0.5434-0.7356	0.6793-0.9055	0.745	0.711	0.63	0.715	0.613	0.77	0.769	0.64	0.512	1	0.574	0.5	0.622	0.771	0.594
FAM189A2+CYP4B1+CYP2B7P+SFTPB / DEPDC1+RRM2+KIF4A+ANLN	4323	0.6978	0.6555	0.6506	0.6572	0.775	0.775	0.6978	0.68722	0.667967	p=1.4e-06 CI 0.6203-0.7754	p=1.6e-05 CI 0.586-0.7249	p=3.1e-05 CI 0.5807-0.7205	p=8e-04 CI 0.5653-0.7492	p=0.0044 CI 0.6337-0.9163	1.38329e-06	1.64347e-05	3.07967e-05	0.000802	0.00439371	1.38329e-06	0.00104886	0.6203-0.7754	0.586-0.7249	0.5807-0.7205	0.5653-0.7492	0.6337-0.9163	0.715	0.649	0.626	0.54	0.538	0.731	0.661	0.703	0.814	1	0.611	0.605	0.559	0.465	0.515
TMEM59+CYP4B1+CYP2B7P+SFTPB / DEPDC1+RRM2+KIF4A+ANLN	5988	0.6978	0.6533	0.6521	0.6558	0.7553	0.7553	0.6978	0.68286	0.667733	p=1.4e-06 CI 0.6215-0.7742	p=2.1e-05 CI 0.5845-0.7221	p=2.6e-05 CI 0.5822-0.7219	p=0.00089 CI 0.5641-0.7474	p=0.0075 CI 0.6141-0.8965	1.38329e-06	2.11772e-05	2.62324e-05	0.000887694	0.00750199	1.38329e-06	0.0016877	0.6215-0.7742	0.5845-0.7221	0.5822-0.7219	0.5641-0.7474	0.6141-0.8965	0.655	0.632	0.626	0.56	0.532	0.647	0.632	0.712	0.767	1	0.704	0.632	0.551	0.503	0.509
CYP4B1+HLF+SFTPB / DEPDC1+KIF4A+TFAP2A	2980	0.6978	0.6695	0.67	0.6719	0.7545	0.7545	0.6978	0.69274	0.6791	p=1.4e-06 CI 0.6221-0.7736	p=3e-06 CI 0.6028-0.7362	p=3.1e-06 CI 0.6011-0.7389	p=0.00028 CI 0.5826-0.7612	p=0.0077 CI 0.6336-0.8755	1.38329e-06	2.97406e-06	3.06523e-06	0.000280727	0.00765304	1.38329e-06	0.00158824	0.6221-0.7736	0.6028-0.7362	0.6011-0.7389	0.5826-0.7612	0.6336-0.8755	0.72	0.518	0.643	0.57	0.549	0.739	0.43	0.721	0.767	1	0.593	0.842	0.575	0.516	0.527
CACNA2D2+TMEM59+CYP4B1+SFTPB / DEPDC1+RRM2+TFAP2A+ANLN	4835	0.6978	0.6646	0.6644	0.6799	0.7409	0.7409	0.6978	0.68952	0.6756	p=1.4e-06 CI 0.6212-0.7744	p=5.5e-06 CI 0.597-0.7322	p=6.1e-06 CI 0.5954-0.7334	p=0.00015 CI 0.5922-0.7676	p=0.011 CI 0.6026-0.8792	1.39162e-06	5.50673e-06	6.13464e-06	0.000153	0.0108681	1.39162e-06	0.00220682	0.6212-0.7744	0.597-0.7322	0.5954-0.7334	0.5922-0.7676	0.6026-0.8792	0.737	0.524	0.626	0.615	0.607	0.762	0.44	0.784	0.744	0.875	0.574	0.829	0.488	0.58	0.594
FAM189A2+SCGB3A2+CYP4B1+B3GNT8 / KIF4A+TFAP2A+MYBL2+ANLN	4125	0.6978	0.6606	0.6631	0.659	0.7114	0.7114	0.6978	0.67838	0.673833	p=1.4e-06 CI 0.6236-0.772	p=8.9e-06 CI 0.5934-0.7278	p=7.2e-06 CI 0.5938-0.7325	p=0.00071 CI 0.5675-0.7505	p=0.022 CI 0.5669-0.8559	1.39162e-06	8.94719e-06	7.1639e-06	0.000709241	0.0220548	1.39162e-06	0.0045563	0.6236-0.772	0.5934-0.7278	0.5938-0.7325	0.5675-0.7505	0.5669-0.8559	0.735	0.708	0.643	0.505	0.445	0.756	0.765	0.667	0.86	1	0.593	0.5	0.622	0.408	0.418
FAM189A2+TMEM59+CYP2B7P+SFTPB / RRM2+TFAP2A+MYBL2+ANLN	4094	0.6978	0.6653	0.6656	0.6438	0.6917	0.6978	0.6978	0.67284	0.676233	p=1.4e-06 CI 0.6217-0.774	p=5e-06 CI 0.5965-0.7341	p=5.3e-06 CI 0.5967-0.7345	p=0.002 CI 0.5523-0.7352	p=0.034 CI 0.5249-0.8584	1.38329e-06	5.04375e-06	5.29334e-06	0.00195978	0.0339918	1.38329e-06	0.00719266	0.6217-0.774	0.5965-0.7341	0.5967-0.7345	0.5523-0.7352	0.5249-0.8584	0.679	0.612	0.639	0.58	0.821	0.683	0.596	0.721	0.698	0.5	0.648	0.671	0.567	0.548	0.836
CACNA2D2+TMEM59+CYP2B7P+SFTPB / DEPDC1+KIF4A+TFAP2A+ANLN	4928	0.6978	0.6613	0.655	0.6518	0.6902	0.6978	0.6978	0.67122	0.671367	p=1.4e-06 CI 0.6202-0.7753	p=8.3e-06 CI 0.5922-0.7304	p=1.9e-05 CI 0.5855-0.7245	p=0.0012 CI 0.5611-0.7424	p=0.035 CI 0.5232-0.8571	1.39162e-06	8.25816e-06	1.88008e-05	0.00116283	0.0350968	1.39162e-06	0.00725761	0.6202-0.7753	0.5922-0.7304	0.5855-0.7245	0.5611-0.7424	0.5232-0.8571	0.706	0.697	0.626	0.73	0.514	0.72	0.751	0.793	0.465	0.875	0.611	0.5	0.48	0.803	0.497
FAM189A2+SCGB3A2+B3GNT8 / RRM2+TFAP2A+ANLN	1210	0.6978	0.6644	0.6645	0.6491	0.6311	0.6978	0.6978	0.66138	0.675567	p=1.4e-06 CI 0.6244-0.7712	p=5.6e-06 CI 0.5969-0.7319	p=6.1e-06 CI 0.5954-0.7335	p=0.0014 CI 0.5578-0.7404	p=0.11 CI 0.453-0.8091	1.38329e-06	5.63688e-06	6.08181e-06	0.0013875	0.106224	1.38329e-06	0.021525	0.6244-0.7712	0.5969-0.7319	0.5954-0.7335	0.5578-0.7404	0.453-0.8091	0.662	0.652	0.647	0.725	0.549	0.661	0.653	0.658	0.465	0.75	0.667	0.645	0.638	0.796	0.539
CYP4B1+HLF+CYP2B7P / RRM2+TFAP2A+ANLN	2970	0.6977	0.6671	0.6771	0.6632	0.7977	0.7977	0.6977	0.70056	0.680633	p=1.4e-06 CI 0.6226-0.7728	p=4e-06 CI 0.6001-0.7341	p=1.2e-06 CI 0.6084-0.7458	p=0.00053 CI 0.5703-0.756	p=0.0023 CI 0.6992-0.8963	1.40842e-06	4.03141e-06	1.23516e-06	0.00052994	0.00227654	1.23516e-06	0.000562632	0.6226-0.7728	0.6001-0.7341	0.6084-0.7458	0.5703-0.756	0.6992-0.8963	0.798	0.751	0.655	0.72	0.659	0.849	0.841	0.441	0.488	1	0.463	0.421	0.843	0.783	0.642
SCGB3A2+CYP4B1+HLF / DEPDC1+TFAP2A+ANLN	2744	0.6977	0.6604	0.6635	0.6645	0.7515	0.7515	0.6977	0.68752	0.673867	p=1.4e-06 CI 0.624-0.7715	p=9.2e-06 CI 0.5935-0.7272	p=6.8e-06 CI 0.5943-0.7328	p=0.00048 CI 0.5721-0.7569	p=0.0083 CI 0.6289-0.8741	1.39999e-06	9.20629e-06	6.80377e-06	0.000481887	0.00828433	1.39999e-06	0.00175673	0.624-0.7715	0.5935-0.7272	0.5943-0.7328	0.5721-0.7569	0.6289-0.8741	0.781	0.541	0.655	0.6	0.543	0.824	0.473	0.55	0.674	1	0.5	0.789	0.748	0.58	0.521
FAM189A2+CYP4B1+HLF+B3GNT8 / DEPDC1+TFAP2A+MYBL2+ANLN	4255	0.6977	0.6711	0.6801	0.6623	0.7356	0.7356	0.6977	0.68936	0.682967	p=1.4e-06 CI 0.6217-0.7737	p=2.5e-06 CI 0.6037-0.7384	p=8.3e-07 CI 0.612-0.7481	p=0.00056 CI 0.5718-0.7528	p=0.012 CI 0.5975-0.8737	1.40842e-06	2.45226e-06	8.34621e-07	0.000564398	0.0124049	8.34621e-07	0.00259481	0.6217-0.7737	0.6037-0.7384	0.612-0.7481	0.5718-0.7528	0.5975-0.8737	0.774	0.72	0.655	0.525	0.52	0.812	0.783	0.486	0.814	1	0.519	0.487	0.803	0.446	0.497
FAM189A2+TMEM59+CYP4B1+B3GNT8 / DEPDC1+KIF4A+TFAP2A+MYBL2	3967	0.6977	0.6692	0.6745	0.6577	0.7318	0.7318	0.6977	0.68618	0.680467	p=1.4e-06 CI 0.6219-0.7736	p=3.1e-06 CI 0.6018-0.7367	p=1.7e-06 CI 0.606-0.7431	p=0.00078 CI 0.5663-0.749	p=0.014 CI 0.5883-0.8753	1.39999e-06	3.08306e-06	1.72007e-06	0.000777817	0.0136148	1.39999e-06	0.00287977	0.6219-0.7736	0.6018-0.7367	0.606-0.7431	0.5663-0.749	0.5883-0.8753	0.725	0.686	0.655	0.55	0.514	0.751	0.722	0.595	0.767	1	0.556	0.553	0.709	0.49	0.491
FAM189A2+TMEM59+HLF+CYP2B7P / DEPDC1+TFAP2A+MYBL2+ANLN	4030	0.6977	0.6682	0.6714	0.6347	0.7152	0.7152	0.6977	0.67744	0.6791	p=1.4e-06 CI 0.6229-0.7726	p=3.5e-06 CI 0.5999-0.7364	p=2.6e-06 CI 0.6027-0.7402	p=0.0034 CI 0.5413-0.7282	p=0.02 CI 0.5675-0.8628	1.39999e-06	3.5374e-06	2.56275e-06	0.00343414	0.0202218	1.39999e-06	0.00473269	0.6229-0.7726	0.5999-0.7364	0.6027-0.7402	0.5413-0.7282	0.5675-0.8628	0.572	0.705	0.655	0.655	0.457	0.543	0.758	0.559	0.535	1	0.759	0.513	0.74	0.688	0.43
FAM189A2+CACNA2D2+TMEM59 / DEPDC1+RRM2+TFAP2A	757	0.6977	0.6735	0.6721	0.6715	0.7121	0.7121	0.6977	0.68538	0.6811	p=1.4e-06 CI 0.6193-0.776	p=1.8e-06 CI 0.6038-0.7432	p=2.3e-06 CI 0.6041-0.7402	p=0.00029 CI 0.5836-0.7593	p=0.022 CI 0.5375-0.8868	1.40842e-06	1.78627e-06	2.34209e-06	0.000290147	0.0216773	1.40842e-06	0.00439461	0.6193-0.776	0.6038-0.7432	0.6041-0.7402	0.5836-0.7593	0.5375-0.8868	0.718	0.677	0.643	0.6	0.578	0.731	0.7	0.676	0.721	0.875	0.63	0.592	0.614	0.567	0.564
FAM189A2+CFAP221+SFTPB / DEPDC1+TFAP2A+ANLN	1024	0.6977	0.668	0.6563	0.6372	0.7038	0.7038	0.6977	0.6726	0.674	p=1.4e-06 CI 0.6218-0.7737	p=3.6e-06 CI 0.6005-0.7355	p=1.6e-05 CI 0.5871-0.7255	p=0.0029 CI 0.545-0.7295	p=0.026 CI 0.5377-0.8699	1.39999e-06	3.60118e-06	1.60803e-05	0.00294612	0.0261433	1.39999e-06	0.0058221	0.6218-0.7737	0.6005-0.7355	0.5871-0.7255	0.545-0.7295	0.5377-0.8699	0.752	0.717	0.634	0.59	0.659	0.784	0.78	0.45	0.651	0.75	0.537	0.487	0.795	0.573	0.655
TMEM59+SCGB3A2+CYP4B1+SFTPB / DEPDC1+RRM2+TFAP2A+ANLN	5810	0.6977	0.6556	0.6515	0.662	0.7015	0.7015	0.6977	0.67366	0.668267	p=1.4e-06 CI 0.6233-0.7722	p=1.6e-05 CI 0.5881-0.7231	p=2.8e-05 CI 0.5817-0.7213	p=0.00058 CI 0.572-0.7519	p=0.027 CI 0.5534-0.8497	1.39999e-06	1.61633e-05	2.79753e-05	0.000576337	0.027487	1.39999e-06	0.00562177	0.6233-0.7722	0.5881-0.7231	0.5817-0.7213	0.572-0.7519	0.5534-0.8497	0.72	0.663	0.626	0.61	0.613	0.737	0.693	0.631	0.698	0.875	0.611	0.553	0.622	0.586	0.6
CYP4B1+SFTPB / KIF4A+ANLN	642	0.6976	0.6578	0.6567	0.6783	0.7712	0.7712	0.6976	0.69232	0.6707	p=1.4e-06 CI 0.6213-0.7739	p=1.3e-05 CI 0.5903-0.7253	p=1.5e-05 CI 0.5869-0.7264	p=0.00017 CI 0.5897-0.7668	p=0.0049 CI 0.6409-0.9015	1.42542e-06	1.25002e-05	1.54292e-05	0.000173478	0.00488203	1.42542e-06	0.00101697	0.6213-0.7739	0.5903-0.7253	0.5869-0.7264	0.5897-0.7668	0.6409-0.9015	0.72	0.683	0.63	0.545	0.543	0.734	0.722	0.784	0.884	1	0.63	0.539	0.496	0.452	0.521
FAM189A2+SCGB3A2+CYP4B1+HLF / DEPDC1+RRM2+TFAP2A+ANLN	4100	0.6976	0.6642	0.6673	0.6673	0.7682	0.7682	0.6976	0.69292	0.676367	p=1.4e-06 CI 0.6233-0.772	p=5.8e-06 CI 0.5969-0.7315	p=4.3e-06 CI 0.5982-0.7364	p=0.00039 CI 0.5758-0.7589	p=0.0053 CI 0.6536-0.8828	1.4169e-06	5.8037e-06	4.29103e-06	0.000393403	0.00530692	1.4169e-06	0.00114237	0.6233-0.772	0.5969-0.7315	0.5982-0.7364	0.5758-0.7589	0.6536-0.8828	0.718	0.683	0.643	0.635	0.549	0.734	0.726	0.604	0.651	1	0.611	0.526	0.677	0.631	0.527
CACNA2D2+TMEM59+CYP4B1+HLF / DEPDC1+RRM2+TFAP2A+ANLN	4790	0.6976	0.6691	0.6787	0.6809	0.7652	0.7652	0.6976	0.6983	0.6818	p=1.4e-06 CI 0.6213-0.7738	p=3.1e-06 CI 0.6014-0.7368	p=1e-06 CI 0.6106-0.7468	p=0.00014 CI 0.5919-0.77	p=0.0058 CI 0.64-0.8903	1.42542e-06	3.13899e-06	9.973e-07	0.000141172	0.00576438	9.973e-07	0.00118222	0.6213-0.7738	0.6014-0.7368	0.6106-0.7468	0.5919-0.77	0.64-0.8903	0.813	0.674	0.643	0.54	0.561	0.866	0.704	0.703	0.814	1	0.463	0.566	0.591	0.465	0.539
FAM189A2+CACNA2D2+CYP4B1+B3GNT8 / RRM2+KIF4A+TFAP2A+ANLN	3432	0.6976	0.6693	0.6761	0.6784	0.7508	0.7508	0.6976	0.69444	0.681	p=1.4e-06 CI 0.6189-0.7763	p=3.1e-06 CI 0.6002-0.7384	p=1.4e-06 CI 0.608-0.7442	p=0.00017 CI 0.5904-0.7664	p=0.0084 CI 0.6125-0.889	1.42542e-06	3.06463e-06	1.40567e-06	0.000171515	0.00844913	1.40567e-06	0.00172531	0.6189-0.7763	0.6002-0.7384	0.608-0.7442	0.5904-0.7664	0.6125-0.889	0.769	0.711	0.643	0.575	0.52	0.801	0.769	0.739	0.814	1	0.556	0.5	0.559	0.51	0.497
FAM189A2+CYP4B1+B3GNT8+SFTPB / DEPDC1+RRM2+KIF4A+ANLN	4308	0.6976	0.6599	0.6606	0.67	0.747	0.747	0.6976	0.68702	0.6727	p=1.4e-06 CI 0.6199-0.7753	p=9.7e-06 CI 0.591-0.7288	p=9.7e-06 CI 0.5914-0.7298	p=0.00032 CI 0.5814-0.7585	p=0.0093 CI 0.595-0.8989	1.42542e-06	9.7461e-06	9.73709e-06	0.000323716	0.009317	1.42542e-06	0.00193233	0.6199-0.7753	0.591-0.7288	0.5914-0.7298	0.5814-0.7585	0.595-0.8989	0.686	0.66	0.639	0.51	0.48	0.695	0.682	0.757	0.884	1	0.63	0.579	0.535	0.408	0.455
TMEM59+CYP4B1+B3GNT8+CYP2B7P / DEPDC1+RRM2+KIF4A+TFAP2A	5956	0.6976	0.6608	0.6644	0.651	0.7432	0.7432	0.6976	0.6834	0.674267	p=1.4e-06 CI 0.6218-0.7735	p=8.7e-06 CI 0.5927-0.7289	p=6.1e-06 CI 0.5952-0.7336	p=0.0012 CI 0.5606-0.7414	p=0.01 CI 0.6107-0.8757	1.4169e-06	8.74493e-06	6.13464e-06	0.00122164	0.0102619	1.4169e-06	0.00229996	0.6218-0.7735	0.5927-0.7289	0.5952-0.7336	0.5606-0.7414	0.6107-0.8757	0.776	0.649	0.634	0.57	0.543	0.818	0.664	0.694	0.721	1	0.5	0.592	0.583	0.529	0.521
TMEM59+CYP4B1+HLF+B3GNT8 / RRM2+KIF4A+TFAP2A+ANLN	5922	0.6976	0.6744	0.6953	0.6798	0.7318	0.7318	0.6976	0.69578	0.6891	p=1.4e-06 CI 0.622-0.7732	p=1.6e-06 CI 0.6074-0.7414	p=1e-07 CI 0.6282-0.7623	p=0.00015 CI 0.5926-0.7669	p=0.014 CI 0.5967-0.867	1.42542e-06	1.59914e-06	1.03078e-07	0.000154764	0.0136148	1.03078e-07	0.00275455	0.622-0.7732	0.6074-0.7414	0.6282-0.7623	0.5926-0.7669	0.5967-0.867	0.696	0.666	0.655	0.54	0.555	0.709	0.686	0.631	0.814	1	0.611	0.592	0.677	0.465	0.533
TMEM59+CYP4B1+B3GNT8+SFTPB / DEPDC1+RRM2+KIF4A+TFAP2A	5971	0.6976	0.666	0.6701	0.6686	0.7212	0.7212	0.6976	0.6847	0.6779	p=1.4e-06 CI 0.6215-0.7738	p=4.6e-06 CI 0.5987-0.7333	p=3e-06 CI 0.6014-0.7387	p=0.00036 CI 0.5806-0.7567	p=0.018 CI 0.5789-0.8635	1.4169e-06	4.6181e-06	3.03801e-06	0.000356983	0.0175581	1.4169e-06	0.00358484	0.6215-0.7738	0.5987-0.7333	0.6014-0.7387	0.5806-0.7567	0.5789-0.8635	0.703	0.677	0.643	0.56	0.457	0.717	0.708	0.712	0.791	1	0.611	0.566	0.583	0.497	0.43
TMEM59+CYP2B7P / DEPDC1+ANLN	485	0.6976	0.6501	0.6397	0.6155	0.7212	0.7212	0.6976	0.66482	0.662467	p=1.4e-06 CI 0.6222-0.773	p=3e-05 CI 0.5806-0.7196	p=1e-04 CI 0.569-0.7104	p=0.01 CI 0.5189-0.7121	p=0.018 CI 0.561-0.8814	1.42542e-06	3.04589e-05	0.000101206	0.0102635	0.0175581	1.42542e-06	0.00559095	0.6222-0.773	0.5806-0.7196	0.569-0.7104	0.5189-0.7121	0.561-0.8814	0.723	0.686	0.618	0.7	0.451	0.742	0.726	0.73	0.465	1	0.593	0.539	0.52	0.764	0.424
CYP4B1+HLF+B3GNT8+SFTPB / DEPDC1+KIF4A+TFAP2A+ANLN	6233	0.6976	0.6689	0.6719	0.6648	0.7121	0.7121	0.6976	0.68306	0.679467	p=1.4e-06 CI 0.6209-0.7743	p=3.2e-06 CI 0.6016-0.7361	p=2.4e-06 CI 0.6034-0.7404	p=0.00047 CI 0.5762-0.7534	p=0.022 CI 0.5707-0.8536	1.4169e-06	3.23436e-06	2.4063e-06	0.000471772	0.0216773	1.4169e-06	0.00443124	0.6209-0.7743	0.6016-0.7361	0.6034-0.7404	0.5762-0.7534	0.5707-0.8536	0.708	0.677	0.647	0.555	0.526	0.72	0.704	0.739	0.791	1	0.63	0.579	0.567	0.49	0.503
CACNA2D2+CYP2B7P / TFAP2A+ANLN	299	0.6976	0.662	0.655	0.647	0.7038	0.7038	0.6976	0.67308	0.671533	p=1.4e-06 CI 0.6211-0.7742	p=7.6e-06 CI 0.5937-0.7302	p=1.9e-05 CI 0.5855-0.7246	p=0.0016 CI 0.5551-0.7389	p=0.026 CI 0.5464-0.8612	1.4169e-06	7.57613e-06	1.86473e-05	0.00158893	0.0261433	1.4169e-06	0.00555197	0.6211-0.7742	0.5937-0.7302	0.5855-0.7246	0.5551-0.7389	0.5464-0.8612	0.713	0.654	0.618	0.68	0.786	0.731	0.675	0.712	0.512	0.625	0.593	0.579	0.535	0.726	0.794
FAM189A2+CACNA2D2+TMEM59 / TFAP2A+MYBL2+ANLN	775	0.6976	0.6743	0.6767	0.6617	0.6803	0.6976	0.6976	0.67812	0.682867	p=1.4e-06 CI 0.621-0.7741	p=1.6e-06 CI 0.6058-0.7429	p=1.3e-06 CI 0.6084-0.745	p=0.00059 CI 0.5701-0.7533	p=0.043 CI 0.4938-0.8668	1.42542e-06	1.60902e-06	1.29364e-06	0.000588509	0.0430176	1.29364e-06	0.00872209	0.621-0.7741	0.6058-0.7429	0.6084-0.745	0.5701-0.7533	0.4938-0.8668	0.742	0.703	0.655	0.485	0.526	0.765	0.74	0.486	0.884	0.875	0.593	0.566	0.803	0.376	0.509
TMEM59+HLF / DEPDC1+TFAP2A	453	0.6943	0.6876	0.6976	0.6528	0.6765	0.6976	0.6976	0.68176	0.693167	p=2.1e-06 CI 0.619-0.7697	p=2.7e-07 CI 0.6209-0.7544	p=7.4e-08 CI 0.6308-0.7644	p=0.0011 CI 0.5625-0.7431	p=0.046 CI 0.5407-0.8123	2.07379e-06	2.69767e-07	7.362e-08	0.00108484	0.046425	7.362e-08	0.00950245	0.619-0.7697	0.6209-0.7544	0.6308-0.7644	0.5625-0.7431	0.5407-0.8123	0.667	0.674	0.66	0.67	0.549	0.667	0.682	0.64	0.535	0.875	0.667	0.645	0.677	0.707	0.533
FAM189A2+CYP4B1+HLF+CYP2B7P / KIF4A+TFAP2A+MYBL2+ANLN	4275	0.6975	0.6668	0.6747	0.6552	0.772	0.772	0.6975	0.69324	0.679667	p=1.4e-06 CI 0.6223-0.7728	p=4.2e-06 CI 0.5992-0.7344	p=1.7e-06 CI 0.6058-0.7435	p=0.00092 CI 0.5615-0.7488	p=0.0048 CI 0.6491-0.8948	1.43399e-06	4.20197e-06	1.68891e-06	0.00092427	0.00478066	1.43399e-06	0.00114245	0.6223-0.7728	0.5992-0.7344	0.6058-0.7435	0.5615-0.7488	0.6491-0.8948	0.771	0.731	0.643	0.76	0.555	0.81	0.805	0.586	0.395	1	0.519	0.461	0.693	0.86	0.533
CACNA2D2+CYP4B1+HLF+CYP2B7P / DEPDC1+KIF4A+TFAP2A+ANLN	5108	0.6975	0.6628	0.6666	0.6633	0.7705	0.7705	0.6975	0.69214	0.675633	p=1.4e-06 CI 0.6204-0.7746	p=6.8e-06 CI 0.5944-0.7313	p=4.7e-06 CI 0.5976-0.7356	p=0.00052 CI 0.5714-0.7552	p=0.005 CI 0.6482-0.8927	1.44261e-06	6.82851e-06	4.68438e-06	0.00052439	0.00498531	1.44261e-06	0.00110453	0.6204-0.7746	0.5944-0.7313	0.5976-0.7356	0.5714-0.7552	0.6482-0.8927	0.732	0.555	0.63	0.75	0.584	0.756	0.502	0.631	0.465	1	0.574	0.75	0.63	0.828	0.564
CACNA2D2+TMEM59+CYP4B1+SFTPB / RRM2+KIF4A+TFAP2A+ANLN	4842	0.6975	0.6655	0.668	0.6798	0.7303	0.7303	0.6975	0.68822	0.677	p=1.4e-06 CI 0.6208-0.7743	p=4.9e-06 CI 0.5978-0.7333	p=3.9e-06 CI 0.5991-0.7369	p=0.00015 CI 0.592-0.7675	p=0.014 CI 0.5865-0.8741	1.43399e-06	4.89787e-06	3.92937e-06	0.000154764	0.0141266	1.43399e-06	0.00285832	0.6208-0.7743	0.5978-0.7333	0.5991-0.7369	0.592-0.7675	0.5865-0.8741	0.747	0.705	0.647	0.615	0.601	0.773	0.758	0.676	0.744	0.875	0.574	0.513	0.622	0.58	0.588
FAM189A2+CFAP221+TMEM59+SFTPB / DEPDC1+KIF4A+TFAP2A+ANLN	3638	0.6975	0.6678	0.6644	0.6436	0.7053	0.7053	0.6975	0.67572	0.676567	p=1.4e-06 CI 0.6214-0.7736	p=3.7e-06 CI 0.5999-0.7358	p=6.1e-06 CI 0.5955-0.7333	p=0.002 CI 0.552-0.7352	p=0.025 CI 0.534-0.8766	1.43399e-06	3.68794e-06	6.13464e-06	0.00197837	0.0252784	1.43399e-06	0.0054536	0.6214-0.7736	0.5999-0.7358	0.5955-0.7333	0.552-0.7352	0.534-0.8766	0.723	0.717	0.639	0.6	0.751	0.742	0.78	0.64	0.651	0.625	0.593	0.487	0.638	0.586	0.758
TMEM59+HLF+CYP2B7P+SFTPB / RRM2+KIF4A+TFAP2A+ANLN	6042	0.6975	0.6683	0.6714	0.6507	0.6856	0.6975	0.6975	0.6747	0.679067	p=1.4e-06 CI 0.6226-0.7724	p=3.5e-06 CI 0.6004-0.7361	p=2.6e-06 CI 0.6027-0.7401	p=0.0012 CI 0.56-0.7414	p=0.039 CI 0.5349-0.8363	1.44261e-06	3.49548e-06	2.56275e-06	0.00124591	0.0385898	1.44261e-06	0.00796864	0.6226-0.7724	0.6004-0.7361	0.6027-0.7401	0.56-0.7414	0.5349-0.8363	0.628	0.646	0.643	0.615	0.393	0.616	0.65	0.694	0.651	1	0.704	0.632	0.598	0.605	0.364
FAM189A2+TMEM59+B3GNT8+CYP2B7P / KIF4A+TFAP2A+MYBL2+ANLN	4065	0.6975	0.6668	0.6682	0.6303	0.6621	0.6975	0.6975	0.66498	0.6775	p=1.4e-06 CI 0.6213-0.7737	p=4.2e-06 CI 0.5981-0.7355	p=3.9e-06 CI 0.5993-0.737	p=0.0045 CI 0.5385-0.7221	p=0.061 CI 0.4892-0.835	1.44261e-06	4.17719e-06	3.86062e-06	0.0044751	0.0613891	1.44261e-06	0.0131747	0.6213-0.7737	0.5981-0.7355	0.5993-0.737	0.5385-0.7221	0.4892-0.835	0.642	0.635	0.63	0.5	0.358	0.639	0.635	0.784	0.814	1	0.667	0.632	0.496	0.414	0.327
SCGB3A2+HLF+B3GNT8+CYP2B7P / DEPDC1+KIF4A+TFAP2A+ANLN	6158	0.6975	0.6585	0.6577	0.6346	0.6606	0.6975	0.6975	0.66178	0.671233	p=1.4e-06 CI 0.6236-0.7714	p=1.2e-05 CI 0.5909-0.7261	p=1.4e-05 CI 0.5881-0.7272	p=0.0035 CI 0.542-0.7272	p=0.063 CI 0.514-0.8072	1.44261e-06	1.15522e-05	1.37367e-05	0.00346499	0.0631619	1.44261e-06	0.0133307	0.6236-0.7714	0.5909-0.7261	0.5881-0.7272	0.542-0.7272	0.514-0.8072	0.664	0.64	0.639	0.72	0.538	0.664	0.646	0.703	0.442	0.875	0.667	0.618	0.583	0.796	0.521
TMEM59+SCGB3A2+B3GNT8 / KIF4A+TFAP2A+ANLN	2493	0.6975	0.6616	0.6664	0.6463	0.5939	0.6975	0.6975	0.65314	0.675167	p=1.4e-06 CI 0.6256-0.7694	p=7.9e-06 CI 0.5951-0.7282	p=4.8e-06 CI 0.5975-0.7353	p=0.0017 CI 0.5545-0.738	p=0.19 CI 0.4025-0.7853	1.44261e-06	7.88744e-06	4.80895e-06	0.0016671	0.186014	1.44261e-06	0.0375391	0.6256-0.7694	0.5951-0.7282	0.5975-0.7353	0.5545-0.738	0.4025-0.7853	0.659	0.629	0.639	0.6	0.393	0.658	0.628	0.64	0.651	0.875	0.667	0.632	0.638	0.586	0.37
SCGB3A2+B3GNT8 / TFAP2A+ANLN	554	0.6975	0.6587	0.6553	0.6405	0.5735	0.6975	0.6975	0.6451	0.6705	p=1.4e-06 CI 0.626-0.7691	p=1.1e-05 CI 0.5924-0.7251	p=1.8e-05 CI 0.5857-0.7249	p=0.0024 CI 0.5476-0.7334	p=0.24 CI 0.3662-0.7807	1.43399e-06	1.11673e-05	1.80453e-05	0.00240761	0.242739	1.43399e-06	0.0490354	0.626-0.7691	0.5924-0.7251	0.5857-0.7249	0.5476-0.7334	0.3662-0.7807	0.667	0.569	0.639	0.635	0.63	0.669	0.527	0.604	0.628	0.625	0.648	0.724	0.669	0.637	0.63
TMEM59+CYP4B1+CYP2B7P / DEPDC1+TFAP2A+MYBL2	2583	0.6974	0.6577	0.6565	0.6432	0.7735	0.7735	0.6974	0.68566	0.670533	p=1.5e-06 CI 0.6226-0.7721	p=1.3e-05 CI 0.5902-0.7251	p=1.6e-05 CI 0.5865-0.7265	p=0.002 CI 0.548-0.7383	p=0.0046 CI 0.6544-0.8926	1.46001e-06	1.27127e-05	1.56866e-05	0.0020351	0.00458354	1.46001e-06	0.0013297	0.6226-0.7721	0.5902-0.7251	0.5865-0.7265	0.548-0.7383	0.6544-0.8926	0.737	0.72	0.634	0.7	0.572	0.765	0.791	0.658	0.465	1	0.556	0.461	0.614	0.764	0.552
CYP4B1+B3GNT8+CYP2B7P / DEPDC1+RRM2+TFAP2A	2997	0.6974	0.6602	0.6582	0.651	0.7606	0.7606	0.6974	0.68548	0.671933	p=1.5e-06 CI 0.6209-0.774	p=9.4e-06 CI 0.5922-0.7282	p=1.3e-05 CI 0.5887-0.7276	p=0.0012 CI 0.5603-0.7417	p=0.0065 CI 0.6415-0.8797	1.45129e-06	9.36517e-06	1.29581e-05	0.00122164	0.00651624	1.45129e-06	0.00155233	0.6209-0.774	0.5922-0.7282	0.5887-0.7276	0.5603-0.7417	0.6415-0.8797	0.822	0.629	0.639	0.575	0.572	0.88	0.628	0.694	0.721	1	0.444	0.632	0.591	0.535	0.552
FAM189A2+CACNA2D2+TMEM59+CYP4B1 / RRM2+TFAP2A+MYBL2+ANLN	3269	0.6974	0.6684	0.673	0.6766	0.7561	0.7561	0.6974	0.6943	0.6796	p=1.5e-06 CI 0.6209-0.7739	p=3.4e-06 CI 0.6002-0.7366	p=2.1e-06 CI 0.6044-0.7415	p=2e-04 CI 0.5867-0.7666	p=0.0074 CI 0.6224-0.8897	1.46001e-06	3.43349e-06	2.10129e-06	0.000196498	0.00735357	1.46001e-06	0.00151141	0.6209-0.7739	0.6002-0.7366	0.6044-0.7415	0.5867-0.7666	0.6224-0.8897	0.732	0.68	0.63	0.645	0.642	0.756	0.718	0.676	0.674	0.875	0.574	0.539	0.591	0.637	0.63
FAM189A2+TMEM59+CYP4B1+B3GNT8 / DEPDC1+RRM2+KIF4A+ANLN	3963	0.6974	0.6635	0.6716	0.6676	0.7561	0.7561	0.6974	0.69124	0.6775	p=1.5e-06 CI 0.6213-0.7735	p=6.3e-06 CI 0.5948-0.7321	p=2.5e-06 CI 0.6028-0.7403	p=0.00039 CI 0.5773-0.7579	p=0.0074 CI 0.6006-0.9115	1.46001e-06	6.33291e-06	2.51708e-06	0.000385023	0.00735357	1.46001e-06	0.00154978	0.6213-0.7735	0.5948-0.7321	0.6028-0.7403	0.5773-0.7579	0.6006-0.9115	0.72	0.584	0.639	0.55	0.457	0.739	0.542	0.766	0.791	1	0.593	0.737	0.528	0.484	0.43
FAM189A2+CYP4B1+B3GNT8+CYP2B7P / RRM2+TFAP2A+MYBL2+ANLN	4304	0.6974	0.6639	0.6687	0.6535	0.7492	0.7492	0.6974	0.68654	0.676667	p=1.5e-06 CI 0.6215-0.7733	p=6e-06 CI 0.596-0.7318	p=3.6e-06 CI 0.5998-0.7375	p=0.001 CI 0.5619-0.7452	p=0.0088 CI 0.6137-0.8847	1.45129e-06	5.97523e-06	3.62895e-06	0.00103211	0.00878738	1.45129e-06	0.00196611	0.6215-0.7733	0.596-0.7318	0.5998-0.7375	0.5619-0.7452	0.6137-0.8847	0.555	0.558	0.634	0.575	0.549	0.521	0.513	0.757	0.721	1	0.778	0.724	0.528	0.535	0.527
CYP4B1+HLF+B3GNT8+CYP2B7P / DEPDC1+RRM2+TFAP2A+ANLN	6215	0.6974	0.6642	0.6699	0.6543	0.7402	0.7402	0.6974	0.6852	0.677167	p=1.5e-06 CI 0.6209-0.7739	p=5.8e-06 CI 0.5963-0.732	p=3.1e-06 CI 0.6011-0.7386	p=0.00098 CI 0.5634-0.7451	p=0.011 CI 0.6127-0.8676	1.45129e-06	5.8037e-06	3.12037e-06	0.000981735	0.0110769	1.45129e-06	0.00241381	0.6209-0.7739	0.5963-0.732	0.6011-0.7386	0.5634-0.7451	0.6127-0.8676	0.793	0.62	0.634	0.59	0.578	0.843	0.614	0.739	0.674	1	0.463	0.645	0.543	0.567	0.558
FAM189A2+TMEM59+HLF+CYP2B7P / RRM2+KIF4A+TFAP2A+ANLN	4032	0.6974	0.6731	0.6832	0.6515	0.7265	0.7265	0.6974	0.68634	0.684567	p=1.5e-06 CI 0.622-0.7727	p=1.9e-06 CI 0.6047-0.7415	p=5.5e-07 CI 0.6153-0.7511	p=0.0012 CI 0.5606-0.7424	p=0.015 CI 0.5832-0.8699	1.46001e-06	1.88754e-06	5.49951e-07	0.00118603	0.015479	5.49951e-07	0.00333379	0.622-0.7727	0.6047-0.7415	0.6153-0.7511	0.5606-0.7424	0.5832-0.8699	0.766	0.657	0.655	0.49	0.462	0.807	0.675	0.586	0.837	1	0.5	0.592	0.717	0.395	0.436
FAM189A2+HLF / KIF4A+TFAP2A	145	0.6907	0.688	0.6974	0.6577	0.7189	0.7189	0.6974	0.69054	0.692033	p=3.1e-06 CI 0.6134-0.7681	p=2.6e-07 CI 0.6202-0.7557	p=7.6e-08 CI 0.6304-0.7644	p=0.00078 CI 0.5683-0.747	p=0.019 CI 0.5952-0.8427	3.10612e-06	2.57585e-07	7.59192e-08	0.000777817	0.0185197	7.59192e-08	0.00386018	0.6134-0.7681	0.6202-0.7557	0.6304-0.7644	0.5683-0.747	0.5952-0.8427	0.749	0.731	0.672	0.545	0.734	0.776	0.78	0.55	0.767	0.75	0.574	0.553	0.78	0.484	0.733
TMEM59+HLF+B3GNT8+CYP2B7P / DEPDC1+KIF4A+TFAP2A+ANLN	6008	0.6974	0.6684	0.6728	0.6364	0.6773	0.6974	0.6974	0.67046	0.679533	p=1.5e-06 CI 0.6217-0.7731	p=3.4e-06 CI 0.6003-0.7365	p=2.1e-06 CI 0.6044-0.7413	p=0.0031 CI 0.5458-0.7269	p=0.046 CI 0.527-0.8276	1.45129e-06	3.43349e-06	2.13971e-06	0.00311073	0.0457267	1.45129e-06	0.00976889	0.6217-0.7731	0.6003-0.7365	0.6044-0.7413	0.5458-0.7269	0.527-0.8276	0.749	0.688	0.647	0.56	0.462	0.782	0.722	0.712	0.698	1	0.537	0.566	0.591	0.522	0.436
FAM189A2+B3GNT8+CYP2B7P+SFTPB / RRM2+KIF4A+TFAP2A+ANLN	4392	0.6974	0.6676	0.664	0.6481	0.6765	0.6974	0.6974	0.67072	0.676333	p=1.5e-06 CI 0.6196-0.7752	p=3.8e-06 CI 0.5984-0.7367	p=6.5e-06 CI 0.5952-0.7328	p=0.0015 CI 0.5589-0.7372	p=0.046 CI 0.5084-0.8446	1.45129e-06	3.79919e-06	6.46095e-06	0.00148511	0.046425	1.45129e-06	0.00958436	0.6196-0.7752	0.5984-0.7367	0.5952-0.7328	0.5589-0.7372	0.5084-0.8446	0.686	0.66	0.643	0.635	0.578	0.695	0.679	0.721	0.628	0.75	0.63	0.592	0.575	0.637	0.57
TMEM59+SCGB3A2+CYP2B7P+SFTPB / DEPDC1+KIF4A+TFAP2A+ANLN	5903	0.6974	0.6542	0.6455	0.639	0.6636	0.6974	0.6974	0.65994	0.6657	p=1.5e-06 CI 0.6225-0.7722	p=1.9e-05 CI 0.5855-0.7228	p=5.4e-05 CI 0.5755-0.7156	p=0.0026 CI 0.5466-0.7314	p=0.06 CI 0.4976-0.8297	1.46001e-06	1.90792e-05	5.42528e-05	0.00264026	0.0596554	1.46001e-06	0.0124741	0.6225-0.7722	0.5855-0.7228	0.5755-0.7156	0.5466-0.7314	0.4976-0.8297	0.669	0.513	0.626	0.565	0.595	0.672	0.426	0.622	0.744	0.875	0.648	0.829	0.63	0.516	0.582
FAM189A2+B3GNT8+SFTPB / TFAP2A+MYBL2+ANLN	1435	0.6974	0.6734	0.6692	0.6481	0.6326	0.6974	0.6974	0.66414	0.68	p=1.5e-06 CI 0.6215-0.7733	p=1.8e-06 CI 0.6058-0.741	p=3.4e-06 CI 0.6007-0.7378	p=0.0015 CI 0.5584-0.7377	p=0.1 CI 0.4572-0.808	1.46001e-06	1.80832e-06	3.38046e-06	0.00148511	0.103597	1.46001e-06	0.0210178	0.6215-0.7733	0.6058-0.741	0.6007-0.7378	0.5584-0.7377	0.4572-0.808	0.776	0.589	0.643	0.575	0.538	0.824	0.552	0.604	0.721	0.75	0.463	0.724	0.677	0.535	0.527
TMEM59+B3GNT8+SFTPB / RRM2+TFAP2A+ANLN	2710	0.6974	0.6752	0.6788	0.6596	0.6076	0.6974	0.6974	0.66372	0.6838	p=1.5e-06 CI 0.6221-0.7727	p=1.4e-06 CI 0.6081-0.7424	p=9.9e-07 CI 0.6108-0.7468	p=0.00068 CI 0.5718-0.7474	p=0.15 CI 0.427-0.7882	1.46001e-06	1.43089e-06	9.88028e-07	0.000680589	0.153204	9.88028e-07	0.0307777	0.6221-0.7727	0.6081-0.7424	0.6108-0.7468	0.5718-0.7474	0.427-0.7882	0.713	0.586	0.66	0.62	0.514	0.737	0.545	0.658	0.698	0.75	0.556	0.737	0.661	0.599	0.503
TMEM59+CYP4B1+CYP2B7P / RRM2+KIF4A+TFAP2A	2586	0.6973	0.6611	0.6696	0.6606	0.7902	0.7902	0.6973	0.69576	0.676	p=1.5e-06 CI 0.622-0.7726	p=8.4e-06 CI 0.5931-0.7291	p=3.2e-06 CI 0.6003-0.7389	p=0.00063 CI 0.5678-0.7535	p=0.0028 CI 0.6816-0.8987	1.4776e-06	8.44968e-06	3.23351e-06	0.000633005	0.00284807	1.4776e-06	0.000698846	0.622-0.7726	0.5931-0.7291	0.6003-0.7389	0.5678-0.7535	0.6816-0.8987	0.657	0.618	0.651	0.59	0.578	0.655	0.606	0.694	0.721	1	0.667	0.658	0.614	0.554	0.558
CYP4B1+CYP2B7P+SFTPB / DEPDC1+RRM2+ANLN	3039	0.6973	0.6513	0.6445	0.6556	0.775	0.775	0.6973	0.68474	0.664367	p=1.5e-06 CI 0.6209-0.7737	p=2.7e-05 CI 0.5827-0.7199	p=6e-05 CI 0.5743-0.7148	p=9e-04 CI 0.5636-0.7476	p=0.0044 CI 0.6448-0.9052	1.46878e-06	2.66175e-05	6.0444e-05	0.000896711	0.00439371	1.46878e-06	0.00107579	0.6209-0.7737	0.5827-0.7199	0.5743-0.7148	0.5636-0.7476	0.6448-0.9052	0.645	0.623	0.622	0.59	0.578	0.636	0.621	0.658	0.698	1	0.704	0.632	0.591	0.561	0.558
CACNA2D2+CYP4B1+B3GNT8+CYP2B7P / RRM2+KIF4A+TFAP2A+ANLN	5142	0.6973	0.6623	0.6667	0.6629	0.7432	0.7432	0.6973	0.68648	0.675433	p=1.5e-06 CI 0.6194-0.7752	p=7.3e-06 CI 0.5935-0.731	p=4.6e-06 CI 0.5978-0.7355	p=0.00054 CI 0.5729-0.7528	p=0.01 CI 0.6084-0.878	1.46878e-06	7.31865e-06	4.64355e-06	0.000541204	0.0102619	1.46878e-06	0.00216331	0.6194-0.7752	0.5935-0.731	0.5978-0.7355	0.5729-0.7528	0.6084-0.878	0.769	0.555	0.63	0.495	0.532	0.804	0.498	0.73	0.884	1	0.537	0.763	0.543	0.389	0.509
CYP4B1+HLF+CYP2B7P+SFTPB / DEPDC1+TFAP2A+MYBL2+ANLN	6250	0.6973	0.6628	0.6606	0.6528	0.7432	0.7432	0.6973	0.68334	0.673567	p=1.5e-06 CI 0.6225-0.7721	p=6.9e-06 CI 0.5958-0.7297	p=9.7e-06 CI 0.591-0.7301	p=0.0011 CI 0.5599-0.7457	p=0.01 CI 0.6118-0.8745	1.46878e-06	6.86813e-06	9.73709e-06	0.00108484	0.0102619	1.46878e-06	0.00227296	0.6225-0.7721	0.5958-0.7297	0.591-0.7301	0.5599-0.7457	0.6118-0.8745	0.713	0.646	0.647	0.735	0.532	0.734	0.664	0.432	0.465	1	0.574	0.579	0.835	0.809	0.509
TMEM59+CYP4B1+SFTPB / DEPDC1+TFAP2A+MYBL2	2603	0.6973	0.6639	0.6595	0.6648	0.7379	0.7379	0.6973	0.68468	0.673567	p=1.5e-06 CI 0.6228-0.7718	p=6e-06 CI 0.5976-0.7303	p=1.1e-05 CI 0.5899-0.7291	p=0.00047 CI 0.5743-0.7553	p=0.012 CI 0.6031-0.8726	1.46878e-06	5.97523e-06	1.10508e-05	0.000471772	0.0117246	1.46878e-06	0.00244298	0.6228-0.7718	0.5976-0.7303	0.5899-0.7291	0.5743-0.7553	0.6031-0.8726	0.703	0.68	0.626	0.755	0.624	0.714	0.711	0.73	0.442	0.875	0.63	0.566	0.535	0.841	0.612
FAM189A2+CACNA2D2+TMEM59+SFTPB / DEPDC1+RRM2+TFAP2A+ANLN	3320	0.6973	0.67	0.6658	0.6667	0.6962	0.6973	0.6973	0.6792	0.6777	p=1.5e-06 CI 0.6187-0.7758	p=2.8e-06 CI 0.6006-0.7393	p=5.2e-06 CI 0.5972-0.7345	p=0.00041 CI 0.5778-0.7556	p=0.031 CI 0.5192-0.8732	1.4776e-06	2.81744e-06	5.1568e-06	0.000410671	0.0308473	1.4776e-06	0.00625348	0.6187-0.7758	0.6006-0.7393	0.5972-0.7345	0.5778-0.7556	0.5192-0.8732	0.732	0.66	0.626	0.54	0.642	0.754	0.679	0.748	0.837	0.75	0.593	0.592	0.52	0.459	0.636
FAM189A2+HLF+B3GNT8+SFTPB / DEPDC1+KIF4A+TFAP2A+ANLN	4358	0.6973	0.6741	0.674	0.6577	0.678	0.6973	0.6973	0.67622	0.6818	p=1.5e-06 CI 0.6203-0.7743	p=1.6e-06 CI 0.6059-0.7424	p=1.9e-06 CI 0.6059-0.7421	p=0.00078 CI 0.5695-0.7459	p=0.045 CI 0.5228-0.8332	1.46878e-06	1.64914e-06	1.85031e-06	0.000777817	0.0450369	1.46878e-06	0.00916394	0.6203-0.7743	0.6059-0.7424	0.6059-0.7421	0.5695-0.7459	0.5228-0.8332	0.754	0.558	0.639	0.455	0.428	0.787	0.502	0.73	0.93	1	0.537	0.763	0.559	0.325	0.4
FAM189A2+HLF+B3GNT8 / DEPDC1+TFAP2A+ANLN	1344	0.6973	0.6789	0.6874	0.6518	0.675	0.6973	0.6973	0.67808	0.687867	p=1.5e-06 CI 0.62-0.7745	p=8.8e-07 CI 0.6108-0.7471	p=3.1e-07 CI 0.6204-0.7544	p=0.0012 CI 0.5629-0.7406	p=0.048 CI 0.5266-0.8234	1.4776e-06	8.78763e-07	3.1107e-07	0.00116283	0.0478472	3.1107e-07	0.00980253	0.62-0.7745	0.6108-0.7471	0.6204-0.7544	0.5629-0.7406	0.5266-0.8234	0.745	0.731	0.639	0.515	0.428	0.773	0.798	0.829	0.86	1	0.556	0.487	0.472	0.42	0.4
CACNA2D2+B3GNT8+CYP2B7P / KIF4A+TFAP2A+ANLN	1973	0.6973	0.6632	0.6619	0.6455	0.6697	0.6973	0.6973	0.66752	0.674133	p=1.5e-06 CI 0.6193-0.7753	p=6.6e-06 CI 0.5942-0.7321	p=8.3e-06 CI 0.5928-0.731	p=0.0017 CI 0.5556-0.7355	p=0.053 CI 0.5107-0.8287	1.46878e-06	6.55722e-06	8.28565e-06	0.00174875	0.0531014	1.46878e-06	0.0109733	0.6193-0.7753	0.5942-0.7321	0.5928-0.731	0.5556-0.7355	0.5107-0.8287	0.781	0.578	0.639	0.665	0.376	0.821	0.542	0.55	0.558	1	0.519	0.711	0.717	0.694	0.345
FAM189A2+B3GNT8+SFTPB / DEPDC1+KIF4A+TFAP2A	1420	0.6973	0.6725	0.6608	0.6464	0.653	0.6973	0.6973	0.666	0.676867	p=1.5e-06 CI 0.6195-0.7752	p=2e-06 CI 0.604-0.741	p=9.5e-06 CI 0.5919-0.7296	p=0.0017 CI 0.558-0.7349	p=0.073 CI 0.4823-0.8238	1.46878e-06	2.03116e-06	9.49283e-06	0.00165119	0.0726302	1.46878e-06	0.0148589	0.6195-0.7752	0.604-0.741	0.5919-0.7296	0.558-0.7349	0.4823-0.8238	0.708	0.654	0.643	0.57	0.566	0.725	0.671	0.73	0.744	0.75	0.593	0.592	0.567	0.522	0.558
TMEM59+CYP4B1 / RRM2+TFAP2A	442	0.6972	0.6732	0.6847	0.6916	0.8152	0.8152	0.6972	0.71238	0.685033	p=1.5e-06 CI 0.6225-0.7719	p=1.9e-06 CI 0.6079-0.7386	p=4.5e-07 CI 0.6165-0.7528	p=6e-05 CI 0.6014-0.7818	p=0.0013 CI 0.7155-0.9148	1.48648e-06	1.85319e-06	4.49614e-07	6.02529e-05	0.0013353	4.49614e-07	0.000279869	0.6225-0.7719	0.6079-0.7386	0.6165-0.7528	0.6014-0.7818	0.7155-0.9148	0.759	0.623	0.655	0.68	0.705	0.796	0.614	0.685	0.651	0.875	0.519	0.658	0.63	0.688	0.697
FAM189A2+CYP4B1+B3GNT8+CYP2B7P / DEPDC1+RRM2+KIF4A+TFAP2A	4291	0.6972	0.6635	0.665	0.6543	0.7644	0.7644	0.6972	0.68888	0.675233	p=1.5e-06 CI 0.6201-0.7742	p=6.3e-06 CI 0.5948-0.7321	p=5.7e-06 CI 0.5961-0.734	p=0.00098 CI 0.5638-0.7448	p=0.0059 CI 0.6335-0.8953	1.4954e-06	6.33291e-06	5.67452e-06	0.000981735	0.00588408	1.4954e-06	0.00137586	0.6201-0.7742	0.5948-0.7321	0.5961-0.734	0.5638-0.7448	0.6335-0.8953	0.762	0.632	0.622	0.57	0.549	0.798	0.639	0.766	0.721	1	0.519	0.605	0.496	0.529	0.527
CYP4B1+B3GNT8 / KIF4A+ANLN	612	0.6972	0.6601	0.6692	0.6701	0.7568	0.7568	0.6972	0.69068	0.6755	p=1.5e-06 CI 0.6202-0.7741	p=9.5e-06 CI 0.5921-0.7281	p=3.4e-06 CI 0.6003-0.7381	p=0.00032 CI 0.5811-0.7591	p=0.0072 CI 0.6115-0.9022	1.4954e-06	9.52665e-06	3.38046e-06	0.000320204	0.00720775	1.4954e-06	0.00150847	0.6202-0.7741	0.5921-0.7281	0.6003-0.7381	0.5811-0.7591	0.6115-0.9022	0.771	0.592	0.63	0.495	0.607	0.807	0.567	0.811	0.907	0.875	0.537	0.684	0.472	0.382	0.594
FAM189A2+CYP4B1+HLF+B3GNT8 / RRM2+KIF4A+TFAP2A+ANLN	4257	0.6972	0.6757	0.6921	0.6755	0.75	0.75	0.6972	0.6981	0.688333	p=1.5e-06 CI 0.6205-0.7739	p=1.4e-06 CI 0.608-0.7433	p=1.6e-07 CI 0.625-0.7593	p=0.00021 CI 0.5872-0.7637	p=0.0086 CI 0.6193-0.8807	1.4954e-06	1.35327e-06	1.60518e-07	0.000214999	0.0086168	1.60518e-07	0.00176696	0.6205-0.7739	0.608-0.7433	0.625-0.7593	0.5872-0.7637	0.6193-0.8807	0.788	0.666	0.655	0.53	0.584	0.832	0.686	0.685	0.837	1	0.5	0.592	0.63	0.446	0.564
FAM189A2+TMEM59+SCGB3A2+CYP4B1 / KIF4A+TFAP2A+MYBL2+ANLN	3885	0.6972	0.6592	0.6628	0.6618	0.7356	0.7356	0.6972	0.68332	0.673067	p=1.5e-06 CI 0.6237-0.7707	p=1.1e-05 CI 0.5919-0.7265	p=7.5e-06 CI 0.5932-0.7323	p=0.00058 CI 0.5691-0.7545	p=0.012 CI 0.5979-0.8733	1.48648e-06	1.06127e-05	7.47783e-06	0.000582393	0.0124049	1.48648e-06	0.00260138	0.6237-0.7707	0.5919-0.7265	0.5932-0.7323	0.5691-0.7545	0.5979-0.8733	0.764	0.725	0.639	0.66	0.59	0.793	0.791	0.658	0.605	0.875	0.574	0.487	0.622	0.675	0.576
SCGB3A2+CYP4B1+B3GNT8+CYP2B7P / RRM2+KIF4A+TFAP2A+ANLN	6117	0.6972	0.6541	0.6545	0.6515	0.7227	0.7227	0.6972	0.676	0.6686	p=1.5e-06 CI 0.6223-0.7721	p=1.9e-05 CI 0.586-0.7222	p=2e-05 CI 0.5847-0.7243	p=0.0012 CI 0.5593-0.7436	p=0.017 CI 0.5901-0.8553	1.48648e-06	1.91845e-05	1.9747e-05	0.00118603	0.0169411	1.48648e-06	0.00363351	0.6223-0.7721	0.586-0.7222	0.5847-0.7243	0.5593-0.7436	0.5901-0.8553	0.693	0.691	0.63	0.595	0.607	0.703	0.747	0.667	0.698	0.875	0.63	0.487	0.598	0.567	0.594
FAM189A2+TMEM59+CYP2B7P+SFTPB / DEPDC1+RRM2+KIF4A+TFAP2A	4081	0.6972	0.6648	0.6594	0.6448	0.7091	0.7091	0.6972	0.67506	0.6738	p=1.5e-06 CI 0.6196-0.7747	p=5.4e-06 CI 0.5953-0.7343	p=1.1e-05 CI 0.5902-0.7285	p=0.0018 CI 0.5541-0.7355	p=0.023 CI 0.5437-0.8745	1.4954e-06	5.37945e-06	1.12383e-05	0.00183403	0.0232204	1.4954e-06	0.00501452	0.6196-0.7747	0.5953-0.7343	0.5902-0.7285	0.5541-0.7355	0.5437-0.8745	0.703	0.671	0.63	0.62	0.746	0.714	0.697	0.757	0.651	0.625	0.63	0.579	0.52	0.611	0.752
FAM189A2+TMEM59+SCGB3A2+CYP2B7P / RRM2+KIF4A+TFAP2A+ANLN	3927	0.6972	0.6583	0.6585	0.6476	0.7045	0.7045	0.6972	0.67322	0.671333	p=1.5e-06 CI 0.6227-0.7716	p=1.2e-05 CI 0.5896-0.727	p=1.2e-05 CI 0.589-0.7281	p=0.0015 CI 0.5548-0.7404	p=0.026 CI 0.5503-0.8588	1.4954e-06	1.18159e-05	1.24279e-05	0.00152882	0.0257078	1.4954e-06	0.00545247	0.6227-0.7716	0.5896-0.727	0.589-0.7281	0.5548-0.7404	0.5503-0.8588	0.769	0.629	0.626	0.57	0.636	0.81	0.632	0.667	0.721	0.875	0.5	0.618	0.591	0.529	0.624
FAM189A2+SFTPB / KIF4A+ANLN	192	0.6972	0.6636	0.6592	0.6651	0.703	0.703	0.6972	0.67762	0.673333	p=1.5e-06 CI 0.6186-0.7759	p=6.2e-06 CI 0.5939-0.7333	p=1.1e-05 CI 0.5901-0.7284	p=0.00046 CI 0.5752-0.755	p=0.027 CI 0.5153-0.8908	1.48648e-06	6.22351e-06	1.14287e-05	0.000461854	0.0265849	1.48648e-06	0.00541319	0.6186-0.7759	0.5939-0.7333	0.5901-0.7284	0.5752-0.755	0.5153-0.8908	0.676	0.629	0.634	0.58	0.798	0.681	0.625	0.694	0.744	0.625	0.648	0.645	0.583	0.535	0.806
CACNA2D2+CYP2B7P+SFTPB / DEPDC1+TFAP2A+ANLN	2004	0.6972	0.6602	0.6474	0.6483	0.6932	0.6972	0.6972	0.66926	0.668267	p=1.5e-06 CI 0.6196-0.7748	p=9.4e-06 CI 0.5912-0.7291	p=4.4e-05 CI 0.5775-0.7172	p=0.0015 CI 0.5572-0.7395	p=0.033 CI 0.5351-0.8512	1.4954e-06	9.4187e-06	4.43097e-05	0.0014566	0.0329155	1.4954e-06	0.00688547	0.6196-0.7748	0.5912-0.7291	0.5775-0.7172	0.5572-0.7395	0.5351-0.8512	0.723	0.533	0.618	0.535	0.52	0.742	0.458	0.748	0.791	0.875	0.593	0.803	0.504	0.465	0.503
FAM189A2+TMEM59+CYP2B7P+SFTPB / DEPDC1+KIF4A+TFAP2A+MYBL2	4087	0.6972	0.6634	0.6567	0.6364	0.6932	0.6972	0.6972	0.66938	0.672433	p=1.5e-06 CI 0.6207-0.7737	p=6.4e-06 CI 0.5943-0.7324	p=1.5e-05 CI 0.5874-0.7261	p=0.0031 CI 0.5444-0.7283	p=0.033 CI 0.5247-0.8617	1.4954e-06	6.40685e-06	1.5302e-05	0.00311073	0.0329155	1.4954e-06	0.00720989	0.6207-0.7737	0.5943-0.7324	0.5874-0.7261	0.5444-0.7283	0.5247-0.8617	0.72	0.677	0.63	0.555	0.52	0.739	0.708	0.757	0.721	0.875	0.593	0.566	0.52	0.51	0.503
CYP4B1 / TFAP2A	34	0.6971	0.6765	0.6776	0.6825	0.8447	0.8447	0.6971	0.71568	0.683733	p=1.5e-06 CI 0.621-0.7732	p=1.2e-06 CI 0.6117-0.7412	p=1.2e-06 CI 0.6087-0.7464	p=0.00013 CI 0.59-0.775	p=0.00051 CI 0.7651-0.9243	1.50888e-06	1.21754e-06	1.16291e-06	0.000125025	0.000509535	1.16291e-06	0.00012769	0.621-0.7732	0.6117-0.7412	0.6087-0.7464	0.59-0.775	0.7651-0.9243	0.747	0.705	0.643	0.69	0.711	0.77	0.758	0.748	0.628	1	0.593	0.513	0.551	0.707	0.697
FAM189A2+CYP4B1+CYP2B7P / DEPDC1+RRM2+ANLN	1299	0.6971	0.6549	0.6526	0.654	0.8197	0.8197	0.6971	0.69566	0.6682	p=1.5e-06 CI 0.6202-0.774	p=1.8e-05 CI 0.5855-0.7243	p=2.5e-05 CI 0.5826-0.7227	p=0.001 CI 0.5603-0.7476	p=0.0012 CI 0.7026-0.9368	1.50438e-06	1.75639e-05	2.45927e-05	0.00100161	0.00115693	1.50438e-06	0.000440439	0.6202-0.774	0.5855-0.7243	0.5826-0.7227	0.5603-0.7476	0.7026-0.9368	0.645	0.623	0.634	0.585	0.578	0.639	0.617	0.694	0.721	1	0.685	0.645	0.583	0.548	0.558
FAM189A2+CFAP221+CYP4B1 / KIF4A+TFAP2A+ANLN	953	0.6971	0.67	0.678	0.6563	0.8038	0.8038	0.6971	0.70104	0.6817	p=1.5e-06 CI 0.6218-0.7724	p=2.8e-06 CI 0.6032-0.7368	p=1.1e-06 CI 0.6097-0.7464	p=0.00085 CI 0.5627-0.75	p=0.0019 CI 0.6882-0.9194	1.5134e-06	2.80054e-06	1.09475e-06	0.000852454	0.00189648	1.09475e-06	0.000550868	0.6218-0.7724	0.6032-0.7368	0.6097-0.7464	0.5627-0.75	0.6882-0.9194	0.732	0.725	0.655	0.725	0.613	0.754	0.794	0.468	0.442	1	0.593	0.474	0.819	0.803	0.594
FAM189A2+TMEM59+CYP4B1+SFTPB / DEPDC1+RRM2+TFAP2A+MYBL2	3994	0.6971	0.6662	0.664	0.6685	0.7508	0.7508	0.6971	0.68932	0.675767	p=1.5e-06 CI 0.6214-0.7727	p=4.5e-06 CI 0.5987-0.7336	p=6.4e-06 CI 0.5948-0.7333	p=0.00036 CI 0.5788-0.7581	p=0.0084 CI 0.6145-0.887	1.5134e-06	4.53719e-06	6.40544e-06	0.000360869	0.00844913	1.5134e-06	0.00176449	0.6214-0.7727	0.5987-0.7336	0.5948-0.7333	0.5788-0.7581	0.6145-0.887	0.723	0.72	0.63	0.56	0.607	0.745	0.787	0.712	0.767	0.875	0.574	0.474	0.559	0.503	0.594
FAM189A2+CACNA2D2+CYP4B1+SFTPB / KIF4A+TFAP2A+MYBL2+ANLN	3465	0.6971	0.6645	0.6617	0.6707	0.7341	0.7341	0.6971	0.68562	0.674433	p=1.5e-06 CI 0.6198-0.7743	p=5.6e-06 CI 0.5963-0.7327	p=8.5e-06 CI 0.5925-0.7309	p=0.00031 CI 0.581-0.7604	p=0.013 CI 0.5907-0.8775	1.5134e-06	5.57144e-06	8.50024e-06	0.000306505	0.0128772	1.5134e-06	0.00263987	0.6198-0.7743	0.5963-0.7327	0.5925-0.7309	0.581-0.7604	0.5907-0.8775	0.674	0.654	0.634	0.595	0.595	0.678	0.671	0.712	0.721	0.875	0.648	0.592	0.567	0.561	0.582
FAM189A2+TMEM59+SFTPB / DEPDC1+RRM2+ANLN	1139	0.6971	0.6632	0.6606	0.6657	0.7061	0.7061	0.6971	0.67854	0.673633	p=1.5e-06 CI 0.6192-0.775	p=6.5e-06 CI 0.5936-0.7328	p=9.7e-06 CI 0.5915-0.7298	p=0.00044 CI 0.5762-0.7552	p=0.025 CI 0.5163-0.8958	1.50438e-06	6.51932e-06	9.65501e-06	0.000442594	0.024855	1.50438e-06	0.00506305	0.6192-0.775	0.5936-0.7328	0.5915-0.7298	0.5762-0.7552	0.5163-0.8958	0.659	0.629	0.63	0.535	0.786	0.655	0.621	0.775	0.814	0.625	0.685	0.658	0.504	0.459	0.794
FAM189A2+CACNA2D2+SFTPB / KIF4A+TFAP2A+ANLN	893	0.6971	0.6711	0.6635	0.6632	0.6864	0.6971	0.6971	0.67626	0.677233	p=1.5e-06 CI 0.6184-0.7758	p=2.4e-06 CI 0.602-0.7402	p=6.9e-06 CI 0.5947-0.7323	p=0.00053 CI 0.5734-0.7529	p=0.038 CI 0.5107-0.862	1.50438e-06	2.43745e-06	6.86257e-06	0.00052994	0.0379887	1.50438e-06	0.00770589	0.6184-0.7758	0.602-0.7402	0.5947-0.7323	0.5734-0.7529	0.5107-0.862	0.735	0.66	0.639	0.61	0.497	0.756	0.675	0.649	0.698	0.875	0.593	0.605	0.63	0.586	0.479
HLF+B3GNT8+CYP2B7P+SFTPB / DEPDC1+KIF4A+TFAP2A+ANLN	6278	0.6971	0.6662	0.6628	0.6421	0.6727	0.6971	0.6971	0.66818	0.675367	p=1.5e-06 CI 0.6207-0.7735	p=4.5e-06 CI 0.5981-0.7343	p=7.5e-06 CI 0.5938-0.7318	p=0.0022 CI 0.5523-0.7319	p=0.05 CI 0.5205-0.825	1.50438e-06	4.53719e-06	7.47783e-06	0.00217326	0.0500456	1.50438e-06	0.0104465	0.6207-0.7735	0.5981-0.7343	0.5938-0.7318	0.5523-0.7319	0.5205-0.825	0.533	0.55	0.63	0.685	0.428	0.49	0.484	0.712	0.535	1	0.815	0.789	0.559	0.726	0.4
FAM189A2+HLF+B3GNT8 / KIF4A+TFAP2A+ANLN	1353	0.6958	0.6829	0.6971	0.6592	0.6697	0.6971	0.6971	0.68094	0.691933	p=1.7e-06 CI 0.619-0.7726	p=5.2e-07 CI 0.6153-0.7505	p=7.9e-08 CI 0.6306-0.7636	p=7e-04 CI 0.5711-0.7472	p=0.053 CI 0.5212-0.8181	1.74633e-06	5.17674e-07	7.90931e-08	0.000701976	0.0531014	7.90931e-08	0.0107611	0.619-0.7726	0.6153-0.7505	0.6306-0.7636	0.5711-0.7472	0.5212-0.8181	0.769	0.734	0.639	0.52	0.451	0.804	0.798	0.82	0.86	1	0.537	0.5	0.48	0.427	0.424
FAM189A2+TMEM59+CYP4B1 / RRM2+KIF4A+ANLN	1068	0.697	0.666	0.6771	0.68	0.8038	0.8038	0.697	0.70478	0.680033	p=1.5e-06 CI 0.6214-0.7726	p=4.6e-06 CI 0.5977-0.7342	p=1.2e-06 CI 0.6084-0.7458	p=0.00015 CI 0.5894-0.7707	p=0.0019 CI 0.6741-0.9335	1.53162e-06	4.64537e-06	1.23516e-06	0.000151255	0.00189648	1.23516e-06	0.000411029	0.6214-0.7726	0.5977-0.7342	0.6084-0.7458	0.5894-0.7707	0.6741-0.9335	0.703	0.62	0.664	0.605	0.538	0.714	0.606	0.667	0.744	1	0.63	0.671	0.661	0.567	0.515
FAM189A2+CFAP221+CYP4B1+SFTPB / DEPDC1+RRM2+TFAP2A+ANLN	3770	0.697	0.6643	0.6629	0.6595	0.7765	0.7765	0.697	0.69204	0.674733	p=1.5e-06 CI 0.6211-0.7729	p=5.7e-06 CI 0.597-0.7316	p=7.4e-06 CI 0.5938-0.732	p=0.00069 CI 0.5684-0.7505	p=0.0042 CI 0.6475-0.9055	1.52248e-06	5.70305e-06	7.35072e-06	0.00068765	0.00421093	1.52248e-06	0.000982631	0.6211-0.7729	0.597-0.7316	0.5938-0.732	0.5684-0.7505	0.6475-0.9055	0.737	0.703	0.639	0.51	0.538	0.762	0.755	0.441	0.837	1	0.574	0.513	0.811	0.42	0.515
TMEM59+CYP4B1+SFTPB / DEPDC1+RRM2+ANLN	2599	0.697	0.6553	0.6574	0.6758	0.7727	0.7727	0.697	0.69164	0.6699	p=1.5e-06 CI 0.6211-0.7728	p=1.7e-05 CI 0.5876-0.723	p=1.4e-05 CI 0.5878-0.7269	p=0.00021 CI 0.5867-0.7648	p=0.0047 CI 0.6374-0.908	1.53162e-06	1.68032e-05	1.42013e-05	0.000210227	0.00468118	1.53162e-06	0.000984788	0.6211-0.7728	0.5876-0.723	0.5878-0.7269	0.5867-0.7648	0.6374-0.908	0.655	0.629	0.63	0.555	0.566	0.65	0.632	0.676	0.814	1	0.685	0.618	0.591	0.484	0.545
FAM189A2+CFAP221+CYP4B1+B3GNT8 / DEPDC1+KIF4A+TFAP2A+ANLN	3743	0.697	0.6674	0.6714	0.6489	0.7568	0.7568	0.697	0.6883	0.6786	p=1.5e-06 CI 0.621-0.773	p=3.9e-06 CI 0.6001-0.7347	p=2.6e-06 CI 0.603-0.7399	p=0.0014 CI 0.5565-0.7414	p=0.0072 CI 0.6165-0.8971	1.52248e-06	3.86748e-06	2.56275e-06	0.00140108	0.00720775	1.52248e-06	0.00172336	0.621-0.773	0.6001-0.7347	0.603-0.7399	0.5565-0.7414	0.6165-0.8971	0.759	0.72	0.63	0.74	0.543	0.79	0.791	0.73	0.419	1	0.556	0.461	0.543	0.828	0.521
FAM189A2+CACNA2D2+CYP4B1+SFTPB / DEPDC1+TFAP2A+MYBL2+ANLN	3460	0.697	0.6635	0.6594	0.6698	0.7439	0.7439	0.697	0.68672	0.6733	p=1.5e-06 CI 0.6198-0.7742	p=6.3e-06 CI 0.5953-0.7316	p=1.1e-05 CI 0.5901-0.7287	p=0.00033 CI 0.58-0.7596	p=0.01 CI 0.605-0.8829	1.52248e-06	6.33291e-06	1.12383e-05	0.000327265	0.0100665	1.52248e-06	0.00208257	0.6198-0.7742	0.5953-0.7316	0.5901-0.7287	0.58-0.7596	0.605-0.8829	0.698	0.683	0.647	0.59	0.613	0.709	0.726	0.432	0.744	0.875	0.63	0.526	0.835	0.548	0.6
CYP4B1+B3GNT8+CYP2B7P+SFTPB / DEPDC1+RRM2+KIF4A+TFAP2A	6256	0.697	0.6608	0.6564	0.6523	0.728	0.728	0.697	0.6789	0.6714	p=1.5e-06 CI 0.62-0.774	p=8.7e-06 CI 0.5926-0.729	p=1.6e-05 CI 0.5869-0.7258	p=0.0011 CI 0.5627-0.742	p=0.015 CI 0.5913-0.8648	1.52248e-06	8.74493e-06	1.59481e-05	0.00111766	0.0149252	1.52248e-06	0.00321382	0.62-0.774	0.5926-0.729	0.5869-0.7258	0.5627-0.742	0.5913-0.8648	0.63	0.652	0.63	0.605	0.48	0.619	0.671	0.649	0.674	1	0.704	0.579	0.614	0.586	0.455
FAM189A2+CYP4B1+B3GNT8+SFTPB / RRM2+TFAP2A+MYBL2+ANLN	4319	0.697	0.6692	0.6718	0.6712	0.725	0.725	0.697	0.68684	0.679333	p=1.5e-06 CI 0.6211-0.7728	p=3.1e-06 CI 0.602-0.7364	p=2.4e-06 CI 0.6032-0.7404	p=3e-04 CI 0.5825-0.7598	p=0.016 CI 0.5837-0.8663	1.53162e-06	3.1016e-06	2.42808e-06	0.00029659	0.0160503	1.53162e-06	0.00327079	0.6211-0.7728	0.602-0.7364	0.6032-0.7404	0.5825-0.7598	0.5837-0.8663	0.725	0.688	0.639	0.51	0.468	0.748	0.733	0.703	0.884	1	0.574	0.526	0.583	0.408	0.442
FAM189A2+CACNA2D2+SCGB3A2+B3GNT8 / DEPDC1+KIF4A+TFAP2A+ANLN	3368	0.697	0.6595	0.6545	0.6549	0.6689	0.697	0.697	0.66696	0.670333	p=1.5e-06 CI 0.6209-0.7731	p=1e-05 CI 0.5907-0.7282	p=2e-05 CI 0.5852-0.7239	p=0.00094 CI 0.5644-0.7454	p=0.054 CI 0.4967-0.8411	1.52248e-06	1.02576e-05	1.9747e-05	0.000943072	0.053888	1.52248e-06	0.0109725	0.6209-0.7731	0.5907-0.7282	0.5852-0.7239	0.5644-0.7454	0.4967-0.8411	0.696	0.657	0.63	0.585	0.555	0.703	0.675	0.721	0.744	0.875	0.648	0.592	0.551	0.541	0.539
TMEM59+HLF+B3GNT8+SFTPB / DEPDC1+KIF4A+TFAP2A+ANLN	6023	0.697	0.6731	0.678	0.6552	0.6439	0.697	0.697	0.66944	0.6827	p=1.5e-06 CI 0.6207-0.7732	p=1.9e-06 CI 0.6056-0.7407	p=1.1e-06 CI 0.61-0.746	p=0.00092 CI 0.5671-0.7432	p=0.085 CI 0.4847-0.8031	1.53162e-06	1.87602e-06	1.09475e-06	0.00092427	0.085384	1.09475e-06	0.0172626	0.6207-0.7732	0.6056-0.7407	0.61-0.746	0.5671-0.7432	0.4847-0.8031	0.538	0.561	0.651	0.525	0.376	0.496	0.498	0.64	0.814	1	0.815	0.789	0.661	0.446	0.345
CYP4B1+CYP2B7P+SFTPB / DEPDC1+RRM2+TFAP2A	3037	0.6969	0.6592	0.6513	0.6559	0.7742	0.7742	0.6969	0.6875	0.669133	p=1.5e-06 CI 0.6207-0.7731	p=1.1e-05 CI 0.5915-0.7269	p=2.8e-05 CI 0.5815-0.7212	p=0.00088 CI 0.5646-0.7472	p=0.0045 CI 0.6596-0.8889	1.5408e-06	1.06127e-05	2.84279e-05	0.000878761	0.00448773	1.5408e-06	0.00108141	0.6207-0.7731	0.5915-0.7269	0.5815-0.7212	0.5646-0.7472	0.6596-0.8889	0.667	0.524	0.618	0.535	0.538	0.667	0.451	0.703	0.814	1	0.667	0.789	0.543	0.459	0.515
CFAP221+TMEM59+CYP4B1+CYP2B7P / DEPDC1+KIF4A+TFAP2A+ANLN	5348	0.6969	0.6589	0.6613	0.642	0.7689	0.7689	0.6969	0.6856	0.672367	p=1.5e-06 CI 0.6224-0.7715	p=1.1e-05 CI 0.5914-0.7264	p=8.9e-06 CI 0.5916-0.7309	p=0.0022 CI 0.5465-0.7375	p=0.0052 CI 0.6381-0.8998	1.5408e-06	1.09794e-05	8.9454e-06	0.00219368	0.00519772	1.5408e-06	0.00148257	0.6224-0.7715	0.5914-0.7264	0.5916-0.7309	0.5465-0.7375	0.6381-0.8998	0.727	0.697	0.639	0.72	0.572	0.742	0.74	0.676	0.488	1	0.63	0.539	0.606	0.783	0.552
FAM189A2+SCGB3A2+CYP4B1+HLF / RRM2+KIF4A+TFAP2A+ANLN	4107	0.6969	0.6647	0.671	0.6692	0.7576	0.7576	0.6969	0.69188	0.677533	p=1.6e-06 CI 0.6228-0.7709	p=5.4e-06 CI 0.5974-0.7321	p=2.7e-06 CI 0.602-0.74	p=0.00034 CI 0.5778-0.7607	p=0.0071 CI 0.6374-0.8778	1.55004e-06	5.411e-06	2.70455e-06	0.000341824	0.00706449	1.55004e-06	0.0014832	0.6228-0.7709	0.5974-0.7321	0.602-0.74	0.5778-0.7607	0.6374-0.8778	0.732	0.697	0.647	0.63	0.532	0.754	0.747	0.613	0.651	1	0.593	0.513	0.677	0.624	0.509
CYP4B1+CYP2B7P+SFTPB / DEPDC1+TFAP2A+MYBL2	3043	0.6969	0.6572	0.6474	0.646	0.7508	0.7508	0.6969	0.67966	0.667167	p=1.5e-06 CI 0.6219-0.7719	p=1.3e-05 CI 0.5898-0.7246	p=4.4e-05 CI 0.5772-0.7176	p=0.0017 CI 0.5535-0.7385	p=0.0084 CI 0.6251-0.8764	1.5408e-06	1.33712e-05	4.43097e-05	0.00169934	0.00844913	1.5408e-06	0.00204154	0.6219-0.7719	0.5898-0.7246	0.5772-0.7176	0.5535-0.7385	0.6251-0.8764	0.674	0.629	0.643	0.74	0.63	0.675	0.632	0.396	0.442	0.875	0.667	0.618	0.858	0.822	0.618
CACNA2D2+CYP4B1+B3GNT8+CYP2B7P / DEPDC1+TFAP2A+MYBL2+ANLN	5140	0.6969	0.6579	0.6557	0.6521	0.7318	0.7318	0.6969	0.67888	0.670167	p=1.6e-06 CI 0.6195-0.7742	p=1.2e-05 CI 0.5894-0.7265	p=1.7e-05 CI 0.5862-0.7253	p=0.0011 CI 0.561-0.7431	p=0.014 CI 0.5909-0.8728	1.55004e-06	1.2291e-05	1.71768e-05	0.00114004	0.0136148	1.55004e-06	0.00295718	0.6195-0.7742	0.5894-0.7265	0.5862-0.7253	0.561-0.7431	0.5909-0.8728	0.754	0.722	0.618	0.5	0.509	0.787	0.801	0.811	0.86	1	0.537	0.434	0.449	0.401	0.485
SCGB3A2+CYP4B1+B3GNT8 / RRM2+TFAP2A+ANLN	2770	0.6969	0.6583	0.6627	0.6638	0.6985	0.6985	0.6969	0.67604	0.672633	p=1.5e-06 CI 0.6226-0.7712	p=1.2e-05 CI 0.5912-0.7254	p=7.5e-06 CI 0.5936-0.7318	p=0.00051 CI 0.5742-0.7533	p=0.029 CI 0.5545-0.8424	1.5408e-06	1.18159e-05	7.54217e-06	0.000508061	0.0293677	1.5408e-06	0.00597932	0.6226-0.7712	0.5912-0.7254	0.5936-0.7318	0.5742-0.7533	0.5545-0.8424	0.723	0.717	0.626	0.52	0.451	0.742	0.794	0.712	0.837	1	0.593	0.434	0.551	0.433	0.424
FAM189A2+TMEM59 / KIF4A+ANLN	102	0.6969	0.6748	0.6811	0.6598	0.697	0.697	0.6969	0.68192	0.684267	p=1.5e-06 CI 0.6211-0.7727	p=1.5e-06 CI 0.6057-0.7439	p=7.2e-07 CI 0.6133-0.749	p=0.00067 CI 0.5677-0.7518	p=0.03 CI 0.4889-0.905	1.5408e-06	1.52214e-06	7.24525e-07	0.000673595	0.0303473	7.24525e-07	0.00620495	0.6211-0.7727	0.6057-0.7439	0.6133-0.749	0.5677-0.7518	0.4889-0.905	0.72	0.745	0.655	0.7	0.827	0.734	0.809	0.622	0.512	0.625	0.63	0.513	0.685	0.752	0.836
TMEM59+HLF+SFTPB / RRM2+TFAP2A+ANLN	2670	0.6969	0.6791	0.6871	0.6664	0.6598	0.6969	0.6969	0.67786	0.6877	p=1.5e-06 CI 0.6228-0.771	p=8.6e-07 CI 0.6127-0.7455	p=3.2e-07 CI 0.6192-0.755	p=0.00042 CI 0.5776-0.7553	p=0.064 CI 0.5037-0.816	1.5408e-06	8.56847e-07	3.23445e-07	0.000419567	0.0640632	3.23445e-07	0.0128971	0.6228-0.771	0.6127-0.7455	0.6192-0.755	0.5776-0.7553	0.5037-0.816	0.62	0.632	0.664	0.645	0.358	0.605	0.614	0.658	0.674	1	0.722	0.697	0.669	0.637	0.327
SCGB3A2+CYP2B7P+SFTPB / DEPDC1+TFAP2A+ANLN	2924	0.6969	0.6518	0.6374	0.6337	0.6568	0.6969	0.6969	0.65532	0.662033	p=1.6e-06 CI 0.6227-0.771	p=2.5e-05 CI 0.5834-0.7202	p=0.00013 CI 0.5669-0.7078	p=0.0037 CI 0.5408-0.7266	p=0.068 CI 0.4911-0.8225	1.55004e-06	2.50769e-05	0.000129241	0.00365537	0.0677684	1.55004e-06	0.0143159	0.6227-0.771	0.5834-0.7202	0.5669-0.7078	0.5408-0.7266	0.4911-0.8225	0.727	0.521	0.639	0.55	0.514	0.751	0.44	0.36	0.767	0.875	0.574	0.816	0.882	0.49	0.497
CFAP221+CYP4B1+SFTPB / DEPDC1+TFAP2A+ANLN	2304	0.6968	0.6632	0.6598	0.6534	0.7591	0.7591	0.6968	0.68646	0.673267	p=1.6e-06 CI 0.6217-0.7719	p=6.6e-06 CI 0.5969-0.7295	p=1.1e-05 CI 0.5904-0.7292	p=0.001 CI 0.5625-0.7443	p=0.0068 CI 0.6318-0.8864	1.55933e-06	6.55722e-06	1.06849e-05	0.00104246	0.00678548	1.55933e-06	0.00156935	0.6217-0.7719	0.5969-0.7295	0.5904-0.7292	0.5625-0.7443	0.6318-0.8864	0.727	0.691	0.618	0.5	0.538	0.745	0.733	0.784	0.884	1	0.611	0.539	0.472	0.395	0.515
FAM189A2+CACNA2D2+CYP4B1+SFTPB / RRM2+KIF4A+TFAP2A+ANLN	3462	0.6968	0.6665	0.6669	0.6806	0.7508	0.7508	0.6968	0.69232	0.676733	p=1.6e-06 CI 0.6186-0.7749	p=4.3e-06 CI 0.5981-0.735	p=4.5e-06 CI 0.5981-0.7357	p=0.00014 CI 0.5931-0.7682	p=0.0084 CI 0.6151-0.8864	1.56867e-06	4.328e-06	4.52308e-06	0.000144461	0.00844913	1.56867e-06	0.0017208	0.6186-0.7749	0.5981-0.735	0.5981-0.7357	0.5931-0.7682	0.6151-0.8864	0.725	0.688	0.634	0.585	0.613	0.742	0.729	0.703	0.767	0.875	0.611	0.539	0.575	0.535	0.6
TMEM59+CYP4B1+HLF+B3GNT8 / DEPDC1+TFAP2A+MYBL2+ANLN	5920	0.6968	0.6697	0.6831	0.6642	0.7129	0.7129	0.6968	0.68534	0.6832	p=1.6e-06 CI 0.6216-0.7719	p=2.9e-06 CI 0.6031-0.7363	p=5.6e-07 CI 0.6152-0.751	p=0.00049 CI 0.5744-0.754	p=0.021 CI 0.571-0.8547	1.56867e-06	2.90345e-06	5.55231e-07	0.000492203	0.0213054	5.55231e-07	0.00436053	0.6216-0.7719	0.6031-0.7363	0.6152-0.751	0.5744-0.754	0.571-0.8547	0.752	0.711	0.643	0.525	0.543	0.784	0.773	0.595	0.814	1	0.537	0.487	0.685	0.446	0.521
CACNA2D2+TMEM59+HLF+CYP2B7P / DEPDC1+KIF4A+TFAP2A+ANLN	4868	0.6968	0.6661	0.669	0.6526	0.7129	0.7129	0.6968	0.67948	0.6773	p=1.6e-06 CI 0.6204-0.7732	p=4.6e-06 CI 0.5977-0.7346	p=3.5e-06 CI 0.6002-0.7378	p=0.0011 CI 0.5607-0.7445	p=0.021 CI 0.5612-0.8646	1.55933e-06	4.56401e-06	3.47167e-06	0.00109568	0.0213054	1.55933e-06	0.00448214	0.6204-0.7732	0.5977-0.7346	0.6002-0.7378	0.5607-0.7445	0.5612-0.8646	0.577	0.598	0.63	0.7	0.555	0.549	0.563	0.748	0.488	0.875	0.759	0.724	0.528	0.758	0.539
FAM189A2+CACNA2D2+B3GNT8+CYP2B7P / DEPDC1+RRM2+TFAP2A+ANLN	3515	0.6968	0.6646	0.6613	0.6518	0.7045	0.7045	0.6968	0.6758	0.674233	p=1.6e-06 CI 0.6176-0.776	p=5.5e-06 CI 0.5945-0.7347	p=8.9e-06 CI 0.5924-0.7301	p=0.0012 CI 0.5628-0.7408	p=0.026 CI 0.5498-0.8593	1.55933e-06	5.50673e-06	8.9454e-06	0.00116283	0.0257078	1.55933e-06	0.00537733	0.6176-0.776	0.5945-0.7347	0.5924-0.7301	0.5628-0.7408	0.5498-0.8593	0.747	0.683	0.63	0.52	0.41	0.776	0.718	0.748	0.814	1	0.556	0.553	0.528	0.439	0.382
TMEM59+SCGB3A2+CYP4B1+B3GNT8 / RRM2+KIF4A+TFAP2A+ANLN	5787	0.6968	0.6589	0.6667	0.666	0.7008	0.7008	0.6968	0.67784	0.674133	p=1.6e-06 CI 0.6231-0.7705	p=1.1e-05 CI 0.5918-0.7259	p=4.6e-06 CI 0.5976-0.7358	p=0.00043 CI 0.5764-0.7555	p=0.028 CI 0.5563-0.8452	1.55933e-06	1.09794e-05	4.64355e-06	0.000433246	0.0279475	1.55933e-06	0.00567958	0.6231-0.7705	0.5918-0.7259	0.5976-0.7358	0.5764-0.7555	0.5563-0.8452	0.708	0.657	0.639	0.63	0.572	0.72	0.679	0.667	0.651	0.875	0.63	0.579	0.614	0.624	0.558
SCGB3A2+CYP4B1+SFTPB / KIF4A+TFAP2A+ANLN	2813	0.6968	0.6559	0.6503	0.6609	0.6932	0.6968	0.6968	0.67142	0.667667	p=1.6e-06 CI 0.6219-0.7716	p=1.6e-05 CI 0.5883-0.7235	p=3.2e-05 CI 0.5804-0.7201	p=0.00062 CI 0.5715-0.7503	p=0.033 CI 0.544-0.8424	1.56867e-06	1.56334e-05	3.20501e-05	0.000619985	0.0329155	1.56867e-06	0.00671696	0.6219-0.7716	0.5883-0.7235	0.5804-0.7201	0.5715-0.7503	0.544-0.8424	0.742	0.7	0.605	0.485	0.538	0.768	0.758	0.775	0.93	0.875	0.574	0.487	0.457	0.363	0.521
CACNA2D2+TMEM59+SFTPB / DEPDC1+TFAP2A+ANLN	1704	0.6968	0.6672	0.6595	0.6603	0.6576	0.6968	0.6968	0.66828	0.6745	p=1.6e-06 CI 0.6198-0.7737	p=4e-06 CI 0.5991-0.7352	p=1.1e-05 CI 0.5903-0.7287	p=0.00065 CI 0.5702-0.7505	p=0.067 CI 0.4787-0.8364	1.56867e-06	4.00759e-06	1.10508e-05	0.000646277	0.0668269	1.56867e-06	0.013498	0.6198-0.7737	0.5991-0.7352	0.5903-0.7287	0.5702-0.7505	0.4787-0.8364	0.742	0.55	0.643	0.68	0.474	0.768	0.477	0.514	0.605	0.875	0.574	0.816	0.756	0.701	0.455
TMEM59+B3GNT8+CYP2B7P+SFTPB / KIF4A+TFAP2A+MYBL2+ANLN	6060	0.6968	0.6644	0.6604	0.6346	0.6432	0.6968	0.6968	0.65988	0.673867	p=1.6e-06 CI 0.6211-0.7725	p=5.6e-06 CI 0.5964-0.7325	p=9.9e-06 CI 0.5911-0.7298	p=0.0035 CI 0.5438-0.7254	p=0.087 CI 0.4773-0.809	1.55933e-06	5.60407e-06	9.90324e-06	0.00346499	0.0865182	1.55933e-06	0.018	0.6211-0.7725	0.5964-0.7325	0.5911-0.7298	0.5438-0.7254	0.4773-0.809	0.681	0.637	0.634	0.505	0.468	0.689	0.643	0.721	0.814	0.875	0.63	0.618	0.559	0.42	0.448
SCGB3A2+CYP4B1+CYP2B7P / RRM2+TFAP2A+ANLN	2790	0.6967	0.6515	0.6491	0.6523	0.7455	0.7455	0.6967	0.67902	0.665767	p=1.6e-06 CI 0.6222-0.7712	p=2.6e-05 CI 0.5833-0.7198	p=3.7e-05 CI 0.5789-0.7192	p=0.0011 CI 0.5587-0.746	p=0.0097 CI 0.622-0.8689	1.57807e-06	2.59064e-05	3.66823e-05	0.00111766	0.00968541	1.57807e-06	0.00217345	0.6222-0.7712	0.5833-0.7198	0.5789-0.7192	0.5587-0.746	0.622-0.8689	0.752	0.711	0.634	0.715	0.52	0.782	0.776	0.414	0.465	1	0.556	0.474	0.827	0.783	0.497
FAM189A2+B3GNT8+CYP2B7P / TFAP2A+MYBL2+ANLN	1415	0.6967	0.6667	0.664	0.6279	0.678	0.6967	0.6967	0.66666	0.6758	p=1.6e-06 CI 0.6202-0.7732	p=4.3e-06 CI 0.5983-0.7351	p=6.4e-06 CI 0.595-0.733	p=0.0051 CI 0.5358-0.72	p=0.045 CI 0.5186-0.8374	1.57807e-06	4.25195e-06	6.40544e-06	0.00513845	0.0450369	1.57807e-06	0.0100375	0.6202-0.7732	0.5983-0.7351	0.595-0.733	0.5358-0.72	0.5186-0.8374	0.774	0.694	0.622	0.47	0.405	0.818	0.747	0.784	0.86	1	0.481	0.5	0.48	0.363	0.376
TMEM59+SCGB3A2+CYP2B7P / KIF4A+TFAP2A+ANLN	2513	0.6967	0.6527	0.6484	0.6328	0.6576	0.6967	0.6967	0.65764	0.665933	p=1.6e-06 CI 0.6238-0.7696	p=2.3e-05 CI 0.5846-0.7208	p=3.9e-05 CI 0.5781-0.7188	p=0.0039 CI 0.5373-0.7283	p=0.067 CI 0.4869-0.8282	1.57807e-06	2.27368e-05	3.93842e-05	0.00385509	0.0668269	1.57807e-06	0.0141491	0.6238-0.7696	0.5846-0.7208	0.5781-0.7188	0.5373-0.7283	0.4869-0.8282	0.582	0.589	0.643	0.715	0.491	0.552	0.567	0.369	0.442	0.875	0.778	0.671	0.882	0.79	0.473
FAM189A2+CACNA2D2+CYP4B1 / DEPDC1+RRM2+TFAP2A	797	0.6966	0.6661	0.6626	0.6802	0.7992	0.7992	0.6966	0.70094	0.6751	p=1.6e-06 CI 0.6184-0.7748	p=4.6e-06 CI 0.5972-0.735	p=7.6e-06 CI 0.5937-0.7315	p=0.00015 CI 0.5921-0.7683	p=0.0022 CI 0.6885-0.91	1.59703e-06	4.59097e-06	7.60704e-06	0.000149529	0.00217555	1.59703e-06	0.000467776	0.6184-0.7748	0.5972-0.735	0.5937-0.7315	0.5921-0.7683	0.6885-0.91	0.771	0.717	0.622	0.575	0.584	0.807	0.783	0.667	0.767	1	0.537	0.474	0.583	0.522	0.564
FAM189A2+CACNA2D2+CYP4B1+CYP2B7P / DEPDC1+RRM2+KIF4A+TFAP2A	3436	0.6966	0.6607	0.6583	0.6626	0.7864	0.7864	0.6966	0.69292	0.671867	p=1.6e-06 CI 0.6188-0.7745	p=8.8e-06 CI 0.5913-0.7302	p=1.3e-05 CI 0.589-0.7276	p=0.00055 CI 0.5722-0.7529	p=0.0032 CI 0.6652-0.9075	1.58752e-06	8.79508e-06	1.27435e-05	0.000552688	0.00317982	1.58752e-06	0.000751127	0.6188-0.7745	0.5913-0.7302	0.589-0.7276	0.5722-0.7529	0.6652-0.9075	0.783	0.739	0.626	0.65	0.676	0.824	0.816	0.649	0.628	0.875	0.519	0.461	0.606	0.656	0.667
FAM189A2+SCGB3A2+CYP4B1 / DEPDC1+RRM2+TFAP2A	1157	0.6966	0.6564	0.6514	0.6642	0.7652	0.7652	0.6966	0.68676	0.668133	p=1.6e-06 CI 0.6219-0.7714	p=1.5e-05 CI 0.5885-0.7242	p=2.8e-05 CI 0.5815-0.7213	p=0.00049 CI 0.5718-0.7566	p=0.0058 CI 0.6434-0.8869	1.58752e-06	1.47866e-05	2.82008e-05	0.000492203	0.00576438	1.58752e-06	0.00126023	0.6219-0.7714	0.5885-0.7242	0.5815-0.7213	0.5718-0.7566	0.6434-0.8869	0.779	0.737	0.626	0.655	0.676	0.815	0.823	0.595	0.628	0.875	0.537	0.421	0.654	0.662	0.667
FAM189A2+SCGB3A2+CYP4B1+CYP2B7P / DEPDC1+TFAP2A+MYBL2+ANLN	4135	0.6966	0.653	0.6492	0.6488	0.7591	0.7591	0.6966	0.68134	0.666267	p=1.6e-06 CI 0.6219-0.7713	p=2.2e-05 CI 0.5847-0.7213	p=3.6e-05 CI 0.579-0.7194	p=0.0014 CI 0.554-0.7436	p=0.0068 CI 0.6338-0.8844	1.59703e-06	2.1884e-05	3.61061e-05	0.00141477	0.00678548	1.59703e-06	0.00165197	0.6219-0.7713	0.5847-0.7213	0.579-0.7194	0.554-0.7436	0.6338-0.8844	0.742	0.7	0.634	0.69	0.723	0.768	0.758	0.477	0.535	0.75	0.574	0.487	0.772	0.732	0.721
CYP4B1+CYP2B7P+SFTPB / RRM2+KIF4A+TFAP2A	3046	0.6966	0.661	0.6579	0.6577	0.7576	0.7576	0.6966	0.68616	0.671833	p=1.6e-06 CI 0.6203-0.773	p=8.5e-06 CI 0.5932-0.7287	p=1.3e-05 CI 0.5884-0.7275	p=0.00078 CI 0.5667-0.7486	p=0.0071 CI 0.6346-0.8805	1.58752e-06	8.54703e-06	1.32865e-05	0.000777817	0.00706449	1.58752e-06	0.00157315	0.6203-0.773	0.5932-0.7287	0.5884-0.7275	0.5667-0.7486	0.6346-0.8805	0.667	0.518	0.622	0.545	0.63	0.664	0.44	0.739	0.814	0.875	0.685	0.803	0.52	0.471	0.618
CFAP221+CYP4B1+CYP2B7P+SFTPB / DEPDC1+KIF4A+TFAP2A+ANLN	5693	0.6966	0.6587	0.6545	0.6467	0.7545	0.7545	0.6966	0.6822	0.669933	p=1.6e-06 CI 0.6211-0.7721	p=1.1e-05 CI 0.5913-0.726	p=2e-05 CI 0.5848-0.7242	p=0.0016 CI 0.5534-0.7401	p=0.0077 CI 0.625-0.8841	1.59703e-06	1.12942e-05	1.9747e-05	0.00161979	0.00765304	1.59703e-06	0.00186109	0.6211-0.7721	0.5913-0.726	0.5848-0.7242	0.5534-0.7401	0.625-0.8841	0.715	0.671	0.639	0.74	0.538	0.728	0.708	0.387	0.442	1	0.63	0.539	0.858	0.822	0.515
CACNA2D2+CYP4B1+CYP2B7P+SFTPB / DEPDC1+RRM2+TFAP2A+ANLN	5165	0.6966	0.6569	0.6517	0.6618	0.7492	0.7492	0.6966	0.68324	0.6684	p=1.6e-06 CI 0.6193-0.7739	p=1.4e-05 CI 0.5885-0.7254	p=2.7e-05 CI 0.582-0.7214	p=0.00058 CI 0.5718-0.7518	p=0.0088 CI 0.6183-0.8802	1.59703e-06	1.3828e-05	2.73093e-05	0.000582393	0.00878738	1.59703e-06	0.0018825	0.6193-0.7739	0.5885-0.7254	0.582-0.7214	0.5718-0.7518	0.6183-0.8802	0.73	0.527	0.618	0.595	0.618	0.754	0.455	0.802	0.698	0.875	0.574	0.789	0.457	0.567	0.606
CFAP221+TMEM59+CYP4B1+SFTPB / DEPDC1+KIF4A+TFAP2A+ANLN	5363	0.6966	0.6625	0.6641	0.6537	0.7462	0.7462	0.6966	0.68462	0.6744	p=1.6e-06 CI 0.6214-0.7718	p=7.2e-06 CI 0.5957-0.7292	p=6.4e-06 CI 0.5949-0.7333	p=0.001 CI 0.5622-0.7451	p=0.0095 CI 0.6082-0.8842	1.59703e-06	7.15166e-06	6.35038e-06	0.00102185	0.00949965	1.59703e-06	0.00210732	0.6214-0.7718	0.5957-0.7292	0.5949-0.7333	0.5622-0.7451	0.6082-0.8842	0.725	0.686	0.618	0.53	0.486	0.739	0.718	0.757	0.814	1	0.63	0.566	0.496	0.452	0.461
FAM189A2+CACNA2D2+CYP2B7P / DEPDC1+KIF4A+TFAP2A	860	0.6966	0.6638	0.6557	0.647	0.7333	0.7333	0.6966	0.67928	0.672033	p=1.6e-06 CI 0.6175-0.7757	p=6.1e-06 CI 0.5936-0.734	p=1.7e-05 CI 0.5864-0.7251	p=0.0016 CI 0.5564-0.7376	p=0.013 CI 0.5827-0.8839	1.59703e-06	6.08045e-06	1.71768e-05	0.00158893	0.0131192	1.59703e-06	0.00294659	0.6175-0.7757	0.5936-0.734	0.5864-0.7251	0.5564-0.7376	0.5827-0.8839	0.74	0.7	0.63	0.575	0.59	0.765	0.751	0.676	0.698	0.875	0.574	0.513	0.591	0.541	0.576
FAM189A2+TMEM59+SCGB3A2+HLF / DEPDC1+RRM2+TFAP2A+ANLN	3890	0.6966	0.6665	0.6697	0.6569	0.6894	0.6966	0.6966	0.67582	0.6776	p=1.6e-06 CI 0.6236-0.7697	p=4.3e-06 CI 0.5992-0.7339	p=3.2e-06 CI 0.6009-0.7386	p=0.00082 CI 0.5656-0.7483	p=0.036 CI 0.5351-0.8437	1.58752e-06	4.328e-06	3.17646e-06	0.000818504	0.0356603	1.58752e-06	0.00729757	0.6236-0.7697	0.5992-0.7339	0.6009-0.7386	0.5656-0.7483	0.5351-0.8437	0.759	0.632	0.66	0.62	0.618	0.798	0.628	0.649	0.651	0.875	0.5	0.645	0.669	0.611	0.606
FAM189A2+TMEM59+HLF+B3GNT8 / DEPDC1+RRM2+TFAP2A+ANLN	4010	0.6966	0.6788	0.6919	0.6608	0.6871	0.6966	0.6966	0.68304	0.6891	p=1.6e-06 CI 0.6203-0.773	p=9e-07 CI 0.6105-0.7471	p=1.7e-07 CI 0.6251-0.7587	p=0.00063 CI 0.5724-0.7492	p=0.037 CI 0.5247-0.8495	1.58752e-06	8.95553e-07	1.65399e-07	0.000626464	0.0373953	1.65399e-07	0.00760488	0.6203-0.773	0.6105-0.7471	0.6251-0.7587	0.5724-0.7492	0.5247-0.8495	0.715	0.68	0.66	0.49	0.422	0.734	0.711	0.631	0.884	1	0.593	0.566	0.685	0.382	0.394
FAM189A2+SCGB3A2+CYP2B7P+SFTPB / DEPDC1+RRM2+TFAP2A+ANLN	4235	0.6966	0.6543	0.6414	0.6398	0.6811	0.6966	0.6966	0.66264	0.6641	p=1.6e-06 CI 0.6208-0.7725	p=1.9e-05 CI 0.5852-0.7234	p=8.5e-05 CI 0.5712-0.7116	p=0.0025 CI 0.5477-0.7318	p=0.042 CI 0.5207-0.8415	1.58752e-06	1.87666e-05	8.45232e-05	0.00252151	0.042361	1.58752e-06	0.00899748	0.6208-0.7725	0.5852-0.7234	0.5712-0.7116	0.5477-0.7318	0.5207-0.8415	0.708	0.589	0.622	0.61	0.595	0.723	0.567	0.604	0.674	0.875	0.611	0.671	0.638	0.592	0.582
B3GNT8+CYP2B7P / DEPDC1+ANLN	695	0.6966	0.647	0.6361	0.6177	0.6811	0.6966	0.6966	0.6557	0.6599	p=1.6e-06 CI 0.6191-0.7742	p=4.3e-05 CI 0.5768-0.7173	p=0.00015 CI 0.5656-0.7066	p=0.0091 CI 0.5245-0.7109	p=0.042 CI 0.5083-0.8538	1.58752e-06	4.30514e-05	0.000147452	0.00910845	0.042361	1.58752e-06	0.0103323	0.6191-0.7742	0.5768-0.7173	0.5656-0.7066	0.5245-0.7109	0.5083-0.8538	0.701	0.629	0.622	0.47	0.41	0.714	0.632	0.73	0.837	1	0.611	0.618	0.528	0.369	0.382
FAM189A2+TMEM59+SCGB3A2+B3GNT8 / RRM2+KIF4A+TFAP2A+ANLN	3912	0.6966	0.6664	0.672	0.6568	0.647	0.6966	0.6966	0.66776	0.678333	p=1.6e-06 CI 0.6228-0.7705	p=4.4e-06 CI 0.5987-0.7341	p=2.4e-06 CI 0.6032-0.7408	p=0.00083 CI 0.5665-0.747	p=0.081 CI 0.4695-0.8245	1.58752e-06	4.40534e-06	2.38472e-06	0.000826873	0.0809585	1.58752e-06	0.0163588	0.6228-0.7705	0.5987-0.7341	0.6032-0.7408	0.5665-0.747	0.4695-0.8245	0.715	0.666	0.668	0.575	0.572	0.731	0.679	0.712	0.791	0.875	0.611	0.618	0.63	0.516	0.558
TMEM59+SCGB3A2+HLF+B3GNT8 / DEPDC1+KIF4A+TFAP2A+ANLN	5828	0.6966	0.6638	0.6713	0.6486	0.6455	0.6966	0.6966	0.66516	0.677233	p=1.6e-06 CI 0.624-0.7692	p=6e-06 CI 0.5971-0.7305	p=2.6e-06 CI 0.6028-0.7399	p=0.0014 CI 0.5583-0.739	p=0.083 CI 0.4841-0.8068	1.58752e-06	6.04518e-06	2.58588e-06	0.00142859	0.0831491	1.58752e-06	0.0169176	0.624-0.7692	0.5971-0.7305	0.6028-0.7399	0.5583-0.739	0.4841-0.8068	0.681	0.635	0.643	0.725	0.509	0.689	0.632	0.64	0.419	0.875	0.63	0.645	0.646	0.809	0.491
SCGB3A2+B3GNT8+CYP2B7P+SFTPB / DEPDC1+KIF4A+TFAP2A+ANLN	6203	0.6966	0.6535	0.643	0.634	0.6455	0.6966	0.6966	0.65452	0.664367	p=1.6e-06 CI 0.6215-0.7717	p=2.1e-05 CI 0.585-0.722	p=7.2e-05 CI 0.5729-0.7131	p=0.0036 CI 0.5427-0.7252	p=0.083 CI 0.4797-0.8112	1.59703e-06	2.06048e-05	7.15352e-05	0.00359089	0.0831491	1.59703e-06	0.0173667	0.6215-0.7717	0.585-0.722	0.5729-0.7131	0.5427-0.7252	0.4797-0.8112	0.684	0.629	0.626	0.59	0.566	0.686	0.632	0.667	0.698	0.875	0.667	0.618	0.591	0.561	0.552
TMEM59+SCGB3A2 / TFAP2A+ANLN	434	0.6966	0.6588	0.6552	0.6464	0.5962	0.6966	0.6966	0.65064	0.6702	p=1.6e-06 CI 0.6263-0.767	p=1.1e-05 CI 0.5926-0.7251	p=1.8e-05 CI 0.5853-0.7252	p=0.0017 CI 0.5501-0.7428	p=0.18 CI 0.372-0.8204	1.58752e-06	1.10417e-05	1.81941e-05	0.00165119	0.180263	1.58752e-06	0.0363889	0.6263-0.767	0.5926-0.7251	0.5853-0.7252	0.5501-0.7428	0.372-0.8204	0.635	0.615	0.643	0.67	0.682	0.619	0.603	0.55	0.581	0.625	0.741	0.658	0.724	0.694	0.685
TMEM59+B3GNT8+SFTPB / TFAP2A+MYBL2+ANLN	2715	0.6966	0.6729	0.6717	0.6451	0.5902	0.6966	0.6966	0.6553	0.6804	p=1.6e-06 CI 0.6225-0.7707	p=1.9e-06 CI 0.6062-0.7395	p=2.5e-06 CI 0.603-0.7404	p=0.0018 CI 0.5549-0.7353	p=0.2 CI 0.4108-0.7695	1.59703e-06	1.94616e-06	2.4722e-06	0.00179948	0.19585	1.59703e-06	0.039531	0.6225-0.7707	0.6062-0.7395	0.603-0.7404	0.5549-0.7353	0.4108-0.7695	0.538	0.595	0.655	0.635	0.399	0.496	0.556	0.613	0.651	0.875	0.815	0.737	0.693	0.631	0.376
TMEM59+CYP4B1+B3GNT8 / DEPDC1+KIF4A+ANLN	2562	0.6965	0.6587	0.6669	0.6643	0.747	0.747	0.6965	0.68668	0.674033	p=1.6e-06 CI 0.6205-0.7725	p=1.1e-05 CI 0.5908-0.7266	p=4.5e-06 CI 0.5979-0.7359	p=0.00049 CI 0.5746-0.7541	p=0.0093 CI 0.5957-0.8983	1.60659e-06	1.12942e-05	4.52308e-06	0.00048702	0.009317	1.60659e-06	0.00196429	0.6205-0.7725	0.5908-0.7266	0.5979-0.7359	0.5746-0.7541	0.5957-0.8983	0.723	0.66	0.63	0.525	0.457	0.742	0.682	0.811	0.837	1	0.593	0.579	0.472	0.439	0.43
CACNA2D2+CYP4B1+HLF+B3GNT8 / DEPDC1+KIF4A+TFAP2A+ANLN	5093	0.6965	0.668	0.6768	0.6741	0.7348	0.7348	0.6965	0.69004	0.680433	p=1.6e-06 CI 0.6187-0.7743	p=3.6e-06 CI 0.6-0.736	p=1.3e-06 CI 0.6087-0.7449	p=0.00024 CI 0.586-0.7622	p=0.013 CI 0.5961-0.8736	1.6162e-06	3.62268e-06	1.28174e-06	0.000237752	0.0126392	1.28174e-06	0.00257669	0.6187-0.7743	0.6-0.736	0.6087-0.7449	0.586-0.7622	0.5961-0.8736	0.747	0.686	0.639	0.55	0.538	0.773	0.722	0.694	0.791	1	0.574	0.553	0.591	0.484	0.515
FAM189A2+SCGB3A2+HLF+SFTPB / DEPDC1+KIF4A+TFAP2A+ANLN	4193	0.6965	0.6629	0.6569	0.6516	0.675	0.6965	0.6965	0.66858	0.6721	p=1.6e-06 CI 0.6223-0.7708	p=6.8e-06 CI 0.5953-0.7305	p=1.5e-05 CI 0.5874-0.7264	p=0.0012 CI 0.5608-0.7424	p=0.048 CI 0.5146-0.8354	1.60659e-06	6.78911e-06	1.49264e-05	0.00117438	0.0478472	1.60659e-06	0.00980897	0.6223-0.7708	0.5953-0.7305	0.5874-0.7264	0.5608-0.7424	0.5146-0.8354	0.708	0.629	0.634	0.525	0.572	0.723	0.625	0.649	0.791	0.875	0.611	0.645	0.622	0.452	0.558
FAM189A2+TMEM59+SCGB3A2+SFTPB / DEPDC1+RRM2+TFAP2A+ANLN	3935	0.6965	0.6601	0.6518	0.6537	0.6644	0.6965	0.6965	0.6653	0.669467	p=1.6e-06 CI 0.6216-0.7714	p=9.5e-06 CI 0.5918-0.7284	p=2.7e-05 CI 0.582-0.7215	p=0.001 CI 0.5631-0.7443	p=0.059 CI 0.4854-0.8434	1.6162e-06	9.47253e-06	2.70906e-05	0.00102185	0.058803	1.6162e-06	0.0119726	0.6216-0.7714	0.5918-0.7284	0.582-0.7215	0.5631-0.7443	0.4854-0.8434	0.737	0.694	0.63	0.535	0.561	0.762	0.744	0.658	0.814	0.875	0.574	0.513	0.606	0.459	0.545
CACNA2D2+TMEM59 / TFAP2A+ANLN	224	0.6965	0.6737	0.6784	0.6692	0.6477	0.6965	0.6965	0.6731	0.682867	p=1.6e-06 CI 0.6212-0.7719	p=1.7e-06 CI 0.6067-0.7408	p=1e-06 CI 0.6102-0.7467	p=0.00034 CI 0.5782-0.7603	p=0.08 CI 0.4497-0.8458	1.60659e-06	1.74295e-06	1.03523e-06	0.000341824	0.0798797	1.03523e-06	0.0160452	0.6212-0.7719	0.6067-0.7408	0.6102-0.7467	0.5782-0.7603	0.4497-0.8458	0.723	0.646	0.651	0.71	0.688	0.739	0.643	0.622	0.558	0.625	0.611	0.658	0.677	0.752	0.691
SCGB3A2+CYP2B7P / TFAP2A+ANLN	569	0.6965	0.6495	0.6369	0.6226	0.6394	0.6965	0.6965	0.64898	0.660967	p=1.6e-06 CI 0.6238-0.7692	p=3.2e-05 CI 0.5816-0.7175	p=0.00014 CI 0.5659-0.7079	p=0.007 CI 0.5258-0.7194	p=0.092 CI 0.4573-0.8215	1.6162e-06	3.24839e-05	0.000136057	0.00696013	0.0923584	1.6162e-06	0.0198977	0.6238-0.7692	0.5816-0.7175	0.5659-0.7079	0.5258-0.7194	0.4573-0.8215	0.601	0.507	0.639	0.69	0.717	0.577	0.419	0.423	0.535	0.625	0.759	0.829	0.827	0.732	0.721
CYP4B1+HLF+CYP2B7P / DEPDC1+KIF4A+ANLN	2962	0.6964	0.6564	0.6596	0.6492	0.7985	0.7985	0.6964	0.69202	0.6708	p=1.6e-06 CI 0.6207-0.7722	p=1.5e-05 CI 0.5882-0.7245	p=1.1e-05 CI 0.5898-0.7293	p=0.0014 CI 0.5551-0.7434	p=0.0022 CI 0.673-0.9239	1.62587e-06	1.47866e-05	1.09583e-05	0.00137405	0.00222553	1.62587e-06	0.00072539	0.6207-0.7722	0.5882-0.7245	0.5898-0.7293	0.5551-0.7434	0.673-0.9239	0.547	0.558	0.639	0.63	0.671	0.507	0.502	0.586	0.605	0.875	0.815	0.763	0.685	0.637	0.661
FAM189A2+TMEM59+CYP4B1+CYP2B7P / DEPDC1+RRM2+KIF4A+ANLN	3978	0.6964	0.6574	0.6593	0.6553	0.7871	0.7871	0.6964	0.6911	0.671033	p=1.6e-06 CI 0.6199-0.773	p=1.3e-05 CI 0.5882-0.7266	p=1.1e-05 CI 0.5895-0.7291	p=0.00091 CI 0.562-0.7486	p=0.0031 CI 0.6493-0.9249	1.62587e-06	1.31482e-05	1.13331e-05	0.000914998	0.00311081	1.62587e-06	0.000810384	0.6199-0.773	0.5882-0.7266	0.5895-0.7291	0.562-0.7486	0.6493-0.9249	0.679	0.671	0.647	0.53	0.503	0.683	0.704	0.604	0.814	1	0.648	0.553	0.685	0.452	0.479
FAM189A2+CACNA2D2+CYP4B1+HLF / RRM2+KIF4A+TFAP2A+ANLN	3417	0.6964	0.6715	0.6803	0.6805	0.7712	0.7712	0.6964	0.69998	0.682733	p=1.6e-06 CI 0.6189-0.7738	p=2.3e-06 CI 0.6031-0.74	p=8.1e-07 CI 0.6123-0.7483	p=0.00015 CI 0.5918-0.7692	p=0.0049 CI 0.6489-0.8936	1.6356e-06	2.30803e-06	8.11388e-07	0.000146132	0.00488203	8.11388e-07	0.00100658	0.6189-0.7738	0.6031-0.74	0.6123-0.7483	0.5918-0.7692	0.6489-0.8936	0.771	0.663	0.643	0.585	0.584	0.807	0.686	0.703	0.744	1	0.537	0.579	0.591	0.541	0.564
FAM189A2+CACNA2D2+SCGB3A2+CYP4B1 / DEPDC1+RRM2+TFAP2A+ANLN	3335	0.6964	0.6565	0.6515	0.6707	0.7492	0.7492	0.6964	0.68486	0.668133	p=1.6e-06 CI 0.6204-0.7724	p=1.5e-05 CI 0.5879-0.725	p=2.8e-05 CI 0.5818-0.7212	p=0.00031 CI 0.5809-0.7605	p=0.0088 CI 0.6185-0.88	1.6356e-06	1.46226e-05	2.79753e-05	0.000306505	0.00878738	1.6356e-06	0.00182762	0.6204-0.7724	0.5879-0.725	0.5818-0.7212	0.5809-0.7605	0.6185-0.88	0.747	0.711	0.609	0.54	0.63	0.773	0.769	0.739	0.837	0.875	0.574	0.5	0.496	0.459	0.618
CYP4B1+HLF+B3GNT8 / RRM2+TFAP2A+ANLN	2950	0.6964	0.6752	0.6949	0.6798	0.7485	0.7485	0.6964	0.69896	0.688833	p=1.6e-06 CI 0.6197-0.7731	p=1.4e-06 CI 0.6084-0.742	p=1.1e-07 CI 0.628-0.7618	p=0.00015 CI 0.5926-0.7669	p=0.009 CI 0.6261-0.8709	1.62587e-06	1.43978e-06	1.08436e-07	0.000154764	0.00896091	1.08436e-07	0.00182377	0.6197-0.7731	0.6084-0.742	0.628-0.7618	0.5926-0.7669	0.6261-0.8709	0.813	0.649	0.651	0.56	0.566	0.868	0.664	0.685	0.767	1	0.444	0.592	0.622	0.503	0.545
TMEM59+CYP4B1+HLF+CYP2B7P / KIF4A+TFAP2A+MYBL2+ANLN	5940	0.6964	0.6635	0.6757	0.6489	0.7485	0.7485	0.6964	0.6866	0.678533	p=1.6e-06 CI 0.6221-0.7708	p=6.3e-06 CI 0.5962-0.7308	p=1.5e-06 CI 0.6067-0.7448	p=0.0014 CI 0.5549-0.743	p=0.009 CI 0.6203-0.8767	1.62587e-06	6.29624e-06	1.47187e-06	0.00140108	0.00896091	1.47187e-06	0.00207428	0.6221-0.7708	0.5962-0.7308	0.6067-0.7448	0.5549-0.743	0.6203-0.8767	0.689	0.725	0.664	0.76	0.572	0.7	0.805	0.45	0.395	1	0.611	0.434	0.85	0.86	0.552
CACNA2D2+TMEM59+SCGB3A2+CYP4B1 / DEPDC1+KIF4A+TFAP2A+ANLN	4718	0.6964	0.6548	0.6546	0.6715	0.728	0.728	0.6964	0.68106	0.6686	p=1.6e-06 CI 0.6211-0.7718	p=1.8e-05 CI 0.5867-0.7228	p=2e-05 CI 0.585-0.7242	p=0.00029 CI 0.5821-0.7608	p=0.015 CI 0.59-0.8661	1.62587e-06	1.78575e-05	1.95862e-05	0.000290147	0.0149252	1.62587e-06	0.00305089	0.6211-0.7718	0.5867-0.7228	0.585-0.7242	0.5821-0.7608	0.59-0.8661	0.774	0.722	0.626	0.525	0.584	0.807	0.791	0.64	0.884	0.875	0.556	0.474	0.614	0.427	0.57
TMEM59+HLF+CYP2B7P / RRM2+TFAP2A+ANLN	2650	0.6964	0.6726	0.6818	0.6467	0.7121	0.7121	0.6964	0.68192	0.6836	p=1.6e-06 CI 0.6231-0.7697	p=2e-06 CI 0.606-0.7392	p=6.7e-07 CI 0.6132-0.7503	p=0.0016 CI 0.5533-0.7401	p=0.022 CI 0.5739-0.8503	1.6356e-06	2.0188e-06	6.6532e-07	0.00161979	0.0216773	6.6532e-07	0.00466029	0.6231-0.7697	0.606-0.7392	0.6132-0.7503	0.5533-0.7401	0.5739-0.8503	0.613	0.626	0.655	0.75	0.451	0.597	0.606	0.658	0.419	1	0.722	0.697	0.654	0.841	0.424
B3GNT8+CYP2B7P+SFTPB / DEPDC1+KIF4A+TFAP2A	3120	0.6964	0.6625	0.6482	0.6289	0.6561	0.6964	0.6964	0.65842	0.669033	p=1.6e-06 CI 0.6193-0.7735	p=7.1e-06 CI 0.5939-0.7312	p=4e-05 CI 0.5785-0.718	p=0.0048 CI 0.5393-0.7186	p=0.069 CI 0.4992-0.8129	1.6356e-06	7.06953e-06	4.03259e-05	0.00483816	0.0687201	1.6356e-06	0.0147215	0.6193-0.7735	0.5939-0.7312	0.5785-0.718	0.5393-0.7186	0.4992-0.8129	0.696	0.567	0.626	0.655	0.474	0.709	0.516	0.73	0.581	0.875	0.611	0.75	0.535	0.675	0.455
FAM189A2+CYP4B1 / TFAP2A+MYBL2	133	0.6963	0.6732	0.673	0.6691	0.8273	0.8273	0.6963	0.70778	0.680833	p=1.6e-06 CI 0.6208-0.7719	p=1.9e-06 CI 0.6071-0.7394	p=2.1e-06 CI 0.6039-0.7421	p=0.00035 CI 0.5752-0.7629	p=0.00091 CI 0.7339-0.9207	1.64538e-06	1.85319e-06	2.10129e-06	0.000345556	0.000907452	1.64538e-06	0.000251722	0.6208-0.7719	0.6071-0.7394	0.6039-0.7421	0.5752-0.7629	0.7339-0.9207	0.774	0.734	0.664	0.695	0.63	0.81	0.805	0.532	0.581	1	0.537	0.474	0.78	0.726	0.612
CFAP221+TMEM59+CYP4B1 / DEPDC1+TFAP2A+ANLN	2044	0.6963	0.6666	0.673	0.6538	0.7886	0.7886	0.6963	0.69566	0.678633	p=1.7e-06 CI 0.6222-0.7704	p=4.3e-06 CI 0.6007-0.7325	p=2.1e-06 CI 0.6042-0.7418	p=0.001 CI 0.5599-0.7478	p=0.003 CI 0.6733-0.904	1.65522e-06	4.30251e-06	2.10129e-06	0.00101168	0.00297683	1.65522e-06	0.000799314	0.6222-0.7704	0.6007-0.7325	0.6042-0.7418	0.5599-0.7478	0.6733-0.904	0.723	0.694	0.66	0.665	0.59	0.739	0.74	0.586	0.605	1	0.611	0.526	0.724	0.682	0.57
CACNA2D2+CYP4B1+HLF+SFTPB / DEPDC1+KIF4A+TFAP2A+ANLN	5123	0.6963	0.6649	0.6653	0.6731	0.7386	0.7386	0.6963	0.68764	0.6755	p=1.7e-06 CI 0.6193-0.7732	p=5.3e-06 CI 0.5972-0.7326	p=5.5e-06 CI 0.5964-0.7343	p=0.00026 CI 0.584-0.7621	p=0.012 CI 0.6018-0.8755	1.65522e-06	5.31687e-06	5.48076e-06	0.000256981	0.0115052	1.65522e-06	0.00235492	0.6193-0.7732	0.5972-0.7326	0.5964-0.7343	0.584-0.7621	0.6018-0.8755	0.715	0.688	0.639	0.61	0.503	0.728	0.722	0.694	0.698	1	0.63	0.566	0.591	0.586	0.479
FAM189A2+HLF+CYP2B7P / DEPDC1+KIF4A+TFAP2A	1360	0.6963	0.6707	0.6688	0.6378	0.7348	0.7348	0.6963	0.68168	0.6786	p=1.7e-06 CI 0.6199-0.7727	p=2.6e-06 CI 0.6024-0.739	p=3.6e-06 CI 0.6-0.7376	p=0.0028 CI 0.5452-0.7305	p=0.013 CI 0.5986-0.8711	1.65522e-06	2.55831e-06	3.56524e-06	0.00284079	0.0126392	1.65522e-06	0.00309755	0.6199-0.7727	0.6024-0.739	0.6-0.7376	0.5452-0.7305	0.5986-0.8711	0.757	0.705	0.63	0.515	0.497	0.793	0.765	0.712	0.767	1	0.519	0.487	0.559	0.446	0.473
FAM189A2+CACNA2D2+HLF / KIF4A+TFAP2A+ANLN	833	0.6963	0.6777	0.6853	0.6704	0.7167	0.7167	0.6963	0.68928	0.686433	p=1.6e-06 CI 0.6183-0.7744	p=1e-06 CI 0.6085-0.7468	p=4.1e-07 CI 0.6178-0.7529	p=0.00031 CI 0.5811-0.7597	p=0.02 CI 0.5675-0.8658	1.64538e-06	1.04143e-06	4.12235e-07	0.000313285	0.0195257	4.12235e-07	0.00396841	0.6183-0.7744	0.6085-0.7468	0.6178-0.7529	0.5811-0.7597	0.5675-0.8658	0.754	0.734	0.655	0.63	0.445	0.787	0.801	0.631	0.651	1	0.537	0.487	0.677	0.624	0.418
FAM189A2+B3GNT8+CYP2B7P / DEPDC1+KIF4A+ANLN	1402	0.6963	0.6558	0.6467	0.6289	0.7121	0.7121	0.6963	0.66796	0.666267	p=1.6e-06 CI 0.6179-0.7748	p=1.6e-05 CI 0.5853-0.7263	p=4.8e-05 CI 0.5767-0.7166	p=0.0048 CI 0.5357-0.7222	p=0.022 CI 0.5385-0.8858	1.64538e-06	1.58082e-05	4.79108e-05	0.00483816	0.0216773	1.64538e-06	0.00531617	0.6179-0.7748	0.5853-0.7263	0.5767-0.7166	0.5357-0.7222	0.5385-0.8858	0.672	0.649	0.634	0.505	0.769	0.675	0.661	0.703	0.791	0.625	0.648	0.605	0.575	0.427	0.776
FAM189A2+HLF+CYP2B7P+SFTPB / DEPDC1+TFAP2A+MYBL2+ANLN	4375	0.6963	0.665	0.6612	0.6432	0.7091	0.7091	0.6963	0.67496	0.674167	p=1.7e-06 CI 0.6208-0.7718	p=5.3e-06 CI 0.5968-0.7331	p=9e-06 CI 0.592-0.7304	p=0.002 CI 0.5512-0.7351	p=0.023 CI 0.5573-0.8609	1.65522e-06	5.25498e-06	9.02172e-06	0.0020351	0.0232204	1.65522e-06	0.0050543	0.6208-0.7718	0.5968-0.7331	0.592-0.7304	0.5512-0.7351	0.5573-0.8609	0.601	0.592	0.647	0.655	0.434	0.583	0.567	0.441	0.558	1	0.722	0.684	0.827	0.682	0.406
FAM189A2+CACNA2D2+TMEM59+B3GNT8 / RRM2+KIF4A+TFAP2A+ANLN	3297	0.6963	0.6731	0.6825	0.671	0.6833	0.6963	0.6963	0.68124	0.683967	p=1.7e-06 CI 0.6175-0.775	p=1.9e-06 CI 0.6033-0.7429	p=6e-07 CI 0.6149-0.7501	p=3e-04 CI 0.5834-0.7586	p=0.04 CI 0.5058-0.8609	1.65522e-06	1.88754e-06	6.04995e-07	0.000299861	0.0404397	6.04995e-07	0.00814875	0.6175-0.775	0.6033-0.7429	0.6149-0.7501	0.5834-0.7586	0.5058-0.8609	0.742	0.72	0.655	0.585	0.844	0.768	0.776	0.721	0.744	0.5	0.574	0.513	0.598	0.541	0.861
TMEM59+HLF+CYP2B7P+SFTPB / DEPDC1+TFAP2A+MYBL2+ANLN	6040	0.6963	0.664	0.6615	0.6384	0.6826	0.6963	0.6963	0.66856	0.673933	p=1.6e-06 CI 0.6219-0.7708	p=5.9e-06 CI 0.5963-0.7316	p=8.7e-06 CI 0.5921-0.7309	p=0.0027 CI 0.5456-0.7312	p=0.041 CI 0.5286-0.8366	1.64538e-06	5.94054e-06	8.72011e-06	0.00273887	0.0410722	1.64538e-06	0.00876547	0.6219-0.7708	0.5963-0.7316	0.5921-0.7309	0.5456-0.7312	0.5286-0.8366	0.642	0.629	0.634	0.675	0.514	0.633	0.621	0.658	0.512	0.875	0.704	0.658	0.614	0.72	0.497
FAM189A2+SCGB3A2+B3GNT8+CYP2B7P / RRM2+KIF4A+TFAP2A+ANLN	4212	0.6963	0.6589	0.656	0.6414	0.6735	0.6963	0.6963	0.66522	0.6704	p=1.7e-06 CI 0.6208-0.7717	p=1.1e-05 CI 0.5902-0.7276	p=1.7e-05 CI 0.5864-0.7256	p=0.0023 CI 0.5493-0.7335	p=0.049 CI 0.5136-0.8334	1.65522e-06	1.09175e-05	1.662e-05	0.00227709	0.049304	1.65522e-06	0.0103221	0.6208-0.7717	0.5902-0.7276	0.5864-0.7256	0.5493-0.7335	0.5136-0.8334	0.662	0.632	0.63	0.6	0.572	0.664	0.632	0.676	0.698	0.875	0.648	0.632	0.591	0.573	0.558
FAM189A2+TMEM59+SFTPB / KIF4A+TFAP2A+MYBL2	1152	0.6963	0.6731	0.6695	0.6526	0.6553	0.6963	0.6963	0.66936	0.679633	p=1.7e-06 CI 0.621-0.7716	p=1.9e-06 CI 0.6055-0.7408	p=3.3e-06 CI 0.6007-0.7383	p=0.0011 CI 0.5624-0.7429	p=0.07 CI 0.4739-0.8367	1.65522e-06	1.87602e-06	3.2624e-06	0.00109568	0.0696821	1.65522e-06	0.0141569	0.621-0.7716	0.6055-0.7408	0.6007-0.7383	0.5624-0.7429	0.4739-0.8367	0.652	0.569	0.639	0.515	0.486	0.647	0.52	0.703	0.837	0.875	0.685	0.75	0.583	0.427	0.467
TMEM59+SCGB3A2+HLF / DEPDC1+TFAP2A+ANLN	2464	0.6963	0.6637	0.6677	0.651	0.653	0.6963	0.6963	0.66634	0.6759	p=1.7e-06 CI 0.6242-0.7684	p=6.1e-06 CI 0.597-0.7304	p=4.1e-06 CI 0.5987-0.7366	p=0.0012 CI 0.5577-0.7443	p=0.073 CI 0.4839-0.8222	1.65522e-06	6.11592e-06	4.1064e-06	0.00122164	0.0726302	1.65522e-06	0.0147727	0.6242-0.7684	0.597-0.7304	0.5987-0.7366	0.5577-0.7443	0.4839-0.8222	0.591	0.595	0.647	0.74	0.468	0.569	0.563	0.658	0.465	0.875	0.741	0.711	0.638	0.815	0.448
CACNA2D2+TMEM59+B3GNT8 / KIF4A+TFAP2A+ANLN	1673	0.6963	0.6719	0.6816	0.6636	0.6326	0.6963	0.6963	0.6692	0.683267	p=1.7e-06 CI 0.6188-0.7738	p=2.2e-06 CI 0.6038-0.7401	p=6.8e-07 CI 0.6138-0.7494	p=0.00051 CI 0.5752-0.752	p=0.1 CI 0.4471-0.8181	1.65522e-06	2.19854e-06	6.7806e-07	0.000513451	0.103597	6.7806e-07	0.020823	0.6188-0.7738	0.6038-0.7401	0.6138-0.7494	0.5752-0.752	0.4471-0.8181	0.727	0.547	0.655	0.61	0.428	0.748	0.477	0.676	0.698	0.875	0.593	0.803	0.638	0.586	0.406
TMEM59+CYP4B1+HLF+CYP2B7P / DEPDC1+RRM2+KIF4A+TFAP2A	5926	0.6962	0.6633	0.6717	0.6531	0.772	0.772	0.6962	0.69126	0.677067	p=1.7e-06 CI 0.6208-0.7715	p=6.4e-06 CI 0.5955-0.7312	p=2.5e-06 CI 0.6027-0.7407	p=0.0011 CI 0.5603-0.7459	p=0.0048 CI 0.6539-0.89	1.67506e-06	6.44413e-06	2.4722e-06	0.00106346	0.00478066	1.67506e-06	0.00117094	0.6208-0.7715	0.5955-0.7312	0.6027-0.7407	0.5603-0.7459	0.6539-0.89	0.774	0.731	0.647	0.73	0.595	0.815	0.809	0.649	0.419	1	0.5	0.447	0.646	0.815	0.576
FAM189A2+SCGB3A2+CYP4B1+CYP2B7P / DEPDC1+RRM2+KIF4A+TFAP2A	4126	0.6962	0.6531	0.6493	0.6522	0.7667	0.7667	0.6962	0.6835	0.6662	p=1.7e-06 CI 0.6208-0.7716	p=2.2e-05 CI 0.5843-0.722	p=3.6e-05 CI 0.5791-0.7195	p=0.0011 CI 0.5589-0.7455	p=0.0055 CI 0.6442-0.8891	1.67506e-06	2.15278e-05	3.58213e-05	0.0011288	0.00553145	1.67506e-06	0.00134385	0.6208-0.7716	0.5843-0.722	0.5791-0.7195	0.5589-0.7455	0.6442-0.8891	0.764	0.711	0.634	0.61	0.636	0.796	0.776	0.64	0.674	0.875	0.556	0.474	0.63	0.592	0.624
FAM189A2+CYP4B1+B3GNT8+CYP2B7P / DEPDC1+RRM2+KIF4A+ANLN	4293	0.6962	0.6567	0.657	0.6501	0.7659	0.7659	0.6962	0.68518	0.669967	p=1.7e-06 CI 0.6188-0.7736	p=1.4e-05 CI 0.5873-0.7261	p=1.5e-05 CI 0.5874-0.7267	p=0.0013 CI 0.5578-0.7424	p=0.0056 CI 0.6208-0.911	1.66511e-06	1.42997e-05	1.48032e-05	0.0012958	0.00564685	1.66511e-06	0.00139468	0.6188-0.7736	0.5873-0.7261	0.5874-0.7267	0.5578-0.7424	0.6208-0.911	0.557	0.646	0.634	0.495	0.468	0.521	0.661	0.721	0.86	1	0.796	0.592	0.559	0.395	0.442
FAM189A2+CYP4B1+CYP2B7P+SFTPB / DEPDC1+RRM2+TFAP2A+MYBL2	4324	0.6962	0.6586	0.6533	0.6515	0.7629	0.7629	0.6962	0.6845	0.669367	p=1.7e-06 CI 0.6206-0.7719	p=1.1e-05 CI 0.5906-0.7266	p=2.3e-05 CI 0.5836-0.7231	p=0.0012 CI 0.5595-0.7435	p=0.0061 CI 0.6319-0.8938	1.66511e-06	1.13582e-05	2.26795e-05	0.00118603	0.00613011	1.66511e-06	0.00147037	0.6206-0.7719	0.5906-0.7266	0.5836-0.7231	0.5595-0.7435	0.6319-0.8938	0.657	0.626	0.643	0.6	0.514	0.655	0.632	0.441	0.674	1	0.667	0.605	0.819	0.58	0.491
CACNA2D2+TMEM59+CYP4B1+HLF / RRM2+KIF4A+TFAP2A+ANLN	4797	0.6962	0.6693	0.6839	0.6852	0.7553	0.7553	0.6962	0.69798	0.683133	p=1.7e-06 CI 0.6201-0.7723	p=3e-06 CI 0.6016-0.7371	p=5e-07 CI 0.616-0.7518	p=1e-04 CI 0.5966-0.7738	p=0.0075 CI 0.6241-0.8865	1.67506e-06	3.04631e-06	4.99743e-07	0.000100713	0.00750199	4.99743e-07	0.00152158	0.6201-0.7723	0.6016-0.7371	0.616-0.7518	0.5966-0.7738	0.6241-0.8865	0.72	0.572	0.651	0.735	0.549	0.739	0.523	0.595	0.488	1	0.593	0.75	0.701	0.803	0.527
FAM189A2+HLF+CYP2B7P / RRM2+TFAP2A+ANLN	1370	0.6962	0.6724	0.6784	0.6509	0.7462	0.7462	0.6962	0.68882	0.682333	p=1.7e-06 CI 0.6209-0.7715	p=2.1e-06 CI 0.6046-0.7403	p=1e-06 CI 0.6101-0.7467	p=0.0012 CI 0.5584-0.7434	p=0.0095 CI 0.6155-0.8769	1.67506e-06	2.05609e-06	1.04493e-06	0.00123372	0.00949965	1.04493e-06	0.00214763	0.6209-0.7715	0.6046-0.7403	0.6101-0.7467	0.5584-0.7434	0.6155-0.8769	0.766	0.731	0.647	0.68	0.503	0.807	0.805	0.577	0.535	1	0.5	0.461	0.709	0.72	0.479
CYP2B7P / ANLN	54	0.6962	0.6458	0.6348	0.6107	0.7439	0.7439	0.6962	0.66628	0.658933	p=1.7e-06 CI 0.6212-0.7713	p=4.9e-05 CI 0.5765-0.7151	p=0.00017 CI 0.5637-0.7059	p=0.013 CI 0.5127-0.7088	p=0.01 CI 0.6035-0.8844	1.66511e-06	4.93524e-05	0.000168045	0.0131615	0.0100665	1.66511e-06	0.0046894	0.6212-0.7713	0.5765-0.7151	0.5637-0.7059	0.5127-0.7088	0.6035-0.8844	0.674	0.618	0.63	0.7	0.462	0.678	0.614	0.667	0.488	1	0.648	0.632	0.598	0.758	0.436
FAM189A2+CYP2B7P / KIF4A+ANLN	177	0.6962	0.6563	0.6504	0.6301	0.7409	0.7409	0.6962	0.67478	0.667633	p=1.7e-06 CI 0.6187-0.7736	p=1.5e-05 CI 0.5858-0.7269	p=3.2e-05 CI 0.5803-0.7205	p=0.0045 CI 0.5349-0.7253	p=0.011 CI 0.5728-0.909	1.67506e-06	1.48693e-05	3.1543e-05	0.0045142	0.0108681	1.67506e-06	0.00308607	0.6187-0.7736	0.5858-0.7269	0.5803-0.7205	0.5349-0.7253	0.5728-0.909	0.703	0.671	0.634	0.57	0.838	0.72	0.708	0.676	0.674	0.625	0.593	0.539	0.598	0.541	0.848
TMEM59+SCGB3A2+CYP4B1 / DEPDC1+KIF4A+TFAP2A	2440	0.6962	0.6538	0.653	0.659	0.7295	0.7295	0.6962	0.6783	0.667667	p=1.7e-06 CI 0.6221-0.7704	p=2e-05 CI 0.586-0.7215	p=2.4e-05 CI 0.5832-0.7228	p=0.00071 CI 0.5669-0.7511	p=0.014 CI 0.5927-0.8664	1.66511e-06	2.00471e-05	2.36177e-05	0.000709241	0.0143886	1.66511e-06	0.00302864	0.6221-0.7704	0.586-0.7215	0.5832-0.7228	0.5669-0.7511	0.5927-0.8664	0.747	0.606	0.63	0.595	0.624	0.773	0.592	0.658	0.721	0.875	0.574	0.658	0.606	0.561	0.612
SCGB3A2+CYP4B1+B3GNT8+CYP2B7P / DEPDC1+TFAP2A+MYBL2+ANLN	6115	0.6962	0.6502	0.6469	0.6429	0.7197	0.7197	0.6962	0.67118	0.664433	p=1.7e-06 CI 0.6218-0.7706	p=3e-05 CI 0.5824-0.7181	p=4.6e-05 CI 0.5767-0.7172	p=0.0021 CI 0.5494-0.7363	p=0.018 CI 0.5839-0.8555	1.67506e-06	2.99716e-05	4.64384e-05	0.00207374	0.0181943	1.67506e-06	0.00406922	0.6218-0.7706	0.5824-0.7181	0.5767-0.7172	0.5494-0.7363	0.5839-0.8555	0.701	0.49	0.634	0.5	0.486	0.711	0.39	0.423	0.86	1	0.63	0.855	0.819	0.401	0.461
FAM189A2+TMEM59+CYP2B7P / DEPDC1+TFAP2A+MYBL2	1123	0.6962	0.6633	0.6549	0.6198	0.7121	0.7121	0.6962	0.66926	0.671467	p=1.7e-06 CI 0.6211-0.7712	p=6.5e-06 CI 0.5947-0.7318	p=1.9e-05 CI 0.5851-0.7247	p=0.0081 CI 0.525-0.7145	p=0.022 CI 0.5545-0.8697	1.67506e-06	6.48162e-06	1.89554e-05	0.00813476	0.0216773	1.67506e-06	0.00596784	0.6211-0.7712	0.5947-0.7318	0.5851-0.7247	0.525-0.7145	0.5545-0.8697	0.727	0.7	0.618	0.465	0.751	0.754	0.751	0.784	0.86	0.625	0.556	0.513	0.472	0.357	0.758
TMEM59+SCGB3A2+HLF+CYP2B7P / DEPDC1+KIF4A+TFAP2A+ANLN	5843	0.6962	0.6576	0.6595	0.6377	0.6864	0.6962	0.6962	0.66748	0.6711	p=1.7e-06 CI 0.623-0.7694	p=1.3e-05 CI 0.5898-0.7254	p=1.1e-05 CI 0.5898-0.7292	p=0.0029 CI 0.5434-0.732	p=0.038 CI 0.5356-0.8371	1.67506e-06	1.28563e-05	1.10508e-05	0.0028668	0.0379887	1.67506e-06	0.00817622	0.623-0.7694	0.5898-0.7254	0.5898-0.7292	0.5434-0.732	0.5356-0.8371	0.601	0.598	0.63	0.55	0.578	0.58	0.574	0.712	0.721	0.875	0.741	0.684	0.559	0.503	0.564
FAM189A2+SCGB3A2+CYP2B7P+SFTPB / RRM2+KIF4A+TFAP2A+ANLN	4242	0.6962	0.6553	0.6472	0.643	0.6773	0.6962	0.6962	0.6638	0.666233	p=1.7e-06 CI 0.6205-0.7719	p=1.7e-05 CI 0.5863-0.7244	p=4.5e-05 CI 0.5773-0.7172	p=0.0021 CI 0.5512-0.7348	p=0.046 CI 0.5135-0.841	1.67506e-06	1.67103e-05	4.50088e-05	0.00205433	0.0457267	1.67506e-06	0.00956889	0.6205-0.7719	0.5863-0.7244	0.5773-0.7172	0.5512-0.7348	0.5135-0.841	0.708	0.598	0.63	0.615	0.601	0.723	0.578	0.613	0.674	0.875	0.611	0.671	0.646	0.599	0.588
FAM189A2+TMEM59+HLF+B3GNT8 / RRM2+KIF4A+TFAP2A+ANLN	4017	0.6928	0.6775	0.6962	0.6636	0.6758	0.6962	0.6962	0.68118	0.688833	p=2.5e-06 CI 0.6167-0.7689	p=1.1e-06 CI 0.6094-0.7455	p=8.9e-08 CI 0.6295-0.763	p=0.00051 CI 0.5757-0.7515	p=0.047 CI 0.5164-0.8351	2.45965e-06	1.06786e-06	8.94035e-08	0.000513451	0.0471318	8.94035e-08	0.00952977	0.6167-0.7689	0.6094-0.7455	0.6295-0.763	0.5757-0.7515	0.5164-0.8351	0.766	0.683	0.651	0.505	0.422	0.804	0.708	0.676	0.884	1	0.519	0.592	0.63	0.401	0.394
TMEM59+CYP4B1+CYP2B7P / DEPDC1+RRM2+ANLN	2579	0.6961	0.6509	0.6529	0.65	0.8015	0.8015	0.6961	0.69028	0.666633	p=1.7e-06 CI 0.6202-0.7721	p=2.8e-05 CI 0.5823-0.7195	p=2.4e-05 CI 0.5828-0.723	p=0.0013 CI 0.5559-0.744	p=0.002 CI 0.6838-0.9192	1.68507e-06	2.77938e-05	2.38098e-05	0.00130855	0.00203167	1.68507e-06	0.000678702	0.6202-0.7721	0.5823-0.7195	0.5828-0.723	0.5559-0.744	0.6838-0.9192	0.594	0.581	0.643	0.58	0.584	0.569	0.545	0.613	0.698	1	0.759	0.711	0.669	0.548	0.564
FAM189A2+CYP4B1+B3GNT8 / DEPDC1+RRM2+ANLN	1279	0.6961	0.6601	0.6643	0.6694	0.778	0.778	0.6961	0.69358	0.6735	p=1.7e-06 CI 0.6193-0.773	p=9.5e-06 CI 0.5912-0.7291	p=6.2e-06 CI 0.5952-0.7333	p=0.00034 CI 0.5789-0.7599	p=0.004 CI 0.6329-0.9232	1.68507e-06	9.47253e-06	6.24162e-06	0.000338129	0.00403498	1.68507e-06	0.000878102	0.6193-0.773	0.5912-0.7291	0.5952-0.7333	0.5789-0.7599	0.6329-0.9232	0.771	0.581	0.634	0.645	0.503	0.812	0.545	0.73	0.651	1	0.5	0.711	0.551	0.643	0.479
CACNA2D2+CYP4B1+CYP2B7P / TFAP2A+MYBL2+ANLN	1875	0.6961	0.6564	0.6555	0.6584	0.7606	0.7606	0.6961	0.6854	0.669333	p=1.7e-06 CI 0.6197-0.7724	p=1.5e-05 CI 0.5883-0.7246	p=1.8e-05 CI 0.5857-0.7253	p=0.00074 CI 0.566-0.7508	p=0.0065 CI 0.6335-0.8877	1.69513e-06	1.47044e-05	1.7606e-05	0.000739	0.00651624	1.69513e-06	0.00145785	0.6197-0.7724	0.5883-0.7246	0.5857-0.7253	0.566-0.7508	0.6335-0.8877	0.788	0.742	0.613	0.755	0.543	0.835	0.83	0.811	0.442	1	0.481	0.421	0.441	0.841	0.521
FAM189A2+CFAP221+TMEM59+CYP2B7P / DEPDC1+KIF4A+TFAP2A+ANLN	3623	0.6961	0.662	0.6616	0.6233	0.7364	0.7364	0.6961	0.67588	0.673233	p=1.7e-06 CI 0.6208-0.7714	p=7.5e-06 CI 0.5934-0.7307	p=8.6e-06 CI 0.5924-0.7309	p=0.0067 CI 0.5282-0.7184	p=0.012 CI 0.5783-0.8944	1.68507e-06	7.53263e-06	8.57293e-06	0.00667706	0.0121745	1.68507e-06	0.00377386	0.6208-0.7714	0.5934-0.7307	0.5924-0.7309	0.5282-0.7184	0.5783-0.8944	0.757	0.717	0.634	0.465	0.809	0.787	0.78	0.559	0.86	0.625	0.556	0.487	0.701	0.357	0.818
FAM189A2+CFAP221+TMEM59 / DEPDC1+TFAP2A+ANLN	904	0.6961	0.6748	0.6752	0.6329	0.7318	0.7318	0.6961	0.68216	0.682033	p=1.7e-06 CI 0.6217-0.7704	p=1.5e-06 CI 0.6079-0.7416	p=1.6e-06 CI 0.607-0.7434	p=0.0038 CI 0.5377-0.7282	p=0.014 CI 0.5652-0.8984	1.69513e-06	1.52214e-06	1.58406e-06	0.00382114	0.0136148	1.52214e-06	0.00348816	0.6217-0.7704	0.6079-0.7416	0.607-0.7434	0.5377-0.7282	0.5652-0.8984	0.737	0.72	0.655	0.765	0.821	0.762	0.776	0.568	0.349	0.625	0.574	0.513	0.732	0.879	0.83
TMEM59+CYP4B1+B3GNT8 / DEPDC1+TFAP2A+MYBL2	2563	0.6961	0.6646	0.6716	0.6592	0.7197	0.7197	0.6961	0.68224	0.677433	p=1.7e-06 CI 0.6212-0.771	p=5.5e-06 CI 0.5982-0.731	p=2.5e-06 CI 0.6029-0.7402	p=7e-04 CI 0.5687-0.7496	p=0.018 CI 0.5789-0.8605	1.68507e-06	5.50673e-06	2.51708e-06	0.000701976	0.0181943	1.68507e-06	0.0037812	0.6212-0.771	0.5982-0.731	0.6029-0.7402	0.5687-0.7496	0.5789-0.8605	0.715	0.68	0.634	0.725	0.509	0.731	0.711	0.748	0.442	1	0.611	0.566	0.535	0.803	0.485
HLF+CYP2B7P+SFTPB / RRM2+TFAP2A+ANLN	3110	0.6961	0.6687	0.667	0.6481	0.6902	0.6961	0.6961	0.67402	0.677267	p=1.7e-06 CI 0.6211-0.7712	p=3.3e-06 CI 0.6014-0.7361	p=4.5e-06 CI 0.5979-0.736	p=0.0015 CI 0.5563-0.7398	p=0.035 CI 0.5496-0.8307	1.68507e-06	3.29291e-06	4.48359e-06	0.00148511	0.0350968	1.68507e-06	0.00731827	0.6211-0.7712	0.6014-0.7361	0.5979-0.736	0.5563-0.7398	0.5496-0.8307	0.53	0.598	0.651	0.67	0.422	0.487	0.57	0.505	0.581	1	0.815	0.697	0.78	0.694	0.394
FAM189A2+CFAP221+CYP4B1+SFTPB / RRM2+KIF4A+TFAP2A+ANLN	3777	0.696	0.6651	0.668	0.6612	0.7614	0.7614	0.696	0.69034	0.676367	p=1.7e-06 CI 0.6203-0.7718	p=5.2e-06 CI 0.5979-0.7323	p=3.9e-06 CI 0.5991-0.7369	p=0.00061 CI 0.5704-0.7521	p=0.0064 CI 0.6253-0.8974	1.70526e-06	5.19378e-06	3.92937e-06	0.000607212	0.00638521	1.70526e-06	0.00140065	0.6203-0.7718	0.5979-0.7323	0.5991-0.7369	0.5704-0.7521	0.6253-0.8974	0.723	0.691	0.647	0.52	0.491	0.742	0.736	0.414	0.837	1	0.593	0.526	0.85	0.433	0.467
SCGB3A2+CYP4B1+CYP2B7P / DEPDC1+KIF4A+TFAP2A	2780	0.696	0.6483	0.6429	0.6451	0.75	0.75	0.696	0.67646	0.6624	p=1.7e-06 CI 0.6206-0.7713	p=3.7e-05 CI 0.5795-0.7171	p=7.2e-05 CI 0.5725-0.7133	p=0.0018 CI 0.5507-0.7395	p=0.0086 CI 0.6264-0.8736	1.71544e-06	3.73171e-05	7.20823e-05	0.00179948	0.0086168	1.71544e-06	0.00210548	0.6206-0.7713	0.5795-0.7171	0.5725-0.7133	0.5507-0.7395	0.6264-0.8736	0.757	0.714	0.601	0.54	0.647	0.784	0.776	0.802	0.744	0.875	0.574	0.487	0.425	0.484	0.636
FAM189A2+CACNA2D2+CYP2B7P / RRM2+TFAP2A+ANLN	870	0.696	0.6667	0.663	0.6574	0.7379	0.7379	0.696	0.6842	0.675233	p=1.7e-06 CI 0.6176-0.7744	p=4.2e-06 CI 0.5969-0.7366	p=7.3e-06 CI 0.5941-0.7319	p=0.00079 CI 0.5672-0.7476	p=0.012 CI 0.5881-0.8877	1.70526e-06	4.22689e-06	7.28793e-06	0.000793863	0.0117246	1.70526e-06	0.00250634	0.6176-0.7744	0.5969-0.7366	0.5941-0.7319	0.5672-0.7476	0.5881-0.8877	0.691	0.657	0.622	0.58	0.555	0.7	0.675	0.829	0.721	0.875	0.63	0.592	0.441	0.541	0.539
SCGB3A2+CYP4B1+HLF / KIF4A+TFAP2A+ANLN	2753	0.696	0.6613	0.6672	0.6673	0.7364	0.7364	0.696	0.68564	0.674833	p=1.7e-06 CI 0.6221-0.7699	p=8.3e-06 CI 0.5943-0.7282	p=4.4e-06 CI 0.598-0.7363	p=0.00039 CI 0.5755-0.7591	p=0.012 CI 0.6056-0.8671	1.70526e-06	8.25816e-06	4.36709e-06	0.000393403	0.0121745	1.70526e-06	0.00251644	0.6221-0.7699	0.5943-0.7282	0.598-0.7363	0.5755-0.7591	0.6056-0.8671	0.713	0.739	0.643	0.775	0.532	0.731	0.827	0.532	0.372	1	0.593	0.421	0.74	0.885	0.509
FAM189A2+SCGB3A2+CYP4B1+B3GNT8 / DEPDC1+RRM2+KIF4A+TFAP2A	4111	0.696	0.6584	0.6587	0.6629	0.7356	0.7356	0.696	0.68232	0.671033	p=1.7e-06 CI 0.6206-0.7714	p=1.2e-05 CI 0.5905-0.7263	p=1.2e-05 CI 0.5892-0.7281	p=0.00054 CI 0.5726-0.7532	p=0.012 CI 0.6032-0.868	1.71544e-06	1.16833e-05	1.22216e-05	0.000541204	0.0124049	1.71544e-06	0.00259435	0.6206-0.7714	0.5905-0.7263	0.5892-0.7281	0.5726-0.7532	0.6032-0.868	0.735	0.697	0.63	0.58	0.613	0.756	0.755	0.703	0.744	0.875	0.593	0.487	0.567	0.535	0.6
FAM189A2+SCGB3A2+CYP4B1+SFTPB / DEPDC1+TFAP2A+MYBL2+ANLN	4150	0.696	0.6558	0.6477	0.6569	0.7189	0.7189	0.696	0.67506	0.6665	p=1.7e-06 CI 0.6212-0.7709	p=1.6e-05 CI 0.5881-0.7234	p=4.3e-05 CI 0.5776-0.7178	p=0.00082 CI 0.566-0.7479	p=0.019 CI 0.5793-0.8586	1.70526e-06	1.58963e-05	4.26066e-05	0.000818504	0.0185197	1.70526e-06	0.00387968	0.6212-0.7709	0.5881-0.7234	0.5776-0.7178	0.566-0.7479	0.5793-0.8586	0.759	0.711	0.618	0.51	0.595	0.79	0.78	0.613	0.86	0.875	0.556	0.461	0.622	0.414	0.582
CACNA2D2+TMEM59+HLF / DEPDC1+TFAP2A+ANLN	1644	0.696	0.6741	0.6835	0.6689	0.7053	0.7053	0.696	0.68556	0.684533	p=1.7e-06 CI 0.6196-0.7723	p=1.6e-06 CI 0.6063-0.742	p=5.2e-07 CI 0.6159-0.7512	p=0.00035 CI 0.5787-0.7592	p=0.025 CI 0.5535-0.8571	1.71544e-06	1.64914e-06	5.24269e-07	0.000349327	0.0252784	5.24269e-07	0.00512632	0.6196-0.7723	0.6063-0.742	0.6159-0.7512	0.5787-0.7592	0.5535-0.8571	0.757	0.601	0.66	0.665	0.434	0.79	0.567	0.586	0.628	1	0.537	0.724	0.724	0.675	0.406
FAM189A2+HLF+SFTPB / DEPDC1+KIF4A+TFAP2A	1380	0.696	0.6755	0.6712	0.6563	0.7	0.7	0.696	0.6798	0.6809	p=1.7e-06 CI 0.6198-0.7722	p=1.4e-06 CI 0.6079-0.7432	p=2.6e-06 CI 0.6027-0.7397	p=0.00085 CI 0.5673-0.7454	p=0.028 CI 0.5509-0.8491	1.71544e-06	1.37869e-06	2.63274e-06	0.000852454	0.0284144	1.37869e-06	0.00585451	0.6198-0.7722	0.6079-0.7432	0.6027-0.7397	0.5673-0.7454	0.5509-0.8491	0.713	0.555	0.651	0.595	0.393	0.734	0.491	0.541	0.674	1	0.574	0.789	0.748	0.573	0.364
FAM189A2+TMEM59+HLF / TFAP2A+MYBL2+ANLN	1095	0.6939	0.6831	0.696	0.6561	0.6894	0.696	0.696	0.6837	0.691	p=2.2e-06 CI 0.6201-0.7677	p=5e-07 CI 0.6164-0.7497	p=9.2e-08 CI 0.6287-0.7634	p=0.00087 CI 0.5653-0.7468	p=0.036 CI 0.5421-0.8367	2.17401e-06	5.04503e-07	9.21775e-08	0.00086991	0.0356603	9.21775e-08	0.00730659	0.6201-0.7677	0.6164-0.7497	0.6287-0.7634	0.5653-0.7468	0.5421-0.8367	0.54	0.564	0.685	0.655	0.416	0.501	0.505	0.523	0.628	1	0.796	0.776	0.827	0.662	0.388
FAM189A2+CACNA2D2+TMEM59+SFTPB / DEPDC1+TFAP2A+MYBL2+ANLN	3325	0.696	0.6667	0.6633	0.6599	0.6826	0.696	0.696	0.6737	0.675333	p=1.7e-06 CI 0.6184-0.7736	p=4.3e-06 CI 0.5977-0.7357	p=7e-06 CI 0.5944-0.7322	p=0.00067 CI 0.5698-0.75	p=0.041 CI 0.504-0.8611	1.71544e-06	4.25195e-06	6.98162e-06	0.000666668	0.0410722	1.71544e-06	0.00835035	0.6184-0.7736	0.5977-0.7357	0.5944-0.7322	0.5698-0.75	0.504-0.8611	0.71	0.669	0.626	0.6	0.514	0.725	0.697	0.73	0.721	0.875	0.611	0.566	0.535	0.567	0.497
FAM189A2+HLF+B3GNT8 / RRM2+TFAP2A+ANLN	1350	0.6912	0.6783	0.696	0.6639	0.6795	0.696	0.696	0.68178	0.6885	p=3e-06 CI 0.6139-0.7684	p=9.5e-07 CI 0.6101-0.7465	p=9.2e-08 CI 0.6296-0.7625	p=5e-04 CI 0.5764-0.7514	p=0.044 CI 0.5357-0.8234	2.96504e-06	9.53775e-07	9.21775e-08	0.000502723	0.0436824	9.21775e-08	0.00883783	0.6139-0.7684	0.6101-0.7465	0.6296-0.7625	0.5764-0.7514	0.5357-0.8234	0.735	0.739	0.655	0.64	0.451	0.762	0.816	0.667	0.628	1	0.556	0.461	0.646	0.643	0.424
FAM189A2+TMEM59+B3GNT8 / DEPDC1+RRM2+TFAP2A	1097	0.696	0.6769	0.6836	0.6581	0.675	0.696	0.696	0.67792	0.6855	p=1.7e-06 CI 0.6192-0.7728	p=1.2e-06 CI 0.6085-0.7453	p=5.2e-07 CI 0.6164-0.7508	p=0.00075 CI 0.5694-0.7468	p=0.048 CI 0.4994-0.8506	1.70526e-06	1.15108e-06	5.19273e-07	0.000754308	0.0478472	5.19273e-07	0.00972097	0.6192-0.7728	0.6085-0.7453	0.6164-0.7508	0.5694-0.7468	0.4994-0.8506	0.752	0.717	0.655	0.64	0.647	0.784	0.765	0.595	0.605	0.75	0.537	0.539	0.709	0.65	0.642
FAM189A2+SCGB3A2+B3GNT8+CYP2B7P / DEPDC1+TFAP2A+MYBL2+ANLN	4210	0.696	0.6544	0.6462	0.631	0.6712	0.696	0.696	0.65976	0.665533	p=1.7e-06 CI 0.6214-0.7706	p=1.9e-05 CI 0.5859-0.7229	p=5.1e-05 CI 0.576-0.7163	p=0.0043 CI 0.5375-0.7246	p=0.052 CI 0.5091-0.8333	1.70526e-06	1.85608e-05	5.05941e-05	0.00428409	0.0515555	1.70526e-06	0.0111821	0.6214-0.7706	0.5859-0.7229	0.576-0.7163	0.5375-0.7246	0.5091-0.8333	0.727	0.618	0.626	0.5	0.491	0.754	0.61	0.604	0.814	0.875	0.556	0.645	0.646	0.414	0.473
SCGB3A2+CYP2B7P+SFTPB / KIF4A+TFAP2A+ANLN	2933	0.696	0.6525	0.6408	0.6346	0.6447	0.696	0.696	0.65372	0.6631	p=1.7e-06 CI 0.6217-0.7702	p=2.3e-05 CI 0.5841-0.7209	p=9e-05 CI 0.5705-0.7112	p=0.0035 CI 0.5419-0.7272	p=0.084 CI 0.4743-0.8151	1.71544e-06	2.31119e-05	8.97733e-05	0.00346499	0.084261	1.71544e-06	0.0175681	0.6217-0.7702	0.5841-0.7209	0.5705-0.7112	0.5419-0.7272	0.4743-0.8151	0.652	0.504	0.634	0.54	0.486	0.647	0.419	0.369	0.767	0.875	0.685	0.816	0.866	0.478	0.467
TMEM59+SCGB3A2+B3GNT8+SFTPB / DEPDC1+KIF4A+TFAP2A+ANLN	5888	0.696	0.6583	0.6561	0.6501	0.6295	0.696	0.696	0.658	0.670133	p=1.7e-06 CI 0.622-0.7701	p=1.2e-05 CI 0.5908-0.7258	p=1.6e-05 CI 0.5868-0.7254	p=0.0013 CI 0.5601-0.7402	p=0.11 CI 0.4502-0.8089	1.70526e-06	1.17494e-05	1.64835e-05	0.0012958	0.108899	1.70526e-06	0.0220449	0.622-0.7701	0.5908-0.7258	0.5868-0.7254	0.5601-0.7402	0.4502-0.8089	0.676	0.646	0.639	0.58	0.538	0.681	0.661	0.73	0.791	0.875	0.648	0.592	0.559	0.522	0.521
FAM189A2+CYP4B1+HLF / DEPDC1+KIF4A+ANLN	1262	0.6959	0.6653	0.673	0.6669	0.8045	0.8045	0.6959	0.70112	0.678067	p=1.7e-06 CI 0.62-0.7718	p=5e-06 CI 0.5971-0.7335	p=2.1e-06 CI 0.6042-0.7417	p=0.00041 CI 0.575-0.7588	p=0.0019 CI 0.6714-0.9377	1.72568e-06	5.04375e-06	2.10129e-06	0.00040629	0.00185326	1.72568e-06	0.000453685	0.62-0.7718	0.5971-0.7335	0.6042-0.7417	0.575-0.7588	0.6714-0.9377	0.725	0.595	0.651	0.725	0.769	0.751	0.567	0.631	0.535	0.75	0.556	0.697	0.669	0.777	0.77
FAM189A2+CACNA2D2+CYP4B1+CYP2B7P / RRM2+TFAP2A+MYBL2+ANLN	3449	0.6959	0.6608	0.6601	0.6621	0.775	0.775	0.6959	0.69078	0.672267	p=1.7e-06 CI 0.6189-0.7728	p=8.7e-06 CI 0.5919-0.7298	p=1e-05 CI 0.5907-0.7294	p=0.00057 CI 0.5704-0.7539	p=0.0044 CI 0.651-0.899	1.73597e-06	8.69505e-06	1.03305e-05	0.000570339	0.00439371	1.73597e-06	0.000996962	0.6189-0.7728	0.5919-0.7298	0.5907-0.7294	0.5704-0.7539	0.651-0.899	0.803	0.759	0.618	0.755	0.549	0.852	0.852	0.829	0.442	1	0.481	0.421	0.433	0.841	0.527
CYP4B1+HLF+SFTPB / RRM2+TFAP2A+ANLN	2990	0.6959	0.6725	0.6801	0.6832	0.7553	0.7553	0.6959	0.6974	0.682833	p=1.7e-06 CI 0.6208-0.7709	p=2e-06 CI 0.6064-0.7386	p=8.3e-07 CI 0.6118-0.7485	p=0.00012 CI 0.5945-0.7719	p=0.0075 CI 0.638-0.8726	1.73597e-06	2.04359e-06	8.26806e-07	0.00011865	0.00750199	8.26806e-07	0.00152505	0.6208-0.7709	0.6064-0.7386	0.6118-0.7485	0.5945-0.7719	0.638-0.8726	0.718	0.544	0.647	0.59	0.561	0.739	0.473	0.712	0.767	1	0.574	0.803	0.591	0.541	0.539
TMEM59+CYP4B1+HLF+SFTPB / DEPDC1+RRM2+KIF4A+TFAP2A	5941	0.6959	0.6679	0.6745	0.6734	0.7455	0.7455	0.6959	0.69144	0.679433	p=1.7e-06 CI 0.6203-0.7716	p=3.6e-06 CI 0.6009-0.735	p=1.7e-06 CI 0.6059-0.7431	p=0.00025 CI 0.5847-0.7621	p=0.0097 CI 0.6156-0.8753	1.72568e-06	3.64431e-06	1.73585e-06	0.000251344	0.00968541	1.72568e-06	0.00198877	0.6203-0.7716	0.6009-0.735	0.6059-0.7431	0.5847-0.7621	0.6156-0.8753	0.725	0.683	0.639	0.545	0.526	0.745	0.718	0.721	0.837	1	0.593	0.553	0.567	0.465	0.503
TMEM59+CYP4B1+HLF+SFTPB / KIF4A+TFAP2A+MYBL2+ANLN	5955	0.6959	0.6686	0.6772	0.6694	0.7235	0.7235	0.6959	0.68692	0.680567	p=1.7e-06 CI 0.6215-0.7703	p=3.3e-06 CI 0.6022-0.735	p=1.2e-06 CI 0.6085-0.746	p=0.00034 CI 0.5785-0.7602	p=0.017 CI 0.5849-0.8621	1.72568e-06	3.3325e-06	1.21249e-06	0.000338129	0.0166396	1.21249e-06	0.00339679	0.6215-0.7703	0.6022-0.735	0.6085-0.746	0.5785-0.7602	0.5849-0.8621	0.74	0.669	0.664	0.77	0.509	0.765	0.693	0.432	0.419	1	0.574	0.579	0.866	0.866	0.485
CACNA2D2+TMEM59+CYP4B1+B3GNT8 / DEPDC1+TFAP2A+MYBL2+ANLN	4810	0.6959	0.662	0.669	0.6675	0.7182	0.7182	0.6959	0.68252	0.675633	p=1.7e-06 CI 0.6193-0.7724	p=7.6e-06 CI 0.5943-0.7297	p=3.5e-06 CI 0.6003-0.7377	p=0.00039 CI 0.5779-0.757	p=0.019 CI 0.5674-0.869	1.73597e-06	7.57613e-06	3.47167e-06	0.000389192	0.01885	1.73597e-06	0.00385039	0.6193-0.7724	0.5943-0.7297	0.6003-0.7377	0.5779-0.757	0.5674-0.869	0.774	0.72	0.63	0.515	0.468	0.81	0.787	0.838	0.86	1	0.537	0.474	0.449	0.42	0.442
CACNA2D2+HLF+CYP2B7P / DEPDC1+TFAP2A+ANLN	1924	0.6959	0.6645	0.6635	0.6485	0.7144	0.7144	0.6959	0.67736	0.674633	p=1.7e-06 CI 0.619-0.7727	p=5.6e-06 CI 0.5962-0.7328	p=6.9e-06 CI 0.5944-0.7326	p=0.0014 CI 0.5561-0.7409	p=0.021 CI 0.5719-0.8569	1.73597e-06	5.57144e-06	6.86257e-06	0.00144253	0.0205777	1.73597e-06	0.00440688	0.619-0.7727	0.5962-0.7328	0.5944-0.7326	0.5561-0.7409	0.5719-0.8569	0.547	0.586	0.622	0.725	0.468	0.51	0.549	0.766	0.488	1	0.796	0.724	0.496	0.79	0.442
FAM189A2+CACNA2D2+TMEM59+CYP2B7P / KIF4A+TFAP2A+MYBL2+ANLN	3315	0.6959	0.664	0.6646	0.6457	0.7023	0.7023	0.6959	0.6745	0.674833	p=1.7e-06 CI 0.6187-0.773	p=5.9e-06 CI 0.5945-0.7335	p=6e-06 CI 0.5956-0.7337	p=0.0017 CI 0.553-0.7383	p=0.027 CI 0.536-0.8686	1.73597e-06	5.90604e-06	5.97745e-06	0.00173214	0.0270328	1.73597e-06	0.00575572	0.6187-0.773	0.5945-0.7335	0.5956-0.7337	0.553-0.7383	0.536-0.8686	0.74	0.714	0.63	0.75	0.561	0.768	0.776	0.577	0.395	0.875	0.556	0.487	0.677	0.847	0.545
FAM189A2+HLF+SFTPB / RRM2+TFAP2A+ANLN	1390	0.6959	0.6787	0.6821	0.6676	0.6962	0.6962	0.6959	0.6841	0.685567	p=1.7e-06 CI 0.6204-0.7714	p=9.1e-07 CI 0.6113-0.7461	p=6.4e-07 CI 0.6141-0.75	p=0.00039 CI 0.5789-0.7563	p=0.031 CI 0.5465-0.8459	1.72568e-06	9.06917e-07	6.40526e-07	0.000385023	0.0308473	6.40526e-07	0.00624711	0.6204-0.7714	0.6113-0.7461	0.6141-0.75	0.5789-0.7563	0.5465-0.8459	0.684	0.567	0.664	0.665	0.671	0.697	0.509	0.586	0.628	0.75	0.593	0.776	0.732	0.675	0.667
TMEM59+SCGB3A2+B3GNT8+CYP2B7P / DEPDC1+RRM2+TFAP2A+ANLN	5870	0.6959	0.6531	0.6496	0.639	0.6652	0.6959	0.6959	0.66056	0.6662	p=1.7e-06 CI 0.6218-0.77	p=2.2e-05 CI 0.5848-0.7215	p=3.4e-05 CI 0.5797-0.7195	p=0.0026 CI 0.5466-0.7315	p=0.058 CI 0.5048-0.8255	1.72568e-06	2.15278e-05	3.44286e-05	0.00264026	0.0579603	1.72568e-06	0.0121316	0.6218-0.77	0.5848-0.7215	0.5797-0.7195	0.5466-0.7315	0.5048-0.8255	0.696	0.64	0.626	0.52	0.538	0.709	0.646	0.658	0.791	0.875	0.611	0.618	0.598	0.446	0.521
TMEM59+HLF+B3GNT8 / RRM2+KIF4A+TFAP2A	2626	0.6813	0.6717	0.6959	0.6595	0.6311	0.6959	0.6959	0.6679	0.682967	p=8.7e-06 CI 0.605-0.7577	p=2.3e-06 CI 0.6042-0.7392	p=9.4e-08 CI 0.629-0.7628	p=0.00069 CI 0.5737-0.7452	p=0.11 CI 0.4853-0.7768	8.67366e-06	2.25265e-06	9.40729e-08	0.00068765	0.106224	9.40729e-08	0.0213846	0.605-0.7577	0.6042-0.7392	0.629-0.7628	0.5737-0.7452	0.4853-0.7768	0.718	0.697	0.655	0.55	0.491	0.739	0.729	0.73	0.791	0.875	0.574	0.579	0.591	0.484	0.473
FAM189A2+SCGB3A2+CYP4B1 / TFAP2A+MYBL2+ANLN	1175	0.6958	0.657	0.6541	0.6601	0.7424	0.7424	0.6958	0.68188	0.668967	p=1.8e-06 CI 0.6221-0.7694	p=1.4e-05 CI 0.5898-0.7242	p=2.1e-05 CI 0.5841-0.7241	p=0.00066 CI 0.5664-0.7537	p=0.01 CI 0.6123-0.8725	1.75675e-06	1.37509e-05	2.07383e-05	0.000659806	0.0104606	1.75675e-06	0.00223133	0.6221-0.7694	0.5898-0.7242	0.5841-0.7241	0.5664-0.7537	0.6123-0.8725	0.762	0.725	0.639	0.65	0.624	0.793	0.798	0.541	0.628	0.875	0.556	0.461	0.724	0.656	0.612
CYP4B1+HLF+B3GNT8+CYP2B7P / RRM2+KIF4A+TFAP2A+ANLN	6222	0.6958	0.6652	0.6756	0.6583	0.7394	0.7394	0.6958	0.68686	0.678867	p=1.7e-06 CI 0.6195-0.7722	p=5.1e-06 CI 0.5975-0.7329	p=1.5e-06 CI 0.6071-0.7442	p=0.00075 CI 0.5676-0.749	p=0.011 CI 0.6096-0.8692	1.74633e-06	5.10326e-06	1.49918e-06	0.000746618	0.0112893	1.49918e-06	0.00240885	0.6195-0.7722	0.5975-0.7329	0.6071-0.7442	0.5676-0.749	0.6096-0.8692	0.808	0.759	0.639	0.6	0.59	0.863	0.859	0.721	0.674	1	0.444	0.395	0.567	0.58	0.57
TMEM59+CYP4B1+CYP2B7P+SFTPB / DEPDC1+KIF4A+TFAP2A+MYBL2	5992	0.6958	0.6573	0.6535	0.6489	0.7326	0.7326	0.6958	0.67762	0.668867	p=1.8e-06 CI 0.6202-0.7713	p=1.3e-05 CI 0.5894-0.7251	p=2.2e-05 CI 0.5837-0.7233	p=0.0014 CI 0.5569-0.741	p=0.013 CI 0.592-0.8732	1.75675e-06	1.32965e-05	2.21337e-05	0.00140108	0.013365	1.75675e-06	0.00296066	0.6202-0.7713	0.5894-0.7251	0.5837-0.7233	0.5569-0.741	0.592-0.8732	0.686	0.64	0.643	0.525	0.474	0.692	0.65	0.396	0.814	1	0.648	0.605	0.858	0.446	0.448
FAM189A2+CYP2B7P+SFTPB / DEPDC1+RRM2+TFAP2A	1437	0.6958	0.6642	0.651	0.6409	0.7159	0.7159	0.6958	0.67356	0.670333	p=1.8e-06 CI 0.6185-0.773	p=5.8e-06 CI 0.5953-0.7331	p=3e-05 CI 0.5814-0.7205	p=0.0023 CI 0.5498-0.7321	p=0.02 CI 0.5574-0.8744	1.75675e-06	5.76996e-06	2.95899e-05	0.00234153	0.0198711	1.75675e-06	0.00444996	0.6185-0.773	0.5953-0.7331	0.5814-0.7205	0.5498-0.7321	0.5574-0.8744	0.679	0.64	0.622	0.625	0.682	0.683	0.653	0.748	0.628	0.75	0.648	0.592	0.512	0.624	0.679
CACNA2D2+TMEM59+CYP2B7P / RRM2+TFAP2A+ANLN	1690	0.6958	0.6638	0.6655	0.6578	0.7045	0.7045	0.6958	0.67748	0.675033	p=1.8e-06 CI 0.6194-0.7722	p=6.1e-06 CI 0.5953-0.7323	p=5.4e-06 CI 0.5965-0.7344	p=0.00077 CI 0.5675-0.7481	p=0.026 CI 0.5416-0.8675	1.75675e-06	6.08045e-06	5.38627e-06	0.000769907	0.0257078	1.75675e-06	0.00529818	0.6194-0.7722	0.5953-0.7323	0.5965-0.7344	0.5675-0.7481	0.5416-0.8675	0.706	0.623	0.634	0.695	0.538	0.72	0.617	0.631	0.535	0.875	0.611	0.645	0.638	0.739	0.521
TMEM59+CYP2B7P+SFTPB / DEPDC1+KIF4A+ANLN	2722	0.6958	0.6508	0.6414	0.6355	0.6992	0.6992	0.6958	0.66454	0.662667	p=1.8e-06 CI 0.619-0.7725	p=2.8e-05 CI 0.5811-0.7205	p=8.5e-05 CI 0.5711-0.7117	p=0.0033 CI 0.5426-0.7284	p=0.029 CI 0.5308-0.8677	1.75675e-06	2.80954e-05	8.45232e-05	0.00328356	0.0288877	1.75675e-06	0.00645714	0.619-0.7725	0.5811-0.7205	0.5711-0.7117	0.5426-0.7284	0.5308-0.8677	0.63	0.629	0.63	0.52	0.428	0.616	0.628	0.667	0.767	1	0.722	0.632	0.598	0.452	0.4
CFAP221+CYP2B7P+SFTPB / DEPDC1+TFAP2A+ANLN	2424	0.6958	0.6587	0.6457	0.6214	0.6955	0.6958	0.6958	0.66342	0.666733	p=1.7e-06 CI 0.6208-0.7708	p=1.1e-05 CI 0.591-0.7265	p=5.3e-05 CI 0.5757-0.7156	p=0.0074 CI 0.5286-0.7142	p=0.031 CI 0.5448-0.8461	1.74633e-06	1.11673e-05	5.34188e-05	0.00743512	0.031354	1.74633e-06	0.00777108	0.6208-0.7708	0.591-0.7265	0.5757-0.7156	0.5286-0.7142	0.5448-0.8461	0.73	0.669	0.63	0.62	0.642	0.754	0.7	0.577	0.605	0.75	0.574	0.553	0.677	0.624	0.636
FAM189A2+CACNA2D2+TMEM59+SFTPB / RRM2+KIF4A+TFAP2A+ANLN	3327	0.6958	0.6706	0.6718	0.6701	0.6856	0.6958	0.6958	0.67878	0.6794	p=1.7e-06 CI 0.6173-0.7743	p=2.6e-06 CI 0.6012-0.7399	p=2.5e-06 CI 0.6034-0.7402	p=0.00032 CI 0.5816-0.7587	p=0.039 CI 0.5041-0.8671	1.74633e-06	2.60509e-06	2.45004e-06	0.000320204	0.0385898	1.74633e-06	0.00778336	0.6173-0.7743	0.6012-0.7399	0.6034-0.7402	0.5816-0.7587	0.5041-0.8671	0.715	0.68	0.643	0.62	0.624	0.728	0.708	0.694	0.698	0.75	0.63	0.579	0.598	0.599	0.618
TMEM59+CYP2B7P+SFTPB / RRM2+KIF4A+TFAP2A	2726	0.6958	0.6647	0.6614	0.6432	0.6712	0.6958	0.6958	0.66726	0.673967	p=1.8e-06 CI 0.6199-0.7716	p=5.4e-06 CI 0.5964-0.7331	p=8.8e-06 CI 0.5922-0.7306	p=0.002 CI 0.5527-0.7337	p=0.052 CI 0.5104-0.832	1.75675e-06	5.411e-06	8.7946e-06	0.0020351	0.0515555	1.75675e-06	0.0107213	0.6199-0.7716	0.5964-0.7331	0.5922-0.7306	0.5527-0.7337	0.5104-0.832	0.655	0.637	0.639	0.615	0.509	0.65	0.639	0.703	0.651	0.875	0.685	0.632	0.583	0.605	0.491
CACNA2D2+B3GNT8+CYP2B7P+SFTPB / DEPDC1+KIF4A+TFAP2A+ANLN	5228	0.6958	0.6608	0.6535	0.6478	0.6697	0.6958	0.6958	0.66552	0.670033	p=1.7e-06 CI 0.6174-0.7742	p=8.7e-06 CI 0.5916-0.73	p=2.2e-05 CI 0.584-0.7229	p=0.0015 CI 0.5582-0.7374	p=0.053 CI 0.5058-0.8335	1.74633e-06	8.74493e-06	2.23142e-05	0.00151412	0.0531014	1.74633e-06	0.0109297	0.6174-0.7742	0.5916-0.73	0.584-0.7229	0.5582-0.7374	0.5058-0.8335	0.706	0.646	0.626	0.53	0.491	0.72	0.661	0.766	0.814	0.875	0.611	0.592	0.504	0.452	0.473
B3GNT8+CYP2B7P+SFTPB / TFAP2A+MYBL2+ANLN	3135	0.6958	0.6633	0.6549	0.6294	0.6364	0.6958	0.6958	0.65596	0.671333	p=1.7e-06 CI 0.6204-0.7713	p=6.4e-06 CI 0.5955-0.7311	p=1.9e-05 CI 0.5853-0.7244	p=0.0047 CI 0.5387-0.7201	p=0.097 CI 0.4778-0.7949	1.74633e-06	6.44413e-06	1.89554e-05	0.00471432	0.0972367	1.74633e-06	0.0203956	0.6204-0.7713	0.5955-0.7311	0.5853-0.7244	0.5387-0.7201	0.4778-0.7949	0.547	0.558	0.639	0.665	0.462	0.51	0.498	0.523	0.535	0.875	0.796	0.776	0.74	0.701	0.442
FAM189A2+CYP4B1+HLF+CYP2B7P / DEPDC1+RRM2+KIF4A+TFAP2A	4261	0.6957	0.6659	0.6701	0.6577	0.8008	0.8008	0.6957	0.69804	0.677233	p=1.8e-06 CI 0.6195-0.7718	p=4.7e-06 CI 0.5978-0.734	p=3e-06 CI 0.6011-0.7392	p=0.00078 CI 0.565-0.7504	p=0.0021 CI 0.6947-0.9069	1.77776e-06	4.70038e-06	3.01102e-06	0.000777817	0.00207864	1.77776e-06	0.00057319	0.6195-0.7718	0.5978-0.734	0.6011-0.7392	0.565-0.7504	0.6947-0.9069	0.793	0.748	0.647	0.64	0.647	0.84	0.834	0.613	0.651	1	0.481	0.434	0.677	0.637	0.63
TMEM59+CYP4B1+HLF / DEPDC1+RRM2+TFAP2A	2537	0.6957	0.6732	0.6857	0.6772	0.797	0.797	0.6957	0.70576	0.684867	p=1.8e-06 CI 0.6202-0.7712	p=1.9e-06 CI 0.6068-0.7397	p=3.9e-07 CI 0.6176-0.7538	p=0.00019 CI 0.587-0.7675	p=0.0023 CI 0.6962-0.8977	1.77776e-06	1.85319e-06	3.92781e-07	0.000187815	0.00232862	3.92781e-07	0.000504091	0.6202-0.7712	0.6068-0.7397	0.6176-0.7538	0.587-0.7675	0.6962-0.8977	0.754	0.643	0.664	0.675	0.63	0.787	0.653	0.631	0.581	1	0.537	0.605	0.693	0.701	0.612
CYP4B1+HLF+CYP2B7P / TFAP2A+MYBL2+ANLN	2975	0.6957	0.6645	0.6724	0.6509	0.7674	0.7674	0.6957	0.69018	0.677533	p=1.8e-06 CI 0.6211-0.7703	p=5.5e-06 CI 0.5978-0.7312	p=2.3e-06 CI 0.6033-0.7416	p=0.0012 CI 0.5561-0.7457	p=0.0054 CI 0.6516-0.8833	1.77776e-06	5.53899e-06	2.25903e-06	0.00123372	0.00541815	1.77776e-06	0.00133229	0.6211-0.7703	0.5978-0.7312	0.6033-0.7416	0.5561-0.7457	0.6516-0.8833	0.73	0.745	0.66	0.76	0.613	0.756	0.838	0.45	0.419	1	0.556	0.408	0.843	0.854	0.594
FAM189A2+TMEM59+CYP4B1+SFTPB / DEPDC1+KIF4A+MYBL2+ANLN	3999	0.6957	0.6579	0.6569	0.6614	0.7432	0.7432	0.6957	0.68302	0.670167	p=1.8e-06 CI 0.6194-0.7721	p=1.2e-05 CI 0.5896-0.7262	p=1.5e-05 CI 0.5873-0.7266	p=6e-04 CI 0.5699-0.7529	p=0.01 CI 0.5822-0.9042	1.76722e-06	1.2291e-05	1.49264e-05	0.000600918	0.0102619	1.76722e-06	0.00217836	0.6194-0.7721	0.5896-0.7262	0.5873-0.7266	0.5699-0.7529	0.5822-0.9042	0.686	0.657	0.626	0.515	0.786	0.692	0.679	0.64	0.837	0.625	0.648	0.579	0.614	0.427	0.794
CFAP221+CYP4B1+B3GNT8+CYP2B7P / DEPDC1+KIF4A+TFAP2A+ANLN	5663	0.6957	0.6568	0.6562	0.635	0.7424	0.7424	0.6957	0.67722	0.669567	p=1.8e-06 CI 0.6199-0.7714	p=1.4e-05 CI 0.589-0.7245	p=1.6e-05 CI 0.5866-0.7258	p=0.0034 CI 0.5415-0.7286	p=0.01 CI 0.605-0.8799	1.77776e-06	1.41408e-05	1.62137e-05	0.00337318	0.0104606	1.77776e-06	0.00277318	0.6199-0.7714	0.589-0.7245	0.5866-0.7258	0.5415-0.7286	0.605-0.8799	0.735	0.663	0.63	0.565	0.555	0.762	0.693	0.685	0.698	1	0.556	0.553	0.583	0.529	0.533
CYP4B1+HLF+B3GNT8 / DEPDC1+KIF4A+TFAP2A	2940	0.6957	0.6721	0.6816	0.6655	0.7417	0.7417	0.6957	0.69132	0.683133	p=1.8e-06 CI 0.6178-0.7735	p=2.2e-06 CI 0.6046-0.7395	p=6.8e-07 CI 0.6137-0.7494	p=0.00045 CI 0.5781-0.7529	p=0.011 CI 0.619-0.8643	1.77776e-06	2.15878e-06	6.84518e-07	0.000447338	0.0106626	6.84518e-07	0.00222292	0.6178-0.7735	0.6046-0.7395	0.6137-0.7494	0.5781-0.7529	0.619-0.8643	0.696	0.68	0.651	0.52	0.59	0.709	0.711	0.622	0.814	1	0.611	0.566	0.677	0.439	0.57
FAM189A2+CACNA2D2+TMEM59+HLF / DEPDC1+TFAP2A+MYBL2+ANLN	3280	0.6957	0.6732	0.6781	0.6609	0.7045	0.7045	0.6957	0.68248	0.682333	p=1.8e-06 CI 0.6191-0.7722	p=1.9e-06 CI 0.6045-0.7419	p=1.1e-06 CI 0.61-0.7462	p=0.00062 CI 0.5706-0.7513	p=0.026 CI 0.5519-0.8572	1.77776e-06	1.86457e-06	1.0846e-06	0.000619985	0.0257078	1.0846e-06	0.0052665	0.6191-0.7722	0.6045-0.7419	0.61-0.7462	0.5706-0.7513	0.5519-0.8572	0.762	0.72	0.626	0.58	0.555	0.796	0.776	0.784	0.721	0.875	0.537	0.513	0.488	0.541	0.539
FAM189A2+TMEM59+SCGB3A2+CYP2B7P / DEPDC1+TFAP2A+MYBL2+ANLN	3925	0.6957	0.6538	0.6483	0.6337	0.697	0.697	0.6957	0.6657	0.665933	p=1.8e-06 CI 0.6219-0.7696	p=2e-05 CI 0.5853-0.7223	p=4e-05 CI 0.5781-0.7185	p=0.0037 CI 0.5387-0.7287	p=0.03 CI 0.54-0.8539	1.76722e-06	2.00471e-05	4.00096e-05	0.00365537	0.0303473	1.76722e-06	0.00681291	0.6219-0.7696	0.5853-0.7223	0.5781-0.7185	0.5387-0.7287	0.54-0.8539	0.703	0.615	0.63	0.615	0.561	0.723	0.61	0.604	0.628	0.875	0.574	0.632	0.654	0.611	0.545
SCGB3A2+CYP4B1+B3GNT8+SFTPB / DEPDC1+RRM2+TFAP2A+ANLN	6125	0.6957	0.6559	0.6516	0.6599	0.6924	0.6957	0.6957	0.6711	0.667733	p=1.8e-06 CI 0.6209-0.7705	p=1.6e-05 CI 0.5885-0.7232	p=2.8e-05 CI 0.582-0.7213	p=0.00067 CI 0.571-0.7488	p=0.033 CI 0.5425-0.8424	1.76722e-06	1.57205e-05	2.75296e-05	0.000666668	0.0334501	1.76722e-06	0.00683236	0.6209-0.7705	0.5885-0.7232	0.582-0.7213	0.571-0.7488	0.5425-0.8424	0.706	0.643	0.618	0.555	0.59	0.717	0.657	0.721	0.791	0.875	0.63	0.592	0.528	0.49	0.576
FAM189A2+CACNA2D2+TMEM59+SCGB3A2 / DEPDC1+KIF4A+TFAP2A+ANLN	3248	0.6957	0.6581	0.6546	0.6592	0.6803	0.6957	0.6957	0.66958	0.669467	p=1.8e-06 CI 0.62-0.7714	p=1.2e-05 CI 0.5892-0.7269	p=2e-05 CI 0.5851-0.7241	p=7e-04 CI 0.5686-0.7498	p=0.043 CI 0.5054-0.8552	1.76722e-06	1.20852e-05	1.95862e-05	0.000701976	0.0430176	1.76722e-06	0.00875061	0.62-0.7714	0.5892-0.7269	0.5851-0.7241	0.5686-0.7498	0.5054-0.8552	0.759	0.725	0.622	0.56	0.601	0.79	0.798	0.649	0.791	0.875	0.556	0.461	0.598	0.497	0.588
SCGB3A2+HLF+CYP2B7P / DEPDC1+TFAP2A+ANLN	2844	0.6957	0.6552	0.6515	0.634	0.6803	0.6957	0.6957	0.66334	0.667467	p=1.8e-06 CI 0.6224-0.769	p=1.7e-05 CI 0.5876-0.7228	p=2.8e-05 CI 0.5813-0.7216	p=0.0036 CI 0.5388-0.7292	p=0.043 CI 0.5364-0.8242	1.77776e-06	1.69904e-05	2.79753e-05	0.00359089	0.0430176	1.77776e-06	0.00933105	0.6224-0.769	0.5876-0.7228	0.5813-0.7216	0.5388-0.7292	0.5364-0.8242	0.65	0.601	0.647	0.71	0.543	0.647	0.581	0.423	0.465	0.875	0.667	0.671	0.843	0.777	0.527
CACNA2D2+TMEM59+CYP4B1+CYP2B7P / DEPDC1+RRM2+KIF4A+TFAP2A	4816	0.6956	0.6581	0.6601	0.6627	0.7652	0.7652	0.6956	0.68834	0.671267	p=1.8e-06 CI 0.6186-0.7726	p=1.2e-05 CI 0.5892-0.7269	p=1e-05 CI 0.5907-0.7295	p=0.00055 CI 0.572-0.7535	p=0.0058 CI 0.6381-0.8922	1.78835e-06	1.20852e-05	1.03305e-05	0.000546918	0.00576438	1.78835e-06	0.0012671	0.6186-0.7726	0.5892-0.7269	0.5907-0.7295	0.572-0.7535	0.6381-0.8922	0.791	0.751	0.626	0.55	0.526	0.832	0.83	0.676	0.767	1	0.519	0.461	0.583	0.49	0.503
TMEM59+SCGB3A2+CYP4B1+HLF / DEPDC1+RRM2+TFAP2A+ANLN	5765	0.6956	0.661	0.6668	0.666	0.7455	0.7455	0.6956	0.68698	0.674467	p=1.8e-06 CI 0.6219-0.7693	p=8.5e-06 CI 0.5941-0.7279	p=4.6e-06 CI 0.5977-0.736	p=0.00043 CI 0.5742-0.7578	p=0.0097 CI 0.6229-0.868	1.78835e-06	8.54703e-06	4.5629e-06	0.000433246	0.00968541	1.78835e-06	0.00202671	0.6219-0.7693	0.5941-0.7279	0.5977-0.736	0.5742-0.7578	0.6229-0.868	0.71	0.544	0.643	0.61	0.532	0.725	0.48	0.514	0.674	1	0.611	0.776	0.756	0.592	0.509
CYP4B1+HLF+CYP2B7P+SFTPB / KIF4A+TFAP2A+MYBL2+ANLN	6255	0.6956	0.6622	0.6638	0.6547	0.7348	0.7348	0.6956	0.68222	0.673867	p=1.8e-06 CI 0.6204-0.7709	p=7.4e-06 CI 0.5948-0.7296	p=6.6e-06 CI 0.5943-0.7332	p=0.00095 CI 0.5621-0.7474	p=0.013 CI 0.5977-0.872	1.78835e-06	7.36098e-06	6.63024e-06	0.000952605	0.0126392	1.78835e-06	0.00272151	0.6204-0.7709	0.5948-0.7296	0.5943-0.7332	0.5621-0.7474	0.5977-0.872	0.723	0.572	0.655	0.725	0.526	0.745	0.534	0.432	0.465	1	0.574	0.711	0.85	0.796	0.503
CYP4B1+B3GNT8+SFTPB / DEPDC1+RRM2+TFAP2A	3017	0.6956	0.6644	0.6634	0.6709	0.7288	0.7288	0.6956	0.68462	0.674467	p=1.8e-06 CI 0.6192-0.772	p=5.7e-06 CI 0.5972-0.7315	p=6.9e-06 CI 0.5944-0.7324	p=3e-04 CI 0.5842-0.7575	p=0.015 CI 0.5974-0.8602	1.79901e-06	5.66987e-06	6.92185e-06	0.000303166	0.0146548	1.79901e-06	0.00299448	0.6192-0.772	0.5972-0.7315	0.5944-0.7324	0.5842-0.7575	0.5974-0.8602	0.669	0.601	0.639	0.53	0.48	0.672	0.581	0.649	0.86	1	0.648	0.671	0.63	0.439	0.455
FAM189A2+CYP4B1+HLF+B3GNT8 / KIF4A+TFAP2A+MYBL2+ANLN	4260	0.6956	0.6722	0.6856	0.6661	0.7288	0.7288	0.6956	0.68966	0.684467	p=1.8e-06 CI 0.6194-0.7717	p=2.1e-06 CI 0.605-0.7393	p=4e-07 CI 0.6177-0.7535	p=0.00043 CI 0.5755-0.7568	p=0.015 CI 0.59-0.8676	1.79901e-06	2.11971e-06	3.966e-07	0.000428641	0.0146548	3.966e-07	0.00301756	0.6194-0.7717	0.605-0.7393	0.6177-0.7535	0.5755-0.7568	0.59-0.8676	0.747	0.708	0.668	0.535	0.514	0.773	0.762	0.495	0.814	1	0.574	0.513	0.819	0.459	0.491
CACNA2D2+TMEM59+CYP4B1+SFTPB / DEPDC1+TFAP2A+MYBL2+ANLN	4840	0.6956	0.6605	0.6574	0.6692	0.725	0.725	0.6956	0.68154	0.671167	p=1.8e-06 CI 0.6197-0.7714	p=9e-06 CI 0.5931-0.7279	p=1.4e-05 CI 0.5879-0.727	p=0.00034 CI 0.5793-0.7592	p=0.016 CI 0.5799-0.8701	1.79901e-06	9.04999e-06	1.40838e-05	0.000341824	0.0160503	1.79901e-06	0.00328341	0.6197-0.7714	0.5931-0.7279	0.5879-0.727	0.5793-0.7592	0.5799-0.8701	0.681	0.652	0.639	0.585	0.595	0.683	0.661	0.703	0.767	0.875	0.667	0.618	0.583	0.535	0.582
FAM189A2+TMEM59+CYP2B7P+SFTPB / DEPDC1+RRM2+KIF4A+ANLN	4083	0.6956	0.6549	0.6508	0.6464	0.7174	0.7174	0.6956	0.67302	0.6671	p=1.8e-06 CI 0.6175-0.7737	p=1.7e-05 CI 0.5844-0.7255	p=3e-05 CI 0.5812-0.7205	p=0.0017 CI 0.555-0.7378	p=0.019 CI 0.5438-0.891	1.78835e-06	1.74671e-05	3.00671e-05	0.00165119	0.0191853	1.78835e-06	0.00417716	0.6175-0.7737	0.5844-0.7255	0.5812-0.7205	0.555-0.7378	0.5438-0.891	0.718	0.688	0.622	0.53	0.786	0.734	0.733	0.757	0.791	0.625	0.611	0.526	0.504	0.459	0.794
CYP2B7P+SFTPB / DEPDC1+ANLN	725	0.6956	0.6501	0.6326	0.6315	0.7144	0.7144	0.6956	0.66484	0.659433	p=1.8e-06 CI 0.6188-0.7723	p=3.1e-05 CI 0.5806-0.7196	p=0.00021 CI 0.5619-0.7033	p=0.0042 CI 0.5383-0.7247	p=0.021 CI 0.5572-0.8716	1.79901e-06	3.0623e-05	0.000209941	0.00417301	0.0205777	1.79901e-06	0.00499861	0.6188-0.7723	0.5806-0.7196	0.5619-0.7033	0.5383-0.7247	0.5572-0.8716	0.669	0.606	0.622	0.565	0.462	0.667	0.592	0.676	0.698	1	0.685	0.658	0.575	0.529	0.436
FAM189A2+CACNA2D2+TMEM59+HLF / RRM2+KIF4A+TFAP2A+ANLN	3282	0.6956	0.6766	0.6888	0.6744	0.7121	0.7121	0.6956	0.6895	0.687	p=1.8e-06 CI 0.6186-0.7725	p=1.2e-06 CI 0.6075-0.7456	p=2.6e-07 CI 0.6214-0.7562	p=0.00023 CI 0.5863-0.7625	p=0.022 CI 0.5584-0.8658	1.79901e-06	1.20246e-06	2.55735e-07	0.00023251	0.0216773	2.55735e-07	0.00438262	0.6186-0.7725	0.6075-0.7456	0.6214-0.7562	0.5863-0.7625	0.5584-0.8658	0.766	0.737	0.651	0.755	0.555	0.801	0.801	0.64	0.419	0.875	0.537	0.5	0.661	0.847	0.539
FAM189A2+CACNA2D2+CYP2B7P+SFTPB / DEPDC1+TFAP2A+MYBL2+ANLN	3550	0.6956	0.6597	0.6504	0.6469	0.7045	0.7045	0.6956	0.67142	0.668567	p=1.8e-06 CI 0.6178-0.7733	p=1e-05 CI 0.5903-0.7291	p=3.2e-05 CI 0.5807-0.72	p=0.0016 CI 0.5553-0.7385	p=0.026 CI 0.5423-0.8668	1.79901e-06	9.97035e-06	3.17956e-05	0.00160429	0.0257078	1.79901e-06	0.00547113	0.6178-0.7733	0.5903-0.7291	0.5807-0.72	0.5553-0.7385	0.5423-0.8668	0.696	0.697	0.626	0.515	0.543	0.706	0.755	0.793	0.814	0.875	0.63	0.487	0.48	0.433	0.527
TMEM59+CYP4B1+B3GNT8+SFTPB / RRM2+TFAP2A+MYBL2+ANLN	5984	0.6956	0.6655	0.6722	0.6695	0.7008	0.7008	0.6956	0.68072	0.677767	p=1.8e-06 CI 0.6207-0.7706	p=4.9e-06 CI 0.5989-0.7322	p=2.3e-06 CI 0.6035-0.7409	p=0.00033 CI 0.5808-0.7583	p=0.028 CI 0.5553-0.8463	1.78835e-06	4.89787e-06	2.32106e-06	0.000334471	0.0279475	1.78835e-06	0.00565819	0.6207-0.7706	0.5989-0.7322	0.6035-0.7409	0.5808-0.7583	0.5553-0.8463	0.706	0.68	0.643	0.555	0.439	0.72	0.711	0.712	0.814	1	0.611	0.566	0.583	0.484	0.412
TMEM59+SCGB3A2+CYP4B1+SFTPB / RRM2+KIF4A+TFAP2A+ANLN	5817	0.6956	0.6564	0.656	0.6648	0.7	0.7	0.6956	0.67456	0.669333	p=1.8e-06 CI 0.621-0.7701	p=1.5e-05 CI 0.5889-0.724	p=1.7e-05 CI 0.5864-0.7256	p=0.00047 CI 0.5755-0.754	p=0.028 CI 0.5518-0.8482	1.79901e-06	1.47044e-05	1.662e-05	0.000471772	0.0284144	1.79901e-06	0.00578385	0.621-0.7701	0.5889-0.724	0.5864-0.7256	0.5755-0.754	0.5518-0.8482	0.732	0.688	0.626	0.49	0.607	0.754	0.736	0.694	0.907	0.875	0.593	0.513	0.567	0.376	0.594
CACNA2D2+HLF+CYP2B7P+SFTPB / DEPDC1+KIF4A+TFAP2A+ANLN	5213	0.6956	0.6635	0.6575	0.65	0.6962	0.6962	0.6956	0.67256	0.6722	p=1.8e-06 CI 0.6183-0.7728	p=6.3e-06 CI 0.5949-0.7321	p=1.4e-05 CI 0.5881-0.7269	p=0.0013 CI 0.559-0.741	p=0.031 CI 0.544-0.8484	1.79901e-06	6.25977e-06	1.39671e-05	0.00130855	0.0308473	1.79901e-06	0.00643557	0.6183-0.7728	0.5949-0.7321	0.5881-0.7269	0.559-0.741	0.544-0.8484	0.686	0.538	0.626	0.7	0.543	0.695	0.469	0.712	0.488	0.875	0.63	0.789	0.551	0.758	0.527
CYP4B1+HLF / DEPDC1+TFAP2A	588	0.6955	0.6741	0.6826	0.675	0.8273	0.8273	0.6955	0.7109	0.684067	p=1.8e-06 CI 0.618-0.7731	p=1.6e-06 CI 0.6075-0.7408	p=6e-07 CI 0.6142-0.7509	p=0.00022 CI 0.5839-0.7661	p=0.00091 CI 0.7458-0.9088	1.80973e-06	1.64914e-06	5.99261e-07	0.000222347	0.000907452	5.99261e-07	0.000226772	0.618-0.7731	0.6075-0.7408	0.6142-0.7509	0.5839-0.7661	0.7458-0.9088	0.783	0.618	0.676	0.665	0.688	0.824	0.603	0.604	0.651	1	0.519	0.671	0.74	0.669	0.673
CYP4B1+CYP2B7P / RRM2+TFAP2A	622	0.6955	0.6603	0.6591	0.6606	0.8273	0.8273	0.6955	0.70056	0.671633	p=1.8e-06 CI 0.6197-0.7713	p=9.3e-06 CI 0.593-0.7276	p=1.2e-05 CI 0.5893-0.729	p=0.00063 CI 0.5661-0.7552	p=0.00091 CI 0.7386-0.9159	1.80973e-06	9.25896e-06	1.15251e-05	0.000633005	0.000907452	1.80973e-06	0.00031261	0.6197-0.7713	0.593-0.7276	0.5893-0.729	0.5661-0.7552	0.7386-0.9159	0.786	0.745	0.63	0.685	0.636	0.832	0.83	0.685	0.558	1	0.481	0.434	0.583	0.72	0.618
FAM189A2+CYP4B1+CYP2B7P / KIF4A+TFAP2A+MYBL2	1312	0.6955	0.6608	0.6625	0.6473	0.7909	0.7909	0.6955	0.6914	0.672933	p=1.8e-06 CI 0.62-0.771	p=8.7e-06 CI 0.593-0.7286	p=7.7e-06 CI 0.5928-0.7322	p=0.0016 CI 0.5525-0.7421	p=0.0028 CI 0.675-0.9068	1.80973e-06	8.69505e-06	7.73837e-06	0.00155861	0.00278559	1.80973e-06	0.000872489	0.62-0.771	0.593-0.7286	0.5928-0.7322	0.5525-0.7421	0.675-0.9068	0.749	0.728	0.647	0.745	0.59	0.782	0.805	0.477	0.419	1	0.537	0.447	0.795	0.834	0.57
CACNA2D2+CYP4B1+HLF+CYP2B7P / RRM2+KIF4A+TFAP2A+ANLN	5112	0.6955	0.6637	0.6709	0.6667	0.7644	0.7644	0.6955	0.69224	0.6767	p=1.8e-06 CI 0.6186-0.7724	p=6.1e-06 CI 0.5954-0.7321	p=2.8e-06 CI 0.6021-0.7396	p=0.00041 CI 0.5754-0.7581	p=0.0059 CI 0.638-0.8908	1.80973e-06	6.11592e-06	2.75347e-06	0.000410671	0.00588408	1.80973e-06	0.00126109	0.6186-0.7724	0.5954-0.7321	0.6021-0.7396	0.5754-0.7581	0.638-0.8908	0.764	0.72	0.643	0.725	0.561	0.798	0.787	0.595	0.488	1	0.537	0.474	0.685	0.79	0.539
FAM189A2+CYP4B1+SFTPB / DEPDC1+MYBL2+ANLN	1325	0.6955	0.6562	0.651	0.6626	0.7636	0.7636	0.6955	0.68578	0.667567	p=1.8e-06 CI 0.6191-0.7718	p=1.5e-05 CI 0.5881-0.7242	p=3e-05 CI 0.581-0.721	p=0.00055 CI 0.5708-0.7544	p=0.006 CI 0.613-0.9143	1.8205e-06	1.512e-05	2.95899e-05	0.000552688	0.00600598	1.8205e-06	0.00132104	0.6191-0.7718	0.5881-0.7242	0.581-0.721	0.5708-0.7544	0.613-0.9143	0.618	0.598	0.626	0.51	0.607	0.599	0.578	0.613	0.86	0.875	0.741	0.671	0.638	0.414	0.594
FAM189A2+CFAP221+SCGB3A2+CYP4B1 / DEPDC1+KIF4A+TFAP2A+ANLN	3653	0.6955	0.6555	0.6528	0.6469	0.7591	0.7591	0.6955	0.68196	0.667933	p=1.8e-06 CI 0.6218-0.7692	p=1.6e-05 CI 0.5882-0.7227	p=2.4e-05 CI 0.5828-0.7227	p=0.0016 CI 0.5524-0.7413	p=0.0068 CI 0.6339-0.8843	1.80973e-06	1.64347e-05	2.41982e-05	0.00160429	0.00678548	1.80973e-06	0.00168644	0.6218-0.7692	0.5882-0.7227	0.5828-0.7227	0.5524-0.7413	0.6339-0.8843	0.759	0.714	0.639	0.66	0.503	0.787	0.776	0.532	0.558	1	0.574	0.487	0.732	0.688	0.479
FAM189A2+CACNA2D2+CYP4B1+SFTPB / DEPDC1+RRM2+KIF4A+TFAP2A	3451	0.6955	0.6626	0.6595	0.6743	0.7515	0.7515	0.6955	0.68868	0.672533	p=1.8e-06 CI 0.6173-0.7737	p=7e-06 CI 0.5937-0.7315	p=1.1e-05 CI 0.5903-0.7287	p=0.00024 CI 0.5864-0.7621	p=0.0083 CI 0.6149-0.8881	1.80973e-06	7.02881e-06	1.10508e-05	0.000235117	0.00828433	1.80973e-06	0.00170787	0.6173-0.7737	0.5937-0.7315	0.5903-0.7287	0.5864-0.7621	0.6149-0.8881	0.73	0.697	0.63	0.595	0.624	0.751	0.744	0.721	0.767	0.875	0.593	0.526	0.551	0.548	0.612
TMEM59+CYP4B1+HLF / TFAP2A+MYBL2+ANLN	2555	0.6955	0.6735	0.6914	0.6726	0.75	0.75	0.6955	0.6966	0.6868	p=1.8e-06 CI 0.6217-0.7693	p=1.8e-06 CI 0.6081-0.7389	p=1.8e-07 CI 0.6232-0.7596	p=0.00027 CI 0.5809-0.7644	p=0.0086 CI 0.6263-0.8737	1.80973e-06	1.79726e-06	1.77352e-07	0.000265657	0.0086168	1.77352e-07	0.00177725	0.6217-0.7693	0.6081-0.7389	0.6232-0.7596	0.5809-0.7644	0.6263-0.8737	0.783	0.507	0.681	0.76	0.584	0.832	0.412	0.486	0.442	1	0.463	0.855	0.85	0.847	0.564
FAM189A2+CYP4B1+B3GNT8+CYP2B7P / DEPDC1+KIF4A+TFAP2A+MYBL2	4297	0.6955	0.6598	0.6602	0.6438	0.7492	0.7492	0.6955	0.6817	0.671833	p=1.8e-06 CI 0.6191-0.7718	p=9.8e-06 CI 0.5916-0.7281	p=1e-05 CI 0.5908-0.7297	p=0.002 CI 0.5513-0.7362	p=0.0088 CI 0.6127-0.8858	1.8205e-06	9.8017e-06	1.01575e-05	0.00195978	0.00878738	1.8205e-06	0.00215379	0.6191-0.7718	0.5916-0.7281	0.5908-0.7297	0.5513-0.7362	0.6127-0.8858	0.788	0.737	0.643	0.535	0.526	0.835	0.819	0.55	0.767	1	0.481	0.434	0.724	0.471	0.503
CACNA2D2+TMEM59+CYP4B1+CYP2B7P / KIF4A+TFAP2A+MYBL2+ANLN	4830	0.6955	0.6569	0.6621	0.6583	0.747	0.747	0.6955	0.68396	0.6715	p=1.8e-06 CI 0.6194-0.7716	p=1.4e-05 CI 0.5885-0.7254	p=8.1e-06 CI 0.5927-0.7315	p=0.00075 CI 0.5662-0.7504	p=0.0093 CI 0.6122-0.8817	1.80973e-06	1.3828e-05	8.07623e-06	0.000746618	0.009317	1.80973e-06	0.00201747	0.6194-0.7716	0.5885-0.7254	0.5927-0.7315	0.5662-0.7504	0.6122-0.8817	0.776	0.742	0.643	0.745	0.514	0.818	0.83	0.387	0.442	1	0.5	0.421	0.866	0.828	0.491
FAM189A2+TMEM59+CYP4B1+SFTPB / RRM2+KIF4A+TFAP2A+MYBL2	4001	0.6955	0.6664	0.6699	0.6712	0.7424	0.7424	0.6955	0.68908	0.677267	p=1.8e-06 CI 0.62-0.771	p=4.4e-06 CI 0.599-0.7338	p=3.1e-06 CI 0.6008-0.739	p=3e-04 CI 0.5814-0.7609	p=0.01 CI 0.5977-0.8872	1.8205e-06	4.40534e-06	3.09268e-06	0.00029659	0.0104606	1.8205e-06	0.0021533	0.62-0.771	0.599-0.7338	0.6008-0.739	0.5814-0.7609	0.5977-0.8872	0.693	0.669	0.639	0.555	0.595	0.703	0.693	0.739	0.791	0.875	0.63	0.579	0.551	0.49	0.582
CACNA2D2+CYP4B1+CYP2B7P+SFTPB / DEPDC1+TFAP2A+MYBL2+ANLN	5170	0.6955	0.6554	0.6492	0.6553	0.7364	0.7364	0.6955	0.67836	0.6667	p=1.8e-06 CI 0.6188-0.7721	p=1.7e-05 CI 0.5871-0.7237	p=3.6e-05 CI 0.5793-0.7191	p=0.00091 CI 0.5642-0.7464	p=0.012 CI 0.5979-0.8748	1.8205e-06	1.6618e-05	3.61061e-05	0.000914998	0.0121745	1.8205e-06	0.0026288	0.6188-0.7721	0.5871-0.7237	0.5793-0.7191	0.5642-0.7464	0.5979-0.8748	0.679	0.646	0.622	0.745	0.601	0.681	0.661	0.784	0.442	0.875	0.667	0.592	0.48	0.828	0.588
TMEM59+SCGB3A2+CYP4B1+CYP2B7P / DEPDC1+TFAP2A+MYBL2+ANLN	5800	0.6955	0.6498	0.6477	0.6442	0.7341	0.7341	0.6955	0.67426	0.664333	p=1.8e-06 CI 0.6217-0.7693	p=3.1e-05 CI 0.5819-0.7177	p=4.3e-05 CI 0.5773-0.718	p=0.0019 CI 0.5491-0.7393	p=0.013 CI 0.5994-0.8688	1.80973e-06	3.1456e-05	4.29422e-05	0.00190496	0.0128772	1.80973e-06	0.00297168	0.6217-0.7693	0.5819-0.7177	0.5773-0.718	0.5491-0.7393	0.5994-0.8688	0.74	0.714	0.643	0.595	0.584	0.765	0.783	0.432	0.674	0.875	0.574	0.461	0.827	0.573	0.57
FAM189A2+CACNA2D2+CYP4B1+B3GNT8 / KIF4A+TFAP2A+MYBL2+ANLN	3435	0.6955	0.6664	0.6713	0.6706	0.7303	0.7303	0.6955	0.68682	0.677733	p=1.8e-06 CI 0.6176-0.7733	p=4.4e-06 CI 0.5979-0.7349	p=2.6e-06 CI 0.6027-0.74	p=0.00031 CI 0.5809-0.7602	p=0.014 CI 0.5865-0.8741	1.8205e-06	4.40534e-06	2.58588e-06	0.000309877	0.0141266	1.8205e-06	0.00288905	0.6176-0.7733	0.5979-0.7349	0.6027-0.74	0.5809-0.7602	0.5865-0.8741	0.776	0.697	0.626	0.765	0.497	0.81	0.747	0.739	0.419	1	0.556	0.513	0.528	0.86	0.473
CACNA2D2+TMEM59+CYP4B1+B3GNT8 / RRM2+KIF4A+TFAP2A+ANLN	4812	0.6955	0.6662	0.6788	0.6803	0.7295	0.7295	0.6955	0.69006	0.680167	p=1.8e-06 CI 0.6182-0.7728	p=4.5e-06 CI 0.598-0.7343	p=9.9e-07 CI 0.6107-0.7468	p=0.00015 CI 0.5934-0.7673	p=0.014 CI 0.5854-0.8737	1.8205e-06	4.53719e-06	9.88028e-07	0.000147822	0.0143886	9.88028e-07	0.00290876	0.6182-0.7728	0.598-0.7343	0.6107-0.7468	0.5934-0.7673	0.5854-0.8737	0.769	0.688	0.634	0.515	0.474	0.801	0.729	0.784	0.884	1	0.556	0.539	0.504	0.414	0.448
CYP4B1+HLF+B3GNT8+CYP2B7P / DEPDC1+TFAP2A+MYBL2+ANLN	6220	0.6955	0.6612	0.6665	0.6475	0.7288	0.7288	0.6955	0.6799	0.6744	p=1.8e-06 CI 0.6197-0.7712	p=8.4e-06 CI 0.5936-0.7287	p=4.8e-06 CI 0.5974-0.7356	p=0.0015 CI 0.555-0.7399	p=0.015 CI 0.5922-0.8654	1.8205e-06	8.3534e-06	4.76708e-06	0.00154365	0.0146548	1.8205e-06	0.00324268	0.6197-0.7712	0.5936-0.7287	0.5974-0.7356	0.555-0.7399	0.5922-0.8654	0.74	0.615	0.634	0.565	0.555	0.768	0.606	0.694	0.721	1	0.556	0.645	0.583	0.522	0.533
CACNA2D2+CYP4B1+B3GNT8+SFTPB / DEPDC1+RRM2+TFAP2A+ANLN	5150	0.6955	0.662	0.6604	0.674	0.7235	0.7235	0.6955	0.68308	0.672633	p=1.8e-06 CI 0.6177-0.7732	p=7.6e-06 CI 0.5939-0.7301	p=9.9e-06 CI 0.5913-0.7295	p=0.00024 CI 0.5868-0.7612	p=0.017 CI 0.5829-0.8641	1.8205e-06	7.57613e-06	9.90324e-06	0.000240414	0.0166396	1.8205e-06	0.00337986	0.6177-0.7732	0.5939-0.7301	0.5913-0.7295	0.5868-0.7612	0.5829-0.8641	0.708	0.652	0.626	0.605	0.584	0.723	0.671	0.703	0.744	0.875	0.611	0.579	0.559	0.567	0.57
FAM189A2+CACNA2D2 / KIF4A+TFAP2A	70	0.6955	0.6752	0.6674	0.6629	0.7159	0.7159	0.6955	0.68338	0.679367	p=1.8e-06 CI 0.6159-0.775	p=1.4e-06 CI 0.6054-0.7451	p=4.2e-06 CI 0.5989-0.736	p=0.00054 CI 0.5732-0.7525	p=0.02 CI 0.5428-0.889	1.8205e-06	1.43089e-06	4.21625e-06	0.000541204	0.0198711	1.43089e-06	0.00408396	0.6159-0.775	0.6054-0.7451	0.5989-0.736	0.5732-0.7525	0.5428-0.889	0.727	0.72	0.643	0.615	0.607	0.745	0.773	0.649	0.674	0.875	0.611	0.526	0.638	0.599	0.594
FAM189A2+SCGB3A2+CYP4B1+SFTPB / KIF4A+TFAP2A+MYBL2+ANLN	4155	0.6955	0.6564	0.651	0.6581	0.7114	0.7114	0.6955	0.67448	0.667633	p=1.8e-06 CI 0.6206-0.7704	p=1.5e-05 CI 0.5887-0.7242	p=3e-05 CI 0.581-0.721	p=0.00075 CI 0.5672-0.7491	p=0.022 CI 0.5681-0.8546	1.80973e-06	1.47044e-05	2.95899e-05	0.000754308	0.0220548	1.80973e-06	0.00457104	0.6206-0.7704	0.5887-0.7242	0.581-0.721	0.5672-0.7491	0.5681-0.8546	0.737	0.703	0.639	0.5	0.566	0.759	0.762	0.369	0.884	0.875	0.593	0.487	0.874	0.395	0.552
FAM189A2+SCGB3A2+HLF+CYP2B7P / DEPDC1+RRM2+TFAP2A+ANLN	4175	0.6955	0.6578	0.6567	0.6424	0.7114	0.7114	0.6955	0.67276	0.67	p=1.8e-06 CI 0.6213-0.7696	p=1.3e-05 CI 0.5895-0.726	p=1.5e-05 CI 0.587-0.7264	p=0.0021 CI 0.549-0.7358	p=0.022 CI 0.5711-0.8517	1.8205e-06	1.25707e-05	1.54292e-05	0.00213294	0.0220548	1.8205e-06	0.00484351	0.6213-0.7696	0.5895-0.726	0.587-0.7264	0.549-0.7358	0.5711-0.8517	0.647	0.626	0.63	0.595	0.618	0.644	0.625	0.64	0.674	0.875	0.667	0.632	0.622	0.573	0.606
CACNA2D2+TMEM59+B3GNT8+CYP2B7P / DEPDC1+RRM2+TFAP2A+ANLN	4895	0.6955	0.6616	0.6619	0.6504	0.6841	0.6955	0.6955	0.6707	0.673	p=1.8e-06 CI 0.6176-0.7734	p=8e-06 CI 0.5923-0.7308	p=8.3e-06 CI 0.593-0.7309	p=0.0013 CI 0.561-0.7399	p=0.04 CI 0.5171-0.8511	1.80973e-06	7.97861e-06	8.28565e-06	0.00127063	0.0398153	1.80973e-06	0.00822079	0.6176-0.7734	0.5923-0.7308	0.593-0.7309	0.561-0.7399	0.5171-0.8511	0.747	0.711	0.622	0.49	0.509	0.776	0.769	0.784	0.837	0.875	0.556	0.5	0.48	0.395	0.491
TMEM59+HLF+CYP2B7P+SFTPB / KIF4A+TFAP2A+MYBL2+ANLN	6045	0.6955	0.6649	0.6684	0.6399	0.672	0.6955	0.6955	0.66814	0.676267	p=1.8e-06 CI 0.6211-0.7699	p=5.3e-06 CI 0.5973-0.7325	p=3.8e-06 CI 0.5992-0.7375	p=0.0025 CI 0.5479-0.7319	p=0.051 CI 0.5192-0.8247	1.80973e-06	5.31687e-06	3.75965e-06	0.00249835	0.0507961	1.80973e-06	0.0106611	0.6211-0.7699	0.5973-0.7325	0.5992-0.7375	0.5479-0.7319	0.5192-0.8247	0.662	0.649	0.651	0.57	0.538	0.658	0.653	0.712	0.721	0.875	0.685	0.632	0.598	0.529	0.521
HLF+SFTPB / TFAP2A+ANLN	689	0.6955	0.6792	0.6797	0.6555	0.6409	0.6955	0.6955	0.67016	0.6848	p=1.8e-06 CI 0.6212-0.7698	p=8.5e-07 CI 0.6132-0.7452	p=8.7e-07 CI 0.6114-0.748	p=0.00091 CI 0.5657-0.7452	p=0.09 CI 0.498-0.7838	1.80973e-06	8.5145e-07	8.74769e-07	0.000905813	0.0899882	8.5145e-07	0.0181795	0.6212-0.7698	0.6132-0.7452	0.6114-0.748	0.5657-0.7452	0.498-0.7838	0.82	0.637	0.651	0.645	0.393	0.88	0.628	0.676	0.651	1	0.426	0.671	0.63	0.643	0.364
HLF+B3GNT8+SFTPB / DEPDC1+TFAP2A+ANLN	3084	0.6955	0.674	0.673	0.6503	0.6356	0.6955	0.6955	0.66568	0.680833	p=1.8e-06 CI 0.6191-0.7719	p=1.7e-06 CI 0.6067-0.7413	p=2.1e-06 CI 0.6047-0.7413	p=0.0013 CI 0.5626-0.7379	p=0.098 CI 0.4899-0.7814	1.80973e-06	1.67986e-06	2.10129e-06	0.00128316	0.0984853	1.67986e-06	0.0199548	0.6191-0.7719	0.6067-0.7413	0.6047-0.7413	0.5626-0.7379	0.4899-0.7814	0.735	0.612	0.664	0.635	0.405	0.762	0.578	0.64	0.674	1	0.556	0.737	0.685	0.624	0.376
FAM189A2+CFAP221+TMEM59+CYP4B1 / DEPDC1+RRM2+TFAP2A+ANLN	3575	0.6954	0.6678	0.6744	0.6558	0.7932	0.7932	0.6954	0.69732	0.6792	p=1.8e-06 CI 0.6205-0.7703	p=3.7e-06 CI 0.6007-0.7348	p=1.8e-06 CI 0.6059-0.7429	p=0.00089 CI 0.5627-0.7489	p=0.0026 CI 0.6698-0.9166	1.83134e-06	3.70993e-06	1.75178e-06	0.000887694	0.0026055	1.75178e-06	0.000700098	0.6205-0.7703	0.6007-0.7348	0.6059-0.7429	0.5627-0.7489	0.6698-0.9166	0.725	0.694	0.639	0.56	0.59	0.745	0.74	0.694	0.744	1	0.593	0.526	0.591	0.51	0.57
FAM189A2+CACNA2D2+CYP4B1 / DEPDC1+KIF4A+ANLN	802	0.6954	0.6568	0.6545	0.6734	0.7924	0.7924	0.6954	0.6945	0.6689	p=1.8e-06 CI 0.6165-0.7742	p=1.4e-05 CI 0.587-0.7267	p=2e-05 CI 0.5849-0.7242	p=0.00025 CI 0.5829-0.7638	p=0.0027 CI 0.6604-0.9244	1.84224e-06	1.39836e-05	1.9747e-05	0.000251344	0.00266433	1.84224e-06	0.000590249	0.6165-0.7742	0.587-0.7267	0.5849-0.7242	0.5829-0.7638	0.6604-0.9244	0.72	0.683	0.63	0.555	0.538	0.737	0.722	0.766	0.837	1	0.611	0.539	0.512	0.478	0.515
CYP4B1+B3GNT8+CYP2B7P / DEPDC1+RRM2+ANLN	2999	0.6954	0.6507	0.6504	0.6473	0.7697	0.7697	0.6954	0.6827	0.6655	p=1.8e-06 CI 0.6183-0.7724	p=2.9e-05 CI 0.5818-0.7195	p=3.2e-05 CI 0.5804-0.7205	p=0.0016 CI 0.5548-0.7398	p=0.0051 CI 0.6364-0.903	1.84224e-06	2.85538e-05	3.1543e-05	0.00155861	0.00509053	1.84224e-06	0.00134222	0.6183-0.7724	0.5818-0.7195	0.5804-0.7205	0.5548-0.7398	0.6364-0.903	0.562	0.552	0.63	0.495	0.514	0.527	0.498	0.631	0.86	1	0.796	0.75	0.63	0.395	0.491
FAM189A2+SCGB3A2+CYP4B1 / RRM2+KIF4A+TFAP2A	1166	0.6954	0.6578	0.6564	0.6645	0.75	0.75	0.6954	0.68482	0.669867	p=1.8e-06 CI 0.6206-0.7702	p=1.2e-05 CI 0.5899-0.7258	p=1.6e-05 CI 0.5866-0.7262	p=0.00048 CI 0.5721-0.7569	p=0.0086 CI 0.6187-0.8813	1.83134e-06	1.24301e-05	1.59481e-05	0.000481887	0.0086168	1.83134e-06	0.00182578	0.6206-0.7702	0.5899-0.7258	0.5866-0.7262	0.5721-0.7569	0.6187-0.8813	0.764	0.72	0.639	0.65	0.659	0.793	0.783	0.676	0.628	0.875	0.574	0.487	0.606	0.656	0.648
CACNA2D2+CYP4B1+CYP2B7P+SFTPB / RRM2+KIF4A+TFAP2A+ANLN	5172	0.6954	0.6581	0.6559	0.6642	0.7402	0.7402	0.6954	0.68276	0.6698	p=1.8e-06 CI 0.6178-0.7729	p=1.2e-05 CI 0.5895-0.7268	p=1.7e-05 CI 0.5864-0.7254	p=0.00049 CI 0.5747-0.7537	p=0.011 CI 0.6049-0.8754	1.84224e-06	1.20173e-05	1.68962e-05	0.000492203	0.0110769	1.84224e-06	0.00231998	0.6178-0.7729	0.5895-0.7268	0.5864-0.7254	0.5747-0.7537	0.6049-0.8754	0.71	0.717	0.613	0.605	0.601	0.725	0.791	0.802	0.698	0.875	0.611	0.447	0.449	0.58	0.588
FAM189A2+CACNA2D2+HLF+CYP2B7P / DEPDC1+RRM2+TFAP2A+ANLN	3485	0.6954	0.6676	0.6676	0.6559	0.7394	0.7394	0.6954	0.68518	0.676867	p=1.8e-06 CI 0.6179-0.7729	p=3.8e-06 CI 0.5985-0.7367	p=4.1e-06 CI 0.5989-0.7363	p=0.00088 CI 0.5648-0.747	p=0.011 CI 0.5977-0.8811	1.83134e-06	3.79919e-06	4.14271e-06	0.000878761	0.0112893	1.83134e-06	0.00243556	0.6179-0.7729	0.5985-0.7367	0.5989-0.7363	0.5648-0.747	0.5977-0.8811	0.679	0.637	0.643	0.57	0.486	0.689	0.643	0.505	0.721	1	0.611	0.618	0.764	0.529	0.461
CACNA2D2+CYP4B1+B3GNT8 / RRM2+TFAP2A+ANLN	1850	0.6954	0.6657	0.6738	0.6824	0.7371	0.7371	0.6954	0.69088	0.6783	p=1.8e-06 CI 0.6173-0.7735	p=4.8e-06 CI 0.5977-0.7338	p=1.9e-06 CI 0.6055-0.7421	p=0.00013 CI 0.5955-0.7694	p=0.012 CI 0.5978-0.8764	1.83134e-06	4.78407e-06	1.90154e-06	0.000125753	0.0119477	1.83134e-06	0.0024164	0.6173-0.7735	0.5977-0.7338	0.6055-0.7421	0.5955-0.7694	0.5978-0.8764	0.82	0.768	0.634	0.64	0.491	0.868	0.866	0.586	0.651	1	0.5	0.408	0.677	0.637	0.467
TMEM59+CYP4B1+B3GNT8 / RRM2+KIF4A+TFAP2A	2566	0.6954	0.6706	0.6884	0.682	0.7371	0.7371	0.6954	0.6947	0.6848	p=1.8e-06 CI 0.6195-0.7712	p=2.6e-06 CI 0.6039-0.7373	p=2.7e-07 CI 0.6209-0.756	p=0.00013 CI 0.5952-0.7687	p=0.012 CI 0.604-0.8702	1.84224e-06	2.60509e-06	2.68605e-07	0.000130205	0.0119477	2.68605e-07	0.00241653	0.6195-0.7712	0.6039-0.7373	0.6209-0.756	0.5952-0.7687	0.604-0.8702	0.72	0.7	0.664	0.615	0.503	0.739	0.744	0.676	0.698	1	0.593	0.539	0.654	0.592	0.479
FAM189A2+CFAP221+CYP2B7P+SFTPB / DEPDC1+KIF4A+TFAP2A+ANLN	3863	0.6954	0.6602	0.6521	0.63	0.7227	0.7227	0.6954	0.67208	0.669233	p=1.8e-06 CI 0.6188-0.7719	p=9.4e-06 CI 0.5916-0.7288	p=2.6e-05 CI 0.5826-0.7217	p=0.0046 CI 0.5367-0.7232	p=0.017 CI 0.5627-0.8827	1.84224e-06	9.36517e-06	2.60219e-05	0.0045536	0.0169411	1.84224e-06	0.00430638	0.6188-0.7719	0.5916-0.7288	0.5826-0.7217	0.5367-0.7232	0.5627-0.8827	0.735	0.697	0.618	0.525	0.757	0.756	0.744	0.739	0.744	0.625	0.593	0.526	0.512	0.465	0.764
TMEM59+CYP4B1+B3GNT8+CYP2B7P / DEPDC1+KIF4A+TFAP2A+MYBL2	5962	0.6954	0.6568	0.6584	0.6375	0.722	0.722	0.6954	0.67402	0.6702	p=1.8e-06 CI 0.6199-0.7708	p=1.4e-05 CI 0.5889-0.7248	p=1.3e-05 CI 0.5887-0.7282	p=0.0029 CI 0.5448-0.7303	p=0.017 CI 0.5797-0.8643	1.84224e-06	1.39836e-05	1.25322e-05	0.00289302	0.0172473	1.84224e-06	0.00403373	0.6199-0.7708	0.5889-0.7248	0.5887-0.7282	0.5448-0.7303	0.5797-0.8643	0.779	0.737	0.634	0.48	0.52	0.824	0.819	0.73	0.86	1	0.481	0.434	0.551	0.376	0.497
FAM189A2+CACNA2D2+SCGB3A2+CYP2B7P / DEPDC1+KIF4A+TFAP2A+ANLN	3383	0.6954	0.6531	0.6439	0.6455	0.7076	0.7076	0.6954	0.6691	0.664133	p=1.8e-06 CI 0.6188-0.7719	p=2.2e-05 CI 0.5836-0.7227	p=6.5e-05 CI 0.5738-0.714	p=0.0017 CI 0.5532-0.7379	p=0.024 CI 0.5528-0.8623	1.84224e-06	2.15278e-05	6.47696e-05	0.00174875	0.024026	1.84224e-06	0.00517259	0.6188-0.7719	0.5836-0.7227	0.5738-0.714	0.5532-0.7379	0.5528-0.8623	0.725	0.717	0.618	0.51	0.618	0.748	0.791	0.586	0.814	0.875	0.574	0.447	0.646	0.427	0.606
CACNA2D2+TMEM59+CYP2B7P+SFTPB / DEPDC1+RRM2+TFAP2A+ANLN	4925	0.6954	0.6597	0.6547	0.6534	0.6939	0.6954	0.6954	0.67142	0.669933	p=1.8e-06 CI 0.6181-0.7726	p=9.9e-06 CI 0.5908-0.7286	p=1.9e-05 CI 0.5852-0.7242	p=0.001 CI 0.5631-0.7437	p=0.032 CI 0.5298-0.8581	1.84224e-06	9.91383e-06	1.94267e-05	0.00104246	0.032388	1.84224e-06	0.00669234	0.6181-0.7726	0.5908-0.7286	0.5852-0.7242	0.5631-0.7437	0.5298-0.8581	0.72	0.68	0.626	0.735	0.514	0.739	0.722	0.784	0.465	0.875	0.593	0.526	0.488	0.809	0.497
FAM189A2+CACNA2D2+B3GNT8+SFTPB / DEPDC1+KIF4A+TFAP2A+ANLN	3533	0.6954	0.6666	0.6614	0.6589	0.6765	0.6954	0.6954	0.67176	0.674467	p=1.8e-06 CI 0.6158-0.7749	p=4.3e-06 CI 0.5971-0.7362	p=8.8e-06 CI 0.5926-0.7303	p=0.00072 CI 0.5701-0.7476	p=0.046 CI 0.5022-0.8508	1.84224e-06	4.27716e-06	8.7946e-06	0.000716575	0.046425	1.84224e-06	0.00943129	0.6158-0.7749	0.5971-0.7362	0.5926-0.7303	0.5701-0.7476	0.5022-0.8508	0.701	0.649	0.647	0.6	0.584	0.709	0.657	0.703	0.744	0.75	0.648	0.618	0.598	0.561	0.576
FAM189A2+TMEM59+SCGB3A2 / DEPDC1+KIF4A+TFAP2A	1040	0.6954	0.6597	0.6555	0.6449	0.672	0.6954	0.6954	0.6655	0.6702	p=1.8e-06 CI 0.6213-0.7695	p=9.9e-06 CI 0.5918-0.7277	p=1.8e-05 CI 0.5858-0.7252	p=0.0018 CI 0.5519-0.738	p=0.051 CI 0.4967-0.8473	1.83134e-06	9.91383e-06	1.7606e-05	0.00181668	0.0507961	1.83134e-06	0.0105284	0.6213-0.7695	0.5918-0.7277	0.5858-0.7252	0.5519-0.738	0.4967-0.8473	0.591	0.629	0.647	0.63	0.561	0.569	0.628	0.685	0.651	0.875	0.741	0.632	0.614	0.624	0.545
TMEM59+SFTPB / DEPDC1+ANLN	500	0.6954	0.6569	0.6509	0.6541	0.6689	0.6954	0.6954	0.66524	0.667733	p=1.8e-06 CI 0.6188-0.772	p=1.4e-05 CI 0.5886-0.7252	p=3e-05 CI 0.5811-0.7207	p=0.00099 CI 0.5635-0.7448	p=0.054 CI 0.4816-0.8563	1.83134e-06	1.39056e-05	2.98276e-05	0.000991625	0.053888	1.83134e-06	0.010985	0.6188-0.772	0.5886-0.7252	0.5811-0.7207	0.5635-0.7448	0.4816-0.8563	0.774	0.586	0.622	0.535	0.341	0.812	0.552	0.757	0.814	1	0.519	0.711	0.504	0.459	0.309
FAM189A2+TMEM59+SCGB3A2+B3GNT8 / DEPDC1+TFAP2A+MYBL2+ANLN	3910	0.6954	0.6601	0.6609	0.6426	0.6455	0.6954	0.6954	0.6609	0.672133	p=1.8e-06 CI 0.6221-0.7686	p=9.5e-06 CI 0.5925-0.7277	p=9.3e-06 CI 0.5915-0.7304	p=0.0021 CI 0.5499-0.7353	p=0.083 CI 0.4702-0.8207	1.84224e-06	9.52665e-06	9.33325e-06	0.00211304	0.0831491	1.84224e-06	0.0170566	0.6221-0.7686	0.5925-0.7277	0.5915-0.7304	0.5499-0.7353	0.4702-0.8207	0.703	0.632	0.655	0.595	0.486	0.72	0.632	0.694	0.721	0.875	0.593	0.632	0.622	0.561	0.467
FAM189A2+CACNA2D2+CYP4B1+HLF / DEPDC1+TFAP2A+MYBL2+ANLN	3415	0.6953	0.6669	0.6702	0.6675	0.7598	0.7598	0.6953	0.69194	0.677467	p=1.9e-06 CI 0.6185-0.7721	p=4.2e-06 CI 0.5987-0.735	p=3e-06 CI 0.6015-0.7389	p=0.00039 CI 0.5765-0.7584	p=0.0066 CI 0.6333-0.8864	1.85321e-06	4.15255e-06	2.98426e-06	0.000389192	0.00664966	1.85321e-06	0.00140957	0.6185-0.7721	0.5987-0.735	0.6015-0.7389	0.5765-0.7584	0.6333-0.8864	0.713	0.686	0.626	0.765	0.578	0.731	0.722	0.703	0.419	1	0.593	0.553	0.559	0.86	0.558
FAM189A2+CYP4B1+SFTPB / KIF4A+MYBL2+ANLN	1334	0.6953	0.6574	0.6567	0.6676	0.7591	0.7591	0.6953	0.68722	0.6698	p=1.9e-06 CI 0.619-0.7716	p=1.3e-05 CI 0.5893-0.7255	p=1.5e-05 CI 0.587-0.7264	p=0.00039 CI 0.5758-0.7594	p=0.0068 CI 0.6049-0.9133	1.85321e-06	1.30746e-05	1.54292e-05	0.000385023	0.00678548	1.85321e-06	0.00144017	0.619-0.7716	0.5893-0.7255	0.587-0.7264	0.5758-0.7594	0.6049-0.9133	0.747	0.671	0.647	0.5	0.59	0.776	0.708	0.414	0.884	0.875	0.556	0.539	0.85	0.395	0.576
FAM189A2+CYP4B1+CYP2B7P+SFTPB / DEPDC1+KIF4A+MYBL2+ANLN	4329	0.6953	0.6515	0.646	0.6478	0.7561	0.7561	0.6953	0.67934	0.664267	p=1.9e-06 CI 0.6186-0.772	p=2.6e-05 CI 0.5823-0.7206	p=5.1e-05 CI 0.5758-0.7162	p=0.0015 CI 0.5545-0.741	p=0.0074 CI 0.6101-0.902	1.85321e-06	2.60472e-05	5.13864e-05	0.00151412	0.00735357	1.85321e-06	0.0017894	0.6186-0.772	0.5823-0.7206	0.5758-0.7162	0.5545-0.741	0.6101-0.902	0.674	0.649	0.622	0.53	0.578	0.672	0.657	0.685	0.814	0.875	0.685	0.618	0.567	0.452	0.564
CACNA2D2+SCGB3A2+CYP4B1+B3GNT8 / DEPDC1+KIF4A+TFAP2A+ANLN	4958	0.6953	0.654	0.6541	0.6655	0.7106	0.7106	0.6953	0.6759	0.6678	p=1.9e-06 CI 0.6194-0.7712	p=1.9e-05 CI 0.5861-0.722	p=2.1e-05 CI 0.5846-0.7236	p=0.00045 CI 0.5766-0.7545	p=0.022 CI 0.5672-0.854	1.85321e-06	1.93968e-05	2.07383e-05	0.000447338	0.0224377	1.85321e-06	0.00458541	0.6194-0.7712	0.5861-0.722	0.5846-0.7236	0.5766-0.7545	0.5672-0.854	0.686	0.714	0.609	0.525	0.451	0.689	0.787	0.775	0.86	1	0.667	0.447	0.465	0.433	0.424
TMEM59+HLF+CYP2B7P / DEPDC1+KIF4A+TFAP2A	2640	0.6953	0.668	0.6721	0.6344	0.7068	0.7068	0.6953	0.67532	0.678467	p=1.9e-06 CI 0.6211-0.7695	p=3.6e-06 CI 0.6008-0.7352	p=2.3e-06 CI 0.603-0.7413	p=0.0035 CI 0.541-0.7279	p=0.024 CI 0.5692-0.8444	1.85321e-06	3.60118e-06	2.34209e-06	0.00349609	0.0244376	1.85321e-06	0.00558829	0.6211-0.7695	0.6008-0.7352	0.603-0.7413	0.541-0.7279	0.5692-0.8444	0.603	0.66	0.647	0.585	0.566	0.585	0.679	0.685	0.674	0.875	0.722	0.592	0.614	0.561	0.552
FAM189A2+HLF+B3GNT8+CYP2B7P / DEPDC1+RRM2+TFAP2A+ANLN	4340	0.6953	0.6683	0.6712	0.6445	0.7061	0.7061	0.6953	0.67708	0.678267	p=1.9e-06 CI 0.6183-0.7723	p=3.5e-06 CI 0.5995-0.7372	p=2.6e-06 CI 0.6028-0.7397	p=0.0019 CI 0.5539-0.7351	p=0.025 CI 0.5594-0.8527	1.85321e-06	3.45403e-06	2.63274e-06	0.00186919	0.024855	1.85321e-06	0.00534642	0.6183-0.7723	0.5995-0.7372	0.6028-0.7397	0.5539-0.7351	0.5594-0.8527	0.715	0.688	0.639	0.65	0.486	0.737	0.729	0.73	0.581	1	0.574	0.539	0.559	0.669	0.461
FAM189A2 / TFAP2A	4	0.691	0.6953	0.6826	0.6236	0.6727	0.6953	0.6953	0.67304	0.689633	p=3e-06 CI 0.6157-0.7664	p=9.1e-08 CI 0.6299-0.7608	p=6e-07 CI 0.615-0.7501	p=0.0066 CI 0.5295-0.7177	p=0.05 CI 0.4857-0.8598	2.99972e-06	9.07937e-08	5.9641e-07	0.00656671	0.0500456	9.07937e-08	0.0113232	0.6157-0.7664	0.6299-0.7608	0.615-0.7501	0.5295-0.7177	0.4857-0.8598	0.764	0.547	0.651	0.775	0.734	0.807	0.477	0.514	0.279	0.625	0.481	0.803	0.772	0.911	0.739
FAM189A2+SCGB3A2+B3GNT8 / DEPDC1+KIF4A+TFAP2A	1200	0.6953	0.6591	0.6552	0.6418	0.6492	0.6953	0.6953	0.66012	0.669867	p=1.9e-06 CI 0.6207-0.7699	p=1.1e-05 CI 0.5911-0.7271	p=1.8e-05 CI 0.5857-0.7248	p=0.0022 CI 0.5501-0.7336	p=0.078 CI 0.4758-0.8227	1.85321e-06	1.07336e-05	1.81941e-05	0.00221427	0.0777547	1.85321e-06	0.016	0.6207-0.7699	0.5911-0.7271	0.5857-0.7248	0.5501-0.7336	0.4758-0.8227	0.657	0.64	0.647	0.58	0.543	0.655	0.646	0.73	0.744	0.875	0.667	0.618	0.575	0.535	0.527
FAM189A2+CFAP221+CYP2B7P / DEPDC1+TFAP2A+ANLN	1004	0.6952	0.6626	0.6552	0.6187	0.7515	0.7515	0.6952	0.67664	0.671	p=1.9e-06 CI 0.6204-0.7701	p=7e-06 CI 0.5948-0.7304	p=1.8e-05 CI 0.5856-0.7247	p=0.0086 CI 0.523-0.7145	p=0.0083 CI 0.6065-0.8965	1.86423e-06	7.02881e-06	1.8344e-05	0.00860954	0.00828433	1.86423e-06	0.00338422	0.6204-0.7701	0.5948-0.7304	0.5856-0.7247	0.523-0.7145	0.6065-0.8965	0.747	0.714	0.622	0.625	0.491	0.776	0.769	0.622	0.558	1	0.556	0.513	0.622	0.643	0.467
FAM189A2+SCGB3A2+CYP4B1+CYP2B7P / KIF4A+TFAP2A+MYBL2+ANLN	4140	0.6952	0.6531	0.6534	0.6501	0.75	0.75	0.6952	0.68036	0.667233	p=1.9e-06 CI 0.6207-0.7698	p=2.2e-05 CI 0.5848-0.7214	p=2.2e-05 CI 0.5834-0.7234	p=0.0013 CI 0.5559-0.7444	p=0.0086 CI 0.618-0.882	1.86423e-06	2.15278e-05	2.24962e-05	0.0012958	0.0086168	1.86423e-06	0.0019917	0.6207-0.7698	0.5848-0.7214	0.5834-0.7234	0.5559-0.7444	0.618-0.882	0.754	0.711	0.63	0.69	0.699	0.782	0.773	0.505	0.512	0.75	0.574	0.487	0.74	0.739	0.697
SCGB3A2+CYP4B1+CYP2B7P+SFTPB / DEPDC1+RRM2+TFAP2A+ANLN	6140	0.6952	0.6511	0.642	0.6504	0.7182	0.7182	0.6952	0.67138	0.662767	p=1.9e-06 CI 0.6198-0.7707	p=2.7e-05 CI 0.5828-0.7195	p=8e-05 CI 0.5717-0.7123	p=0.0013 CI 0.559-0.7418	p=0.019 CI 0.5835-0.8529	1.86423e-06	2.70529e-05	7.95629e-05	0.00127063	0.01885	1.86423e-06	0.00404582	0.6198-0.7707	0.5828-0.7195	0.5717-0.7123	0.559-0.7418	0.5835-0.8529	0.718	0.671	0.622	0.61	0.63	0.731	0.711	0.595	0.651	0.875	0.63	0.526	0.646	0.599	0.618
SCGB3A2+CYP4B1+CYP2B7P+SFTPB / RRM2+KIF4A+TFAP2A+ANLN	6147	0.6952	0.6523	0.6457	0.6521	0.7083	0.7083	0.6952	0.67072	0.6644	p=1.9e-06 CI 0.6197-0.7707	p=2.4e-05 CI 0.5839-0.7207	p=5.3e-05 CI 0.5755-0.7158	p=0.0011 CI 0.5609-0.7432	p=0.024 CI 0.5694-0.8473	1.87532e-06	2.37501e-05	5.34188e-05	0.00114004	0.0236204	1.87532e-06	0.00496789	0.6197-0.7707	0.5839-0.7207	0.5755-0.7158	0.5609-0.7432	0.5694-0.8473	0.71	0.663	0.618	0.565	0.613	0.723	0.7	0.694	0.744	0.875	0.63	0.526	0.551	0.516	0.6
FAM189A2+HLF+CYP2B7P+SFTPB / KIF4A+TFAP2A+MYBL2+ANLN	4380	0.6952	0.6655	0.6656	0.6441	0.6932	0.6952	0.6952	0.67272	0.675433	p=1.9e-06 CI 0.6198-0.7707	p=4.9e-06 CI 0.5974-0.7337	p=5.3e-06 CI 0.5965-0.7347	p=0.0019 CI 0.5519-0.7362	p=0.033 CI 0.5369-0.8495	1.86423e-06	4.89787e-06	5.29334e-06	0.00192307	0.0329155	1.86423e-06	0.00697013	0.6198-0.7707	0.5974-0.7337	0.5965-0.7347	0.5519-0.7362	0.5369-0.8495	0.633	0.618	0.651	0.69	0.405	0.625	0.61	0.477	0.488	1	0.685	0.645	0.803	0.745	0.376
CACNA2D2+CYP2B7P+SFTPB / KIF4A+TFAP2A+ANLN	2013	0.6952	0.6613	0.6512	0.6509	0.6856	0.6952	0.6952	0.66884	0.669233	p=1.9e-06 CI 0.6177-0.7727	p=8.3e-06 CI 0.5922-0.7303	p=2.9e-05 CI 0.5815-0.721	p=0.0012 CI 0.5604-0.7413	p=0.039 CI 0.5249-0.8464	1.87532e-06	8.25816e-06	2.88874e-05	0.00123372	0.0385898	1.87532e-06	0.00797251	0.6177-0.7727	0.5922-0.7303	0.5815-0.721	0.5604-0.7413	0.5249-0.8464	0.715	0.643	0.622	0.645	0.543	0.734	0.657	0.748	0.605	0.875	0.593	0.592	0.512	0.656	0.527
FAM189A2+CACNA2D2+B3GNT8 / RRM2+TFAP2A+ANLN	850	0.6952	0.6724	0.6777	0.6685	0.6818	0.6952	0.6952	0.67912	0.681767	p=1.9e-06 CI 0.6157-0.7748	p=2.1e-06 CI 0.6024-0.7424	p=1.1e-06 CI 0.61-0.7454	p=0.00036 CI 0.581-0.756	p=0.042 CI 0.5112-0.8524	1.86423e-06	2.05609e-06	1.13623e-06	0.000360869	0.0417126	1.13623e-06	0.0084157	0.6157-0.7748	0.6024-0.7424	0.61-0.7454	0.581-0.756	0.5112-0.8524	0.749	0.703	0.651	0.6	0.48	0.776	0.751	0.694	0.744	0.875	0.574	0.526	0.614	0.561	0.461
CACNA2D2+TMEM59+CYP2B7P+SFTPB / DEPDC1+TFAP2A+MYBL2+ANLN	4930	0.6952	0.6584	0.6496	0.6441	0.678	0.6952	0.6952	0.66506	0.667733	p=1.9e-06 CI 0.6186-0.7718	p=1.2e-05 CI 0.5897-0.7272	p=3.5e-05 CI 0.5797-0.7194	p=0.0019 CI 0.5521-0.736	p=0.045 CI 0.5083-0.8477	1.87532e-06	1.16176e-05	3.4703e-05	0.00192307	0.0450369	1.87532e-06	0.00940163	0.6186-0.7718	0.5897-0.7272	0.5797-0.7194	0.5521-0.736	0.5083-0.8477	0.725	0.683	0.618	0.725	0.538	0.745	0.726	0.748	0.465	0.875	0.593	0.526	0.504	0.796	0.521
FAM189A2+TMEM59+SCGB3A2+SFTPB / RRM2+KIF4A+TFAP2A+ANLN	3942	0.6952	0.6611	0.6571	0.6558	0.6561	0.6952	0.6952	0.66506	0.671133	p=1.9e-06 CI 0.6204-0.77	p=8.4e-06 CI 0.5928-0.7293	p=1.5e-05 CI 0.5875-0.7267	p=0.00089 CI 0.5653-0.7462	p=0.069 CI 0.4756-0.8366	1.87532e-06	8.44968e-06	1.46809e-05	0.000887694	0.0687201	1.87532e-06	0.0139266	0.6204-0.77	0.5928-0.7293	0.5875-0.7267	0.5653-0.7462	0.4756-0.8366	0.708	0.663	0.639	0.525	0.543	0.723	0.682	0.649	0.837	0.875	0.611	0.592	0.63	0.439	0.527
TMEM59+B3GNT8+SFTPB / DEPDC1+KIF4A+TFAP2A	2700	0.6952	0.6708	0.666	0.6449	0.6129	0.6952	0.6952	0.65796	0.677333	p=1.9e-06 CI 0.6187-0.7718	p=2.5e-06 CI 0.6031-0.7384	p=5e-06 CI 0.5973-0.7347	p=0.0018 CI 0.5567-0.7332	p=0.14 CI 0.4342-0.7916	1.86423e-06	2.54289e-06	5.02363e-06	0.00181668	0.141549	1.86423e-06	0.0286751	0.6187-0.7718	0.6031-0.7384	0.5973-0.7347	0.5567-0.7332	0.4342-0.7916	0.679	0.603	0.643	0.58	0.549	0.686	0.578	0.721	0.744	0.75	0.63	0.697	0.575	0.535	0.539
CYP4B1+HLF+CYP2B7P+SFTPB / DEPDC1+RRM2+KIF4A+TFAP2A	6241	0.6951	0.661	0.6611	0.6571	0.7583	0.7583	0.6951	0.68652	0.6724	p=1.9e-06 CI 0.6192-0.771	p=8.5e-06 CI 0.5934-0.7286	p=9.1e-06 CI 0.5918-0.7305	p=0.00081 CI 0.5657-0.7485	p=0.0069 CI 0.6347-0.8819	1.89769e-06	8.49822e-06	9.09866e-06	0.000810213	0.00692374	1.89769e-06	0.00155069	0.6192-0.771	0.5934-0.7286	0.5918-0.7305	0.5657-0.7485	0.6347-0.8819	0.703	0.646	0.63	0.635	0.532	0.72	0.668	0.703	0.628	1	0.593	0.566	0.567	0.637	0.509
FAM189A2+CYP4B1+HLF+SFTPB / RRM2+TFAP2A+MYBL2+ANLN	4289	0.6951	0.67	0.6762	0.675	0.7515	0.7515	0.6951	0.69356	0.680433	p=1.9e-06 CI 0.6197-0.7706	p=2.8e-06 CI 0.6032-0.7369	p=1.4e-06 CI 0.6076-0.7449	p=0.00022 CI 0.5849-0.7651	p=0.0083 CI 0.6209-0.8821	1.88647e-06	2.80054e-06	1.38e-06	0.000222347	0.00828433	1.38e-06	0.00170255	0.6197-0.7706	0.6032-0.7369	0.6076-0.7449	0.5849-0.7651	0.6209-0.8821	0.73	0.53	0.655	0.765	0.543	0.756	0.458	0.468	0.419	1	0.556	0.789	0.819	0.86	0.521
SCGB3A2+CYP4B1+HLF+SFTPB / DEPDC1+KIF4A+TFAP2A+ANLN	6098	0.6951	0.6589	0.6568	0.6623	0.7121	0.7121	0.6951	0.67704	0.670267	p=1.9e-06 CI 0.6205-0.7698	p=1.1e-05 CI 0.5917-0.7261	p=1.5e-05 CI 0.5873-0.7264	p=0.00056 CI 0.5723-0.7522	p=0.022 CI 0.5735-0.8508	1.88647e-06	1.09794e-05	1.51758e-05	0.000564398	0.0216773	1.88647e-06	0.00445396	0.6205-0.7698	0.5917-0.7261	0.5873-0.7264	0.5723-0.7522	0.5735-0.8508	0.749	0.479	0.613	0.515	0.595	0.779	0.368	0.784	0.86	0.875	0.556	0.882	0.465	0.42	0.582
FAM189A2+CACNA2D2+TMEM59 / RRM2+KIF4A+TFAP2A	766	0.6951	0.6752	0.6787	0.6741	0.7008	0.7008	0.6951	0.68478	0.683	p=1.9e-06 CI 0.6169-0.7734	p=1.4e-06 CI 0.6055-0.7449	p=1e-06 CI 0.6107-0.7466	p=0.00024 CI 0.5864-0.7618	p=0.028 CI 0.5205-0.881	1.88647e-06	1.43089e-06	1.00666e-06	0.000237752	0.0279475	1.00666e-06	0.00563791	0.6169-0.7734	0.6055-0.7449	0.6107-0.7466	0.5864-0.7618	0.5205-0.881	0.727	0.703	0.655	0.595	0.572	0.742	0.736	0.703	0.744	0.875	0.63	0.579	0.614	0.554	0.558
FAM189A2+SCGB3A2+CYP2B7P / RRM2+TFAP2A+ANLN	1230	0.6951	0.6547	0.6499	0.6426	0.6955	0.6955	0.6951	0.66756	0.666567	p=1.9e-06 CI 0.6206-0.7696	p=1.8e-05 CI 0.5861-0.7234	p=3.4e-05 CI 0.5798-0.7199	p=0.0021 CI 0.5485-0.7367	p=0.031 CI 0.5366-0.8543	1.89769e-06	1.79564e-05	3.36178e-05	0.00211304	0.031354	1.89769e-06	0.0067041	0.6206-0.7696	0.5861-0.7234	0.5798-0.7199	0.5485-0.7367	0.5366-0.8543	0.552	0.581	0.626	0.65	0.665	0.518	0.552	0.586	0.581	0.75	0.778	0.684	0.661	0.669	0.661
FAM189A2+TMEM59+B3GNT8 / DEPDC1+KIF4A+ANLN	1102	0.6951	0.6647	0.6678	0.651	0.6788	0.6951	0.6951	0.67148	0.675867	p=1.9e-06 CI 0.6184-0.7719	p=5.4e-06 CI 0.5952-0.7342	p=4e-06 CI 0.5992-0.7364	p=0.0012 CI 0.5596-0.7424	p=0.044 CI 0.4824-0.8752	1.88647e-06	5.411e-06	4.03469e-06	0.00122164	0.0443555	1.88647e-06	0.00911769	0.6184-0.7719	0.5952-0.7342	0.5992-0.7364	0.5596-0.7424	0.4824-0.8752	0.72	0.64	0.639	0.475	0.728	0.742	0.643	0.685	0.907	0.625	0.574	0.632	0.598	0.357	0.733
FAM189A2+CACNA2D2+TMEM59+B3GNT8 / DEPDC1+TFAP2A+MYBL2+ANLN	3295	0.6951	0.6689	0.6721	0.6565	0.6735	0.6951	0.6951	0.67322	0.6787	p=1.9e-06 CI 0.6171-0.7732	p=3.2e-06 CI 0.5997-0.7382	p=2.4e-06 CI 0.6037-0.7404	p=0.00084 CI 0.5658-0.7472	p=0.049 CI 0.495-0.852	1.88647e-06	3.21507e-06	2.36331e-06	0.000843847	0.049304	1.88647e-06	0.0100311	0.6171-0.7732	0.5997-0.7382	0.6037-0.7404	0.5658-0.7472	0.495-0.852	0.793	0.748	0.643	0.58	0.486	0.838	0.83	0.712	0.721	0.875	0.5	0.447	0.583	0.541	0.467
FAM189A2+TMEM59+HLF+SFTPB / KIF4A+TFAP2A+MYBL2+ANLN	4050	0.6951	0.6753	0.6811	0.6581	0.672	0.6951	0.6951	0.67632	0.683833	p=1.9e-06 CI 0.6202-0.7699	p=1.4e-06 CI 0.6081-0.7425	p=7.2e-07 CI 0.6129-0.7494	p=0.00075 CI 0.5681-0.7481	p=0.051 CI 0.5081-0.8359	1.89769e-06	1.42206e-06	7.24525e-07	0.000754308	0.0507961	7.24525e-07	0.0103109	0.6202-0.7699	0.6081-0.7425	0.6129-0.7494	0.5681-0.7481	0.5081-0.8359	0.62	0.623	0.651	0.615	0.48	0.608	0.61	0.667	0.651	0.875	0.704	0.671	0.638	0.605	0.461
SCGB3A2+HLF+CYP2B7P+SFTPB / DEPDC1+KIF4A+TFAP2A+ANLN	6188	0.6951	0.6554	0.6499	0.6395	0.6689	0.6951	0.6951	0.66176	0.6668	p=1.9e-06 CI 0.6206-0.7696	p=1.7e-05 CI 0.5872-0.7235	p=3.4e-05 CI 0.58-0.7197	p=0.0026 CI 0.5471-0.7319	p=0.054 CI 0.5156-0.8223	1.88647e-06	1.6618e-05	3.36178e-05	0.00256842	0.053888	1.88647e-06	0.0113017	0.6206-0.7696	0.5872-0.7235	0.58-0.7197	0.5471-0.7319	0.5156-0.8223	0.686	0.521	0.618	0.59	0.566	0.695	0.444	0.631	0.698	0.875	0.63	0.803	0.606	0.561	0.552
HLF+B3GNT8+CYP2B7P / KIF4A+TFAP2A+ANLN	3073	0.6951	0.6686	0.6765	0.6375	0.6689	0.6951	0.6951	0.66932	0.680067	p=1.9e-06 CI 0.6191-0.7712	p=3.4e-06 CI 0.601-0.7362	p=1.3e-06 CI 0.6082-0.7447	p=0.0029 CI 0.547-0.7281	p=0.054 CI 0.5242-0.8137	1.88647e-06	3.35247e-06	1.34233e-06	0.00289302	0.053888	1.34233e-06	0.0113575	0.6191-0.7712	0.601-0.7362	0.6082-0.7447	0.547-0.7281	0.5242-0.8137	0.747	0.711	0.639	0.505	0.474	0.776	0.769	0.685	0.791	1	0.556	0.5	0.598	0.427	0.448
FAM189A2+SCGB3A2+B3GNT8+CYP2B7P / KIF4A+TFAP2A+MYBL2+ANLN	4215	0.6951	0.656	0.6516	0.6331	0.6636	0.6951	0.6951	0.65988	0.667567	p=1.9e-06 CI 0.6208-0.7694	p=1.5e-05 CI 0.588-0.7241	p=2.8e-05 CI 0.5816-0.7215	p=0.0038 CI 0.5393-0.7269	p=0.06 CI 0.4981-0.8292	1.88647e-06	1.53746e-05	2.77516e-05	0.00378745	0.0596554	1.88647e-06	0.0126976	0.6208-0.7694	0.588-0.7241	0.5816-0.7215	0.5393-0.7269	0.4981-0.8292	0.655	0.618	0.63	0.595	0.59	0.655	0.61	0.622	0.651	0.75	0.648	0.645	0.638	0.58	0.582
FAM189A2+TMEM59+B3GNT8+SFTPB / DEPDC1+RRM2+KIF4A+TFAP2A	4066	0.6951	0.6706	0.6703	0.6572	0.6598	0.6951	0.6951	0.6706	0.678667	p=1.9e-06 CI 0.6175-0.7728	p=2.6e-06 CI 0.6018-0.7394	p=3e-06 CI 0.602-0.7386	p=8e-04 CI 0.5698-0.7447	p=0.064 CI 0.4814-0.8383	1.88647e-06	2.60509e-06	2.95773e-06	0.000802	0.0640632	1.88647e-06	0.0129745	0.6175-0.7728	0.6018-0.7394	0.602-0.7386	0.5698-0.7447	0.4814-0.8383	0.701	0.643	0.647	0.595	0.566	0.717	0.65	0.73	0.698	0.75	0.593	0.618	0.575	0.567	0.558
[truncated: 5,467 more rows]
