# Supplementary material for: Integrated systems biology reveals an 8-gene signature predicting early-stage lung adenocarcinoma progression and patient survival
Source: Sci Rep. 2025 Oct 6;15:34762. doi: 10.1038/s41598-025-18567-w (PMC12501061; doi:10.1038/s41598-025-18567-w)
Supplement: Supplementary file 9 — Supplementary Table 9. [file 41598_2025_18567_MOESM9_ESM.xlsx]

## Sheet: Sheet1
Supplemental Table 9. Bicor and p-values for round 1 volcano plot consturction
HUGO|ENSG IDs	p-value	Difference, log2 Bicor vs. OS.time	NETcolors
TFAP2A|ENSG00000137203	2.22382e-06	-0.218317	brown
PEBP1|ENSG00000089220	1.99712e-05	0.197232	grey
PPP1R13L|ENSG00000104881	2.02833e-05	-0.197075	grey
CSNK1E|ENSG00000213923	2.37135e-05	-0.195486	turquoise
INVS|ENSG00000119509	3.02045e-05	-0.193	blue
OSBPL5|ENSG00000021762	3.08459e-05	-0.192782	grey
ZFC3H1|ENSG00000133858	4.24715e-05	-0.189443	turquoise
PKP3|ENSG00000184363	7.3458e-05	-0.183586	grey
MYO19|ENSG00000278259	7.4177e-05	-0.18348	brown
FRMD8|ENSG00000126391	8.21472e-05	-0.182368	greenyellow
EPS8L2|ENSG00000177106	9.6379e-05	-0.180614	turquoise
EIF4A1|ENSG00000161960	9.81775e-05	-0.18041	turquoise
SBNO2|ENSG00000064932	0.00011695	-0.178468	greenyellow
TRIP10|ENSG00000125733	0.000121708	-0.178022	greenyellow
PLCB3|ENSG00000149782	0.000130353	-0.177253	greenyellow
ANLN|ENSG00000011426	0.000153214	-0.175429	brown
TICAM1|ENSG00000127666	0.000163793	-0.17467	greenyellow
TMEM59|ENSG00000116209	0.000180983	0.17353	red
SVBP|ENSG00000177868	0.000192814	0.172803	black
VAV2|ENSG00000160293	0.000206803	-0.171995	grey
RUSC1-AS1|ENSG00000225855	0.000212422	-0.171685	turquoise
RNASE1|ENSG00000129538	0.000212877	0.17166	red
ATP6V0E1|ENSG00000113732	0.000219705	0.171294	grey
NPAS2|ENSG00000170485	0.000225532	-0.170991	grey
SH2D3A|ENSG00000125731	0.000231938	-0.170665	greenyellow
MST1R|ENSG00000164078	0.000282023	-0.168374	grey
SLC25A22|ENSG00000177542	0.000302832	-0.167532	greenyellow
DDIT4|ENSG00000168209	0.000333074	-0.166401	grey
BEND5|ENSG00000162373	0.000341201	0.166113	red
CREBZF|ENSG00000137504	0.000347053	-0.16591	turquoise
SYMPK|ENSG00000125755	0.000349879	-0.165813	turquoise
HSDL1|ENSG00000103160	0.000363626	0.165351	midnightblue
|ENSG00000267523	0.000366258	-0.165264	turquoise
TMTC2|ENSG00000179104	0.000370089	-0.165139	blue
EWSR1|ENSG00000182944	0.000371786	-0.165084	turquoise
HERPUD1|ENSG00000051108	0.000425937	0.163443	lightcyan
IWS1|ENSG00000163166	0.000426834	-0.163418	midnightblue
ZNF525|ENSG00000203326	0.000435549	-0.163172	yellow
BCL9L|ENSG00000186174	0.000472048	-0.162192	grey
ZMYND12|ENSG00000066185	0.000479481	0.162001	red
CCPG1|ENSG00000260916	0.000491721	0.161693	grey
VEGFA|ENSG00000112715	0.000507446	-0.161307	turquoise
|ENSG00000229512	0.000525732	-0.161921	turquoise
SYS1|ENSG00000204070	0.000534161	0.160676	grey
PNRC2P1|ENSG00000228217	0.000540486	-0.174633	grey
KRT7-AS|ENSG00000257671	0.000573915	-0.159789	turquoise
PPP1R26|ENSG00000196422	0.000598718	-0.159264	turquoise
|ENSG00000235298	0.000648332	-0.160004	turquoise
CCDC9|ENSG00000105321	0.000648787	-0.158264	greenyellow
ERF|ENSG00000105722	0.000649993	-0.15824	grey
FBXO33|ENSG00000165355	0.000666385	0.157929	grey
SHISA4|ENSG00000198892	0.000670225	0.157857	grey
ZC3H11A|ENSG00000058673	0.000680197	-0.157672	midnightblue
|ENSG00000279095	0.000704756	-0.157226	turquoise
SNORD100|ENSG00000221500	0.000704771	-0.15808	turquoise
|ENSG00000269680	0.000720728	-0.156944	turquoise
JRKL|ENSG00000183340	0.000721005	-0.15694	blue
ERCC3|ENSG00000163161	0.000721411	-0.156933	brown
AHNAK2|ENSG00000185567	0.000722395	-0.156915	grey
TAF1D|ENSG00000166012	0.000733468	-0.156724	turquoise
|ENSG00000264577	0.000741141	-0.156592	turquoise
FUCA1|ENSG00000179163	0.000743907	0.156545	red
PEF1|ENSG00000162517	0.000749022	0.156459	tan
ZNF550|ENSG00000251369	0.000788326	-0.155812	blue
AP1S3|ENSG00000152056	0.000795624	-0.155695	grey
RNY4P10|ENSG00000202441	0.000826752	-0.156562	turquoise
OPA3|ENSG00000125741	0.000840416	-0.154999	grey
LMNTD2-AS1|ENSG00000254815	0.000845156	-0.155094	turquoise
SLC47A1|ENSG00000142494	0.000857094	0.154748	red
HEIH|ENSG00000278970	0.000865208	0.154628	grey
ZNF234|ENSG00000263002	0.000867431	-0.154595	blue
RNF207|ENSG00000158286	0.000879023	-0.154426	turquoise
ANKS6|ENSG00000165138	0.000896618	-0.154172	turquoise
|ENSG00000269867	0.000897298	-0.154162	turquoise
RANGAP1|ENSG00000100401	0.000940107	-0.153565	greenyellow
HERC4|ENSG00000148634	0.000951242	-0.153413	yellow
FUBP3|ENSG00000107164	0.000968306	-0.153185	yellow
ELMO1|ENSG00000155849	0.000981938	0.153004	purple
PRDM10|ENSG00000170325	0.000986476	-0.152945	blue
LDHA|ENSG00000134333	0.000987511	-0.152931	brown
FRZB|ENSG00000162998	0.00100452	0.152711	purple
KIF14|ENSG00000118193	0.00102125	-0.152498	brown
CNOT3|ENSG00000088038	0.00103438	-0.152332	turquoise
GSTM4|ENSG00000168765	0.00103883	0.152277	grey
FLNB|ENSG00000136068	0.00104629	-0.152184	blue
TSEN2|ENSG00000154743	0.00105342	-0.152096	turquoise
CEP295|ENSG00000166004	0.00105417	-0.152087	blue
LENG8-AS1|ENSG00000226696	0.00106303	-0.151978	turquoise
FAM83A-AS1|ENSG00000204949	0.00108464	-0.152542	grey
|ENSG00000271267	0.0011009	-0.152848	turquoise
KIAA0753|ENSG00000198920	0.00111672	-0.151338	turquoise
ITGB4|ENSG00000132470	0.00112218	-0.151275	grey
RHOQ|ENSG00000119729	0.00112916	0.151194	grey
PTPRH|ENSG00000080031	0.00114405	-0.151023	grey
TLE1|ENSG00000196781	0.00114616	-0.150999	grey
PCNX3|ENSG00000197136	0.00115244	-0.150928	turquoise
HNF4G|ENSG00000164749	0.00116201	-0.150983	grey
ASPM|ENSG00000066279	0.00117504	-0.150674	brown
CIC|ENSG00000079432	0.00117558	-0.150668	blue
LDLRAD3|ENSG00000179241	0.00120792	-0.150313	grey
STRN4|ENSG00000090372	0.00120835	-0.150308	greenyellow
|ENSG00000253982	0.00122257	0.150155	grey
TRIM28|ENSG00000130726	0.0012238	-0.150142	brown
PPT1|ENSG00000131238	0.00123918	0.149978	green
MYOF|ENSG00000138119	0.00125346	-0.149827	green
PLEKHN1|ENSG00000187583	0.0012842	-0.149509	greenyellow
PPM1M|ENSG00000164088	0.00132953	0.149051	green
MZF1|ENSG00000099326	0.00133306	-0.149016	turquoise
DOK1|ENSG00000115325	0.00137514	0.148606	green
TMEM184A|ENSG00000164855	0.001386	-0.148501	turquoise
PFKP|ENSG00000067057	0.00139295	-0.148435	brown
CERS4|ENSG00000090661	0.00139677	0.148399	red
TPR|ENSG00000047410	0.00142865	-0.148099	midnightblue
SSB|ENSG00000138385	0.00143558	-0.148035	brown
CLMN|ENSG00000165959	0.00145196	-0.147884	blue
FAM160A2|ENSG00000051009	0.00147847	-0.147644	turquoise
BIRC2|ENSG00000110330	0.00148375	-0.147596	yellow
TMSB4X|ENSG00000205542	0.00150813	0.147379	green
SNHG1|ENSG00000255717	0.00159372	-0.146641	turquoise
SEPHS2|ENSG00000179918	0.00161146	0.146493	grey
|ENSG00000227719	0.00162261	-0.146558	turquoise
LIG1|ENSG00000105486	0.00164492	-0.146217	brown
SSR4|ENSG00000180879	0.00164579	0.14621	cyan
NAV2|ENSG00000166833	0.0016778	-0.145951	blue
RNF214|ENSG00000167257	0.0016882	-0.145868	blue
NXF1|ENSG00000162231	0.00169312	-0.145829	turquoise
OSBPL3|ENSG00000070882	0.00169965	-0.145777	green
ARHGEF18|ENSG00000104880	0.00175141	-0.145372	greenyellow
NFKB2|ENSG00000077150	0.00175409	-0.145351	magenta
CEP164|ENSG00000110274	0.00176037	-0.145303	turquoise
INTS3|ENSG00000143624	0.00176127	-0.145296	turquoise
RIN1|ENSG00000174791	0.00176258	-0.145286	greenyellow
DHX34|ENSG00000134815	0.00177229	-0.145212	turquoise
|ENSG00000275888	0.00178842	-0.14509	turquoise
UBTD1|ENSG00000165886	0.00180918	0.144933	red
LINC00324|ENSG00000178977	0.00182935	0.144783	grey
LMNB2|ENSG00000176619	0.00185757	-0.144576	brown
MUS81|ENSG00000172732	0.00188545	-0.144373	turquoise
LENG8|ENSG00000167615	0.00188601	-0.144369	turquoise
U2AF2|ENSG00000063244	0.00189929	-0.144274	brown
RELA|ENSG00000173039	0.0019055	-0.144229	grey
PLEC|ENSG00000178209	0.00194091	-0.143979	greenyellow
POLR1G|ENSG00000117877	0.00195783	-0.143861	brown
FAM217B|ENSG00000196227	0.00196368	0.14382	yellow
SLMAP|ENSG00000163681	0.00198255	-0.14369	blue
S100A4|ENSG00000196154	0.00198873	0.143647	green
BEX4|ENSG00000102409	0.00199506	0.143604	grey
PHLDA1|ENSG00000139289	0.00203894	-0.143306	grey
SNORA71C|ENSG00000201512	0.00207775	-0.14724	turquoise
ZNF761|ENSG00000160336	0.00208508	-0.143	blue
DMPK|ENSG00000104936	0.00208948	-0.142971	turquoise
ANXA2P2|ENSG00000231991	0.00209352	-0.142945	grey
LINC00339|ENSG00000218510	0.00210708	0.142856	grey
RCE1|ENSG00000173653	0.00214114	-0.142636	brown
DENND1A|ENSG00000119522	0.00215678	-0.142536	grey
|ENSG00000274051	0.00219261	-0.14324	turquoise
SMG9|ENSG00000105771	0.00219674	-0.142284	turquoise
MARK2|ENSG00000072518	0.00226919	-0.141836	blue
DHX33|ENSG00000005100	0.00227249	-0.141816	blue
MRE11|ENSG00000020922	0.00227384	-0.141808	blue
HGS|ENSG00000185359	0.00227775	-0.141784	greenyellow
FHL2|ENSG00000115641	0.00229173	-0.1417	pink
NDEL1|ENSG00000166579	0.00232576	-0.141496	grey
KHDC4|ENSG00000132680	0.00236049	-0.141291	turquoise
CTSH|ENSG00000103811	0.00240654	0.141023	red
ZBTB45|ENSG00000119574	0.00242183	-0.140935	greenyellow
|ENSG00000218426	0.00242504	-0.140917	lightgreen
VKORC1|ENSG00000167397	0.00244337	0.140812	tan
MEAF6|ENSG00000163875	0.00245774	0.140731	grey
|ENSG00000268205	0.00247614	-0.140627	turquoise
SNRNP70|ENSG00000104852	0.00251095	-0.140433	turquoise
C22orf46|ENSG00000184208	0.00251679	-0.1404	turquoise
MFSD12|ENSG00000161091	0.00253572	-0.140296	greenyellow
ZNF587B|ENSG00000269343	0.00254284	-0.140257	turquoise
CHORDC1|ENSG00000110172	0.00255239	-0.140204	brown
ESF1|ENSG00000089048	0.00257466	-0.140083	yellow
RASAL2|ENSG00000075391	0.00260473	-0.139921	pink
SUGP2|ENSG00000064607	0.0026169	-0.139856	turquoise
|ENSG00000111788	0.00265707	-0.139643	turquoise
ATP10A|ENSG00000206190	0.00265939	-0.139631	green
KIF20B|ENSG00000138182	0.0026674	-0.139589	brown
ZNF587|ENSG00000198466	0.00268166	-0.139514	turquoise
SNHG4|ENSG00000281398	0.00269946	-0.139421	turquoise
ATP6V0B|ENSG00000117410	0.00271358	0.139348	black
MORC2|ENSG00000133422	0.00277396	-0.139039	midnightblue
|ENSG00000255031	0.00280941	-0.138861	turquoise
PUM3|ENSG00000080608	0.00284571	-0.13868	brown
SHANK2|ENSG00000162105	0.0028592	-0.138613	blue
|ENSG00000279672	0.00286896	-0.138565	turquoise
CD2BP2-DT|ENSG00000260219	0.00291002	0.138365	grey
TAMM41|ENSG00000144559	0.00291966	-0.138318	turquoise
SLC25A33|ENSG00000171612	0.00292404	0.138297	black
ECHS1|ENSG00000127884	0.00293076	0.138265	black
PGAP2|ENSG00000148985	0.00293126	-0.138262	grey
RALGPS2|ENSG00000116191	0.00297948	-0.138032	yellow
GATD1|ENSG00000177225	0.00298252	-0.138017	turquoise
|ENSG00000246575	0.00298976	-0.137983	turquoise
SELENOK|ENSG00000113811	0.00300521	0.13791	grey60
TMOD3|ENSG00000138594	0.00300582	-0.137907	blue
MNT|ENSG00000070444	0.00300678	-0.137903	turquoise
HEATR1|ENSG00000119285	0.0030095	-0.13789	midnightblue
CTTN|ENSG00000085733	0.00304232	-0.137736	grey
CPSF7|ENSG00000149532	0.0030445	-0.137726	blue
FER1L4|ENSG00000088340	0.00305508	-0.137677	turquoise
|ENSG00000235245	0.00306659	-0.137624	turquoise
MMP25-AS1|ENSG00000261971	0.0031108	-0.137421	turquoise
GPR153|ENSG00000158292	0.00321828	-0.136938	grey
C19orf71|ENSG00000183397	0.0032198	-0.136931	turquoise
PROSER3|ENSG00000167595	0.00323169	-0.136878	turquoise
PPRC1|ENSG00000148840	0.00324675	-0.136812	blue
MOCOS|ENSG00000075643	0.0032604	-0.136752	brown
CENPE|ENSG00000138778	0.00328075	-0.136664	brown
ZSCAN16-AS1|ENSG00000269293	0.00329643	0.136595	tan
CLCF1|ENSG00000175505	0.00330962	-0.136538	grey
AMMECR1L|ENSG00000144233	0.00332136	-0.136488	blue
NAA25|ENSG00000111300	0.00332236	-0.136484	yellow
UROD|ENSG00000126088	0.0033293	0.136454	cyan
ARG2|ENSG00000081181	0.00335878	0.136328	grey
NIBAN2|ENSG00000136830	0.00337849	-0.136244	grey
MED15|ENSG00000099917	0.00339609	-0.13617	greenyellow
|ENSG00000273373	0.00340302	-0.136141	turquoise
STAG3L2|ENSG00000277072	0.00343635	-0.136001	turquoise
|ENSG00000197180	0.00345692	0.135915	tan
HSBP1|ENSG00000230989	0.00346388	0.135887	black
FKBP1B|ENSG00000119782	0.00346761	0.135871	grey
PHRF1|ENSG00000070047	0.00348092	-0.135816	turquoise
ZNF207|ENSG00000010244	0.00352001	-0.135656	yellow
SMOX|ENSG00000088826	0.00352081	-0.135653	grey
KRT6A|ENSG00000205420	0.00353056	-0.136352	grey
DOT1L|ENSG00000104885	0.00354885	-0.135539	greenyellow
ARHGAP32|ENSG00000134909	0.0035559	-0.13551	blue
TSPAN7|ENSG00000156298	0.00357822	0.13542	purple
CHAF1A|ENSG00000167670	0.00357989	-0.135414	brown
GJB3|ENSG00000188910	0.00358215	-0.135698	grey
CIRBP-AS1|ENSG00000267493	0.00359169	-0.135366	turquoise
MTHFD1L|ENSG00000120254	0.00361928	-0.135256	brown
|ENSG00000277969	0.00362451	0.135235	tan
TMEM50A|ENSG00000183726	0.00363145	0.135208	grey
NEAT1|ENSG00000245532	0.00363514	-0.135193	turquoise
MYO1E|ENSG00000157483	0.00368473	-0.134998	grey
|ENSG00000271020	0.00370336	-0.134925	grey
APOD|ENSG00000189058	0.00371139	0.134894	red
|ENSG00000230177	0.00371541	-0.134878	turquoise
EHBP1L1|ENSG00000173442	0.0037519	-0.134737	turquoise
SSBP3|ENSG00000157216	0.00376532	0.134686	grey
COBL|ENSG00000106078	0.00379514	-0.134571	grey
HNRNPA2B1|ENSG00000122566	0.00380088	-0.13455	brown
RBM25|ENSG00000119707	0.0038309	-0.134436	turquoise
TCERG1|ENSG00000113649	0.00383532	-0.134419	turquoise
FBXL5|ENSG00000118564	0.00384292	0.13439	grey
ADI1|ENSG00000182551	0.00384906	0.134367	grey
PITHD1|ENSG00000057757	0.00390683	0.134151	grey
GNPNAT1|ENSG00000100522	0.00391445	-0.134123	brown
RHOV|ENSG00000104140	0.00391841	-0.134109	grey
ATRAID|ENSG00000138085	0.00394745	0.134001	black
NAA40|ENSG00000110583	0.00396994	-0.133919	turquoise
ZBED6|ENSG00000257315	0.00400455	-0.133938	blue
R3HDM1|ENSG00000048991	0.00404593	-0.133643	brown
RBM41|ENSG00000089682	0.00404897	-0.133632	blue
ZNF841|ENSG00000197608	0.00409226	-0.133478	turquoise
SSRP1|ENSG00000149136	0.00411314	-0.133403	brown
COL7A1|ENSG00000114270	0.00413372	-0.133331	pink
CNOT7|ENSG00000198791	0.00415307	0.133263	grey
WDR75|ENSG00000115368	0.00415401	-0.133259	brown
ORMDL3|ENSG00000172057	0.00419165	0.133128	red
GCN1|ENSG00000089154	0.00419449	-0.133118	blue
PHF14|ENSG00000106443	0.0042068	-0.133075	grey
CD1C|ENSG00000158481	0.00423248	0.132986	red
CRYBG1|ENSG00000112297	0.00423626	-0.132973	green
PTGDS|ENSG00000107317	0.00424874	0.13293	magenta
JRK|ENSG00000234616	0.00425758	-0.1329	turquoise
MAL|ENSG00000172005	0.00428487	0.132806	purple
MAP3K10|ENSG00000130758	0.00431807	-0.132693	greenyellow
MFSD4B|ENSG00000173214	0.0043246	-0.132671	blue
SASS6|ENSG00000156876	0.00434648	-0.132597	brown
KRT8|ENSG00000170421	0.00442783	-0.132325	grey
|ENSG00000278864	0.00443057	-0.132316	turquoise
ZNF407|ENSG00000215421	0.00446926	-0.132189	blue
VPS13B|ENSG00000132549	0.00447337	-0.132175	blue
PKP2|ENSG00000057294	0.0044902	-0.13212	brown
CDC42BPB|ENSG00000198752	0.00450024	-0.132087	blue
MAP3K4|ENSG00000085511	0.00450138	-0.132083	blue
B4GALT1|ENSG00000086062	0.00450587	-0.132069	brown
BHLHE40|ENSG00000134107	0.00450736	-0.132064	grey
VDAC1|ENSG00000213585	0.00452773	-0.131998	brown
METAP1D|ENSG00000172878	0.00457115	-0.131857	turquoise
SMG1|ENSG00000157106	0.00460653	-0.131744	blue
BIRC3|ENSG00000023445	0.00462323	-0.13169	magenta
|ENSG00000272669	0.00467205	-0.131678	turquoise
CDC42BPG|ENSG00000171219	0.00470183	-0.131442	turquoise
DMWD|ENSG00000185800	0.00471596	-0.131397	grey
AKT1S1|ENSG00000204673	0.0047367	-0.131332	grey
EPHX1|ENSG00000143819	0.0047936	0.131156	red
|ENSG00000271643	0.00479709	-0.131145	grey
|ENSG00000281789	0.00484057	-0.132451	turquoise
PVR|ENSG00000073008	0.0048448	-0.130999	brown
DDX11|ENSG00000013573	0.00485086	-0.13098	grey
GIHCG|ENSG00000257698	0.00486258	0.130945	grey
XRCC2|ENSG00000196584	0.00487456	-0.130908	brown
TRIM3|ENSG00000110171	0.00488149	-0.130887	turquoise
KNOP1|ENSG00000103550	0.00491727	-0.130779	brown
SIX5|ENSG00000177045	0.00492836	-0.130745	greenyellow
DNASE1|ENSG00000213918	0.00493601	-0.130722	turquoise
EME2|ENSG00000197774	0.0049397	-0.130711	turquoise
FKTN|ENSG00000106692	0.00496143	-0.130646	yellow
ISCU|ENSG00000136003	0.00496984	0.130621	grey
ERO1A|ENSG00000197930	0.00497616	-0.130602	brown
MAP1LC3B|ENSG00000140941	0.00505351	0.130373	grey
|ENSG00000245970	0.00505366	-0.130373	turquoise
JOSD1|ENSG00000100221	0.00509137	-0.130262	grey
IQGAP3|ENSG00000183856	0.00511666	-0.130188	brown
ABL2|ENSG00000143322	0.00513124	-0.130146	midnightblue
POLG2|ENSG00000256525	0.00513383	-0.130138	turquoise
MAFK|ENSG00000198517	0.00515174	-0.130087	turquoise
MYO5C|ENSG00000128833	0.00515394	-0.13008	grey
SMTN|ENSG00000183963	0.0052039	-0.129936	greenyellow
NOP2|ENSG00000111641	0.00520775	-0.129925	brown
PTCSC3|ENSG00000259104	0.00524321	0.133635	red
ALS2CL|ENSG00000178038	0.00525063	-0.129803	turquoise
|ENSG00000270804	0.0052526	-0.129797	turquoise
LTO1|ENSG00000149716	0.00525502	-0.129791	turquoise
TMEM50B|ENSG00000142188	0.00529757	0.12967	red
INAVA|ENSG00000163362	0.00531829	-0.129612	grey
ORC2|ENSG00000115942	0.0053599	-0.129495	yellow
ATR|ENSG00000175054	0.00537989	-0.12944	yellow
MIR7111|ENSG00000276712	0.00541551	-0.13581	turquoise
MMP1|ENSG00000196611	0.00545945	-0.12922	pink
ABAT|ENSG00000183044	0.00549429	0.129125	red
ZNF274|ENSG00000171606	0.00553777	-0.129006	turquoise
TSR1|ENSG00000167721	0.00558647	-0.128875	yellow
MUC5B|ENSG00000117983	0.00560253	-0.128832	grey
BTBD3|ENSG00000132640	0.00565707	-0.128686	blue
GSK3A|ENSG00000105723	0.0056688	-0.128655	grey
UCK2|ENSG00000143179	0.00568544	-0.128611	brown
SMDT1|ENSG00000183172	0.00569655	0.128582	tan
LPGAT1|ENSG00000123684	0.00575754	-0.128421	midnightblue
SRRT|ENSG00000087087	0.00577355	-0.12838	turquoise
FAM210B|ENSG00000124098	0.00585561	0.128167	red
SNORA5C|ENSG00000201772	0.00591682	-0.12899	turquoise
MIDN|ENSG00000167470	0.00598216	-0.127844	greenyellow
PMM2|ENSG00000140650	0.00601742	-0.127755	grey
PHLDB3|ENSG00000176531	0.00611465	-0.127512	turquoise
|ENSG00000235681	0.00615793	-0.1281	turquoise
JCHAIN|ENSG00000132465	0.00618485	0.127339	lightcyan
CDC42|ENSG00000070831	0.00622132	0.12725	grey
RNF11|ENSG00000123091	0.00624051	0.127203	yellow
SNORD94|ENSG00000208772	0.00625988	-0.127989	turquoise
CEBPA|ENSG00000245848	0.00627055	0.12713	red
|ENSG00000235027	0.00629833	-0.127063	turquoise
SEMA4B|ENSG00000185033	0.00631084	-0.127033	grey
DDX56|ENSG00000136271	0.00631836	-0.127015	black
MAGEH1|ENSG00000187601	0.00632745	0.126993	grey
GFRA3|ENSG00000146013	0.00632784	0.126992	red
ANGPTL4|ENSG00000167772	0.00633999	-0.126963	grey
|ENSG00000257511	0.00636213	-0.12691	turquoise
NBN|ENSG00000104320	0.00637321	-0.126883	brown
LPIN3|ENSG00000132793	0.00637909	-0.126869	turquoise
NFRKB|ENSG00000170322	0.00638254	-0.126861	blue
GYS1|ENSG00000104812	0.00641705	-0.126779	grey
FAM117A|ENSG00000121104	0.00642215	0.126767	red
POLM|ENSG00000122678	0.00646699	-0.126661	turquoise
|ENSG00000277201	0.0064885	-0.128716	turquoise
PKP4|ENSG00000144283	0.00653307	-0.126506	blue
AHNAK|ENSG00000124942	0.0065515	-0.126463	purple
CTNND1|ENSG00000198561	0.00655582	-0.126453	blue
GPATCH4|ENSG00000160818	0.00656155	-0.126439	midnightblue
C1QTNF6|ENSG00000133466	0.00656684	-0.126427	pink
CHTF18|ENSG00000127586	0.0066009	-0.126348	turquoise
BAIAP2L1|ENSG00000006453	0.00660808	-0.126331	grey
|ENSG00000255142	0.0066347	-0.127237	turquoise
GCHFR|ENSG00000137880	0.0066629	0.126205	grey
NSRP1|ENSG00000126653	0.00668177	-0.126162	blue
NUFIP2|ENSG00000108256	0.0067366	-0.126037	blue
ZNF544|ENSG00000198131	0.00675996	-0.125984	brown
MAP7|ENSG00000135525	0.00677679	-0.125946	yellow
GMPR|ENSG00000137198	0.00681201	0.125866	red
SNORD46|ENSG00000200913	0.00684406	-0.128754	turquoise
POLD1|ENSG00000062822	0.00685312	-0.125774	greenyellow
AIP|ENSG00000110711	0.0068804	0.125713	cyan
IER3|ENSG00000137331	0.00688061	-0.125713	grey
ILF3|ENSG00000129351	0.00692586	-0.125612	turquoise
FAM83A|ENSG00000147689	0.00694272	-0.125575	brown
EHD2|ENSG00000024422	0.00696766	-0.12552	purple
EML2|ENSG00000125746	0.00701488	-0.125416	grey
TMEM14C|ENSG00000111843	0.00703259	0.125377	black
NDFIP1|ENSG00000131507	0.00705169	0.125335	grey
GOLGA4|ENSG00000144674	0.00710504	-0.12522	blue
PTBP1|ENSG00000011304	0.00714327	-0.125137	greenyellow
COX18|ENSG00000163626	0.00718503	0.125047	grey
ITM2B|ENSG00000136156	0.00718777	0.125041	grey
ZNF324B|ENSG00000249471	0.00720373	-0.125007	turquoise
SLC26A6|ENSG00000225697	0.00722878	-0.124954	turquoise
CRYL1|ENSG00000165475	0.00723214	0.124946	grey
PCNX2|ENSG00000135749	0.00725798	-0.124891	turquoise
SARAF|ENSG00000133872	0.00726037	0.124886	grey
GABBR1|ENSG00000204681	0.00729537	-0.124812	turquoise
GEN1|ENSG00000178295	0.00730687	-0.124788	brown
FAT1|ENSG00000083857	0.00730831	-0.124785	blue
NUP98|ENSG00000110713	0.00731719	-0.124766	blue
PCGF3|ENSG00000185619	0.00731764	-0.124765	turquoise
LMNTD2|ENSG00000185522	0.00737625	-0.124642	turquoise
HEXA|ENSG00000213614	0.00746515	0.124457	grey
IER5L|ENSG00000188483	0.00747289	-0.12444	grey
DGCR6L|ENSG00000128185	0.00749336	0.124398	cyan
RDH13|ENSG00000160439	0.00754828	-0.124285	turquoise
|ENSG00000272323	0.00758611	0.124208	grey
SNORD12B|ENSG00000222365	0.00759036	-0.127121	turquoise
YPEL5|ENSG00000119801	0.00761415	0.12415	grey
MTA2|ENSG00000149480	0.00762225	-0.124134	brown
LCMT1|ENSG00000205629	0.00763309	0.124112	tan
SPAG5|ENSG00000076382	0.00764401	-0.12409	brown
CALM3|ENSG00000160014	0.00770829	-0.12396	grey
SLC29A2|ENSG00000174669	0.00771555	-0.123945	turquoise
MKI67|ENSG00000148773	0.00772914	-0.123918	brown
|ENSG00000225507	0.00774873	-0.123878	turquoise
STAG3L5P|ENSG00000242294	0.00776479	-0.123846	turquoise
DNAJC2|ENSG00000105821	0.00781994	-0.123736	brown
TRIM66|ENSG00000166436	0.00782186	-0.123732	turquoise
|ENSG00000215447	0.00783948	-0.123697	blue
LGR4|ENSG00000205213	0.0078552	-0.123666	grey
MIR210HG|ENSG00000247095	0.00790784	-0.123562	turquoise
PTPN12|ENSG00000127947	0.00792401	-0.123531	yellow
PLEKHA8P1|ENSG00000134297	0.00797226	-0.123436	grey
H2BC20P|ENSG00000261716	0.00799092	-0.1234	turquoise
FTSJ3|ENSG00000108592	0.00800571	-0.123371	midnightblue
AKTIP|ENSG00000166971	0.00804243	0.123299	grey
DTX2P1|ENSG00000186704	0.00804945	-0.123286	turquoise
TEAD1|ENSG00000187079	0.00810757	-0.123174	blue
PLK1|ENSG00000166851	0.00814282	-0.123106	brown
|ENSG00000272086	0.00815574	0.123081	grey
APOL2|ENSG00000128335	0.00818582	-0.123024	magenta
|ENSG00000233903	0.00819966	-0.122997	grey
EIF3FP3|ENSG00000233426	0.00822103	-0.122956	grey
HJURP|ENSG00000123485	0.00823514	-0.12293	brown
GPRIN1|ENSG00000169258	0.00825402	-0.122894	brown
FKBP4|ENSG00000004478	0.00825727	-0.122888	brown
ZNF598|ENSG00000167962	0.00828855	-0.122829	greenyellow
FAM83G|ENSG00000188522	0.00830697	-0.122794	grey
PDCD6IP|ENSG00000170248	0.00837495	-0.122666	salmon
|ENSG00000223374	0.00847893	-0.122606	turquoise
TET3|ENSG00000187605	0.00848343	-0.122464	blue
NPC2|ENSG00000119655	0.00850001	0.122434	red
|ENSG00000238058	0.00852789	-0.122382	turquoise
TMEM219|ENSG00000149932	0.00853835	0.122363	tan
WFDC2|ENSG00000101443	0.00854081	0.122359	red
SNRNP48|ENSG00000168566	0.00855273	-0.122337	blue
CNOT10|ENSG00000182973	0.0085652	-0.122314	yellow
RPA2|ENSG00000117748	0.00857596	0.122294	grey
HOOK2|ENSG00000095066	0.00860306	-0.122245	turquoise
SOD3|ENSG00000109610	0.00863268	0.122191	grey
HK2|ENSG00000159399	0.00865447	-0.122151	grey
|ENSG00000246089	0.0086851	0.122095	grey
ACP6|ENSG00000162836	0.00874183	-0.121993	turquoise
TUG1|ENSG00000253352	0.00877405	-0.121935	blue
ASAH1|ENSG00000104763	0.00885986	0.121782	grey
ZFP91|ENSG00000186660	0.00886845	-0.121766	yellow
GPAM|ENSG00000119927	0.00887061	0.121763	grey
EMC3|ENSG00000125037	0.00888095	0.121744	grey60
SIX1|ENSG00000126778	0.00893556	0.121648	grey
LRMDA|ENSG00000148655	0.00893843	0.121643	grey
CEP135|ENSG00000174799	0.00894109	-0.121638	blue
TRAPPC2L|ENSG00000167515	0.00894893	0.121624	black
ZDHHC5|ENSG00000156599	0.00905586	-0.121436	yellow
PIDD1|ENSG00000177595	0.00907867	-0.121397	turquoise
PARS2|ENSG00000162396	0.00914919	0.121274	grey
LINC00205|ENSG00000223768	0.00918231	-0.121217	turquoise
CYB5R1|ENSG00000159348	0.00919692	0.121192	red
MOV10|ENSG00000155363	0.00925189	-0.121098	turquoise
CLASRP|ENSG00000104859	0.00927611	-0.121056	turquoise
PLEKHG3|ENSG00000126822	0.00928607	-0.121039	grey
NUP62CL|ENSG00000198088	0.0093146	-0.120991	grey
|ENSG00000232098	0.00932252	-0.120977	turquoise
RRAGD|ENSG00000025039	0.00935076	0.120929	green
PPFIBP1|ENSG00000110841	0.00938947	-0.120864	pink
NFE2|ENSG00000123405	0.00939101	0.120992	grey
CYCSP34|ENSG00000176268	0.00941179	-0.12122	turquoise
POLR1A|ENSG00000068654	0.00941909	-0.120814	blue
SLTM|ENSG00000137776	0.00942219	-0.120809	blue
MYO15B|ENSG00000266714	0.00946288	-0.12074	turquoise
NFXL1|ENSG00000170448	0.00950478	-0.12067	yellow
NEU1|ENSG00000204386	0.00950625	0.120668	grey
|ENSG00000272288	0.00951548	0.120652	tan
QSOX2|ENSG00000165661	0.00953046	-0.120627	brown
CARS1|ENSG00000110619	0.00954843	-0.120597	brown
SIN3B|ENSG00000127511	0.00955415	-0.120588	turquoise
|ENSG00000267344	0.00956402	-0.120702	turquoise
|ENSG00000260563	0.00957564	-0.120552	turquoise
FKBP7|ENSG00000079150	0.00963524	0.120453	pink
|ENSG00000179979	0.00966587	-0.120403	turquoise
|ENSG00000263004	0.00968161	0.120377	tan
FCER1A|ENSG00000179639	0.00968793	0.120628	red
|ENSG00000267896	0.00970664	-0.120336	turquoise
WDR90|ENSG00000161996	0.00971618	-0.12032	turquoise
PNN|ENSG00000100941	0.00971994	-0.120314	turquoise
SUPT4H1|ENSG00000213246	0.00980654	0.120173	black
PNMA8A|ENSG00000182013	0.00981412	0.12016	grey
EXO1|ENSG00000174371	0.00983779	-0.120122	brown
GMEB1|ENSG00000162419	0.00984035	-0.120118	blue
PLEKHF1|ENSG00000166289	0.00988175	0.120051	grey
WARS2-AS1|ENSG00000231365	0.00989961	-0.120022	turquoise
SMPD4|ENSG00000136699	0.0099065	-0.120011	greenyellow
PATL1|ENSG00000166889	0.00990713	-0.12001	yellow
CDCP1|ENSG00000163814	0.00991312	-0.12	grey
ARHGAP27P1-BPTFP1-KPNA2P3|ENSG00000215769	0.00993902	-0.119959	turquoise
DSP|ENSG00000096696	0.0100053	-0.119852	brown
ZNF697|ENSG00000143067	0.0100107	-0.119844	yellow
|ENSG00000201134	0.0100388	-0.124034	grey
SQLE|ENSG00000104549	0.0100414	-0.119795	brown
SEC11C|ENSG00000166562	0.0100712	0.119748	grey
HCN3|ENSG00000143630	0.0100899	-0.119718	turquoise
UPF1|ENSG00000005007	0.0101012	-0.1197	greenyellow
GALNT3|ENSG00000115339	0.010128	-0.119658	grey
ATXN7|ENSG00000163635	0.0101586	-0.119609	blue
INAFM2|ENSG00000259330	0.0101596	0.119608	red
|ENSG00000270871	0.0101764	-0.119972	turquoise
CENPF|ENSG00000117724	0.0101899	-0.11956	brown
WHRN|ENSG00000095397	0.0101998	-0.119545	turquoise
FAM135A|ENSG00000082269	0.0102561	-0.119457	yellow
RBM14|ENSG00000239306	0.0102695	-0.119436	turquoise
CDKN2C|ENSG00000123080	0.0102727	0.119431	brown
ZNF526|ENSG00000167625	0.0103044	-0.119381	grey
SLC7A8|ENSG00000092068	0.0103907	0.119247	red
ZNF621|ENSG00000172888	0.0103965	-0.119238	turquoise
DYNC2I1|ENSG00000126870	0.0104819	-0.119107	turquoise
ANKRD52|ENSG00000139645	0.0105008	-0.119078	blue
RECQL|ENSG00000004700	0.0105028	-0.119075	yellow
KMT2B|ENSG00000272333	0.010548	-0.119006	turquoise
FARP2|ENSG00000006607	0.0105548	-0.118996	blue
INCENP|ENSG00000149503	0.0105554	-0.118995	brown
CKAP5|ENSG00000175216	0.0106134	-0.118907	yellow
ZNF343|ENSG00000088876	0.0106332	-0.118877	grey
PDGFB|ENSG00000100311	0.0106383	-0.118869	pink
HROB|ENSG00000125319	0.0107691	-0.118672	brown
GON4L|ENSG00000116580	0.0107843	-0.11865	midnightblue
TMEM9|ENSG00000116857	0.0107888	0.118643	tan
HNRNPH1|ENSG00000169045	0.0108069	-0.118616	turquoise
RUFY2|ENSG00000204130	0.0108574	-0.118541	blue
RAB27B|ENSG00000041353	0.0108784	-0.11851	grey
BCAR1|ENSG00000050820	0.0109087	-0.118465	grey
ST3GAL3|ENSG00000126091	0.0109135	0.118458	grey
NOL8|ENSG00000198000	0.0109193	-0.118449	blue
CYTH2|ENSG00000105443	0.0109544	-0.118397	turquoise
HVCN1|ENSG00000122986	0.0110557	0.118249	green
CGRRF1|ENSG00000100532	0.0110823	0.11821	grey
NSMCE3|ENSG00000185115	0.0110908	0.118197	grey
SLC43A1|ENSG00000149150	0.0110987	0.118186	grey
TTLL4|ENSG00000135912	0.0111089	-0.118171	blue
SMAD3|ENSG00000166949	0.0111286	-0.118142	blue
CCAR1|ENSG00000060339	0.0111365	-0.118131	midnightblue
|ENSG00000255284	0.0111608	-0.118096	turquoise
PPARD|ENSG00000112033	0.0111619	-0.118094	grey
TSPAN31|ENSG00000135452	0.0111632	0.118092	grey
TP53RK|ENSG00000172315	0.0111804	0.118067	grey
MAFF|ENSG00000185022	0.0111921	-0.11805	grey
FGD6|ENSG00000180263	0.0111995	-0.11804	blue
|ENSG00000273038	0.0112085	-0.118027	grey
PRPF3|ENSG00000117360	0.0112112	-0.118023	turquoise
MBD1|ENSG00000141644	0.0112351	-0.117988	turquoise
GPATCH2L|ENSG00000089916	0.0112462	-0.117972	blue
MAP3K11|ENSG00000173327	0.0112654	-0.117945	greenyellow
PTOV1-AS2|ENSG00000269352	0.0113138	-0.117875	turquoise
EFNA5|ENSG00000184349	0.0113376	-0.117841	grey
TAF2|ENSG00000064313	0.0113548	-0.117817	yellow
GPATCH3|ENSG00000198746	0.0113629	0.117805	grey
MED17|ENSG00000042429	0.0114232	-0.117719	yellow
FAM83H|ENSG00000180921	0.0114262	-0.117715	grey
FANCD2|ENSG00000144554	0.0114283	-0.117712	brown
DLGAP5|ENSG00000126787	0.011643	-0.11741	brown
NLRX1|ENSG00000160703	0.0116556	-0.117392	grey
|ENSG00000257270	0.011679	-0.117487	turquoise
CD63|ENSG00000135404	0.0116872	0.117348	grey
KRI1|ENSG00000129347	0.011723	-0.117298	greenyellow
STX1A|ENSG00000106089	0.011759	-0.117249	grey
PLIN3|ENSG00000105355	0.0118153	-0.117171	green
ZNF8|ENSG00000278129	0.011829	-0.117152	turquoise
AMMECR1|ENSG00000101935	0.0118534	-0.117118	yellow
MGMT|ENSG00000170430	0.0118635	0.117105	cyan
PDIK1L|ENSG00000175087	0.011864	0.117104	red
PITX1|ENSG00000069011	0.0118908	-0.117194	grey
SUPT6H|ENSG00000109111	0.0118909	-0.117067	blue
CEP83|ENSG00000173588	0.0119051	-0.117048	turquoise
MAP4|ENSG00000047849	0.0119152	-0.117034	pink
SLC35B1|ENSG00000121073	0.0119187	0.117029	black
SNORA31|ENSG00000199477	0.0119229	-0.117662	turquoise
RPS4XP22|ENSG00000239830	0.0119254	-0.118177	lightgreen
CEACAM19|ENSG00000186567	0.011929	-0.117015	grey
WDR27|ENSG00000184465	0.0119623	-0.116969	turquoise
THYN1|ENSG00000151500	0.0120163	0.116896	grey
HDAC7|ENSG00000061273	0.0120642	-0.116831	turquoise
MAP2K3|ENSG00000034152	0.012075	-0.116816	grey
CD320|ENSG00000167775	0.012102	0.11678	cyan
DDX46|ENSG00000145833	0.0121566	-0.116706	blue
ZNF653|ENSG00000161914	0.0121945	-0.116656	greenyellow
ATP6AP2|ENSG00000182220	0.0122054	0.116641	grey
POLR2C|ENSG00000102978	0.0122554	0.116574	grey
NEURL4|ENSG00000215041	0.0122636	-0.116563	turquoise
SCGB3A1|ENSG00000161055	0.0123233	0.116484	red
AP2A1|ENSG00000196961	0.012324	-0.116483	grey
CCDC68|ENSG00000166510	0.0123379	-0.116464	grey
LINC00847|ENSG00000245060	0.012385	0.116402	grey
KRT18|ENSG00000111057	0.0123883	-0.116398	grey
CCDC93|ENSG00000125633	0.0123927	-0.116392	turquoise
FCGRT|ENSG00000104870	0.0123964	0.116387	red
AMIGO1|ENSG00000181754	0.0124012	0.116381	grey
TAF15|ENSG00000270647	0.0124198	-0.116356	grey
CAT|ENSG00000121691	0.0124431	0.116326	red
SAMD4A|ENSG00000020577	0.0124776	-0.11628	green
TSPAN11|ENSG00000110900	0.0124787	0.116279	grey
|ENSG00000267049	0.0124865	-0.116268	turquoise
XRCC3|ENSG00000126215	0.0125277	-0.116214	turquoise
FRA10AC1|ENSG00000148690	0.0125403	-0.116198	turquoise
ANKLE2|ENSG00000176915	0.0125757	-0.116152	grey
S100A16|ENSG00000188643	0.0125836	-0.116141	grey
NUP62|ENSG00000213024	0.0126073	-0.116111	brown
RBM19|ENSG00000122965	0.0126169	-0.116098	turquoise
DDX39B|ENSG00000198563	0.012633	-0.116077	turquoise
RBM28|ENSG00000106344	0.0126388	-0.11607	brown
EXOSC2|ENSG00000130713	0.0126534	-0.116051	brown
EHBP1|ENSG00000115504	0.0126569	-0.116046	yellow
ZNF121|ENSG00000197961	0.0126665	-0.116034	turquoise
FAM86FP|ENSG00000164845	0.012696	-0.115995	turquoise
XPNPEP1|ENSG00000108039	0.0127042	-0.115985	yellow
TMEM125|ENSG00000179178	0.0127164	0.115969	red
KMT5A|ENSG00000183955	0.0127347	-0.115946	brown
ZNF37BP|ENSG00000234420	0.0127381	-0.115941	turquoise
MYRF|ENSG00000124920	0.0127446	-0.115933	grey
NCBP3|ENSG00000074356	0.0127809	-0.115886	turquoise
PCDH7|ENSG00000169851	0.0127857	-0.11588	pink
PNPLA2|ENSG00000177666	0.0128182	-0.115838	turquoise
LGI2|ENSG00000153012	0.0128283	0.115825	pink
|ENSG00000265298	0.0128326	-0.11582	turquoise
MNX1-AS1|ENSG00000243479	0.0128957	-0.117013	grey
CCDC142|ENSG00000135637	0.0129024	-0.11573	turquoise
CEP95|ENSG00000258890	0.0129369	-0.115686	turquoise
LINC00482|ENSG00000185168	0.0130045	-0.115726	turquoise
TARDBP|ENSG00000120948	0.0130469	-0.115547	turquoise
TRIM6|ENSG00000121236	0.0131027	-0.115477	grey
HMGCS1|ENSG00000112972	0.0131313	-0.115441	yellow
RPL32P3|ENSG00000251474	0.0131757	-0.115385	turquoise
|ENSG00000257086	0.0132475	-0.115296	turquoise
PRKD2|ENSG00000105287	0.0132527	-0.115289	greenyellow
|ENSG00000275180	0.0132631	-0.115401	turquoise
SDHAP1|ENSG00000185485	0.0132947	-0.115237	turquoise
|ENSG00000258844	0.0133372	0.117366	red
HMGXB3|ENSG00000113716	0.0134005	-0.115106	turquoise
MAGT1|ENSG00000102158	0.0134121	0.115092	grey
PLD3|ENSG00000105223	0.013423	0.115078	red
CD2AP|ENSG00000198087	0.0134446	-0.115052	yellow
PGM2|ENSG00000169299	0.0134965	-0.114988	brown
SULT1A2|ENSG00000197165	0.0135264	0.114951	grey
CLDN23|ENSG00000253958	0.0135871	0.114877	red
|ENSG00000224138	0.013687	-0.114756	turquoise
EID1|ENSG00000255302	0.0136914	0.114751	grey
SZRD1|ENSG00000055070	0.013711	0.114727	grey
KRT16P2|ENSG00000227300	0.0137603	-0.115042	grey
MESP1|ENSG00000166823	0.0137692	0.114657	tan
JSRP1|ENSG00000167476	0.0138999	0.1145	lightcyan
LRFN4|ENSG00000173621	0.013901	-0.114499	greenyellow
WDR62|ENSG00000075702	0.0139736	-0.114412	brown
TEAD4|ENSG00000197905	0.0139943	-0.114388	brown
RUSC1|ENSG00000160753	0.014047	-0.114325	grey
HSD17B11|ENSG00000198189	0.0140527	0.114318	red
MYBBP1A|ENSG00000132382	0.0141578	-0.114195	grey
|ENSG00000214135	0.0141595	-0.114193	turquoise
IMMT|ENSG00000132305	0.0141676	-0.114183	brown
CHD3|ENSG00000170004	0.0141818	-0.114166	turquoise
MPP3|ENSG00000161647	0.0142158	-0.114127	turquoise
ARAP2|ENSG00000047365	0.0142886	-0.114041	magenta
HSD17B14|ENSG00000087076	0.0142936	0.114036	grey
AJM1|ENSG00000232434	0.0143002	-0.114028	turquoise
CLU|ENSG00000120885	0.0143239	0.114	red
DSC2|ENSG00000134755	0.0143823	-0.113933	yellow
|ENSG00000271869	0.0144828	0.113817	tan
|ENSG00000260018	0.0145061	0.114037	tan
ACYP2|ENSG00000170634	0.0145113	0.113784	grey
METTL7A|ENSG00000185432	0.0145369	0.113754	purple
LYRM9|ENSG00000232859	0.0145748	0.113711	red
ADM|ENSG00000148926	0.0146133	-0.113667	brown
BAIAP2L2|ENSG00000128298	0.0146147	-0.113665	grey
SLC25A25-AS1|ENSG00000234771	0.0146185	-0.113661	turquoise
EPHA10|ENSG00000183317	0.0146264	-0.113652	grey
UPRT|ENSG00000094841	0.0146298	0.113648	grey
ATP6V1E1|ENSG00000131100	0.0146897	0.11358	grey
ZNF700|ENSG00000196757	0.0146941	-0.113575	turquoise
KIF4A|ENSG00000090889	0.0147528	-0.113508	brown
CD109|ENSG00000156535	0.0147538	-0.113507	pink
YKT6|ENSG00000106636	0.0147909	-0.113465	brown
WDR3|ENSG00000065183	0.014804	-0.11345	yellow
PDK2|ENSG00000005882	0.0148097	0.113444	red
ESPL1|ENSG00000135476	0.0148311	-0.11342	brown
KLHL17|ENSG00000187961	0.0148783	-0.113366	turquoise
LAPTM4A|ENSG00000068697	0.0149334	0.113305	grey
KIF20A|ENSG00000112984	0.0149472	-0.113289	brown
ECPAS|ENSG00000136813	0.0149516	-0.113284	blue
RDX|ENSG00000137710	0.0149604	-0.113274	yellow
ZNF236|ENSG00000130856	0.0150847	-0.113136	blue
AAAS|ENSG00000094914	0.0151006	-0.113118	turquoise
ASAP1|ENSG00000153317	0.0151066	-0.113111	yellow
DLG5|ENSG00000151208	0.0151523	-0.113061	blue
YTHDC2|ENSG00000047188	0.0151627	-0.113049	salmon
GPX7|ENSG00000116157	0.0151703	0.113041	grey
SAMD4B|ENSG00000179134	0.0151729	-0.113038	grey
NUMBL|ENSG00000105245	0.0152368	-0.112967	grey
LAMB1|ENSG00000091136	0.0152617	-0.11294	pink
FMO4|ENSG00000076258	0.0152815	0.112918	red
KIF18B|ENSG00000186185	0.0152921	-0.112907	brown
FBXL18|ENSG00000155034	0.0152993	-0.112899	grey
PSMC3IP|ENSG00000131470	0.0153073	-0.11289	brown
AP2A2|ENSG00000183020	0.0153156	-0.112881	turquoise
SERP1|ENSG00000120742	0.0153646	0.112827	grey
FZD1|ENSG00000157240	0.0153794	0.112811	pink
RAB20|ENSG00000139832	0.0154069	0.112781	grey
PNRC2|ENSG00000189266	0.0154199	0.112767	grey
PIEZO1|ENSG00000103335	0.0154609	-0.112722	pink
GGNBP2|ENSG00000278311	0.0155119	-0.112667	blue
AHSA2P|ENSG00000173209	0.015532	-0.112645	turquoise
KLHL8|ENSG00000145332	0.0155688	0.112605	blue
IGHM|ENSG00000211899	0.0155737	0.1126	lightcyan
NCBP1|ENSG00000136937	0.0155996	-0.112572	yellow
PLXNA3|ENSG00000130827	0.0156154	-0.112555	turquoise
MFSD14C|ENSG00000196312	0.0156166	-0.112554	turquoise
RMDN2|ENSG00000115841	0.0156333	0.112536	red
CLK2|ENSG00000176444	0.0156791	-0.112486	turquoise
SNORD101|ENSG00000206754	0.0157076	-0.114715	turquoise
ADAT2|ENSG00000189007	0.0157275	-0.112434	turquoise
HELLS|ENSG00000119969	0.0157538	-0.112406	brown
UBAP2|ENSG00000137073	0.0158099	-0.112346	blue
ATAD5|ENSG00000176208	0.0158479	-0.112306	brown
VPS13A|ENSG00000197969	0.0158602	-0.112293	turquoise
SCAF1|ENSG00000126461	0.0158932	-0.112258	greenyellow
CCDC14|ENSG00000175455	0.0158971	-0.112254	turquoise
FAM189B|ENSG00000160767	0.0159103	-0.11224	midnightblue
RND3|ENSG00000115963	0.015922	-0.112227	pink
FNBP4|ENSG00000109920	0.0160401	-0.112102	turquoise
STX17|ENSG00000136874	0.0160712	-0.11207	blue
RIF1|ENSG00000080345	0.0160989	-0.112041	yellow
|ENSG00000281420	0.0161088	-0.113643	turquoise
ERRFI1|ENSG00000116285	0.0161904	-0.111945	grey
NCOA3|ENSG00000124151	0.0161954	-0.11194	blue
NAA35|ENSG00000135040	0.0162294	-0.111904	yellow
MRPS5|ENSG00000144029	0.0162385	-0.111895	brown
STK38|ENSG00000112079	0.0162573	-0.111875	blue
DHX30|ENSG00000132153	0.0162829	-0.111848	turquoise
RNF122|ENSG00000133874	0.0162992	0.111832	purple
GAPDH|ENSG00000111640	0.016304	-0.111827	brown
TRMT11|ENSG00000066651	0.0163185	-0.111812	grey
ECT2|ENSG00000114346	0.0163998	-0.111727	brown
LPL|ENSG00000175445	0.0164013	0.111726	red
BRCA1|ENSG00000012048	0.0164236	-0.111703	brown
DST|ENSG00000151914	0.016428	-0.111698	green
ALG5|ENSG00000120697	0.0164409	0.111685	grey60
|ENSG00000268516	0.0164854	-0.111639	turquoise
FANCC|ENSG00000158169	0.0164859	-0.111639	brown
TMX3|ENSG00000166479	0.0165372	-0.111586	blue
SBF2|ENSG00000133812	0.0165681	-0.111554	yellow
|ENSG00000270696	0.0166146	-0.111507	grey
REXO4|ENSG00000148300	0.0166407	-0.11148	greenyellow
RPL6P27|ENSG00000235552	0.0166653	-0.111455	lightgreen
TONSL|ENSG00000160949	0.0167034	-0.111416	greenyellow
IARS1|ENSG00000196305	0.0167514	-0.111368	yellow
ANKZF1|ENSG00000163516	0.0168059	-0.111312	turquoise
LAMA5|ENSG00000130702	0.0168644	-0.111253	turquoise
CCDC9B|ENSG00000188549	0.0168763	-0.111242	turquoise
AVL9|ENSG00000105778	0.0168982	-0.111219	yellow
TPX2|ENSG00000088325	0.0169102	-0.111207	brown
PLEKHA7|ENSG00000166689	0.016952	-0.111165	blue
|ENSG00000264991	0.0170281	-0.113707	turquoise
CD302|ENSG00000241399	0.0170526	0.111065	red
ASH2L|ENSG00000129691	0.0170754	0.111042	grey
HAUS4|ENSG00000092036	0.0170788	0.111039	grey
TCEAL8|ENSG00000180964	0.0170946	0.111023	grey
GSTO2|ENSG00000065621	0.0171405	-0.110977	grey
SNORD14E|ENSG00000200879	0.017153	-0.113709	turquoise
ARFIP2|ENSG00000132254	0.0171604	-0.110957	grey
TRIM11|ENSG00000154370	0.0171678	-0.11095	turquoise
RARRES2|ENSG00000106538	0.0171724	0.110946	pink
G3BP1|ENSG00000145907	0.0171885	-0.11093	salmon
DAZAP1|ENSG00000071626	0.0172086	-0.11091	greenyellow
RSPH3|ENSG00000130363	0.0172125	-0.110906	grey
SMIM29|ENSG00000186577	0.017218	0.1109	grey
ADCY6|ENSG00000174233	0.0172365	-0.110882	turquoise
VANGL1|ENSG00000173218	0.0172455	-0.110873	yellow
ZMIZ2|ENSG00000122515	0.0172687	-0.11085	turquoise
ENOSF1|ENSG00000132199	0.0173023	-0.110817	turquoise
LRRC8D|ENSG00000171492	0.0173079	0.110812	yellow
INTS1|ENSG00000164880	0.0173536	-0.110767	greenyellow
ODF2|ENSG00000136811	0.0173602	-0.11076	turquoise
PAXIP1|ENSG00000157212	0.0174028	-0.110718	blue
HRCT1|ENSG00000196196	0.01741	-0.110952	grey
NBPF15|ENSG00000266338	0.0174185	-0.110703	turquoise
GASK1B|ENSG00000164125	0.0175552	0.11057	pink
|ENSG00000269888	0.0175868	-0.110659	grey
ZBTB7B|ENSG00000160685	0.0176189	-0.110508	midnightblue
ZYX|ENSG00000159840	0.0176345	-0.110493	green
FOXK1|ENSG00000164916	0.0176477	-0.11048	grey
|ENSG00000276354	0.0176645	-0.112811	turquoise
PXMP4|ENSG00000101417	0.0176787	0.11045	red
TCN2|ENSG00000185339	0.017687	0.110442	green
FCGBP|ENSG00000275395	0.0177124	0.110417	red
RNU7-49P|ENSG00000251991	0.0177241	-0.11608	turquoise
EPHA2|ENSG00000142627	0.0177411	-0.110389	grey
TFG|ENSG00000114354	0.0177447	-0.110386	brown
HNRNPM|ENSG00000099783	0.0178018	-0.110331	blue
GOPC|ENSG00000047932	0.0178037	-0.110329	yellow
SLF1|ENSG00000133302	0.0178103	-0.110323	brown
YWHAZP10|ENSG00000217624	0.0178607	-0.110275	yellow
CD207|ENSG00000116031	0.0179934	0.110508	red
HSPA4|ENSG00000170606	0.0180176	-0.110125	salmon
SUSD3|ENSG00000157303	0.0180319	0.110111	magenta
SNORD19|ENSG00000212493	0.0180434	-0.116037	turquoise
HM13-IT1|ENSG00000235313	0.0180439	-0.110219	turquoise
FOSL2|ENSG00000075426	0.0180633	-0.110081	grey
PMS2P3|ENSG00000127957	0.0181139	-0.110033	turquoise
TMX4|ENSG00000125827	0.0181146	0.110033	grey
DCAF17|ENSG00000115827	0.0181228	-0.110025	yellow
PAXBP1|ENSG00000159086	0.0181694	-0.109981	turquoise
EIF3B|ENSG00000106263	0.0181735	-0.109977	brown
GAS2L1|ENSG00000185340	0.0182048	-0.109947	grey
PCDHB14|ENSG00000120327	0.0182308	-0.109923	grey
CRLF1|ENSG00000006016	0.0183132	0.109846	grey
KIFC2|ENSG00000167702	0.0183869	-0.109777	turquoise
|ENSG00000265415	0.0184031	-0.109761	brown
AP5B1|ENSG00000254470	0.0184574	-0.109711	greenyellow
ABT1|ENSG00000146109	0.0184698	0.109699	black
TANGO2|ENSG00000183597	0.0184718	0.109697	grey
KIF18A|ENSG00000121621	0.0184846	-0.109685	brown
IL34|ENSG00000157368	0.0184992	0.109672	green
RNF123|ENSG00000164068	0.0185201	-0.109652	blue
SELENOF|ENSG00000183291	0.018533	0.10964	grey
TMEM259|ENSG00000182087	0.0185545	-0.109621	greenyellow
TMEM60|ENSG00000135211	0.0186055	0.109573	black
KNTC1|ENSG00000184445	0.0186125	-0.109567	brown
MAP3K5|ENSG00000197442	0.0186286	-0.109552	green
IQANK1|ENSG00000203499	0.0186383	-0.109543	grey
SH3BGRL|ENSG00000131171	0.0186901	0.109495	green
SPDL1|ENSG00000040275	0.0186979	-0.109488	brown
SAT2|ENSG00000141504	0.0187041	0.109482	cyan
FAM86EP|ENSG00000251669	0.0187344	-0.109454	grey
TMEM25|ENSG00000149582	0.0187541	0.109436	grey
|ENSG00000273096	0.0187899	-0.110243	turquoise
ZSWIM9|ENSG00000185453	0.0187904	-0.109403	turquoise
OR7E47P|ENSG00000257542	0.0188288	0.109368	pink
SEC16A|ENSG00000148396	0.0188491	-0.109349	blue
RPL26P19|ENSG00000226221	0.0188574	-0.109342	lightgreen
CARD10|ENSG00000100065	0.0189907	-0.10922	grey
NFYA|ENSG00000001167	0.01903	-0.109185	midnightblue
POLE|ENSG00000177084	0.0190307	-0.109184	brown
TRIM56|ENSG00000169871	0.0190795	-0.10914	blue
RNA5SP82|ENSG00000252516	0.0190843	-0.111963	turquoise
CNEP1R1|ENSG00000205423	0.0191092	0.109113	green
|ENSG00000280816	0.0191282	-0.109096	turquoise
PRRC2C|ENSG00000117523	0.0191433	-0.109082	blue
CUEDC2|ENSG00000107874	0.01919	0.10904	grey60
PKMYT1|ENSG00000127564	0.0192215	-0.109012	brown
IQCE|ENSG00000106012	0.0192226	-0.109011	greenyellow
CPXM2|ENSG00000121898	0.0192261	0.109008	pink
IRF9|ENSG00000213928	0.0192293	-0.109005	turquoise
CHD1L|ENSG00000131778	0.0192382	-0.108997	midnightblue
CSAD|ENSG00000139631	0.0192851	-0.108955	turquoise
GOLM1|ENSG00000135052	0.019297	-0.108944	grey
|ENSG00000264608	0.0193016	-0.10894	turquoise
YWHAG|ENSG00000170027	0.0193414	-0.108904	brown
CCL17|ENSG00000102970	0.0193711	0.108878	green
TMEM59L|ENSG00000105696	0.0193869	0.108864	grey
SELENOP|ENSG00000250722	0.0194286	0.108826	red
HIGD1A|ENSG00000181061	0.0194636	0.108795	grey60
GTSE1|ENSG00000075218	0.0194977	-0.108765	brown
COX7A2L|ENSG00000115944	0.0195646	0.108706	black
SPECC1|ENSG00000128487	0.0195935	-0.10868	pink
|ENSG00000260114	0.019618	-0.108658	turquoise
MYO18A|ENSG00000196535	0.0196288	-0.108649	blue
SAFB|ENSG00000160633	0.019643	-0.108636	greenyellow
BST1|ENSG00000109743	0.0197174	0.108571	green
TTLL12|ENSG00000100304	0.0197209	-0.108568	grey
MBIP|ENSG00000151332	0.0197442	0.108547	red
MITD1|ENSG00000158411	0.0197791	-0.108517	turquoise
TNNC2|ENSG00000101470	0.0198036	0.108495	grey
C1orf50|ENSG00000164008	0.019858	0.108448	cyan
FOXM1|ENSG00000111206	0.0199757	-0.108345	brown
COA3|ENSG00000183978	0.0200007	0.108323	black
TTC17|ENSG00000052841	0.0200113	-0.108314	blue
URGCP|ENSG00000106608	0.0200291	-0.108299	grey
CHEK1|ENSG00000149554	0.0200365	-0.108292	brown
CCT3|ENSG00000163468	0.0200417	-0.108288	midnightblue
KIF23|ENSG00000137807	0.0200962	-0.108241	brown
FAM200B|ENSG00000237765	0.0201079	0.10823	grey
|ENSG00000256967	0.020132	-0.10821	turquoise
ZNF865|ENSG00000261221	0.0201483	-0.108196	greenyellow
ZPR1|ENSG00000109917	0.0201784	-0.10817	brown
|ENSG00000271032	0.0201868	-0.108162	turquoise
ARHGEF16|ENSG00000130762	0.0202235	-0.108131	turquoise
PIAS3|ENSG00000131788	0.0202248	-0.10813	midnightblue
SLC6A8|ENSG00000130821	0.0202323	-0.108123	grey
ENTPD1|ENSG00000138185	0.0203103	0.108056	pink
SF3B2|ENSG00000087365	0.0203191	-0.108049	brown
NBEAL2|ENSG00000160796	0.0203222	-0.108046	turquoise
C1orf159|ENSG00000131591	0.0203226	-0.108046	turquoise
PIGL|ENSG00000108474	0.0204139	-0.107968	turquoise
TTC12|ENSG00000149292	0.0204166	-0.107965	turquoise
MAMDC4|ENSG00000177943	0.0204188	-0.107964	turquoise
GCC2|ENSG00000135968	0.0204452	-0.107941	blue
CDC37|ENSG00000105401	0.0204968	-0.107897	greenyellow
ADGRG6|ENSG00000112414	0.0205046	-0.10789	grey
|ENSG00000271452	0.0206103	-0.107918	blue
BEND3|ENSG00000178409	0.0206172	-0.107795	blue
BRF2|ENSG00000104221	0.0207698	0.107666	grey
USP42|ENSG00000106346	0.0208559	-0.107594	blue
|ENSG00000262766	0.0208577	-0.107593	turquoise
PXN|ENSG00000089159	0.0208775	-0.107576	grey
SHF|ENSG00000138606	0.020909	0.10755	grey
MAP2K7|ENSG00000076984	0.0209239	-0.107537	greenyellow
PLK4|ENSG00000142731	0.0209523	-0.107514	brown
FKRP|ENSG00000181027	0.0209872	-0.107484	turquoise
PAIP2B|ENSG00000124374	0.0210232	0.107454	blue
NCAPG2|ENSG00000146918	0.0210453	-0.107436	brown
EHMT1|ENSG00000181090	0.0210776	-0.107409	blue
SRSF1|ENSG00000136450	0.021122	-0.107373	brown
LARP4|ENSG00000161813	0.0211725	-0.107331	yellow
TRIM5|ENSG00000132256	0.0211779	-0.107326	salmon
MFHAS1|ENSG00000147324	0.0212265	0.107286	blue
CPEB2|ENSG00000137449	0.0212306	-0.107283	grey
|ENSG00000278126	0.0213323	0.107199	turquoise
MARVELD1|ENSG00000155254	0.0213456	-0.107188	pink
BAZ2A|ENSG00000076108	0.0213773	-0.107162	blue
MIR4292|ENSG00000265806	0.0214246	-0.107709	turquoise
NT5DC3|ENSG00000111696	0.0214333	-0.107116	blue
LAMP1|ENSG00000185896	0.0214782	0.10708	purple
SLC18B1|ENSG00000146409	0.0216598	-0.106932	grey
SEC62|ENSG00000008952	0.0216624	0.10693	yellow
CENPI|ENSG00000102384	0.0217563	-0.106854	brown
STAMBPL1|ENSG00000138134	0.0217961	-0.106822	magenta
NEK2|ENSG00000117650	0.0218128	-0.106808	brown
ANXA2|ENSG00000182718	0.0218372	-0.106789	grey
SMURF1|ENSG00000198742	0.0218473	-0.106781	grey
FAM86JP|ENSG00000171084	0.0218779	-0.106756	grey
RASSF7|ENSG00000099849	0.0219114	-0.106729	tan
FUBP1|ENSG00000162613	0.0219283	-0.106716	yellow
PAQR4|ENSG00000162073	0.0220122	-0.106648	greenyellow
RASA1|ENSG00000145715	0.0220232	-0.10664	salmon
SPICE1|ENSG00000163611	0.0220446	-0.106623	yellow
PMEPA1|ENSG00000124225	0.0220605	-0.10661	pink
GPX3|ENSG00000211445	0.0220888	0.106587	grey
ACE2|ENSG00000130234	0.0221368	0.106665	grey
TMF1|ENSG00000144747	0.0221509	-0.106538	blue
TUT7|ENSG00000083223	0.0222029	-0.106497	blue
CRYZL2P|ENSG00000242193	0.0222139	-0.106488	grey
CAMSAP1|ENSG00000130559	0.0222281	-0.106477	blue
ID1|ENSG00000125968	0.0222433	-0.106465	grey
RNF141|ENSG00000110315	0.0222501	-0.106459	grey
GTPBP1|ENSG00000100226	0.0222753	-0.106439	blue
MICALL1|ENSG00000100139	0.0222857	-0.106431	grey
FEN1|ENSG00000168496	0.0223346	-0.106392	brown
UIMC1|ENSG00000087206	0.022343	-0.106386	grey
MOCS1|ENSG00000124615	0.022369	0.106365	purple
FDPS|ENSG00000160752	0.0224171	-0.106327	black
AHCTF1|ENSG00000153207	0.0224837	-0.106275	midnightblue
POLE2|ENSG00000100479	0.0224932	-0.106268	brown
ST6GALNAC4|ENSG00000136840	0.0225069	0.106257	red
NDUFA2|ENSG00000131495	0.0225304	0.106239	grey60
RNF130|ENSG00000113269	0.0225394	0.106232	green
ZNF579|ENSG00000218891	0.0225636	-0.106213	greenyellow
MAP3K9|ENSG00000006432	0.0226076	-0.106178	blue
POLRMT|ENSG00000099821	0.0226624	-0.106135	greenyellow
FUNDC2|ENSG00000165775	0.0226878	0.106116	black
EPS8L1|ENSG00000131037	0.0226898	-0.106114	turquoise
GNL3L|ENSG00000130119	0.0226929	-0.106112	yellow
|ENSG00000269131	0.0227031	-0.106104	turquoise
KLHDC8B|ENSG00000185909	0.0227055	0.106102	red
FBXO46|ENSG00000177051	0.0227374	-0.106077	turquoise
LBHD1|ENSG00000162194	0.0227388	-0.106076	turquoise
THOC2|ENSG00000125676	0.0227609	-0.106059	blue
WEE1|ENSG00000166483	0.0228375	-0.105999	blue
MTX3|ENSG00000177034	0.0228441	-0.105994	salmon
CTSF|ENSG00000174080	0.0228496	0.10599	grey
RASSF9|ENSG00000198774	0.0228668	-0.105977	grey
RBM45|ENSG00000155636	0.0228905	-0.105959	blue
ZNF548|ENSG00000188785	0.0228942	-0.105956	blue
TUFT1|ENSG00000143367	0.0229165	-0.105938	midnightblue
|ENSG00000230551	0.02294	-0.10592	turquoise
IMP3|ENSG00000177971	0.0229561	0.105908	grey60
TECRP1|ENSG00000235043	0.0229627	-0.105903	lightgreen
MAPK8IP3|ENSG00000138834	0.0229763	-0.105892	turquoise
CYP20A1|ENSG00000119004	0.0230305	0.105851	red
CERS6|ENSG00000172292	0.0230393	-0.105844	yellow
ZCCHC17|ENSG00000121766	0.0230559	0.105831	black
TAF1A|ENSG00000143498	0.0230726	-0.105818	brown
NEMF|ENSG00000165525	0.0231699	-0.105744	blue
RCHY1|ENSG00000163743	0.02319	0.105728	grey
CTF1|ENSG00000150281	0.0232071	0.105715	grey
TRAF2|ENSG00000127191	0.0233345	-0.105618	turquoise
ARMC9|ENSG00000135931	0.0233476	0.105608	grey
CAMTA1|ENSG00000171735	0.0233892	0.105577	grey
KRT7|ENSG00000135480	0.0233985	-0.10557	grey
EAF1|ENSG00000144597	0.0234504	-0.105531	yellow
KBTBD6|ENSG00000165572	0.0234581	0.105525	yellow
LMNA|ENSG00000160789	0.023491	-0.1055	grey
|ENSG00000155640	0.0235459	-0.105458	yellow
CDC26P1|ENSG00000238072	0.0235477	-0.107336	grey
SLC35D1|ENSG00000116704	0.0235488	-0.105456	blue
MIR3685|ENSG00000265917	0.023612	-0.105523	turquoise
NKTR|ENSG00000114857	0.0236331	-0.105393	turquoise
ZNF335|ENSG00000198026	0.0236663	-0.105368	turquoise
|ENSG00000279794	0.0236813	-0.105586	turquoise
PRKDC|ENSG00000253729	0.0237554	-0.105301	yellow
MDP1|ENSG00000213920	0.0237638	0.105295	grey
ERVK3-1|ENSG00000142396	0.0237987	-0.105269	turquoise
NDC80|ENSG00000080986	0.023809	-0.105261	brown
MAN2A1|ENSG00000112893	0.0238718	-0.105214	salmon
HRH1|ENSG00000196639	0.0239163	-0.105181	green
PPTC7|ENSG00000196850	0.0239265	-0.105174	yellow
FSTL3|ENSG00000070404	0.023931	-0.10517	pink
HIVEP2|ENSG00000010818	0.0239888	-0.105127	blue
SORD|ENSG00000140263	0.0240188	-0.105105	grey
ZNF146|ENSG00000167635	0.0240479	-0.105083	yellow
POMK|ENSG00000185900	0.0240522	-0.10508	blue
SPTBN2|ENSG00000173898	0.0240575	-0.105076	grey
CENPK|ENSG00000123219	0.0240627	-0.105073	brown
SMC6|ENSG00000163029	0.0240757	-0.105063	yellow
CAD|ENSG00000084774	0.0241116	-0.105036	brown
MYLIP|ENSG00000007944	0.0241132	0.105035	red
PCSK4|ENSG00000115257	0.0241147	-0.105034	turquoise
AKAP12|ENSG00000131016	0.0241398	-0.105016	pink
SMG7|ENSG00000116698	0.0241821	-0.104984	midnightblue
PRKAB2|ENSG00000131791	0.0241869	-0.104981	midnightblue
DMTF1|ENSG00000135164	0.0242055	-0.104967	turquoise
|ENSG00000227782	0.0242533	-0.104932	turquoise
KLC2|ENSG00000174996	0.0242549	-0.104931	greenyellow
PYGB|ENSG00000100994	0.0242705	-0.104919	grey
DDX54|ENSG00000123064	0.0242748	-0.104916	greenyellow
CAPN15|ENSG00000103326	0.024311	-0.10489	greenyellow
ZNF767P|ENSG00000133624	0.0243325	-0.104874	turquoise
N4BP2|ENSG00000078177	0.0243478	-0.104863	blue
LYRM1|ENSG00000102897	0.0243495	0.104861	grey
ITGA2|ENSG00000164171	0.0243719	-0.104845	green
FAM222B|ENSG00000173065	0.0244048	-0.104821	grey
SMC2|ENSG00000136824	0.0244322	-0.104801	yellow
PLXNB3|ENSG00000198753	0.0244354	-0.104799	greenyellow
CCNL1|ENSG00000163660	0.0244888	-0.10476	turquoise
|ENSG00000275494	0.0245093	0.104745	tan
PRPF19|ENSG00000110107	0.024526	-0.104733	brown
ACIN1|ENSG00000100813	0.0246045	-0.104676	turquoise
MCM10|ENSG00000065328	0.0246432	-0.104648	brown
ANAPC1|ENSG00000153107	0.0247298	-0.104585	yellow
SGK3|ENSG00000104205	0.0247803	0.104548	grey
MSH3|ENSG00000113318	0.0247894	-0.104542	salmon
AGRN|ENSG00000188157	0.0248605	-0.104491	grey
GPS2|ENSG00000132522	0.024868	-0.104485	turquoise
WDR5|ENSG00000196363	0.0250193	-0.104377	greenyellow
CLIP1|ENSG00000130779	0.0250344	-0.104366	yellow
SFSWAP|ENSG00000061936	0.0252274	-0.104228	turquoise
PITPNC1|ENSG00000154217	0.0252325	-0.104225	grey
KDM6B|ENSG00000132510	0.0252377	-0.104221	turquoise
SVIL|ENSG00000197321	0.0252695	-0.104199	blue
ALG13|ENSG00000101901	0.0253431	-0.104146	turquoise
DNMT1|ENSG00000130816	0.0253729	-0.104125	greenyellow
FASN|ENSG00000169710	0.0254442	-0.104075	grey
CZIB|ENSG00000162384	0.0254994	0.104036	grey
FMC1|ENSG00000164898	0.0255635	0.103991	tan
TRMT1|ENSG00000104907	0.0256009	-0.103965	greenyellow
MALAT1|ENSG00000251562	0.0256061	-0.103961	turquoise
EAPP|ENSG00000129518	0.0256178	0.103953	grey
PRRT3|ENSG00000163704	0.0256223	0.10395	turquoise
RGN|ENSG00000130988	0.02567	0.103916	grey
HRAS|ENSG00000174775	0.0256823	-0.103908	grey
|ENSG00000253854	0.0256995	-0.103896	turquoise
INE1|ENSG00000224975	0.0257722	-0.103845	turquoise
TNFAIP1|ENSG00000109079	0.0258207	-0.103811	grey
KCNQ3|ENSG00000184156	0.0258211	-0.103811	grey
|ENSG00000108958	0.0258337	-0.103915	grey
CLIC2|ENSG00000155962	0.0258584	0.103785	green
TTC33|ENSG00000113638	0.0259139	0.103747	yellow
PUS1|ENSG00000177192	0.025939	-0.103729	brown
STC1|ENSG00000159167	0.0259462	-0.103724	brown
MCM8|ENSG00000125885	0.0259841	-0.103698	brown
PLCD3|ENSG00000161714	0.0260314	-0.103665	pink
ZNF605|ENSG00000196458	0.0260344	-0.103663	turquoise
EMSLR|ENSG00000232445	0.0261427	-0.103701	grey
EIF3A|ENSG00000107581	0.0261571	-0.103578	blue
BTBD2|ENSG00000133243	0.026212	-0.103541	greenyellow
CYP2U1|ENSG00000155016	0.0262178	0.103537	green
HNRNPA1P16|ENSG00000262333	0.0262198	-0.103535	turquoise
MIR647|ENSG00000207554	0.0262798	-0.103833	turquoise
ATG4C|ENSG00000125703	0.0263455	0.103449	yellow
SLC46A3|ENSG00000139508	0.0263576	0.103441	grey
CDCA5|ENSG00000146670	0.0263603	-0.103439	brown
PARM1|ENSG00000169116	0.0263608	0.103439	red
SNORD60|ENSG00000206630	0.0263711	-0.106847	turquoise
LRRC8A|ENSG00000136802	0.0263911	-0.103418	grey
THOP1|ENSG00000172009	0.0264041	-0.103409	greenyellow
MACO1|ENSG00000204178	0.0264123	0.103404	grey
PARP14|ENSG00000173193	0.0264328	-0.10339	magenta
OAT|ENSG00000065154	0.0264451	0.103381	grey
NCAPH|ENSG00000121152	0.0265035	-0.103341	brown
|ENSG00000238279	0.0265278	-0.103437	grey
KLHL42|ENSG00000087448	0.0265719	-0.103295	blue
KPNA2|ENSG00000182481	0.0266346	-0.103252	brown
B3GNT3|ENSG00000179913	0.0266469	-0.103244	grey
NDN|ENSG00000182636	0.0266856	0.103218	purple
IGLV2-14|ENSG00000211666	0.0267178	0.103196	lightcyan
ANO8|ENSG00000074855	0.026728	-0.103189	turquoise
FGG|ENSG00000171557	0.0267663	-0.103388	grey
|ENSG00000269051	0.0267727	-0.103159	blue
RNF5|ENSG00000204308	0.0267738	0.103158	black
ACBD3|ENSG00000182827	0.0268656	-0.103096	midnightblue
RBM33|ENSG00000184863	0.0269673	-0.103028	turquoise
SNAPC4|ENSG00000165684	0.0269727	-0.103024	turquoise
DENR|ENSG00000139726	0.026988	-0.103014	brown
GHITM|ENSG00000165678	0.0270238	0.10299	grey
NINJ2|ENSG00000171840	0.0270449	0.102976	red
SART3|ENSG00000075856	0.0270458	-0.102976	yellow
|ENSG00000230733	0.0270595	-0.102966	grey
HNRNPK|ENSG00000165119	0.0270715	-0.102958	yellow
TNFRSF21|ENSG00000146072	0.0270804	-0.102952	grey
HS1BP3|ENSG00000118960	0.0270862	0.102949	grey
FBXO25|ENSG00000147364	0.0271235	0.102924	grey
DNA2|ENSG00000138346	0.0271319	-0.102918	brown
PIGG|ENSG00000174227	0.0271369	-0.102915	turquoise
ARHGAP33|ENSG00000004777	0.0271469	-0.102908	turquoise
RAVER1|ENSG00000161847	0.0272165	-0.102862	greenyellow
WDHD1|ENSG00000198554	0.0272347	-0.10285	brown
ZNF593|ENSG00000142684	0.0272893	0.102813	cyan
RBM12B|ENSG00000183808	0.0272946	-0.10281	blue
MTAP|ENSG00000099810	0.0273004	-0.102806	grey
MLKL|ENSG00000168404	0.0273132	-0.102797	magenta
EHF|ENSG00000135373	0.0273266	-0.102789	blue
LAMTOR4|ENSG00000188186	0.0273876	0.102748	cyan
MARK4|ENSG00000007047	0.0273898	-0.102747	grey
EPN1|ENSG00000063245	0.0274077	-0.102735	grey
CCDC18-AS1|ENSG00000223745	0.0274245	-0.102724	turquoise
TAP2|ENSG00000204267	0.0274834	-0.102685	magenta
SNAI3|ENSG00000185669	0.0275239	0.102658	magenta
PNKP|ENSG00000039650	0.0275598	-0.102635	turquoise
DDX17|ENSG00000100201	0.0275856	-0.102618	turquoise
|ENSG00000272440	0.0276014	0.102607	grey
BPTF|ENSG00000171634	0.0276068	-0.102604	blue
TXNDC11|ENSG00000153066	0.0276305	0.102588	red
DNAJA2|ENSG00000069345	0.0276418	0.102581	grey
SRRM2|ENSG00000167978	0.0277021	-0.102541	turquoise
UNC13D|ENSG00000092929	0.0277048	-0.102539	green
ACTN4|ENSG00000130402	0.0278604	-0.102438	grey
ZC3H12C|ENSG00000149289	0.0278618	-0.102437	blue
ZNF839|ENSG00000022976	0.027975	-0.102363	turquoise
RNA5SP383|ENSG00000199804	0.027988	-0.103829	turquoise
FGGY|ENSG00000172456	0.0281182	0.10227	red
SNRNP200|ENSG00000144028	0.0281302	-0.102262	blue
|ENSG00000238142	0.0281433	0.102254	tan
VAMP5|ENSG00000168899	0.0281875	0.102225	grey
CLIC6|ENSG00000159212	0.0282308	0.102198	red
PIGK|ENSG00000142892	0.0283363	0.10213	yellow
PAK4|ENSG00000130669	0.0283649	-0.102111	grey
SAP130|ENSG00000136715	0.0284174	-0.102078	blue
KDM4B|ENSG00000127663	0.0284596	-0.102051	greenyellow
ZNF384|ENSG00000126746	0.0285308	-0.102005	blue
NDUFS2|ENSG00000158864	0.0285675	-0.101982	midnightblue
|ENSG00000269910	0.0285805	-0.101973	blue
ZNF888|ENSG00000213793	0.0285836	-0.101971	blue
BUB1|ENSG00000169679	0.028589	-0.101968	brown
|ENSG00000264148	0.0286838	0.103031	grey
UTP20|ENSG00000120800	0.0286855	-0.101906	yellow
RPN1|ENSG00000163902	0.02873	0.101878	brown
PRR11|ENSG00000068489	0.0287436	-0.101869	brown
SORT1|ENSG00000134243	0.0287784	0.101847	grey
MSL1|ENSG00000188895	0.028783	-0.101845	blue
SLC16A9|ENSG00000165449	0.0287997	-0.101834	grey
IGHD3-3|ENSG00000211930	0.0288152	0.116202	lightcyan
LEPROTL1|ENSG00000104660	0.0288685	0.10179	grey
TEX10|ENSG00000136891	0.0288891	-0.101777	yellow
SNORD6|ENSG00000202314	0.0289005	-0.102665	turquoise
AKAP9|ENSG00000127914	0.0289226	-0.101756	blue
PIGCP1|ENSG00000213713	0.0289253	-0.101754	blue
SETD5|ENSG00000168137	0.0289592	-0.101733	blue
SUB1|ENSG00000113387	0.0289614	0.101732	black
DHX37|ENSG00000150990	0.0290014	-0.101706	brown
|ENSG00000280550	0.029033	-0.102019	blue
PPP1R14B-AS1|ENSG00000256940	0.0290902	-0.101651	black
PRR14L|ENSG00000183530	0.029124	-0.101629	blue
|ENSG00000244932	0.0291317	-0.101625	turquoise
HNRNPCP2|ENSG00000204253	0.029198	-0.101583	brown
INF2|ENSG00000203485	0.0292038	-0.101579	grey
LAD1|ENSG00000159166	0.0292267	-0.101565	grey
CYTH1|ENSG00000108669	0.029268	-0.101539	turquoise
KIAA1522|ENSG00000162522	0.0292793	-0.101532	grey
RBP1|ENSG00000114115	0.0293047	0.101516	pink
ELL|ENSG00000105656	0.0293698	-0.101476	greenyellow
ZNF227|ENSG00000131115	0.0294075	-0.101452	blue
ZNF688|ENSG00000229809	0.0294322	0.101437	tan
SLC35F2|ENSG00000110660	0.0294417	-0.101431	grey
DAAM2|ENSG00000146122	0.0294546	0.101423	red
CPLX1|ENSG00000168993	0.0295116	-0.101388	greenyellow
ANKMY1|ENSG00000144504	0.0295512	-0.101363	turquoise
FOCAD|ENSG00000188352	0.0295617	-0.101356	blue
PRADC1|ENSG00000135617	0.0296234	0.101318	black
HSPA7|ENSG00000225217	0.0296342	-0.101312	turquoise
KLF16|ENSG00000129911	0.029649	-0.101302	greenyellow
PUS7|ENSG00000091127	0.0296506	-0.101301	brown
|ENSG00000260404	0.0296722	-0.101288	turquoise
ARHGEF1|ENSG00000076928	0.0297015	-0.10127	turquoise
TXNDC15|ENSG00000113621	0.0297184	0.10126	grey
PTK6|ENSG00000101213	0.0297354	-0.101249	grey
SDHB|ENSG00000117118	0.0297781	0.101223	black
MICOS10|ENSG00000173436	0.0297824	0.10122	black
EMC7|ENSG00000134153	0.0298021	0.101208	black
HPGDS|ENSG00000163106	0.029816	0.1012	green
OSGIN2|ENSG00000164823	0.0298209	-0.101196	brown
ZNF532|ENSG00000074657	0.0298518	-0.101177	blue
COL18A1|ENSG00000182871	0.029901	-0.101147	pink
SAPCD2|ENSG00000186193	0.0299323	-0.101128	brown
MAP4K4|ENSG00000071054	0.0299381	-0.101124	pink
TCP1|ENSG00000120438	0.0299549	-0.101114	brown
CKAP2L|ENSG00000169607	0.0300112	-0.10108	brown
TTLL3|ENSG00000214021	0.0300331	-0.101066	turquoise
SFXN1|ENSG00000164466	0.030059	-0.101051	brown
MCM4|ENSG00000104738	0.0300976	-0.101027	brown
PLEKHM1P1|ENSG00000214176	0.0301024	-0.101024	turquoise
SEMA4G|ENSG00000095539	0.0302154	-0.100955	grey
ALKBH8|ENSG00000137760	0.0302239	-0.10095	blue
LINC00888|ENSG00000240024	0.030297	0.100906	brown
EPHA1|ENSG00000146904	0.0303401	-0.10088	grey
RTL5|ENSG00000242732	0.0303415	0.100879	red
MYEOV|ENSG00000172927	0.030343	-0.100878	grey
IGSF6|ENSG00000140749	0.0303621	0.100866	green
CFLAR|ENSG00000003402	0.0303693	-0.100862	green
BMS1|ENSG00000165733	0.0305123	-0.100775	yellow
PLD2|ENSG00000129219	0.03057	-0.100741	turquoise
SH3BGR|ENSG00000185437	0.0307099	0.100657	grey
DTL|ENSG00000143476	0.0307364	-0.100641	brown
SCPEP1|ENSG00000121064	0.0307507	0.100632	green
FAM86HP|ENSG00000253540	0.0308212	-0.10059	turquoise
|ENSG00000280605	0.0308366	-0.104879	turquoise
MFSD9|ENSG00000135953	0.0308426	-0.100577	blue
RRAGC|ENSG00000116954	0.0308975	0.100544	green
COG1|ENSG00000166685	0.0309259	-0.100527	turquoise
BICD1|ENSG00000151746	0.0310677	-0.100443	pink
|ENSG00000204282	0.0311199	-0.100412	turquoise
|ENSG00000277290	0.0311224	-0.100629	turquoise
FBXL19|ENSG00000099364	0.0311388	-0.100401	greenyellow
TSEN15|ENSG00000198860	0.0311792	0.100377	grey
PSMB7|ENSG00000136930	0.0312074	-0.10036	brown
MDFI|ENSG00000112559	0.0312593	-0.10033	pink
ADGRL2|ENSG00000117114	0.0313538	-0.100274	purple
IRX5|ENSG00000176842	0.0314685	0.100315	red
|ENSG00000262692	0.0315583	-0.100263	turquoise
MTFR1L|ENSG00000117640	0.0316022	0.100128	tan
VAMP8|ENSG00000118640	0.0316543	0.100097	cyan
F8|ENSG00000185010	0.0316923	0.100075	red
SLC1A4|ENSG00000115902	0.0317458	0.100044	grey
NECAP2|ENSG00000157191	0.0317554	0.100039	green
TMEM231|ENSG00000205084	0.0317629	0.100034	grey
FBP1|ENSG00000165140	0.0318087	0.100007	red
GUF1|ENSG00000151806	0.0318769	-0.0999678	blue
NOLC1|ENSG00000166197	0.0318808	-0.0999655	yellow
PLTP|ENSG00000100979	0.03189	0.0999602	green
|ENSG00000265791	0.0318996	-0.100063	turquoise
BUB1B|ENSG00000156970	0.031907	-0.0999503	brown
APOL1|ENSG00000100342	0.0319079	-0.0999498	magenta
TMEM203|ENSG00000187713	0.0319359	0.0999336	cyan
CXXC1|ENSG00000154832	0.0319473	-0.099927	turquoise
S1PR4|ENSG00000125910	0.0319501	0.0999253	magenta
FCN1|ENSG00000085265	0.0319865	0.0999042	green
MTFR2|ENSG00000146410	0.0320088	-0.0998913	brown
AGO2|ENSG00000123908	0.0320189	-0.0998855	blue
NACC2|ENSG00000148411	0.0320413	-0.0998725	blue
|ENSG00000224152	0.0320453	0.0998702	grey
LOXL2|ENSG00000134013	0.0321055	-0.0998354	pink
TCAF1|ENSG00000198420	0.0321257	-0.0998237	blue
UHRF1|ENSG00000276043	0.0322011	-0.0997803	brown
RAD52|ENSG00000002016	0.0322069	-0.099777	turquoise
RNF213|ENSG00000173821	0.0322236	-0.0997673	blue
CPSF6|ENSG00000111605	0.0322881	-0.0997302	blue
BTAF1|ENSG00000095564	0.0323616	-0.0996881	blue
SP1|ENSG00000185591	0.0323668	-0.0996851	blue
STK17B|ENSG00000081320	0.0324402	0.099643	green
ZNF75A|ENSG00000162086	0.0324518	-0.0996364	turquoise
ANKRD37|ENSG00000186352	0.0324913	-0.0996138	grey
AKT2|ENSG00000105221	0.0324925	-0.0996131	greenyellow
TNRC18|ENSG00000182095	0.0325051	-0.0996059	turquoise
ABHD14A|ENSG00000248487	0.0325285	0.0995926	tan
CYP27A1|ENSG00000135929	0.0325466	0.0995822	green
WNT7B|ENSG00000188064	0.0326325	-0.0995333	grey
FTL|ENSG00000087086	0.0326873	0.0995021	grey
KBTBD2|ENSG00000170852	0.0327833	-0.0994476	yellow
MIER2|ENSG00000105556	0.0328138	-0.0994303	greenyellow
DICER1|ENSG00000100697	0.0328545	-0.0994072	blue
NDUFC2|ENSG00000151366	0.032872	0.0993973	black
TMEM128|ENSG00000132406	0.0329145	0.0993733	grey
E2F8|ENSG00000129173	0.032929	-0.0993651	brown
FXR2|ENSG00000129245	0.0329542	-0.0993509	grey
|ENSG00000269001	0.0329642	-0.0994532	blue
VPS35|ENSG00000069329	0.0329721	0.0993407	yellow
UEVLD|ENSG00000151116	0.0329837	-0.0993342	yellow
TPM3P9|ENSG00000241015	0.0330642	-0.0992888	brown
ARRB2|ENSG00000141480	0.0331088	0.0992637	green
SLC5A6|ENSG00000138074	0.0331336	-0.0992498	brown
ARHGAP27|ENSG00000159314	0.0331363	-0.0992483	turquoise
|ENSG00000260160	0.0331781	-0.0992248	turquoise
TTF2|ENSG00000116830	0.0332014	-0.0992117	brown
IFRD2|ENSG00000214706	0.0332419	-0.099189	grey
ZNF264|ENSG00000083844	0.0332427	-0.0991886	blue
ZNF449|ENSG00000173275	0.0332488	-0.0991851	turquoise
MAP2|ENSG00000078018	0.0332839	0.0991655	grey
YWHAZP5|ENSG00000213260	0.0332948	-0.0991594	yellow
HLA-DMA|ENSG00000204257	0.0333042	0.0991541	green
DPAGT1|ENSG00000172269	0.0333575	-0.0991243	grey
TMEM130|ENSG00000166448	0.0333981	0.0992093	red
DDOST|ENSG00000244038	0.0334446	0.0990757	black
CCDC137|ENSG00000185298	0.0334765	-0.0990579	greenyellow
HMGCL|ENSG00000117305	0.0335331	0.0990264	grey
ZNF45|ENSG00000124459	0.0335748	-0.0990032	blue
ZNF326|ENSG00000162664	0.0336612	-0.0989553	turquoise
PHF10|ENSG00000130024	0.0336913	-0.0989386	blue
MINK1|ENSG00000141503	0.0337413	-0.0989109	turquoise
DCUN1D5|ENSG00000137692	0.033761	-0.0989	brown
LRP10|ENSG00000197324	0.0337903	-0.0988838	grey
CHD1|ENSG00000153922	0.0338208	-0.0988669	salmon
MED4|ENSG00000136146	0.0338803	0.0988341	grey
ZFP41|ENSG00000181638	0.033898	-0.0988243	turquoise
PRPF38B|ENSG00000134186	0.0339194	-0.0988126	turquoise
LARP1|ENSG00000155506	0.0339339	-0.0988046	blue
IGSF9|ENSG00000085552	0.03397	-0.0987847	grey
YY1AP1|ENSG00000163374	0.0339985	-0.098769	midnightblue
GPM6B|ENSG00000046653	0.034007	0.0987643	purple
LLPH|ENSG00000139233	0.0340392	-0.0987466	brown
RELB|ENSG00000104856	0.0340463	-0.0987427	magenta
CNOT8|ENSG00000155508	0.0340683	0.0987307	grey
NEDD1|ENSG00000139350	0.0340921	-0.0987176	yellow
PDLIM7|ENSG00000196923	0.0342088	-0.0986537	pink
RIC8A|ENSG00000177963	0.0342584	-0.0986266	grey
DIP2A|ENSG00000160305	0.0342737	-0.0986182	turquoise
DEDD2|ENSG00000160570	0.0342965	-0.0986058	grey
DNAJB9|ENSG00000128590	0.0343364	0.098584	lightcyan
GOLGA2|ENSG00000167110	0.0343874	-0.0985562	turquoise
USPL1|ENSG00000132952	0.0344268	-0.0985348	turquoise
DHX40|ENSG00000108406	0.034511	0.098489	yellow
SMYD3|ENSG00000185420	0.0345582	0.0984634	grey
|ENSG00000273478	0.0345714	-0.0984563	turquoise
HNRNPA3|ENSG00000170144	0.0345913	-0.0984455	blue
RBBP4|ENSG00000162521	0.0345965	0.0984427	yellow
MIR3176|ENSG00000266235	0.0346371	-0.104622	turquoise
RPL23AP64|ENSG00000240970	0.0346988	-0.0986015	turquoise
POLD2|ENSG00000106628	0.0347184	-0.0983767	brown
FIZ1|ENSG00000179943	0.0347558	-0.0983565	turquoise
|ENSG00000252817	0.0348801	-0.0991542	turquoise
NRBP2|ENSG00000185189	0.0348995	-0.0982791	turquoise
|ENSG00000236431	0.0349038	-0.098923	grey
ANAPC10|ENSG00000164162	0.0349379	0.0982585	grey
ZNF667-AS1|ENSG00000166770	0.0349572	0.0982481	grey
SFPQ|ENSG00000116560	0.034958	-0.0982477	turquoise
UVSSA|ENSG00000163945	0.0349925	-0.0982292	turquoise
UBE2C|ENSG00000175063	0.0350995	-0.0981718	brown
ZNF558|ENSG00000167785	0.0351101	-0.0981662	turquoise
PPT2|ENSG00000221988	0.035188	-0.0981246	brown
FAM200A|ENSG00000221909	0.0351893	0.0981239	grey
HS3ST2|ENSG00000122254	0.0352064	0.0981147	purple
SH3GL1|ENSG00000141985	0.0352143	-0.0981105	greenyellow
WDR4|ENSG00000160193	0.0352511	-0.0980908	brown
INTS4|ENSG00000149262	0.0353094	-0.0980598	blue
PRC1|ENSG00000198901	0.0353271	-0.0980504	brown
ELK4|ENSG00000158711	0.035358	-0.0980339	midnightblue
MBTPS1|ENSG00000140943	0.0353598	0.098033	blue
UBE2H|ENSG00000186591	0.0354379	-0.0979915	grey
PIK3CB|ENSG00000051382	0.0354487	-0.0979858	yellow
CDK13|ENSG00000065883	0.0354507	-0.0979847	grey
|ENSG00000246451	0.0355205	-0.0979477	turquoise
GTF2IP23|ENSG00000230295	0.0356264	-0.0979981	turquoise
APAF1|ENSG00000120868	0.0356297	-0.0978899	yellow
|ENSG00000179743	0.0356613	0.0978732	turquoise
XPNPEP3|ENSG00000196236	0.0356998	-0.0978529	turquoise
UTP6|ENSG00000108651	0.0357251	-0.0978396	brown
AGAP6|ENSG00000204149	0.0357411	-0.0978312	turquoise
|ENSG00000259877	0.0357431	0.0978301	turquoise
ACKR1|ENSG00000213088	0.0358263	0.0977863	purple
GLUL|ENSG00000135821	0.0358314	0.0977836	grey
RBM8A|ENSG00000265241	0.0358546	-0.0977714	grey
KRT16|ENSG00000186832	0.0359422	-0.0981525	grey
MPZL3|ENSG00000160588	0.0359485	-0.0977221	grey
HDGFL2|ENSG00000167674	0.0360175	-0.097686	greenyellow
DDX42|ENSG00000198231	0.0360451	-0.0976715	blue
MAPK7|ENSG00000166484	0.036081	-0.0976528	turquoise
PSME3|ENSG00000131467	0.0362888	-0.0975444	brown
MON2|ENSG00000061987	0.0363057	-0.0975357	blue
YOD1|ENSG00000180667	0.0364786	-0.0974459	midnightblue
NUDT16L1|ENSG00000168101	0.0365825	0.0973922	tan
ZNF600|ENSG00000189190	0.036719	-0.0973218	turquoise
UBE3B|ENSG00000151148	0.0368212	-0.0972692	blue
PLEKHG2|ENSG00000090924	0.0368303	-0.0972645	grey
UBIAD1|ENSG00000120942	0.0369351	0.0972108	grey
ZNF408|ENSG00000175213	0.0370045	-0.0971752	greenyellow
PIGA|ENSG00000165195	0.0370213	0.0971666	grey
MELTF-AS1|ENSG00000228109	0.0370406	-0.0971568	turquoise
GABPB2|ENSG00000143458	0.0371191	-0.0971167	turquoise
CRNDE|ENSG00000245694	0.0371671	0.0970922	red
FANCL|ENSG00000115392	0.0373006	-0.0970242	brown
FGD4|ENSG00000139132	0.0373539	-0.0969972	blue
YES1|ENSG00000176105	0.0373752	-0.0969864	yellow
|ENSG00000277877	0.037439	-0.096954	turquoise
TNFAIP8L2|ENSG00000163154	0.0374972	0.0969246	green
CSTF3|ENSG00000176102	0.0375105	-0.0969178	brown
LRP11|ENSG00000120256	0.0375155	-0.0969153	yellow
TNFRSF17|ENSG00000048462	0.0375273	0.0969094	lightcyan
CLEC3B|ENSG00000163815	0.037528	0.096909	purple
DDX10|ENSG00000178105	0.0375409	-0.0969025	brown
ITGA1|ENSG00000213949	0.037541	-0.0969024	purple
FCGR2C|ENSG00000244682	0.0375462	-0.0968998	magenta
MAP4K5|ENSG00000012983	0.0375759	-0.0968848	blue
SNRPEP2|ENSG00000256968	0.0375831	-0.0969865	black
DGCR8|ENSG00000128191	0.0375856	-0.0968799	turquoise
CTPS1|ENSG00000171793	0.0376043	-0.0968705	brown
ATP5F1E|ENSG00000124172	0.0376498	0.0968475	black
SKIV2L|ENSG00000204351	0.0377312	-0.0968065	turquoise
SCLT1|ENSG00000151466	0.0377578	-0.0967931	brown
OSER1-DT|ENSG00000223891	0.0378643	0.0967396	grey
TMEM87B|ENSG00000153214	0.0378652	-0.0967392	yellow
ZNF618|ENSG00000157657	0.0379312	-0.0967061	blue
|ENSG00000275854	0.0379632	-0.09669	turquoise
HECTD4|ENSG00000173064	0.038069	-0.0966372	blue
EXT1|ENSG00000182197	0.0380976	-0.0966229	pink
KIFC1|ENSG00000237649	0.0382183	-0.0965627	brown
ZNF134|ENSG00000213762	0.0382242	-0.0965598	blue
MRRF|ENSG00000148187	0.038249	-0.0965474	turquoise
USP35|ENSG00000118369	0.038249	-0.0965474	turquoise
SNORD63B|ENSG00000222937	0.0383451	-0.0976729	turquoise
TSSC4|ENSG00000184281	0.038351	-0.0964967	greenyellow
RBM39|ENSG00000131051	0.0384102	-0.0964674	turquoise
IGFLR1|ENSG00000126246	0.038449	0.0964481	magenta
COMMD10|ENSG00000145781	0.0385097	0.0964181	grey
SLC7A1|ENSG00000139514	0.0385137	-0.0964161	yellow
LRRFIP1|ENSG00000124831	0.0385915	-0.0963777	salmon
ZNF574|ENSG00000105732	0.0386042	-0.0963714	grey
OGA|ENSG00000198408	0.0386081	-0.0963695	turquoise
IFI27L2|ENSG00000119632	0.0386948	0.0963268	green
FAM167B|ENSG00000183615	0.0387005	0.096324	purple
ITPKC|ENSG00000086544	0.0387222	-0.0963132	grey
REPS1|ENSG00000135597	0.0388568	-0.0962471	yellow
ERI3|ENSG00000117419	0.038887	0.0962323	black
LST1|ENSG00000204482	0.0389374	0.0962076	green
ZSCAN29|ENSG00000140265	0.0389487	-0.096202	blue
WDR36|ENSG00000134987	0.0390278	-0.0961633	salmon
GIGYF1|ENSG00000146830	0.0390413	-0.0961567	turquoise
TJP2|ENSG00000119139	0.0390468	-0.096154	blue
STK36|ENSG00000163482	0.0390638	-0.0961457	turquoise
ARNTL2|ENSG00000029153	0.0391083	-0.096124	brown
MTMR11|ENSG00000014914	0.0391112	-0.0961226	grey
GRIPAP1|ENSG00000068400	0.0392519	-0.096054	turquoise
TPCN2|ENSG00000162341	0.0392867	-0.096037	turquoise
C6orf226|ENSG00000221821	0.0393855	0.0959891	tan
MAT2A|ENSG00000168906	0.039402	-0.0959811	turquoise
ELOVL6|ENSG00000170522	0.0394099	-0.0959772	brown
DDX28|ENSG00000182810	0.0394544	0.0959557	black
ADPRH|ENSG00000144843	0.0395141	0.0959267	green
BAG4|ENSG00000156735	0.0395404	0.095914	yellow
TMEM147-AS1|ENSG00000236144	0.039557	-0.095906	turquoise
MSTO2P|ENSG00000203761	0.0395923	-0.0958889	turquoise
ZC3H14|ENSG00000100722	0.0397221	-0.0958263	blue
SLX4|ENSG00000188827	0.0397459	-0.0958148	turquoise
SYF2|ENSG00000117614	0.0397589	0.0958086	grey
PEX2|ENSG00000164751	0.0398685	0.0957559	grey
NUDT9|ENSG00000170502	0.0398832	0.0957488	grey
GTPBP3|ENSG00000130299	0.0398857	-0.0957476	greenyellow
NDOR1|ENSG00000188566	0.0399145	-0.0957338	turquoise
C11orf24|ENSG00000171067	0.0399243	-0.0957291	grey
TASOR2|ENSG00000108021	0.0399412	-0.095721	blue
TRIP13|ENSG00000071539	0.0399431	-0.0957201	brown
TMBIM4|ENSG00000155957	0.0399459	0.0957187	grey
ZNF749|ENSG00000186230	0.0399526	-0.0957155	blue
PGRMC1|ENSG00000101856	0.0399803	0.0957022	grey
TRAF3|ENSG00000131323	0.039986	-0.0956995	magenta
LCOR|ENSG00000196233	0.0400701	-0.0956592	blue
TMEM120B|ENSG00000188735	0.040084	-0.0956526	turquoise
RPL23AP42|ENSG00000234851	0.040111	-0.0956397	lightgreen
NEDD4|ENSG00000069869	0.040142	-0.0956249	yellow
TMEM164|ENSG00000157600	0.0401534	-0.0956195	blue
SERPINE1|ENSG00000106366	0.0401924	-0.0956009	pink
COX4I1|ENSG00000131143	0.0402344	0.0955808	black
CLTRN|ENSG00000147003	0.0402875	0.0955555	red
ZBTB2|ENSG00000181472	0.0403457	-0.0955278	yellow
CLN5|ENSG00000102805	0.0403948	0.0955045	grey
CBR3|ENSG00000159231	0.0404186	0.0954932	grey
KAT2A|ENSG00000108773	0.0405227	-0.0954438	turquoise
SLC2A1|ENSG00000117394	0.0405599	-0.0954262	brown
ASF1A|ENSG00000111875	0.0405927	0.0954107	black
|ENSG00000247679	0.0406655	-0.0953763	turquoise
MCTS2P|ENSG00000101898	0.0406741	-0.0954759	yellow
CEP290|ENSG00000198707	0.0407549	-0.0953341	blue
|ENSG00000234072	0.0407752	-0.0953245	turquoise
|ENSG00000257303	0.0408968	0.0952673	tan
ITGA6|ENSG00000091409	0.0409242	-0.0952544	purple
BCS1L|ENSG00000074582	0.0409532	-0.0952408	turquoise
RTKN|ENSG00000114993	0.0410425	-0.0951989	greenyellow
GRWD1|ENSG00000105447	0.0410798	-0.0951814	grey
CYP4B1|ENSG00000142973	0.0410845	0.0951792	red
|ENSG00000235241	0.0411058	0.0952727	tan
HNRNPDL|ENSG00000152795	0.0411066	-0.0951689	turquoise
SECISBP2|ENSG00000187742	0.0412676	-0.0950937	turquoise
TRIP11|ENSG00000100815	0.0413234	-0.0950676	blue
CDCA7|ENSG00000144354	0.0413296	-0.0950648	brown
RPRD1B|ENSG00000101413	0.0413421	-0.0950589	yellow
SOX9|ENSG00000125398	0.0413677	-0.095047	grey
MRPS18B|ENSG00000204568	0.0413682	0.0950468	black
LSM10|ENSG00000181817	0.0413923	0.0950356	cyan
ERCC1|ENSG00000012061	0.041421	-0.0950222	grey
ANXA1|ENSG00000135046	0.0414434	-0.0950118	green
PIFO|ENSG00000173947	0.0415449	0.0949647	red
CABLES1|ENSG00000134508	0.0415856	0.0949458	red
ADAR|ENSG00000160710	0.0415931	-0.0949423	midnightblue
SORBS3|ENSG00000120896	0.0416292	0.0949256	purple
SPATA5|ENSG00000145375	0.0416564	-0.094913	yellow
PIGBOS1|ENSG00000225973	0.0416682	0.0949076	black
ZNF750|ENSG00000141579	0.0416723	0.0949056	red
VMP1|ENSG00000062716	0.0416813	-0.0949015	turquoise
DNMT3B|ENSG00000088305	0.0417179	-0.0948846	brown
PRR12|ENSG00000126464	0.0417323	-0.0948779	blue
JUP|ENSG00000173801	0.0417782	-0.0948567	grey
ENTR1|ENSG00000165689	0.0418908	-0.0948048	cyan
HPS1|ENSG00000107521	0.0419639	0.0947711	turquoise
|ENSG00000267390	0.041974	0.0947665	grey
CXorf21|ENSG00000120280	0.0420477	0.0947326	green
TROAP|ENSG00000135451	0.042061	-0.0947265	brown
RRP8|ENSG00000132275	0.0420656	-0.0947244	grey
NENF|ENSG00000117691	0.0420873	0.0947145	black
GGTA1|ENSG00000204136	0.0421261	0.0946967	green
CCT6P3|ENSG00000234585	0.0421991	-0.0946632	turquoise
ATPAF1|ENSG00000123472	0.0422272	0.0946504	grey
STIL|ENSG00000123473	0.0422358	-0.0946464	brown
RAMP3|ENSG00000122679	0.0422517	0.0946391	purple
TNFSF12|ENSG00000239697	0.0422666	0.0946323	green
PANX1|ENSG00000110218	0.0422699	-0.0946308	yellow
NCAPG|ENSG00000109805	0.0422798	-0.0946263	brown
C15orf61|ENSG00000189227	0.0422856	0.0946236	black
PMS2CL|ENSG00000187953	0.0423274	-0.0946045	grey
REXO1|ENSG00000079313	0.0423913	-0.0945754	greenyellow
RAP1GAP2|ENSG00000132359	0.0424017	-0.0945706	blue
TARBP1|ENSG00000059588	0.0424151	-0.0945646	turquoise
GPD1L|ENSG00000152642	0.0424943	0.0945285	red
MRPL54|ENSG00000183617	0.0425057	0.0945233	cyan
RNF217|ENSG00000146373	0.0425098	-0.0945214	grey
TRPS1|ENSG00000104447	0.0425167	-0.0945183	pink
TTK|ENSG00000112742	0.042552	-0.0945022	brown
TRAF4|ENSG00000076604	0.0425936	-0.0944833	black
LAMB3|ENSG00000196878	0.042608	-0.0944768	grey
ABCC3|ENSG00000108846	0.0427388	-0.0944175	red
S100A10|ENSG00000197747	0.0428192	-0.0943811	grey
TRIM41|ENSG00000146063	0.0428968	-0.094346	turquoise
RPUSD2|ENSG00000166133	0.0429326	0.0943299	black
EME1|ENSG00000154920	0.0429515	-0.0943213	brown
CHST3|ENSG00000122863	0.0430036	-0.0942979	pink
STX12|ENSG00000117758	0.0430337	0.0942843	green
SNX19|ENSG00000120451	0.0430835	-0.0942619	blue
BOD1L1|ENSG00000038219	0.0431154	-0.0942475	blue
TNPO2|ENSG00000105576	0.0431225	-0.0942443	greenyellow
GTF2I|ENSG00000263001	0.0431253	-0.0942431	blue
GLTP|ENSG00000139433	0.0431663	0.0942247	grey
EIF2S2|ENSG00000125977	0.0431927	-0.0942128	brown
ACOT13|ENSG00000112304	0.0432128	0.0942038	black
SKA1|ENSG00000154839	0.0432273	-0.0941973	brown
PRSS22|ENSG00000005001	0.0432659	-0.09418	grey
TM2D2|ENSG00000169490	0.0432904	0.094169	grey
CTSZ|ENSG00000101160	0.0433613	0.0941372	green
RRP7BP|ENSG00000182841	0.0433619	-0.094137	turquoise
SART1|ENSG00000175467	0.0434009	-0.0941195	greenyellow
MAPK11|ENSG00000185386	0.043434	-0.0941047	magenta
ACSL3|ENSG00000123983	0.0434763	-0.0940859	yellow
ATP6V1F|ENSG00000128524	0.0434805	0.094084	black
IRAK2|ENSG00000134070	0.0434976	-0.0940764	grey
CNRIP1|ENSG00000119865	0.0434985	0.0940759	purple
SLC25A45|ENSG00000162241	0.0435334	-0.0940604	turquoise
METTL3|ENSG00000165819	0.0435491	-0.0940534	turquoise
GLB1L|ENSG00000163521	0.0436695	0.0939998	grey
CBR1|ENSG00000159228	0.0436786	0.0939957	grey
DCAF1|ENSG00000145041	0.0436975	-0.0939873	blue
BACE1-AS|ENSG00000278768	0.0437638	-0.0939579	turquoise
MPC2|ENSG00000143158	0.0437884	0.0939469	grey
HMGA1|ENSG00000137309	0.043794	-0.0939444	brown
ZNF628|ENSG00000197483	0.0438153	-0.093935	greenyellow
ANXA7|ENSG00000138279	0.0438796	0.0939065	yellow
METTL5|ENSG00000138382	0.0439078	-0.093894	black
NTN1|ENSG00000065320	0.0439425	-0.0938787	grey
MIRLET7D|ENSG00000199133	0.0439779	-0.0967417	turquoise
KRT80|ENSG00000167767	0.043981	-0.0938616	brown
HNRNPA3P6|ENSG00000213300	0.0439881	-0.0938585	yellow
GBE1|ENSG00000114480	0.0440058	-0.0938506	grey
NDRG2|ENSG00000165795	0.0440106	0.0938486	red
HAGH|ENSG00000063854	0.0440407	0.0938353	tan
PTGES3P1|ENSG00000234518	0.0440802	-0.0938178	yellow
|ENSG00000280527	0.0441234	-0.0941057	turquoise
ANKRD11|ENSG00000167522	0.0441304	-0.0937957	blue
SNIP1|ENSG00000163877	0.0441715	0.0937776	yellow
ANKRD13B|ENSG00000198720	0.0442192	-0.0937566	greenyellow
POGZ|ENSG00000143442	0.0442249	-0.093754	midnightblue
ZFP62|ENSG00000196670	0.0442444	-0.0937455	salmon
CELSR1|ENSG00000075275	0.0442605	-0.0937384	turquoise
B3GNT5|ENSG00000176597	0.0442781	-0.0937306	brown
WDR74|ENSG00000133316	0.0443118	-0.0937158	black
KLHDC3|ENSG00000124702	0.0443309	0.0937074	black
PCK2|ENSG00000100889	0.0443356	0.0937054	grey
INTS8|ENSG00000164941	0.044346	-0.0937008	brown
FRYL|ENSG00000075539	0.0443988	-0.0936776	blue
GDE1|ENSG00000006007	0.0444297	0.0936641	red
IL4R|ENSG00000077238	0.0445079	-0.0936298	green
NIFK-AS1|ENSG00000236859	0.0445345	0.0936182	tan
DEPDC1|ENSG00000024526	0.0445544	-0.0936095	brown
TACC3|ENSG00000013810	0.0446303	-0.0935763	brown
MTA1|ENSG00000182979	0.0446483	-0.0935685	turquoise
VEGFC|ENSG00000150630	0.0447087	-0.0935421	pink
TAPT1|ENSG00000169762	0.0447246	0.0935352	red
NSUN2|ENSG00000037474	0.044741	-0.093528	brown
VRK2|ENSG00000028116	0.0447424	-0.0935274	brown
LINC00294|ENSG00000280798	0.0447477	-0.0935251	blue
DIP2B|ENSG00000066084	0.0447498	-0.0935242	yellow
MDN1|ENSG00000112159	0.0447923	-0.0935057	blue
ABL1|ENSG00000097007	0.0448144	-0.0934961	blue
FANCA|ENSG00000187741	0.044816	-0.0934954	brown
TRAPPC3|ENSG00000054116	0.0448196	0.0934938	black
HSPBP1|ENSG00000133265	0.0448562	-0.0934779	grey
SGF29|ENSG00000176476	0.0448807	0.0934672	tan
KCNN4|ENSG00000104783	0.0448904	-0.093463	green
HADHB|ENSG00000138029	0.0448924	0.0934622	grey
SFXN3|ENSG00000107819	0.0449427	-0.0934403	green
|ENSG00000237310	0.0450081	0.0934119	tan
|ENSG00000236039	0.0450359	-0.0935014	green
MASTL|ENSG00000120539	0.0450837	-0.0933792	brown
HCFC1|ENSG00000172534	0.0450878	-0.0933774	blue
SEC61G|ENSG00000132432	0.0450967	-0.0933735	black
LRFN3|ENSG00000126243	0.0451014	-0.0933715	grey
NNT-AS1|ENSG00000248092	0.0451144	0.0933659	yellow
DNASE2|ENSG00000105612	0.0451634	0.0933447	green
KIF15|ENSG00000163808	0.0451637	-0.0933446	brown
PCSK7|ENSG00000160613	0.0451773	-0.0933387	blue
KTN1|ENSG00000126777	0.0452532	-0.0933059	blue
FBLN5|ENSG00000140092	0.0453285	0.0932734	purple
LRRC1|ENSG00000137269	0.0454102	-0.0932382	brown
ANKRD10-IT1|ENSG00000229152	0.0455126	-0.0931942	turquoise
MBOAT7|ENSG00000125505	0.0456038	-0.093155	grey
FARSA|ENSG00000179115	0.0456584	-0.0931317	greenyellow
XAF1|ENSG00000132530	0.0456598	-0.093131	magenta
NIT1|ENSG00000158793	0.045661	-0.0931305	tan
FOXRED1|ENSG00000110074	0.0456736	-0.0931251	turquoise
LDLR|ENSG00000130164	0.0456894	-0.0931184	greenyellow
WIZ|ENSG00000011451	0.0457144	-0.0931076	greenyellow
RNU6-850P|ENSG00000252743	0.0457568	-0.0961668	turquoise
THBS3|ENSG00000169231	0.0457814	-0.093079	turquoise
YPEL3|ENSG00000090238	0.045788	0.0930762	tan
ATG10|ENSG00000152348	0.0458061	-0.0930684	grey
PHF21A|ENSG00000135365	0.0458113	-0.0930662	blue
ZNF766|ENSG00000196214	0.045867	-0.0930424	blue
ZC3H15|ENSG00000065548	0.0458722	-0.0930402	brown
TAF9B|ENSG00000187325	0.0459061	0.0930258	grey
ASCC3|ENSG00000112249	0.045953	-0.0930058	yellow
SHC1|ENSG00000160691	0.0459593	-0.0930031	grey
SULT2B1|ENSG00000088002	0.0459845	-0.0929924	grey
CWC22|ENSG00000163510	0.0459908	-0.0929897	yellow
RAMP2|ENSG00000131477	0.0459943	0.0929882	purple
TOP2A|ENSG00000131747	0.0459959	-0.0929875	brown
ATXN7L3|ENSG00000087152	0.0460789	-0.0929522	brown
STIP1|ENSG00000168439	0.046081	-0.0929513	brown
ZNF514|ENSG00000144026	0.0461198	-0.0929348	turquoise
DNAJC22|ENSG00000178401	0.0461315	-0.0929298	grey
INTS7|ENSG00000143493	0.0462123	-0.0928955	midnightblue
XPA|ENSG00000136936	0.0462564	-0.0928768	grey
ZNF282|ENSG00000170265	0.0462582	-0.0928761	greenyellow
ATMIN|ENSG00000166454	0.046276	0.0928685	yellow
MED22|ENSG00000148297	0.0463486	-0.0928378	turquoise
NDRG1|ENSG00000104419	0.0464174	-0.0928087	grey
PHF12|ENSG00000109118	0.0465445	-0.0927551	turquoise
CYP24A1|ENSG00000019186	0.0465545	-0.0928517	grey
NSD2|ENSG00000109685	0.0465581	-0.0927493	brown
TRAIP|ENSG00000183763	0.0465807	-0.0927398	brown
RAD18|ENSG00000070950	0.0466199	-0.0927233	brown
HADH|ENSG00000138796	0.0466661	0.0927038	red
STK11IP|ENSG00000144589	0.0466769	-0.0926993	turquoise
IPO7|ENSG00000205339	0.0467155	-0.0926831	yellow
CENPBD1P1|ENSG00000213753	0.0467405	-0.0926726	blue
FIP1L1|ENSG00000145216	0.046749	-0.092669	yellow
LYPD3|ENSG00000124466	0.0467517	-0.0926679	brown
PIGZ|ENSG00000119227	0.046809	-0.0926438	turquoise
NDUFC1|ENSG00000109390	0.0468762	0.0926157	black
ANKRD26|ENSG00000107890	0.046904	-0.092604	blue
RELL1|ENSG00000181826	0.0469045	-0.0926038	green
SCO1|ENSG00000133028	0.0469071	-0.0926027	blue
|ENSG00000215861	0.0469682	0.0925771	green
NABP1|ENSG00000173559	0.0471052	-0.0925199	green
CLSPN|ENSG00000092853	0.0471285	-0.0925102	brown
BDH2|ENSG00000164039	0.0471547	0.0924993	grey
LENG9|ENSG00000275183	0.0472524	-0.0924585	grey
MCL1|ENSG00000143384	0.0473064	-0.0924361	grey
PPP2R1B|ENSG00000137713	0.0473247	-0.0924284	yellow
SMG5|ENSG00000198952	0.0473471	-0.0924191	midnightblue
PCNX4|ENSG00000126773	0.0473629	-0.0924126	blue
COLGALT1|ENSG00000130309	0.0473749	-0.0924076	greenyellow
|ENSG00000234160	0.0473999	-0.0923972	turquoise
OSMR|ENSG00000145623	0.0474297	-0.0923848	grey
GOLGA2P5|ENSG00000238105	0.0474423	-0.0923796	turquoise
ZC3HAV1L|ENSG00000146858	0.0474707	-0.0923678	yellow
KIF11|ENSG00000138160	0.0475885	-0.0923191	brown
SKP1|ENSG00000113558	0.0475967	0.0923156	grey
|ENSG00000273568	0.047623	-0.0926069	grey
DSG2|ENSG00000046604	0.0476495	-0.0922938	brown
OCRL|ENSG00000122126	0.047674	-0.0922837	blue
SMARCD3|ENSG00000082014	0.0476916	0.0922764	red
NUP43|ENSG00000120253	0.0477138	-0.0922672	brown
CHIC2|ENSG00000109220	0.0477227	0.0922636	grey
AKR7A2|ENSG00000053371	0.0477717	0.0922433	grey
EPRS1|ENSG00000136628	0.0477734	-0.0922427	midnightblue
AP1AR|ENSG00000138660	0.0477917	-0.0922351	yellow
CCNB1|ENSG00000134057	0.0478081	-0.0922284	brown
GNG5|ENSG00000174021	0.0478377	0.0922162	black
|ENSG00000240731	0.0478643	-0.0922052	turquoise
BCL7C|ENSG00000099385	0.0478715	0.0922022	cyan
PPP2R5B|ENSG00000068971	0.047927	-0.0921794	greenyellow
ATG16L1|ENSG00000085978	0.0479427	-0.0921729	grey
BICD2|ENSG00000185963	0.0479565	-0.0921673	blue
IRS1|ENSG00000169047	0.0480395	-0.0921332	grey
ADIPOR2|ENSG00000006831	0.0480576	-0.0921257	yellow
ECI2|ENSG00000198721	0.0480729	0.0921194	grey
PHF20L1|ENSG00000129292	0.0480799	-0.0921166	yellow
OTULINL|ENSG00000145569	0.0480905	0.0921122	red
PCP4L1|ENSG00000248485	0.0481608	0.0921836	red
TMEM185B|ENSG00000226479	0.0482266	-0.0920565	brown
C1orf112|ENSG00000000460	0.0482421	-0.0920501	brown
MYADM|ENSG00000179820	0.0482764	-0.0920361	pink
|ENSG00000188206	0.0482854	-0.0920324	turquoise
TCP11L1|ENSG00000176148	0.0482877	-0.0920315	yellow
STEAP2|ENSG00000157214	0.0482922	-0.0920296	grey
|ENSG00000249007	0.0483263	-0.0920157	turquoise
RCOR1|ENSG00000089902	0.048354	-0.0920044	blue
IGLV2-18|ENSG00000211664	0.0483684	0.0919985	lightcyan
ANKRD65|ENSG00000235098	0.0483796	0.0919939	red
RGL3|ENSG00000205517	0.0484298	-0.0919735	turquoise
CSPP1|ENSG00000104218	0.0485282	-0.0919334	blue
SLC22A5|ENSG00000197375	0.0485564	-0.0919219	turquoise
VARS1|ENSG00000204394	0.048609	-0.0919005	grey
LATS1|ENSG00000131023	0.0486518	-0.0918831	blue
STAT2|ENSG00000170581	0.0486563	-0.0918813	turquoise
UBE2E2|ENSG00000182247	0.0486927	-0.0918665	green
ATP11C|ENSG00000101974	0.0486928	-0.0918665	blue
RAI1|ENSG00000108557	0.0487186	-0.091856	blue
CCDC32|ENSG00000128891	0.0488151	0.0918169	grey
RAD23A|ENSG00000179262	0.0488521	-0.0918019	greenyellow
SCN7A|ENSG00000136546	0.0488761	0.091892	purple
RREB1|ENSG00000124782	0.0488993	-0.0917828	blue
DPP9|ENSG00000142002	0.0489108	-0.0917781	greenyellow
RILPL2|ENSG00000150977	0.0489198	0.0917745	green
RN7SL834P|ENSG00000243650	0.0489289	-0.0926811	turquoise
NEIL2|ENSG00000154328	0.0489294	0.0917706	grey
SCP2|ENSG00000116171	0.0489527	0.0917612	red
ZDHHC23|ENSG00000184307	0.048972	-0.0917534	blue
SPOP|ENSG00000121067	0.0490546	0.09172	salmon
FER|ENSG00000151422	0.0490639	-0.0917163	salmon
CR2|ENSG00000117322	0.0490708	0.0918133	lightcyan
ATXN2|ENSG00000204842	0.0491566	-0.0916789	blue
CSTA|ENSG00000121552	0.0492426	0.0916443	green
SHISA2|ENSG00000180730	0.0492859	0.0916269	grey
ZNF142|ENSG00000115568	0.0493259	-0.0916109	blue
CCDC82|ENSG00000149231	0.0493526	-0.0916001	turquoise
FAM83E|ENSG00000105523	0.0493973	-0.0915822	turquoise
|ENSG00000250318	0.0495002	-0.091541	turquoise
CSRP1|ENSG00000159176	0.0495599	0.0915171	purple
|ENSG00000234287	0.0495986	-0.0915016	lightgreen
CLPTM1L|ENSG00000049656	0.0497148	0.0914552	grey
RPS6KC1|ENSG00000136643	0.0497391	-0.0914455	midnightblue
|ENSG00000276381	0.0497598	-0.0941337	turquoise
IGF2BP2|ENSG00000073792	0.0498347	-0.0914074	brown
BRI3|ENSG00000164713	0.0498429	0.0914042	grey
IRF6|ENSG00000117595	0.0498594	-0.0913976	midnightblue
SH3BP2|ENSG00000087266	0.0499875	-0.0913467	turquoise
SUPT16H|ENSG00000092201	0.0500063	-0.0913392	yellow
RPS6KA4|ENSG00000162302	0.0500682	-0.0913146	greenyellow
SMIM20|ENSG00000250317	0.0500988	0.0913025	black
MYORG|ENSG00000164976	0.0501002	-0.091302	grey
MIR186|ENSG00000207721	0.0501026	-0.0928256	turquoise
JMJD6|ENSG00000070495	0.0502133	-0.0912572	brown
BARX2|ENSG00000043039	0.0502513	-0.0912421	grey
ERCC2|ENSG00000104884	0.050301	-0.0912225	greenyellow
ESRP1|ENSG00000104413	0.0503464	-0.0912046	brown
OAZ2|ENSG00000180304	0.0503499	0.0912032	grey
ZNF813|ENSG00000198346	0.0503901	-0.0911873	yellow
QRICH1|ENSG00000198218	0.0504161	-0.0911771	blue
CIZ1|ENSG00000148337	0.0504696	-0.091156	grey
URB2|ENSG00000135763	0.0505042	-0.0911424	midnightblue
JAZF1|ENSG00000153814	0.050507	0.0911413	green
|ENSG00000263272	0.0505112	-0.0911396	turquoise
ABCC4|ENSG00000125257	0.0505267	0.0911335	red
|ENSG00000281584	0.0505411	-0.0974739	turquoise
|ENSG00000270015	0.0505847	-0.0911107	turquoise
IBTK|ENSG00000005700	0.0506588	-0.0910816	yellow
UBR5|ENSG00000104517	0.050689	-0.0910697	blue
NIN|ENSG00000100503	0.0507411	-0.0910493	blue
|ENSG00000272849	0.0508605	-0.0910025	turquoise
BET1L|ENSG00000177951	0.0508626	-0.0910017	grey
FLII|ENSG00000177731	0.0509416	-0.0909708	grey
PKIB|ENSG00000135549	0.0509637	-0.0909621	grey
CLK1|ENSG00000013441	0.050981	-0.0909554	turquoise
CUL4B|ENSG00000158290	0.051008	-0.0909448	yellow
CCZ1B|ENSG00000146574	0.0510299	-0.0909363	brown
SNORA60|ENSG00000199266	0.0510885	-0.0929548	turquoise
NIPA1|ENSG00000170113	0.0511065	-0.0909064	blue
RIPK2|ENSG00000104312	0.0511502	-0.0908894	brown
CCDC86|ENSG00000110104	0.0511867	-0.0908752	brown
PPIG|ENSG00000138398	0.0513018	-0.0908304	blue
CNPPD1|ENSG00000115649	0.0513176	0.0908242	grey
GBF1|ENSG00000107862	0.0513445	-0.0908138	blue
LIFR|ENSG00000113594	0.0514001	0.0907922	blue
ARHGEF26|ENSG00000114790	0.051429	-0.090781	blue
|ENSG00000221184	0.0514384	-0.0917795	turquoise
|ENSG00000230202	0.0515156	-0.0907474	lightgreen
ZWILCH|ENSG00000174442	0.0515522	-0.0907333	brown
BMT2|ENSG00000164603	0.0516638	0.0906901	grey
HGSNAT|ENSG00000165102	0.0516816	-0.0906832	grey
DNMT3A|ENSG00000119772	0.0516882	-0.0906807	midnightblue
TMEM161B|ENSG00000164180	0.0516992	-0.0906765	salmon
RHBDF1|ENSG00000007384	0.0517287	-0.0906651	turquoise
PLEKHA5|ENSG00000052126	0.0517625	-0.090652	grey
SSH3|ENSG00000172830	0.0518181	-0.0906306	grey
TNKS1BP1|ENSG00000149115	0.0518205	-0.0906296	turquoise
PAIP2|ENSG00000120727	0.0518352	0.090624	grey
ASAP3|ENSG00000088280	0.0518447	0.0906203	red
SIRT7|ENSG00000187531	0.0518572	-0.0906155	turquoise
CTR9|ENSG00000198730	0.0518573	-0.0906155	blue
AARSD1|ENSG00000266967	0.0519065	-0.0905965	turquoise
NKIRAS1|ENSG00000197885	0.0519342	0.0905859	red
TTF1|ENSG00000125482	0.0520635	-0.0905362	blue
CES1|ENSG00000198848	0.0521051	0.0905202	purple
E4F1|ENSG00000167967	0.0521138	-0.0905169	turquoise
DPY19L1P1|ENSG00000229358	0.0521564	-0.0905006	turquoise
CARMIL1|ENSG00000079691	0.0521696	-0.0904955	blue
PTPDC1|ENSG00000158079	0.0521876	-0.0904886	blue
COX19|ENSG00000240230	0.0522438	-0.0904671	turquoise
|ENSG00000281855	0.0522839	-0.098353	turquoise
NOL4L|ENSG00000197183	0.0523333	-0.0904329	blue
ZSWIM7|ENSG00000214941	0.0523508	0.0904262	grey
ZNF417|ENSG00000173480	0.0523711	-0.0904184	blue
SYNCRIP|ENSG00000135316	0.0523895	-0.0904114	yellow
CHD7|ENSG00000171316	0.0524738	-0.0903792	blue
TMEM184B|ENSG00000198792	0.0525193	-0.0903619	pink
GNL3|ENSG00000163938	0.0525986	-0.0903317	grey60
ZNF446|ENSG00000083838	0.0525987	-0.0903317	turquoise
RPL13AP5|ENSG00000236552	0.0526482	-0.0903128	lightgreen
SF1|ENSG00000168066	0.0526793	-0.090301	blue
KHSRP|ENSG00000088247	0.0526854	-0.0902987	greenyellow
SPATA5L1|ENSG00000171763	0.0527152	-0.0902873	grey
CCDC120|ENSG00000147144	0.0527253	-0.0902835	turquoise
CBX5|ENSG00000094916	0.0527695	-0.0902667	blue
TMEM44|ENSG00000145014	0.0527744	-0.0902649	turquoise
CARM1|ENSG00000142453	0.052776	-0.0902643	greenyellow
MICU1|ENSG00000107745	0.0527773	0.0902637	grey
FOXO6|ENSG00000204060	0.0528183	0.0902482	grey
AP3B1|ENSG00000132842	0.0528361	-0.0902414	salmon
MELK|ENSG00000165304	0.0528487	-0.0902367	brown
TCOF1|ENSG00000070814	0.0528739	-0.0902271	brown
|ENSG00000256185	0.0529125	0.090607	red
NUP50|ENSG00000093000	0.0529155	-0.0902114	yellow
GPX4|ENSG00000167468	0.0529254	0.0902076	cyan
PHF3|ENSG00000118482	0.0529553	-0.0901963	blue
ARCN1|ENSG00000095139	0.0529988	-0.0901798	yellow
FUT3|ENSG00000171124	0.0530682	-0.0901536	greenyellow
LZTR1|ENSG00000099949	0.0530737	-0.0901515	turquoise
MYPOP|ENSG00000176182	0.0531115	-0.0901373	greenyellow
|ENSG00000277054	0.0531525	0.0933184	lightcyan
RILPL1|ENSG00000188026	0.0532555	-0.090083	greenyellow
RAB35|ENSG00000111737	0.0532783	-0.0900744	brown
ELF3|ENSG00000163435	0.0532818	-0.090073	grey
RAD50|ENSG00000113522	0.0533366	-0.0900524	salmon
CDKAL1|ENSG00000145996	0.0534331	0.0900161	yellow
IGLV8-61|ENSG00000211638	0.0534354	0.09031	lightcyan
HMG20B|ENSG00000064961	0.0535257	-0.0899814	greenyellow
ATP2B1|ENSG00000070961	0.0535335	-0.0899784	yellow
HNRNPR|ENSG00000125944	0.0536514	-0.0899343	yellow
|ENSG00000281896	0.0537026	-0.0902095	turquoise
GRB7|ENSG00000141738	0.0538748	-0.0898508	turquoise
SNN|ENSG00000184602	0.0539882	0.0898085	blue
EIF4G1|ENSG00000114867	0.0541043	-0.0897653	yellow
MAOB|ENSG00000069535	0.0541049	0.0897651	purple
MIR590|ENSG00000207741	0.0541099	-0.0928392	turquoise
|ENSG00000267681	0.0541174	-0.0898581	turquoise
SREBF2|ENSG00000198911	0.0541182	-0.0897602	grey
CDK6|ENSG00000105810	0.054153	-0.0897472	yellow
PITPNM1|ENSG00000110697	0.0542322	-0.0897178	grey
PABPC1L|ENSG00000101104	0.054267	-0.0897049	turquoise
MAP7D3|ENSG00000129680	0.05432	-0.0896853	green
MELTF|ENSG00000163975	0.054359	-0.0896708	brown
HP1BP3|ENSG00000127483	0.0543654	-0.0896685	blue
MIR4635|ENSG00000263834	0.0544249	-0.0937034	turquoise
HES1|ENSG00000114315	0.0544293	-0.0896448	grey
EXOC3-AS1|ENSG00000221990	0.0544521	0.0896364	grey
TMEM53|ENSG00000126106	0.0544604	0.0896333	tan
BRWD3|ENSG00000165288	0.0544849	-0.0896243	blue
NCOR2|ENSG00000196498	0.0544991	-0.089619	grey
PIGO|ENSG00000165282	0.0545131	-0.0896138	blue
SERPINF1|ENSG00000132386	0.0545362	0.0896053	pink
BCL2L1|ENSG00000171552	0.0546064	-0.0895794	green
KYAT1|ENSG00000171097	0.0546715	-0.0895554	turquoise
|ENSG00000259250	0.0546801	-0.0895522	turquoise
SERPINB6|ENSG00000124570	0.0546957	0.0895465	grey
FAM76A|ENSG00000009780	0.0547505	0.0895263	grey
|ENSG00000276171	0.0549003	0.09006	cyan
PURB|ENSG00000146676	0.0549725	-0.0894447	yellow
C19orf33|ENSG00000167644	0.054974	-0.0894442	grey
RCN2|ENSG00000117906	0.0550075	0.0894319	grey
|ENSG00000258914	0.0550665	-0.0901974	turquoise
ZFP1|ENSG00000184517	0.0550889	0.089402	yellow
SPC25|ENSG00000152253	0.0551248	-0.0893889	brown
FOLR1|ENSG00000110195	0.0552037	0.08936	red
FARS2|ENSG00000145982	0.0552428	0.0893458	grey
PRKAG2|ENSG00000106617	0.0552676	0.0893367	grey
RSRP1|ENSG00000117616	0.0552771	-0.0893332	turquoise
|ENSG00000261663	0.0552791	-0.0893325	turquoise
ALG8|ENSG00000159063	0.0552799	-0.0893322	black
LGMN|ENSG00000100600	0.0552815	0.0893316	grey
NCAPD3|ENSG00000151503	0.0552837	-0.0893308	yellow
RBPMS-AS1|ENSG00000254109	0.0552961	0.0894235	red
RELCH|ENSG00000134444	0.0553583	-0.0893036	blue
DHCR7|ENSG00000172893	0.0554985	-0.0892525	brown
PMM1|ENSG00000100417	0.0555296	0.0892412	red
ZFPL1|ENSG00000162300	0.0555454	-0.0892354	brown
PCBP1|ENSG00000169564	0.0555712	-0.089226	yellow
TPT1|ENSG00000133112	0.0556442	0.0891995	grey60
CST3|ENSG00000101439	0.0556542	0.0891959	red
LINC02210|ENSG00000204650	0.0556564	-0.0891951	turquoise
PROM2|ENSG00000155066	0.0556567	-0.089195	grey
TNFAIP3|ENSG00000118503	0.0556991	-0.0891796	magenta
YEATS2|ENSG00000163872	0.0557316	-0.0891678	yellow
C1orf21|ENSG00000116667	0.0557502	0.0891611	red
MYC|ENSG00000136997	0.0557669	-0.089155	grey
PIGH|ENSG00000100564	0.0557849	0.0891485	grey
EI24|ENSG00000149547	0.0558395	-0.0891287	yellow
BCL9|ENSG00000116128	0.0558581	-0.0891219	midnightblue
CD52|ENSG00000169442	0.0559255	0.0890976	green
ISG20L2|ENSG00000143319	0.0560121	-0.0890663	midnightblue
ARHGDIB|ENSG00000111348	0.0560262	0.0890612	green
KLF10|ENSG00000155090	0.0560478	-0.0890534	green
|ENSG00000229953	0.0560827	-0.0896268	grey
|ENSG00000196696	0.0561221	-0.0890266	turquoise
PHLDB2|ENSG00000144824	0.0561679	-0.0890101	pink
KRAS|ENSG00000133703	0.0561742	-0.0890078	yellow
C19orf48|ENSG00000167747	0.0562348	-0.088986	brown
LINC01806|ENSG00000227403	0.0562519	0.0889798	grey
ERLEC1|ENSG00000068912	0.0562818	0.088969	grey
OSBP|ENSG00000110048	0.0562988	-0.088963	blue
DDB1|ENSG00000167986	0.0564064	-0.0889243	blue
CARNMT1|ENSG00000156017	0.0564596	-0.0889052	grey
CAPRIN2|ENSG00000110888	0.0564751	-0.0888996	turquoise
PITPNM2|ENSG00000090975	0.056502	-0.0888899	turquoise
RAD54L|ENSG00000085999	0.0565094	-0.0888873	brown
VRK3|ENSG00000105053	0.0566632	-0.0888322	grey
PAWR|ENSG00000177425	0.0567057	-0.088817	yellow
|ENSG00000264112	0.0567068	-0.0888166	turquoise
FERMT1|ENSG00000101311	0.0567217	-0.0888113	grey
RWDD4P2|ENSG00000175741	0.056781	-0.0887901	brown
CCNI|ENSG00000118816	0.0568435	0.0887678	salmon
NDUFB11|ENSG00000147123	0.0568673	0.0887593	black
SMAGP|ENSG00000170545	0.0569313	-0.0887365	grey
CDK5R1|ENSG00000176749	0.0570063	-0.0887098	brown
PRAF2|ENSG00000243279	0.0570687	0.0886876	grey
DHX16|ENSG00000204560	0.0571261	-0.0886672	blue
OGT|ENSG00000147162	0.0571326	-0.0886649	turquoise
CHD8|ENSG00000100888	0.0572036	-0.0886396	blue
RFFL|ENSG00000092871	0.0572419	-0.0886261	yellow
MUC15|ENSG00000169550	0.0572495	0.0888165	grey
MTRR|ENSG00000124275	0.0573139	0.0886005	grey
CCND1|ENSG00000110092	0.0573282	-0.0885955	grey
SVIL-AS1|ENSG00000224597	0.0573295	-0.088595	grey
NUP188|ENSG00000095319	0.057336	-0.0885927	grey
ZNF584|ENSG00000171574	0.0573367	-0.0885924	grey
TRPM4|ENSG00000130529	0.0573599	-0.0885842	turquoise
ZNF473|ENSG00000142528	0.0573628	-0.0885832	yellow
SNHG3|ENSG00000242125	0.0573926	-0.0885727	turquoise
TCEA1P2|ENSG00000230409	0.057403	-0.088569	yellow
AK4|ENSG00000162433	0.0574946	-0.0885366	brown
NBPF12|ENSG00000268043	0.0575255	-0.0885257	turquoise
WFDC21P|ENSG00000261040	0.0575838	0.0885051	grey
COX7A1|ENSG00000161281	0.057618	0.088493	pink
BEX5|ENSG00000184515	0.0576504	0.0884816	grey
DHX9|ENSG00000135829	0.0576796	-0.0884713	midnightblue
AKR1C1|ENSG00000187134	0.0577586	0.0884434	grey
CRACR2B|ENSG00000177685	0.0577993	-0.0884291	turquoise
IGHV3-64|ENSG00000223648	0.0578234	0.0888073	lightcyan
NCAPH2|ENSG00000025770	0.0579067	0.0883913	tan
|ENSG00000279487	0.0579738	-0.0890475	grey
|ENSG00000267519	0.0579958	-0.0883601	turquoise
COASY|ENSG00000068120	0.0580206	-0.0883514	grey
RPLP1|ENSG00000137818	0.058059	0.0883379	grey60
ATAD3B|ENSG00000160072	0.058104	-0.0883221	turquoise
ETV1|ENSG00000006468	0.0581676	0.0882999	green
OTUD6B|ENSG00000155100	0.0581927	-0.0882911	brown
LPCAT2|ENSG00000087253	0.0582258	0.0882795	green
TRAF7|ENSG00000131653	0.0582722	-0.0882632	grey
LRCH3|ENSG00000186001	0.0583113	-0.0882496	blue
|ENSG00000279382	0.0583735	-0.0882279	turquoise
INTS13|ENSG00000064102	0.0584427	-0.0882037	brown
RTCA|ENSG00000137996	0.0584506	-0.088201	brown
HELZ2|ENSG00000130589	0.0584548	-0.0881995	grey
MRPS36|ENSG00000134056	0.0584959	0.0881852	grey60
PACS1|ENSG00000175115	0.0585019	-0.0881831	grey
CDCA3|ENSG00000111665	0.0586685	-0.0881251	brown
|ENSG00000232533	0.0587922	-0.0880822	grey
TMEM101|ENSG00000091947	0.0588034	0.0880783	black
OXSR1|ENSG00000172939	0.0588595	-0.0880588	yellow
TYK2|ENSG00000105397	0.0588638	-0.0880573	turquoise
NBPF9|ENSG00000269713	0.058904	-0.0880434	turquoise
[truncated: 11,488 more rows]
