# Supplementary material for: Integrated systems biology reveals an 8-gene signature predicting early-stage lung adenocarcinoma progression and patient survival
Source: Sci Rep. 2025 Oct 6;15:34762. doi: 10.1038/s41598-025-18567-w (PMC12501061; doi:10.1038/s41598-025-18567-w)
Supplement: Supplementary file 10 — Supplementary Table 10. [file 41598_2025_18567_MOESM10_ESM.xlsx]

## Sheet: Sheet1
Supplemental Table 10. Validation of predictive gene-pair ratios in TCGA-LUAD (Round 2), including survival-based performance metrics.
TCGA-LUAD Project		AUC					Best AUC	Best AUC	Mean AUC	Mean AUC	Mean AUC	P-value with 95% CI					P-value					Best P	Mean P	AUC 95% CI					Accuracy					Sensitivity					Specificity
Combination Ratio	PDF Page	12 months	18 months	3 years	5 years	10 years	n=5	not 10 year	n=5	12mon-5yrs	12mon-3yrs	12 months	18 months	3 years	5 years	10 years	12 months	18 months	3 years	5 years	10 years	n=5	n=5	12 months	18 months	3 years	5 years	10 years	12 months	18 months	3 years	5 years	10 years	12 months	18 months	3 years	5 years	10 years	12 months	18 months	3 years	5 years	10 years
CTSH.UBTD1.RNASE1.PEBP1.TMEM59.SVBP.ATP6V0E1.BEND5.HSDL1.ZMYND12..ANLN.KIF4A.XRCC2.GNPNAT1.CENPE.KIF20B.LMNB2.ASPM.TFAP2A.PPP1R13L	60626	0.7295	0.7034	0.7181	0.6716	0.7447	0.7447	0.7295	0.71346	0.70565	0.717	p=2.7e-08 CI 0.662-0.797	p=2.8e-08 CI 0.6387-0.7681	p=3.3e-09 CI 0.6529-0.7833	p=0.00029 CI 0.5829-0.7603	p=0.0099 CI 0.603-0.8864	2.68729e-08	2.771e-08	3.28834e-09	0.000286975	0.00987435	3.28834e-09	0.00203228	0.662-0.797	0.6387-0.7681	0.6529-0.7833	0.5829-0.7603	0.603-0.8864	0.706	0.705	0.672	0.545	0.532	0.709	0.722	0.703	0.837	1	0.685	0.645	0.646	0.465	0.509
ATP6V0E1.SVBP.HSDL1..CENPE.GNPNAT1.PPP1R13L	5013	0.7669	0.7397	0.7363	0.6602	0.7174	0.7669	0.7669	0.7241	0.734325	0.755167	p=1.3e-10 CI 0.7043-0.8295	p=7.6e-11 CI 0.6793-0.8001	p=1.6e-10 CI 0.6725-0.8	p=0.00065 CI 0.5669-0.7535	p=0.019 CI 0.5304-0.9045	1.27892e-10	7.64492e-11	1.64427e-10	0.000653009	0.0191853	7.64492e-11	0.00396766	0.7043-0.8295	0.6793-0.8001	0.6725-0.8	0.5669-0.7535	0.5304-0.9045	0.62	0.646	0.706	0.65	0.659	0.583	0.599	0.658	0.605	0.75	0.87	0.816	0.748	0.662	0.655
ATP6V0E1.SVBP.HSDL1.UBTD1..CENPE.GNPNAT1.TFAP2A.PPP1R13L	31880	0.7664	0.7485	0.7474	0.6715	0.6977	0.7664	0.7664	0.7263	0.73345	0.7541	p=1.4e-10 CI 0.7037-0.8291	p=1.6e-11 CI 0.6895-0.8075	p=2.3e-11 CI 0.6853-0.8095	p=0.00029 CI 0.5811-0.7618	p=0.03 CI 0.5439-0.8516	1.38476e-10	1.59839e-11	2.33924e-11	0.000290147	0.0298542	1.59839e-11	0.00602886	0.7037-0.8291	0.6895-0.8075	0.6853-0.8095	0.5811-0.7618	0.5439-0.8516	0.71	0.623	0.71	0.75	0.665	0.709	0.563	0.486	0.465	0.75	0.722	0.842	0.906	0.828	0.661
ATP6V0E1.SVBP.RNASE1.HSDL1..CENPE.GNPNAT1.TFAP2A.PPP1R13L	31460	0.766	0.7367	0.7243	0.6512	0.6909	0.766	0.766	0.71382	0.730925	0.7495	p=1.5e-10 CI 0.7014-0.8305	p=1.3e-10 CI 0.6753-0.7982	p=1.2e-09 CI 0.6606-0.7881	p=0.0012 CI 0.5604-0.7419	p=0.035 CI 0.569-0.8129	1.47554e-10	1.2762e-10	1.20481e-09	0.00120966	0.0345407	1.2762e-10	0.00715006	0.7014-0.8305	0.6753-0.7982	0.6606-0.7881	0.5604-0.7419	0.569-0.8129	0.584	0.669	0.676	0.73	0.491	0.538	0.657	0.459	0.442	1	0.889	0.711	0.866	0.809	0.467
ATP6V0E1.SVBP.RNASE1.HSDL1..GNPNAT1.XRCC2.TFAP2A.PPP1R13L	31552	0.7656	0.7376	0.7256	0.6498	0.6962	0.7656	0.7656	0.71496	0.725775	0.747633	p=1.6e-10 CI 0.702-0.8291	p=1.1e-10 CI 0.6772-0.7979	p=9.8e-10 CI 0.6615-0.7897	p=0.0013 CI 0.5577-0.742	p=0.031 CI 0.5755-0.8169	1.55973e-10	1.10958e-10	9.77878e-10	0.00132142	0.0308473	1.10958e-10	0.00643374	0.702-0.8291	0.6772-0.7979	0.6615-0.7897	0.5577-0.742	0.5755-0.8169	0.662	0.68	0.672	0.5	0.509	0.639	0.661	0.703	0.837	1	0.815	0.75	0.646	0.408	0.485
ATP6V0E1.SVBP.HSDL1.UBTD1..GNPNAT1.TFAP2A.KIF20B.PPP1R13L	31994	0.7654	0.7502	0.7499	0.6718	0.7212	0.7654	0.7654	0.7317	0.72415	0.745567	p=1.6e-10 CI 0.7014-0.8294	p=1.2e-11 CI 0.6909-0.8096	p=1.5e-11 CI 0.6884-0.8115	p=0.00028 CI 0.5833-0.7602	p=0.018 CI 0.5888-0.8536	1.60992e-10	1.16126e-11	1.47781e-11	0.000283835	0.0175581	1.16126e-11	0.0035684	0.7014-0.8294	0.6909-0.8096	0.6884-0.8115	0.5833-0.7602	0.5888-0.8536	0.725	0.64	0.71	0.74	0.694	0.728	0.596	0.486	0.465	0.75	0.704	0.803	0.906	0.815	0.691
ATP6V0E1.CTSH.SVBP.HSDL1..GNPNAT1.TFAP2A.ANLN.PPP1R13L	27583	0.7654	0.7424	0.7407	0.6752	0.728	0.7654	0.7654	0.73034	0.724575	0.7455	p=1.6e-10 CI 0.7018-0.829	p=4.7e-11 CI 0.6824-0.8025	p=7.6e-11 CI 0.6775-0.804	p=0.00022 CI 0.5853-0.765	p=0.015 CI 0.5929-0.8632	1.60992e-10	4.70763e-11	7.59658e-11	0.000219872	0.0149252	4.70763e-11	0.00302902	0.7018-0.829	0.6824-0.8025	0.6775-0.804	0.5853-0.765	0.5929-0.8632	0.625	0.649	0.71	0.775	0.601	0.597	0.614	0.468	0.465	0.875	0.815	0.776	0.921	0.86	0.588
ATP6V0E1.CTSH.SVBP.HSDL1..CENPE.GNPNAT1.TFAP2A.PPP1R13L	27470	0.7654	0.7404	0.7309	0.6599	0.7288	0.7654	0.7654	0.72508	0.71965	0.742933	p=1.6e-10 CI 0.7017-0.8291	p=6.7e-11 CI 0.68-0.8008	p=4e-10 CI 0.667-0.7948	p=0.00067 CI 0.5687-0.7511	p=0.015 CI 0.6015-0.8561	1.60992e-10	6.74739e-11	4.0493e-10	0.000666668	0.0146548	6.74739e-11	0.0030643	0.7017-0.8291	0.68-0.8008	0.667-0.7948	0.5687-0.7511	0.6015-0.8561	0.667	0.683	0.702	0.745	0.497	0.647	0.664	0.505	0.512	1	0.796	0.75	0.874	0.809	0.473
ATP6V0E1.SVBP.RNASE1.HSDL1..GNPNAT1.TFAP2A.ANLN.PPP1R13L	31573	0.7651	0.7403	0.7311	0.6618	0.6917	0.7651	0.7651	0.718	0.71955	0.742333	p=1.7e-10 CI 0.7007-0.8296	p=6.9e-11 CI 0.68-0.8006	p=4e-10 CI 0.6679-0.7943	p=0.00058 CI 0.5713-0.7524	p=0.034 CI 0.5667-0.8167	1.67489e-10	6.86082e-11	3.95414e-10	0.000582393	0.0339918	6.86082e-11	0.00691484	0.7007-0.8296	0.68-0.8006	0.6679-0.7943	0.5713-0.7524	0.5667-0.8167	0.616	0.618	0.685	0.745	0.491	0.583	0.563	0.486	0.442	1	0.833	0.816	0.858	0.828	0.467
BEND5.HSDL1..GNPNAT1.XRCC2	1911	0.7268	0.6988	0.7105	0.6553	0.8674	0.8674	0.7268	0.73176	0.69785	0.712033	p=3.8e-08 CI 0.6623-0.7913	p=5.4e-08 CI 0.6367-0.761	p=1.1e-08 CI 0.6445-0.7766	p=0.00091 CI 0.5596-0.751	p=0.00023 CI 0.7427-0.9922	3.83904e-08	5.44638e-08	1.07512e-08	0.000914998	0.000230843	1.07512e-08	0.000229189	0.6623-0.7913	0.6367-0.761	0.6445-0.7766	0.5596-0.751	0.7427-0.9922	0.543	0.586	0.676	0.755	0.908	0.487	0.513	0.568	0.442	0.75	0.907	0.855	0.772	0.841	0.915
SVBP.BEND5.HSDL1..GNPNAT1.LMNB2.KIF20B	14767	0.7219	0.7004	0.7076	0.6507	0.8644	0.8644	0.7219	0.729	0.69515	0.709967	p=7.3e-08 CI 0.6538-0.79	p=4.3e-08 CI 0.6363-0.7645	p=1.7e-08 CI 0.6421-0.7731	p=0.0012 CI 0.5622-0.7392	p=0.00026 CI 0.7422-0.9866	7.29089e-08	4.32447e-08	1.67506e-08	0.00124591	0.000257202	1.67506e-08	0.00030065	0.6538-0.79	0.6363-0.7645	0.6421-0.7731	0.5622-0.7392	0.7422-0.9866	0.564	0.606	0.66	0.61	0.89	0.524	0.563	0.919	0.698	0.75	0.833	0.763	0.433	0.586	0.897
BEND5.HSDL1..GNPNAT1.KIF20B	1916	0.7205	0.6933	0.6957	0.6489	0.8742	0.8742	0.7205	0.72652	0.6912	0.706333	p=8.7e-08 CI 0.6509-0.7901	p=1.2e-07 CI 0.6276-0.759	p=9.7e-08 CI 0.6292-0.7621	p=0.0014 CI 0.563-0.7349	p=0.00018 CI 0.7545-0.994	8.72773e-08	1.21709e-07	9.69867e-08	0.00140108	0.000180472	8.72773e-08	0.000316371	0.6509-0.7901	0.6276-0.759	0.6292-0.7621	0.563-0.7349	0.7545-0.994	0.611	0.626	0.672	0.625	0.855	0.583	0.596	0.667	0.674	0.75	0.796	0.737	0.677	0.611	0.861
BEND5.UBTD1..GNPNAT1.KIF20B	1961	0.7165	0.6919	0.6949	0.6553	0.8644	0.8644	0.7165	0.7246	0.6896	0.703167	p=1.4e-07 CI 0.6472-0.7858	p=1.5e-07 CI 0.6263-0.7574	p=1.1e-07 CI 0.6284-0.7614	p=0.00091 CI 0.5685-0.7421	p=0.00026 CI 0.7359-0.9929	1.44925e-07	1.49062e-07	1.08436e-07	0.000914998	0.000257202	1.08436e-07	0.000234521	0.6472-0.7858	0.6263-0.7574	0.6284-0.7614	0.5685-0.7421	0.7359-0.9929	0.569	0.711	0.647	0.52	0.908	0.532	0.747	0.82	0.837	0.75	0.815	0.579	0.496	0.433	0.915
PEBP1.BEND5..GNPNAT1.KIF20B	701	0.7146	0.6872	0.6915	0.6568	0.8629	0.8629	0.7146	0.7226	0.68965	0.7011	p=1.8e-07 CI 0.6425-0.7867	p=2.9e-07 CI 0.621-0.7533	p=1.8e-07 CI 0.6249-0.7581	p=0.00083 CI 0.571-0.7425	p=0.00027 CI 0.7392-0.9865	1.84346e-07	2.88137e-07	1.75595e-07	0.000826873	0.00027141	1.75595e-07	0.000219786	0.6425-0.7867	0.621-0.7533	0.6249-0.7581	0.571-0.7425	0.7392-0.9865	0.681	0.632	0.639	0.535	0.902	0.686	0.621	0.838	0.837	0.75	0.648	0.671	0.465	0.452	0.909
BEND5.HSDL1..GNPNAT1.LMNB2	1910	0.7142	0.6935	0.7113	0.6458	0.8636	0.8636	0.7142	0.72568	0.687475	0.700533	p=1.9e-07 CI 0.648-0.7805	p=1.2e-07 CI 0.6311-0.7559	p=9.5e-09 CI 0.646-0.7766	p=0.0017 CI 0.556-0.7357	p=0.00026 CI 0.7474-0.9799	1.92887e-07	1.17649e-07	9.53594e-09	0.00171566	0.000264217	9.53594e-09	0.00039604	0.648-0.7805	0.6311-0.7559	0.646-0.7766	0.556-0.7357	0.7474-0.9799	0.547	0.569	0.66	0.65	0.85	0.507	0.502	0.766	0.581	0.75	0.815	0.816	0.567	0.669	0.855
SVBP.BEND5..GNPNAT1.XRCC2	1506	0.7139	0.692	0.6957	0.6483	0.8629	0.8629	0.7139	0.72256	0.687525	0.697767	p=2e-07 CI 0.6471-0.7807	p=1.5e-07 CI 0.6282-0.7559	p=9.7e-08 CI 0.6285-0.7628	p=0.0015 CI 0.5518-0.7449	p=0.00027 CI 0.7441-0.9817	2.00511e-07	1.45099e-07	9.69867e-08	0.0014566	0.00027141	9.69867e-08	0.00034569	0.6471-0.7807	0.6282-0.7559	0.6285-0.7628	0.5518-0.7449	0.7441-0.9817	0.601	0.615	0.672	0.74	0.902	0.574	0.578	0.541	0.488	0.75	0.778	0.75	0.787	0.809	0.909
SVBP.BEND5..GNPNAT1.KIF20B	1511	0.7101	0.6895	0.6857	0.6364	0.8712	0.8712	0.7101	0.71858	0.681225	0.695833	p=3.2e-07 CI 0.6371-0.7831	p=2.1e-07 CI 0.6225-0.7566	p=3.9e-07 CI 0.6184-0.7529	p=0.0031 CI 0.5484-0.7243	p=2e-04 CI 0.7617-0.9808	3.19994e-07	2.06951e-07	3.92781e-07	0.00311073	0.000201436	2.06951e-07	0.000662616	0.6371-0.7831	0.6225-0.7566	0.6184-0.7529	0.5484-0.7243	0.7617-0.9808	0.706	0.686	0.66	0.63	0.873	0.709	0.697	0.694	0.674	0.75	0.685	0.645	0.63	0.618	0.879
SVBP.BEND5..GNPNAT1.LMNB2	1505	0.7035	0.6907	0.6933	0.6374	0.8674	0.8674	0.7035	0.71846	0.680425	0.6951	p=7.1e-07 CI 0.6327-0.7744	p=1.8e-07 CI 0.626-0.7554	p=1.4e-07 CI 0.6265-0.76	p=0.0029 CI 0.5455-0.7292	p=0.00023 CI 0.7621-0.9728	7.08359e-07	1.76309e-07	1.36745e-07	0.00291946	0.000230843	1.36745e-07	0.000630266	0.6327-0.7744	0.626-0.7554	0.6265-0.76	0.5455-0.7292	0.7621-0.9728	0.65	0.686	0.651	0.605	0.873	0.636	0.693	0.766	0.674	0.75	0.741	0.658	0.551	0.586	0.879
BEND5..GNPNAT1	62	0.6978	0.6799	0.6744	0.6309	0.8758	0.8758	0.6978	0.71176	0.6797	0.686167	p=1.4e-06 CI 0.6247-0.771	p=7.7e-07 CI 0.6136-0.7462	p=1.7e-06 CI 0.6063-0.7425	p=0.0043 CI 0.5413-0.7204	p=0.00017 CI 0.781-0.9705	1.38744e-06	7.74313e-07	1.74379e-06	0.0043217	0.000170772	7.74313e-07	0.000899275	0.6247-0.771	0.6136-0.7462	0.6063-0.7425	0.5413-0.7204	0.781-0.9705	0.655	0.663	0.647	0.535	0.682	0.644	0.661	0.685	0.791	1	0.722	0.671	0.614	0.465	0.667
ZMYND12.BEND5..GNPNAT1.KIF20B	1016	0.6902	0.6769	0.6914	0.6603	0.872	0.872	0.6914	0.71816	0.67075	0.684033	p=3.3e-06 CI 0.6133-0.767	p=1.1e-06 CI 0.6082-0.7457	p=1.8e-07 CI 0.6246-0.7581	p=0.00065 CI 0.5762-0.7445	p=2e-04 CI 0.7807-0.9633	3.31064e-06	1.14391e-06	1.79126e-07	0.000646277	0.000195992	1.79126e-07	0.000169381	0.6133-0.767	0.6082-0.7457	0.6246-0.7581	0.5762-0.7445	0.7807-0.9633	0.572	0.606	0.664	0.635	0.699	0.535	0.563	0.64	0.651	1	0.815	0.763	0.685	0.631	0.685
ATP6V0E1.BEND5.HSDL1.UBTD1..GNPNAT1.TFAP2A.KIF20B.PPP1R13L	33884	0.7613	0.7467	0.7547	0.679	0.7894	0.7894	0.7613	0.74622	0.740575	0.755133	p=3e-10 CI 0.6989-0.8238	p=2.2e-11 CI 0.6887-0.8047	p=6.2e-12 CI 0.6933-0.8161	p=0.00016 CI 0.5911-0.7669	p=0.0029 CI 0.6745-0.9043	2.97158e-10	2.19531e-11	6.21128e-12	0.000163871	0.00291181	6.21128e-12	0.000615135	0.6989-0.8238	0.6887-0.8047	0.6933-0.8161	0.5911-0.7669	0.6745-0.9043	0.657	0.626	0.71	0.675	0.763	0.639	0.57	0.649	0.628	0.875	0.778	0.829	0.764	0.688	0.758
ATP6V0E1.BEND5.HSDL1.UBTD1..GNPNAT1.TFAP2A.ANLN.PPP1R13L	33883	0.76	0.7454	0.76	0.6969	0.772	0.772	0.76	0.74686	0.739	0.7548	p=3.6e-10 CI 0.697-0.8231	p=2.8e-11 CI 0.687-0.8037	p=2.3e-12 CI 0.6987-0.8213	p=3.9e-05 CI 0.6084-0.7854	p=0.0048 CI 0.6393-0.9046	3.60975e-10	2.78717e-11	2.31055e-12	3.87259e-05	0.00478066	2.31055e-12	0.000963878	0.697-0.8231	0.687-0.8037	0.6987-0.8213	0.6084-0.7854	0.6393-0.9046	0.579	0.612	0.731	0.715	0.723	0.527	0.542	0.649	0.674	0.875	0.926	0.868	0.803	0.726	0.715
ATP6V0E1.SVBP.BEND5.HSDL1..GNPNAT1.TFAP2A.ANLN.PPP1R13L	31153	0.7591	0.7465	0.7588	0.6916	0.7742	0.7742	0.7591	0.74604	0.735425	0.754233	p=4.2e-10 CI 0.697-0.8211	p=2.3e-11 CI 0.6893-0.8037	p=2.9e-12 CI 0.6975-0.8201	p=6e-05 CI 0.6014-0.7818	p=0.0045 CI 0.6373-0.9112	4.18236e-10	2.29112e-11	2.89607e-12	6.02529e-05	0.00448773	2.89607e-12	0.000909596	0.697-0.8211	0.6893-0.8037	0.6975-0.8201	0.6014-0.7818	0.6373-0.9112	0.56	0.601	0.723	0.705	0.763	0.501	0.513	0.613	0.651	0.875	0.944	0.921	0.819	0.72	0.758
ATP6V0E1.SVBP.BEND5.HSDL1..GNPNAT1.KIF4A.TFAP2A.PPP1R13L	31148	0.7563	0.746	0.7589	0.6917	0.7773	0.7773	0.7589	0.74604	0.73695	0.754133	p=6.3e-10 CI 0.6931-0.8195	p=2.5e-11 CI 0.6881-0.804	p=2.9e-12 CI 0.6975-0.8203	p=6e-05 CI 0.6029-0.7806	p=0.0041 CI 0.6599-0.8946	6.28881e-10	2.49516e-11	2.85793e-12	5.95263e-05	0.00412212	2.85793e-12	0.000836329	0.6931-0.8195	0.6881-0.804	0.6975-0.8203	0.6029-0.7806	0.6599-0.8946	0.564	0.603	0.723	0.705	0.723	0.515	0.534	0.613	0.651	0.875	0.889	0.855	0.819	0.72	0.715
ATP6V0E1.SVBP.BEND5.HSDL1..GNPNAT1.ASPM.TFAP2A.PPP1R13L	31142	0.7578	0.746	0.7586	0.6854	0.7826	0.7826	0.7586	0.74608	0.738225	0.753733	p=5.1e-10 CI 0.6961-0.8194	p=2.5e-11 CI 0.6883-0.8037	p=3e-12 CI 0.6975-0.8197	p=1e-04 CI 0.5955-0.7752	p=0.0035 CI 0.6573-0.9079	5.07231e-10	2.51652e-11	3.01353e-12	9.9534e-05	0.00354595	3.01353e-12	0.000729098	0.6961-0.8194	0.6883-0.8037	0.6975-0.8197	0.5955-0.7752	0.6573-0.9079	0.545	0.586	0.71	0.675	0.682	0.487	0.502	0.595	0.651	0.875	0.926	0.895	0.811	0.682	0.673
SVBP.BEND5.HSDL1.UBTD1..GNPNAT1.XRCC2.TFAP2A.PPP1R13L	59272	0.7573	0.7431	0.7546	0.6898	0.7924	0.7924	0.7573	0.74744	0.7362	0.751667	p=5.4e-10 CI 0.6951-0.8195	p=4.2e-11 CI 0.6851-0.8011	p=6.3e-12 CI 0.6925-0.8167	p=7e-05 CI 0.5996-0.78	p=0.0027 CI 0.6838-0.901	5.43588e-10	4.18437e-11	6.29288e-12	6.96495e-05	0.00266433	6.29288e-12	0.000546796	0.6951-0.8195	0.6851-0.8011	0.6925-0.8167	0.5996-0.78	0.6838-0.901	0.608	0.666	0.727	0.7	0.751	0.574	0.643	0.64	0.651	0.875	0.833	0.75	0.803	0.713	0.745
SVBP.BEND5.HSDL1.UBTD1..GNPNAT1.ASPM.TFAP2A.PPP1R13L	59282	0.7538	0.7412	0.7566	0.6944	0.7848	0.7848	0.7566	0.74616	0.7379	0.750567	p=9.1e-10 CI 0.6907-0.817	p=5.9e-11 CI 0.6821-0.8003	p=4.4e-12 CI 0.6954-0.8179	p=4.8e-05 CI 0.6075-0.7814	p=0.0033 CI 0.6674-0.9023	9.06672e-10	5.85438e-11	4.36071e-12	4.77801e-05	0.00332198	4.36071e-12	0.000673953	0.6907-0.817	0.6821-0.8003	0.6954-0.8179	0.6075-0.7814	0.6674-0.9023	0.693	0.734	0.718	0.715	0.74	0.692	0.769	0.604	0.605	0.875	0.704	0.605	0.819	0.745	0.733
SVBP.BEND5.HSDL1.UBTD1..GNPNAT1.TFAP2A.ANLN.PPP1R13L	59293	0.7553	0.7408	0.7556	0.6999	0.7818	0.7818	0.7556	0.74668	0.7365	0.750533	p=7.3e-10 CI 0.6918-0.8188	p=6.3e-11 CI 0.6819-0.7997	p=5.2e-12 CI 0.6941-0.8171	p=3e-05 CI 0.6126-0.7872	p=0.0036 CI 0.6539-0.9097	7.27169e-10	6.25921e-11	5.24025e-12	3.01509e-05	0.00362357	5.24025e-12	0.000730744	0.6918-0.8188	0.6819-0.7997	0.6941-0.8171	0.6126-0.7872	0.6539-0.9097	0.562	0.584	0.739	0.715	0.763	0.507	0.498	0.622	0.651	0.875	0.926	0.895	0.843	0.732	0.758
ZMYND12.BEND5.HSDL1.UBTD1..GNPNAT1.TFAP2A.KIF20B.PPP1R13L	52994	0.7427	0.7311	0.752	0.7	0.8129	0.8129	0.752	0.74774	0.73145	0.741933	p=4.4e-09 CI 0.6765-0.8089	p=3.4e-10 CI 0.671-0.7912	p=1e-11 CI 0.6904-0.8136	p=3e-05 CI 0.6154-0.7847	p=0.0014 CI 0.7145-0.9113	4.4448e-09	3.35506e-10	1.01746e-11	2.97733e-05	0.00143362	1.01746e-11	0.000292679	0.6765-0.8089	0.671-0.7912	0.6904-0.8136	0.6154-0.7847	0.7145-0.9113	0.701	0.703	0.706	0.68	0.607	0.703	0.722	0.559	0.651	1	0.685	0.632	0.835	0.688	0.588
SVBP.BEND5.HSDL1..GNPNAT1.ASPM.TFAP2A	14776	0.7467	0.7331	0.7448	0.6842	0.8227	0.8227	0.7467	0.7463	0.7272	0.741533	p=2.5e-09 CI 0.6832-0.8101	p=2.4e-10 CI 0.673-0.7931	p=3.7e-11 CI 0.6825-0.8071	p=0.00011 CI 0.5928-0.7756	p=0.0011 CI 0.7093-0.9361	2.54693e-09	2.39138e-10	3.68609e-11	0.000109337	0.00105043	3.68609e-11	0.000231954	0.6832-0.8101	0.673-0.7931	0.6825-0.8071	0.5928-0.7756	0.7093-0.9361	0.708	0.705	0.702	0.71	0.763	0.711	0.722	0.495	0.628	0.875	0.685	0.645	0.882	0.732	0.758
ATP6V0E1.SVBP.HSDL1.UBTD1..GNPNAT1.XRCC2.TFAP2A.PPP1R13L	31972	0.7647	0.7478	0.749	0.6744	0.7053	0.7647	0.7647	0.72824	0.7361	0.755367	p=1.8e-10 CI 0.7026-0.8267	p=1.8e-11 CI 0.6894-0.8062	p=1.8e-11 CI 0.6864-0.8115	p=0.00023 CI 0.5832-0.7656	p=0.025 CI 0.5603-0.8503	1.79833e-10	1.80276e-11	1.76774e-11	0.00023251	0.0252784	1.76774e-11	0.00510218	0.7026-0.8267	0.6894-0.8062	0.6864-0.8115	0.5832-0.7656	0.5603-0.8503	0.679	0.694	0.697	0.68	0.694	0.664	0.679	0.622	0.605	0.75	0.778	0.75	0.764	0.701	0.691
ATP6V0E1.CTSH.SVBP.HSDL1..GNPNAT1.TFAP2A.KIF20B.PPP1R13L	27584	0.7645	0.7424	0.7353	0.6593	0.7485	0.7645	0.7645	0.73	0.738525	0.755067	p=1.8e-10 CI 0.7006-0.8284	p=4.8e-11 CI 0.6821-0.8026	p=1.9e-10 CI 0.672-0.7987	p=0.00069 CI 0.5702-0.7484	p=0.009 CI 0.6346-0.8623	1.84142e-10	4.78742e-11	1.92498e-10	0.000694779	0.00896091	4.78742e-11	0.00193114	0.7006-0.8284	0.6821-0.8026	0.672-0.7987	0.5702-0.7484	0.6346-0.8623	0.642	0.66	0.689	0.725	0.642	0.613	0.625	0.685	0.512	0.875	0.833	0.789	0.693	0.783	0.63
ATP6V0E1.PEBP1.SVBP.HSDL1..CENPE.GNPNAT1.TFAP2A.PPP1R13L	19910	0.7645	0.7474	0.748	0.6769	0.7	0.7645	0.7645	0.72736	0.735725	0.754133	p=1.8e-10 CI 0.7009-0.8281	p=1.9e-11 CI 0.6887-0.8062	p=2.1e-11 CI 0.6858-0.8101	p=0.00019 CI 0.5842-0.7697	p=0.028 CI 0.5384-0.8616	1.84142e-10	1.9308e-11	2.11311e-11	0.000192111	0.0284144	1.9308e-11	0.0057213	0.7009-0.8281	0.6887-0.8062	0.6858-0.8101	0.5842-0.7697	0.5384-0.8616	0.725	0.68	0.702	0.68	0.688	0.731	0.668	0.523	0.628	0.75	0.685	0.724	0.858	0.694	0.685
ATP6V0E1.BEND5.HSDL1.UBTD1..CENPE.GNPNAT1.TFAP2A.PPP1R13L	33770	0.7638	0.7441	0.7545	0.6805	0.7652	0.7652	0.7638	0.74162	0.737325	0.7541	p=2.1e-10 CI 0.7015-0.826	p=3.5e-11 CI 0.6855-0.8028	p=6.5e-12 CI 0.6929-0.8161	p=0.00015 CI 0.591-0.77	p=0.0058 CI 0.638-0.8923	2.05619e-10	3.50445e-11	6.45925e-12	0.000146132	0.00576438	6.45925e-12	0.0011821	0.7015-0.826	0.6855-0.8028	0.6929-0.8161	0.591-0.77	0.638-0.8923	0.664	0.669	0.718	0.63	0.763	0.647	0.646	0.559	0.721	0.75	0.778	0.75	0.858	0.605	0.764
ATP6V0E1.HSDL1.UBTD1..GNPNAT1.TFAP2A.PPP1R13L	6386	0.7637	0.7488	0.7491	0.6704	0.6652	0.7637	0.7637	0.71944	0.735825	0.753967	p=2.1e-10 CI 0.6986-0.8288	p=1.5e-11 CI 0.6897-0.8078	p=1.7e-11 CI 0.6873-0.8109	p=0.00031 CI 0.5823-0.7586	p=0.058 CI 0.5229-0.8074	2.07243e-10	1.51791e-11	1.72315e-11	0.000313285	0.0579603	1.51791e-11	0.0116547	0.6986-0.8288	0.6897-0.8078	0.6873-0.8109	0.5823-0.7586	0.5229-0.8074	0.65	0.654	0.71	0.685	0.382	0.625	0.628	0.432	0.535	1	0.815	0.75	0.953	0.726	0.352
ATP6V0E1.RNASE1.HSDL1..GNPNAT1.TFAP2A.PPP1R13L	6146	0.7636	0.7363	0.7204	0.6378	0.6523	0.7636	0.7636	0.70208	0.733	0.753867	p=2.1e-10 CI 0.6975-0.8298	p=1.4e-10 CI 0.6755-0.7972	p=2.3e-09 CI 0.6563-0.7844	p=0.0028 CI 0.5464-0.7293	p=0.074 CI 0.5293-0.7752	2.1053e-10	1.37406e-10	2.28961e-09	0.00284079	0.0736338	1.37406e-10	0.0152949	0.6975-0.8298	0.6755-0.7972	0.6563-0.7844	0.5464-0.7293	0.5293-0.7752	0.684	0.666	0.655	0.45	0.48	0.678	0.65	0.676	0.884	1	0.722	0.724	0.638	0.331	0.455
SVBP.HSDL1.UBTD1..CENPE.GNPNAT1.PPP1R13L	15213	0.7635	0.7359	0.7396	0.6866	0.7326	0.7635	0.7635	0.73164	0.733975	0.753833	p=2.1e-10 CI 0.6993-0.8277	p=1.5e-10 CI 0.6743-0.7976	p=9.3e-11 CI 0.6766-0.8026	p=9.1e-05 CI 0.599-0.7741	p=0.013 CI 0.5479-0.9172	2.13867e-10	1.46717e-10	9.25458e-11	9.05617e-05	0.013365	9.25458e-11	0.00269112	0.6993-0.8277	0.6743-0.7976	0.6766-0.8026	0.599-0.7741	0.5479-0.9172	0.642	0.697	0.693	0.545	0.705	0.619	0.697	0.622	0.86	0.75	0.796	0.697	0.756	0.459	0.703
ATP6V0E1.SVBP.HSDL1.UBTD1..GNPNAT1.ASPM.TFAP2A.PPP1R13L	31982	0.7632	0.7473	0.7556	0.6783	0.7068	0.7632	0.7632	0.73024	0.734275	0.753633	p=2.2e-10 CI 0.7012-0.8252	p=2e-11 CI 0.6883-0.8063	p=5.3e-12 CI 0.6942-0.8169	p=0.00017 CI 0.5893-0.7673	p=0.024 CI 0.5503-0.8633	2.24192e-10	1.96418e-11	5.30933e-12	0.000173478	0.0244376	5.30933e-12	0.00492221	0.7012-0.8252	0.6883-0.8063	0.6942-0.8169	0.5893-0.7673	0.5503-0.8633	0.535	0.728	0.714	0.755	0.694	0.473	0.755	0.631	0.488	0.75	0.944	0.632	0.787	0.828	0.691
ATP6V0E1.CTSH.SVBP.HSDL1..GNPNAT1.XRCC2.TFAP2A.PPP1R13L	27562	0.7631	0.7383	0.7307	0.6561	0.7311	0.7631	0.7631	0.72386	0.73495	0.7536	p=2.3e-10 CI 0.6998-0.8264	p=9.7e-11 CI 0.6784-0.7983	p=4.2e-10 CI 0.6661-0.7952	p=0.00087 CI 0.5639-0.7482	p=0.014 CI 0.6101-0.8521	2.2774e-10	9.72288e-11	4.24635e-10	0.00086991	0.0138687	9.72288e-11	0.00294772	0.6998-0.8264	0.6784-0.7983	0.6661-0.7952	0.5639-0.7482	0.6101-0.8521	0.706	0.711	0.689	0.71	0.532	0.697	0.708	0.721	0.535	1	0.759	0.724	0.661	0.758	0.509
ATP6V0E1.HSDL1.UBTD1..CENPE.GNPNAT1.PPP1R13L	6333	0.763	0.7282	0.7323	0.6642	0.7061	0.763	0.763	0.71876	0.733925	0.753367	p=2.3e-10 CI 0.6988-0.8272	p=5.4e-10 CI 0.6662-0.7903	p=3.2e-10 CI 0.6683-0.7962	p=0.00049 CI 0.5741-0.7543	p=0.025 CI 0.512-0.9001	2.29535e-10	5.41607e-10	3.2287e-10	0.000492203	0.024855	2.29535e-10	0.00506944	0.6988-0.8272	0.6662-0.7903	0.6683-0.7962	0.5741-0.7543	0.512-0.9001	0.708	0.708	0.689	0.56	0.734	0.7	0.715	0.784	0.744	0.625	0.759	0.684	0.606	0.51	0.739
ATP6V0E1.BEND5.RNASE1.HSDL1..GNPNAT1.XRCC2.TFAP2A.PPP1R13L	33442	0.7628	0.7351	0.7328	0.6578	0.7538	0.7628	0.7628	0.72846	0.7342	0.7533	p=2.4e-10 CI 0.6996-0.826	p=1.7e-10 CI 0.6753-0.795	p=3e-10 CI 0.6693-0.7963	p=0.00077 CI 0.566-0.7496	p=0.0078 CI 0.6503-0.8573	2.38717e-10	1.68595e-10	2.96931e-10	0.000769907	0.00780676	1.68595e-10	0.00171533	0.6996-0.826	0.6753-0.795	0.6693-0.7963	0.566-0.7496	0.6503-0.8573	0.659	0.68	0.685	0.625	0.642	0.627	0.646	0.667	0.651	1	0.87	0.803	0.701	0.618	0.624
ATP6V0E1.CTSH.HSDL1..GNPNAT1.TFAP2A.PPP1R13L	4466	0.7628	0.7403	0.7329	0.6492	0.7136	0.7628	0.7628	0.71976	0.738675	0.753233	p=2.4e-10 CI 0.6977-0.8279	p=6.9e-11 CI 0.6802-0.8003	p=2.9e-10 CI 0.6694-0.7965	p=0.0014 CI 0.5597-0.7388	p=0.021 CI 0.5965-0.8308	2.38717e-10	6.91824e-11	2.89901e-10	0.00137405	0.0209389	6.91824e-11	0.00446258	0.6977-0.8279	0.6802-0.8003	0.6694-0.7965	0.5597-0.7388	0.5965-0.8308	0.65	0.671	0.693	0.46	0.549	0.627	0.646	0.577	0.907	1	0.796	0.763	0.795	0.338	0.527
SVBP.HSDL1.UBTD1..GNPNAT1.XRCC2.PPP1R13L	15254	0.7622	0.7348	0.7397	0.6863	0.7439	0.7622	0.7622	0.73338	0.734575	0.7532	p=2.6e-10 CI 0.6994-0.825	p=1.8e-10 CI 0.6746-0.7949	p=9.1e-11 CI 0.6753-0.8041	p=9.3e-05 CI 0.5954-0.7771	p=0.01 CI 0.5478-0.9401	2.60199e-10	1.79963e-10	9.14133e-11	9.27306e-05	0.0100665	9.14133e-11	0.00203184	0.6994-0.825	0.6746-0.7949	0.6753-0.8041	0.5954-0.7771	0.5478-0.9401	0.715	0.737	0.71	0.585	0.734	0.711	0.762	0.577	0.814	0.75	0.741	0.645	0.827	0.522	0.733
ATP6V0E1.CTSH.BEND5.HSDL1..CENPE.GNPNAT1.TFAP2A.PPP1R13L	28940	0.7621	0.7377	0.739	0.6672	0.7788	0.7788	0.7621	0.73696	0.732	0.753067	p=2.6e-10 CI 0.6977-0.8265	p=1.1e-10 CI 0.6772-0.7983	p=1e-10 CI 0.6759-0.8021	p=4e-04 CI 0.5771-0.7572	p=0.0039 CI 0.6683-0.8893	2.64303e-10	1.07358e-10	1.02113e-10	0.000397655	0.0039495	1.02113e-10	0.000869432	0.6977-0.8265	0.6772-0.7983	0.6759-0.8021	0.5771-0.7572	0.6683-0.8893	0.713	0.734	0.685	0.54	0.688	0.714	0.758	0.811	0.814	0.875	0.704	0.645	0.575	0.465	0.679
ATP6V0E1.SVBP.RNASE1.HSDL1..GNPNAT1.KIF4A.TFAP2A.PPP1R13L	31568	0.7621	0.7374	0.731	0.6667	0.6947	0.7621	0.7621	0.71838	0.7303	0.752667	p=2.7e-10 CI 0.6962-0.8279	p=1.1e-10 CI 0.6758-0.7989	p=4e-10 CI 0.6677-0.7943	p=0.00041 CI 0.5772-0.7562	p=0.032 CI 0.573-0.8164	2.66378e-10	1.14677e-10	4.00144e-10	0.000410671	0.0318675	1.14677e-10	0.00645564	0.6962-0.8279	0.6758-0.7989	0.6677-0.7943	0.5772-0.7562	0.573-0.8164	0.74	0.737	0.668	0.76	0.491	0.751	0.769	0.712	0.419	1	0.667	0.618	0.63	0.854	0.467
ATP6V0E1.SVBP.BEND5.HSDL1..CENPE.GNPNAT1.TFAP2A.PPP1R13L	31040	0.762	0.746	0.7528	0.679	0.7758	0.7758	0.762	0.74312	0.73615	0.752633	p=2.7e-10 CI 0.7-0.8239	p=2.5e-11 CI 0.6885-0.8035	p=8.8e-12 CI 0.6911-0.8145	p=0.00016 CI 0.588-0.77	p=0.0043 CI 0.6484-0.9031	2.70577e-10	2.49516e-11	8.82468e-12	0.000163871	0.00430145	8.82468e-12	0.000893065	0.7-0.8239	0.6885-0.8035	0.6911-0.8145	0.588-0.77	0.6484-0.9031	0.594	0.615	0.71	0.695	0.705	0.552	0.549	0.64	0.651	0.875	0.87	0.855	0.772	0.707	0.697
ATP6V0E1.SVBP.RNASE1.HSDL1..GNPNAT1.TFAP2A.KIF20B.PPP1R13L	31574	0.7619	0.7365	0.7231	0.6455	0.697	0.7619	0.7619	0.7128	0.7368	0.752567	p=2.7e-10 CI 0.6955-0.8282	p=1.3e-10 CI 0.6748-0.7982	p=1.5e-09 CI 0.6595-0.7868	p=0.0017 CI 0.5567-0.7344	p=0.03 CI 0.5818-0.8121	2.7484e-10	1.3297e-10	1.46577e-09	0.00174875	0.0303473	1.3297e-10	0.00641922	0.6955-0.8282	0.6748-0.7982	0.6595-0.7868	0.5567-0.7344	0.5818-0.8121	0.706	0.703	0.655	0.485	0.538	0.7	0.708	0.775	0.884	1	0.741	0.684	0.551	0.376	0.515
ATP6V0E1.RNASE1.HSDL1.UBTD1..CENPE.GNPNAT1.TFAP2A.PPP1R13L	33980	0.7619	0.7301	0.7216	0.6504	0.6879	0.7619	0.7619	0.71038	0.73705	0.7524	p=2.7e-10 CI 0.6963-0.8274	p=4e-10 CI 0.6676-0.7926	p=1.9e-09 CI 0.6577-0.7856	p=0.0013 CI 0.5604-0.7405	p=0.037 CI 0.5606-0.8152	2.7484e-10	3.96986e-10	1.86487e-09	0.00127063	0.0368094	2.7484e-10	0.00761601	0.6963-0.8274	0.6676-0.7926	0.6577-0.7856	0.5604-0.7405	0.5606-0.8152	0.642	0.654	0.672	0.605	0.601	0.619	0.632	0.685	0.651	0.875	0.796	0.737	0.661	0.592	0.588
ATP6V0E1.SVBP.HSDL1.UBTD1..GNPNAT1.TFAP2A.ANLN.PPP1R13L	31993	0.7618	0.7468	0.7537	0.687	0.703	0.7618	0.7618	0.73046	0.73515	0.752333	p=2.8e-10 CI 0.6983-0.8253	p=2.2e-11 CI 0.6877-0.8059	p=7.5e-12 CI 0.6921-0.8153	p=8.7e-05 CI 0.5979-0.7761	p=0.027 CI 0.544-0.862	2.76996e-10	2.15809e-11	7.45422e-12	8.73976e-05	0.0265849	7.45422e-12	0.00533447	0.6983-0.8253	0.6877-0.8059	0.6921-0.8153	0.5979-0.7761	0.544-0.862	0.523	0.632	0.718	0.745	0.671	0.459	0.588	0.568	0.512	0.75	0.944	0.789	0.85	0.809	0.667
ATP6V0E1.CTSH.BEND5.HSDL1..GNPNAT1.TFAP2A.ANLN.PPP1R13L	29053	0.7617	0.7406	0.7468	0.6809	0.7803	0.7803	0.7617	0.74206	0.733925	0.752267	p=2.8e-10 CI 0.6978-0.8256	p=6.5e-11 CI 0.6808-0.8004	p=2.6e-11 CI 0.6842-0.8095	p=0.00014 CI 0.5923-0.7696	p=0.0038 CI 0.6656-0.895	2.81358e-10	6.52599e-11	2.589e-11	0.000141172	0.00378339	2.589e-11	0.000784912	0.6978-0.8256	0.6808-0.8004	0.6842-0.8095	0.5923-0.7696	0.6656-0.895	0.71	0.731	0.681	0.73	0.711	0.711	0.758	0.838	0.535	0.875	0.704	0.632	0.543	0.783	0.703
ATP6V0E1.PEBP1.SVBP.HSDL1..GNPNAT1.TFAP2A.KIF20B.PPP1R13L	20024	0.7617	0.7485	0.7507	0.6762	0.7235	0.7617	0.7617	0.73212	0.73265	0.751867	p=2.8e-10 CI 0.6977-0.8258	p=1.6e-11 CI 0.6896-0.8075	p=1.3e-11 CI 0.689-0.8123	p=2e-04 CI 0.5865-0.7659	p=0.017 CI 0.582-0.8649	2.79169e-10	1.58469e-11	1.29977e-11	0.000203254	0.0166396	1.29977e-11	0.00336856	0.6977-0.8258	0.6896-0.8075	0.689-0.8123	0.5865-0.7659	0.582-0.8649	0.557	0.598	0.702	0.7	0.717	0.504	0.52	0.586	0.605	0.75	0.907	0.882	0.803	0.726	0.715
ATP6V0E1.SVBP.RNASE1.HSDL1..GNPNAT1.ASPM.TFAP2A.PPP1R13L	31562	0.7617	0.7357	0.7304	0.6599	0.7015	0.7617	0.7617	0.71784	0.73615	0.751733	p=2.8e-10 CI 0.6972-0.8262	p=1.5e-10 CI 0.6745-0.7969	p=4.4e-10 CI 0.6671-0.7938	p=0.00067 CI 0.57-0.7499	p=0.027 CI 0.5811-0.8219	2.81358e-10	1.54102e-10	4.40025e-10	0.000666668	0.027487	1.54102e-10	0.00563073	0.6972-0.8262	0.6745-0.7969	0.6671-0.7938	0.57-0.7499	0.5811-0.8219	0.691	0.7	0.668	0.735	0.491	0.686	0.704	0.703	0.442	1	0.722	0.684	0.638	0.815	0.467
ATP6V0E1.SVBP.UBTD1..GNPNAT1.TFAP2A.PPP1R13L	5186	0.7617	0.7512	0.7412	0.6608	0.6462	0.7617	0.7617	0.71222	0.7361	0.751633	p=2.8e-10 CI 0.697-0.8264	p=9.8e-12 CI 0.6928-0.8096	p=7e-11 CI 0.6786-0.8038	p=0.00063 CI 0.572-0.7496	p=0.082 CI 0.4931-0.7993	2.81358e-10	9.762e-12	6.96604e-11	0.000626464	0.0820483	9.762e-12	0.016535	0.697-0.8264	0.6928-0.8096	0.6786-0.8038	0.572-0.7496	0.4931-0.7993	0.708	0.663	0.706	0.48	0.387	0.703	0.632	0.441	0.907	1	0.741	0.776	0.937	0.363	0.358
ATP6V0E1.BEND5.RNASE1.HSDL1..CENPE.GNPNAT1.TFAP2A.PPP1R13L	33350	0.7616	0.734	0.7314	0.6608	0.75	0.7616	0.7616	0.72756	0.736775	0.751533	p=2.9e-10 CI 0.6967-0.8265	p=2e-10 CI 0.673-0.795	p=3.8e-10 CI 0.6681-0.7947	p=0.00063 CI 0.5707-0.7508	p=0.0086 CI 0.6479-0.8521	2.85787e-10	2.04988e-10	3.77034e-10	0.000626464	0.0086168	2.04988e-10	0.00184865	0.6967-0.8265	0.673-0.795	0.6681-0.7947	0.5707-0.7508	0.6479-0.8521	0.637	0.654	0.681	0.615	0.618	0.605	0.621	0.685	0.651	1	0.852	0.776	0.677	0.605	0.6
ATP6V0E1.RNASE1.HSDL1.UBTD1..GNPNAT1.TFAP2A.ANLN.PPP1R13L	34093	0.7616	0.732	0.7302	0.6676	0.6902	0.7616	0.7616	0.71632	0.728725	0.751367	p=2.9e-10 CI 0.6958-0.8274	p=2.9e-10 CI 0.67-0.7941	p=4.6e-10 CI 0.667-0.7934	p=0.00039 CI 0.5792-0.756	p=0.035 CI 0.559-0.8213	2.85787e-10	2.85645e-10	4.55958e-10	0.000385023	0.0350968	2.85645e-10	0.00709636	0.6958-0.8274	0.67-0.7941	0.667-0.7934	0.5792-0.756	0.559-0.8213	0.72	0.714	0.685	0.75	0.503	0.725	0.736	0.441	0.442	1	0.685	0.632	0.898	0.834	0.479
ATP6V0E1.RNASE1.HSDL1.UBTD1..GNPNAT1.XRCC2.TFAP2A.PPP1R13L	34072	0.7616	0.7303	0.7229	0.6526	0.6932	0.7616	0.7616	0.71212	0.734325	0.751267	p=2.9e-10 CI 0.6969-0.8263	p=3.8e-10 CI 0.6687-0.792	p=1.5e-09 CI 0.6588-0.7871	p=0.0011 CI 0.5614-0.7439	p=0.033 CI 0.5595-0.8269	2.85787e-10	3.8142e-10	1.51722e-09	0.00109568	0.0329155	2.85787e-10	0.00680224	0.6969-0.8263	0.6687-0.792	0.6588-0.7871	0.5614-0.7439	0.5595-0.8269	0.63	0.649	0.681	0.755	0.59	0.597	0.606	0.631	0.372	0.875	0.852	0.803	0.724	0.86	0.576
PEBP1.SVBP.RNASE1.HSDL1..CENPE.GNPNAT1.TFAP2A.PPP1R13L	43220	0.7615	0.734	0.7248	0.6658	0.6909	0.7615	0.7615	0.7154	0.737075	0.751133	p=2.9e-10 CI 0.6948-0.8282	p=2e-10 CI 0.6717-0.7963	p=1.1e-09 CI 0.6612-0.7883	p=0.00044 CI 0.5767-0.755	p=0.035 CI 0.5628-0.8191	2.90284e-10	2.03329e-10	1.12399e-09	0.000437897	0.0345407	2.03329e-10	0.00699571	0.6948-0.8282	0.6717-0.7963	0.6612-0.7883	0.5767-0.755	0.5628-0.8191	0.633	0.688	0.655	0.495	0.526	0.611	0.697	0.73	0.86	1	0.778	0.658	0.591	0.395	0.503
ATP6V0E1.SVBP.RNASE1.HSDL1..GNPNAT1.LMNB2.TFAP2A.PPP1R13L	31537	0.7613	0.7355	0.7239	0.6401	0.6833	0.7613	0.7613	0.70882	0.7359	0.751	p=3e-10 CI 0.6972-0.8254	p=1.6e-10 CI 0.6755-0.7955	p=1.3e-09 CI 0.6599-0.7879	p=0.0025 CI 0.548-0.7321	p=0.04 CI 0.5759-0.7908	2.97158e-10	1.59226e-10	1.29128e-09	0.00247538	0.0404397	1.59226e-10	0.00858302	0.6972-0.8254	0.6755-0.7955	0.6599-0.7879	0.548-0.7321	0.5759-0.7908	0.725	0.606	0.664	0.645	0.561	0.728	0.538	0.721	0.581	1	0.704	0.855	0.614	0.662	0.539
ATP6V0E1.BEND5.HSDL1.UBTD1..GNPNAT1.XRCC2.TFAP2A.PPP1R13L	33862	0.7612	0.7451	0.7556	0.6814	0.7788	0.7788	0.7612	0.74442	0.727175	0.750933	p=3e-10 CI 0.6997-0.8227	p=3e-11 CI 0.6872-0.8029	p=5.3e-12 CI 0.6934-0.8177	p=0.00014 CI 0.59-0.7728	p=0.0039 CI 0.6626-0.895	3.04192e-10	2.95799e-11	5.30933e-12	0.00013637	0.0039495	5.30933e-12	0.000817174	0.6997-0.8227	0.6872-0.8029	0.6934-0.8177	0.59-0.7728	0.6626-0.895	0.601	0.697	0.723	0.735	0.769	0.557	0.686	0.604	0.558	0.75	0.889	0.737	0.827	0.783	0.77
ATP6V0E1.BEND5.RNASE1.HSDL1..GNPNAT1.TFAP2A.ANLN.PPP1R13L	33463	0.7611	0.7365	0.737	0.6704	0.7477	0.7611	0.7611	0.73054	0.73015	0.7508	p=3.1e-10 CI 0.6964-0.8257	p=1.3e-10 CI 0.6764-0.7965	p=1.4e-10 CI 0.6742-0.7998	p=0.00031 CI 0.5814-0.7595	p=0.0091 CI 0.6413-0.8541	3.08971e-10	1.34065e-10	1.43831e-10	0.000313285	0.00913744	1.34065e-10	0.00189014	0.6964-0.8257	0.6764-0.7965	0.6742-0.7998	0.5814-0.7595	0.6413-0.8541	0.63	0.657	0.685	0.66	0.676	0.594	0.625	0.622	0.605	0.875	0.87	0.776	0.74	0.675	0.667
SVBP.RNASE1.HSDL1.UBTD1..GNPNAT1.XRCC2.TFAP2A.PPP1R13L	59482	0.7611	0.7336	0.726	0.6624	0.6962	0.7611	0.7611	0.71586	0.730975	0.750633	p=3.1e-10 CI 0.6961-0.8261	p=2.2e-10 CI 0.672-0.7952	p=9.2e-10 CI 0.6621-0.7898	p=0.00056 CI 0.5722-0.7526	p=0.031 CI 0.5674-0.825	3.06573e-10	2.18743e-10	9.22618e-10	0.000558515	0.0308473	2.18743e-10	0.00628116	0.6961-0.8261	0.672-0.7952	0.6621-0.7898	0.5722-0.7526	0.5674-0.825	0.679	0.686	0.668	0.74	0.549	0.658	0.671	0.667	0.419	1	0.815	0.737	0.669	0.828	0.527
ATP6V0E1.CTSH.SVBP.HSDL1..GNPNAT1.ASPM.TFAP2A.PPP1R13L	27572	0.761	0.7386	0.737	0.6675	0.7326	0.761	0.761	0.72734	0.73155	0.750533	p=3.1e-10 CI 0.6973-0.8247	p=9.3e-11 CI 0.678-0.7992	p=1.5e-10 CI 0.6736-0.8003	p=0.00039 CI 0.5784-0.7565	p=0.013 CI 0.6041-0.861	3.11388e-10	9.25204e-11	1.45594e-10	0.000389192	0.013365	9.25204e-11	0.00275084	0.6973-0.8247	0.678-0.7992	0.6736-0.8003	0.5784-0.7565	0.6041-0.861	0.693	0.703	0.706	0.76	0.503	0.686	0.7	0.486	0.488	1	0.741	0.711	0.898	0.834	0.479
ATP6V0E1.CTSH.BEND5.HSDL1..GNPNAT1.TFAP2A.KIF20B.PPP1R13L	29054	0.7608	0.7389	0.7387	0.6629	0.8076	0.8076	0.7608	0.74178	0.731675	0.7503	p=3.2e-10 CI 0.6966-0.8251	p=8.7e-11 CI 0.6788-0.7991	p=1.1e-10 CI 0.6756-0.8018	p=0.00054 CI 0.5742-0.7516	p=0.0017 CI 0.7084-0.9067	3.21242e-10	8.73084e-11	1.07252e-10	0.000541204	0.00168921	8.73084e-11	0.000446084	0.6966-0.8251	0.6788-0.7991	0.6756-0.8018	0.5742-0.7516	0.7084-0.9067	0.589	0.697	0.681	0.555	0.734	0.546	0.7	0.811	0.791	0.875	0.87	0.684	0.567	0.49	0.727
PEBP1.SVBP.RNASE1.HSDL1..GNPNAT1.XRCC2.TFAP2A.PPP1R13L	43312	0.7608	0.734	0.7249	0.6661	0.697	0.7608	0.7608	0.71656	0.731225	0.750167	p=3.2e-10 CI 0.6951-0.8266	p=2e-10 CI 0.6728-0.7952	p=1.1e-09 CI 0.661-0.7888	p=0.00043 CI 0.5752-0.757	p=0.03 CI 0.5644-0.8295	3.21242e-10	2.04988e-10	1.09824e-09	0.000428641	0.0303473	2.04988e-10	0.0061552	0.6951-0.8266	0.6728-0.7952	0.661-0.7888	0.5752-0.757	0.5644-0.8295	0.63	0.657	0.66	0.56	0.532	0.602	0.625	0.811	0.767	1	0.815	0.776	0.528	0.503	0.509
ATP6V0E1.PEBP1.BEND5.HSDL1..CENPE.GNPNAT1.TFAP2A.PPP1R13L	21380	0.7607	0.7434	0.7497	0.6835	0.7606	0.7607	0.7607	0.73958	0.736275	0.750067	p=3.3e-10 CI 0.697-0.8245	p=3.9e-11 CI 0.6849-0.802	p=1.6e-11 CI 0.6876-0.8118	p=0.00012 CI 0.5931-0.7739	p=0.0065 CI 0.6255-0.8957	3.26282e-10	3.94452e-11	1.55553e-11	0.000115916	0.00651624	1.55553e-11	0.00132643	0.697-0.8245	0.6849-0.802	0.6876-0.8118	0.5931-0.7739	0.6255-0.8957	0.535	0.564	0.706	0.735	0.775	0.476	0.466	0.55	0.535	0.75	0.926	0.921	0.843	0.79	0.776
SVBP.RNASE1.HSDL1.UBTD1..CENPE.GNPNAT1.TFAP2A.PPP1R13L	59390	0.7607	0.7326	0.7249	0.6623	0.6902	0.7607	0.7607	0.71414	0.731425	0.749933	p=3.3e-10 CI 0.6948-0.8266	p=2.6e-10 CI 0.6701-0.7951	p=1.1e-09 CI 0.6614-0.7884	p=0.00056 CI 0.5733-0.7512	p=0.035 CI 0.5649-0.8154	3.26282e-10	2.59281e-10	1.09824e-09	0.000564398	0.0350968	2.59281e-10	0.00713224	0.6948-0.8266	0.6701-0.7951	0.6614-0.7884	0.5733-0.7512	0.5649-0.8154	0.669	0.677	0.672	0.535	0.532	0.655	0.671	0.45	0.791	1	0.759	0.697	0.866	0.465	0.509
CTSH.SVBP.BEND5.HSDL1..CENPE.GNPNAT1.TFAP2A.PPP1R13L	54350	0.7606	0.7385	0.7387	0.6741	0.7924	0.7924	0.7606	0.74086	0.7323	0.7499	p=3.3e-10 CI 0.696-0.8252	p=9.5e-11 CI 0.6778-0.7991	p=1.1e-10 CI 0.6758-0.8017	p=0.00024 CI 0.585-0.7632	p=0.0027 CI 0.695-0.8899	3.33987e-10	9.4846e-11	1.07252e-10	0.000237752	0.00266433	9.4846e-11	0.000580416	0.696-0.8252	0.6778-0.7991	0.6758-0.8017	0.585-0.7632	0.695-0.8899	0.657	0.717	0.693	0.655	0.711	0.641	0.733	0.495	0.651	0.875	0.759	0.658	0.866	0.656	0.703
CTSH.SVBP.HSDL1..CENPE.GNPNAT1.PPP1R13L	12693	0.7606	0.7256	0.7202	0.6643	0.7553	0.7606	0.7606	0.7252	0.7325	0.7497	p=3.3e-10 CI 0.6944-0.8268	p=8.4e-10 CI 0.6613-0.7899	p=2.3e-09 CI 0.6553-0.7851	p=0.00049 CI 0.575-0.7537	p=0.0075 CI 0.6048-0.9058	3.33987e-10	8.42529e-10	2.34225e-09	0.00048702	0.00750199	3.33987e-10	0.0015978	0.6944-0.8268	0.6613-0.7899	0.6553-0.7851	0.575-0.7537	0.6048-0.9058	0.552	0.714	0.681	0.73	0.688	0.501	0.733	0.631	0.465	0.75	0.889	0.645	0.724	0.803	0.685
ATP6V0E1.PEBP1.RNASE1.HSDL1..CENPE.GNPNAT1.TFAP2A.PPP1R13L	21800	0.7606	0.7294	0.7208	0.6569	0.6939	0.7606	0.7606	0.71232	0.72955	0.749667	p=3.3e-10 CI 0.6939-0.8272	p=4.5e-10 CI 0.6669-0.7919	p=2.1e-09 CI 0.6568-0.7848	p=0.00082 CI 0.5664-0.7475	p=0.032 CI 0.564-0.8239	3.33987e-10	4.47493e-10	2.13851e-09	0.000818504	0.032388	3.33987e-10	0.00664131	0.6939-0.8272	0.6669-0.7919	0.6568-0.7848	0.5664-0.7475	0.564-0.8239	0.698	0.694	0.66	0.685	0.566	0.692	0.708	0.739	0.512	0.875	0.741	0.645	0.591	0.732	0.552
ATP6V0E1.BEND5.HSDL1.UBTD1..GNPNAT1.ASPM.TFAP2A.PPP1R13L	33872	0.7601	0.7446	0.7605	0.6889	0.7735	0.7735	0.7605	0.74552	0.73445	0.749667	p=3.6e-10 CI 0.698-0.8222	p=3.2e-11 CI 0.686-0.8033	p=2.1e-12 CI 0.6994-0.8216	p=7.5e-05 CI 0.601-0.7769	p=0.0046 CI 0.6484-0.8986	3.58183e-10	3.19272e-11	2.10473e-12	7.48499e-05	0.00458354	2.10473e-12	0.000931679	0.698-0.8222	0.686-0.8033	0.6994-0.8216	0.601-0.7769	0.6484-0.8986	0.628	0.657	0.718	0.655	0.642	0.599	0.625	0.577	0.721	0.875	0.815	0.776	0.843	0.637	0.63
ATP6V0E1.CTSH.BEND5.HSDL1..GNPNAT1.XRCC2.TFAP2A.PPP1R13L	29032	0.7605	0.7368	0.738	0.662	0.7939	0.7939	0.7605	0.73824	0.72835	0.749633	p=3.4e-10 CI 0.6969-0.8241	p=1.3e-10 CI 0.6772-0.7964	p=1.2e-10 CI 0.674-0.8019	p=0.00058 CI 0.5695-0.7544	p=0.0025 CI 0.6897-0.8981	3.36595e-10	1.26576e-10	1.22723e-10	0.000576337	0.00254786	1.22723e-10	0.000624839	0.6969-0.8241	0.6772-0.7964	0.674-0.8019	0.5695-0.7544	0.6897-0.8981	0.633	0.728	0.685	0.665	0.728	0.602	0.747	0.838	0.628	0.875	0.833	0.658	0.551	0.675	0.721
ATP6V0E1.CTSH.HSDL1.UBTD1..CENPE.GNPNAT1.TFAP2A.PPP1R13L	29780	0.7605	0.732	0.7306	0.6617	0.7121	0.7605	0.7605	0.71938	0.731975	0.749567	p=3.4e-10 CI 0.6949-0.8262	p=2.9e-10 CI 0.6698-0.7942	p=4.3e-10 CI 0.6668-0.7944	p=0.00059 CI 0.5728-0.7506	p=0.022 CI 0.582-0.8422	3.36595e-10	2.87956e-10	4.29706e-10	0.000588509	0.0216773	2.87956e-10	0.00445317	0.6949-0.8262	0.6698-0.7942	0.6668-0.7944	0.5728-0.7506	0.582-0.8422	0.635	0.652	0.697	0.77	0.48	0.611	0.625	0.495	0.419	1	0.796	0.75	0.874	0.866	0.455
ATP6V0E1.TMEM59.RNASE1.HSDL1..GNPNAT1.TFAP2A.ANLN.PPP1R13L	32833	0.7605	0.733	0.7284	0.6611	0.6811	0.7605	0.7605	0.71282	0.7329	0.749533	p=3.4e-10 CI 0.6958-0.8251	p=2.4e-10 CI 0.6721-0.7939	p=6.2e-10 CI 0.6648-0.7919	p=0.00061 CI 0.5697-0.7525	p=0.042 CI 0.5424-0.8197	3.39222e-10	2.4304e-10	6.19776e-10	0.000613568	0.042361	2.4304e-10	0.00859492	0.6958-0.8251	0.6721-0.7939	0.6648-0.7919	0.5697-0.7525	0.5424-0.8197	0.672	0.677	0.66	0.775	0.445	0.655	0.668	0.721	0.419	1	0.778	0.711	0.606	0.873	0.418
ATP6V0E1.PEBP1.SVBP.HSDL1..GNPNAT1.XRCC2.TFAP2A.PPP1R13L	20002	0.7603	0.7436	0.7459	0.6759	0.7015	0.7603	0.7603	0.72544	0.733375	0.749433	p=3.4e-10 CI 0.6968-0.8239	p=3.8e-11 CI 0.6849-0.8024	p=3.1e-11 CI 0.6828-0.809	p=0.00021 CI 0.5817-0.7701	p=0.027 CI 0.544-0.8591	3.44538e-10	3.81355e-11	3.05153e-11	0.000207878	0.027487	3.05153e-11	0.00553897	0.6968-0.8239	0.6849-0.8024	0.6828-0.809	0.5817-0.7701	0.544-0.8591	0.657	0.688	0.693	0.7	0.717	0.639	0.664	0.73	0.605	0.75	0.778	0.776	0.661	0.726	0.715
ATP6V0E1.CTSH.SVBP..GNPNAT1.TFAP2A.PPP1R13L	3986	0.7603	0.7413	0.7202	0.6414	0.6879	0.7603	0.7603	0.71022	0.731525	0.749367	p=3.5e-10 CI 0.6951-0.8255	p=5.8e-11 CI 0.6813-0.8012	p=2.4e-09 CI 0.6556-0.7847	p=0.0023 CI 0.5517-0.7311	p=0.037 CI 0.5694-0.8064	3.47226e-10	5.80561e-11	2.369e-09	0.00227709	0.0368094	5.80561e-11	0.00781731	0.6951-0.8255	0.6813-0.8012	0.6556-0.7847	0.5517-0.7311	0.5694-0.8064	0.703	0.652	0.685	0.725	0.561	0.703	0.614	0.441	0.442	1	0.704	0.789	0.898	0.803	0.539
SVBP.BEND5.RNASE1.HSDL1..GNPNAT1.XRCC2.TFAP2A.PPP1R13L	58852	0.7602	0.7361	0.7333	0.6642	0.7636	0.7636	0.7602	0.73148	0.7306	0.749333	p=3.5e-10 CI 0.6966-0.8238	p=1.4e-10 CI 0.6764-0.7959	p=2.7e-10 CI 0.67-0.7967	p=0.00049 CI 0.573-0.7554	p=0.006 CI 0.6596-0.8677	3.52663e-10	1.41987e-10	2.69772e-10	0.000492203	0.00600598	1.41987e-10	0.00129964	0.6966-0.8238	0.6764-0.7959	0.67-0.7967	0.573-0.7554	0.6596-0.8677	0.676	0.694	0.676	0.615	0.613	0.661	0.686	0.721	0.698	1	0.778	0.724	0.638	0.592	0.594
ATP6V0E1.PEBP1.RNASE1.HSDL1..GNPNAT1.XRCC2.TFAP2A.PPP1R13L	21892	0.7602	0.7314	0.7236	0.6565	0.6917	0.7602	0.7602	0.71268	0.732475	0.7493	p=3.5e-10 CI 0.6944-0.8261	p=3.2e-10 CI 0.6699-0.7929	p=1.4e-09 CI 0.6596-0.7876	p=0.00084 CI 0.5645-0.7485	p=0.034 CI 0.5594-0.824	3.49934e-10	3.19718e-10	1.35225e-09	0.000843847	0.0339918	3.19718e-10	0.00696713	0.6944-0.8261	0.6699-0.7929	0.6596-0.7876	0.5645-0.7485	0.5594-0.824	0.696	0.688	0.664	0.745	0.578	0.692	0.686	0.694	0.419	0.875	0.722	0.697	0.638	0.834	0.564
SVBP.BEND5.RNASE1.HSDL1..CENPE.GNPNAT1.TFAP2A.PPP1R13L	58760	0.7601	0.7345	0.7307	0.663	0.7545	0.7601	0.7601	0.72856	0.733175	0.749167	p=3.6e-10 CI 0.6948-0.8254	p=1.9e-10 CI 0.6734-0.7956	p=4.2e-10 CI 0.6675-0.794	p=0.00054 CI 0.5734-0.7527	p=0.0077 CI 0.651-0.8581	3.58183e-10	1.88977e-10	4.19623e-10	0.000535544	0.00765304	1.88977e-10	0.00163772	0.6948-0.8254	0.6734-0.7956	0.6675-0.794	0.5734-0.7527	0.651-0.8581	0.616	0.697	0.672	0.615	0.613	0.585	0.704	0.721	0.674	1	0.815	0.671	0.63	0.599	0.594
BEND5.RNASE1.HSDL1.UBTD1..GNPNAT1.XRCC2.TFAP2A.PPP1R13L	60532	0.76	0.7331	0.7336	0.6694	0.7614	0.7614	0.76	0.7315	0.7334	0.749167	p=3.6e-10 CI 0.6962-0.8238	p=2.4e-10 CI 0.6722-0.794	p=2.6e-10 CI 0.6704-0.7969	p=0.00034 CI 0.5795-0.7593	p=0.0064 CI 0.6543-0.8684	3.63788e-10	2.39138e-10	2.57117e-10	0.000338129	0.00638521	2.39138e-10	0.00134467	0.6962-0.8238	0.6722-0.794	0.6704-0.7969	0.5795-0.7593	0.6543-0.8684	0.655	0.683	0.676	0.62	0.636	0.627	0.657	0.703	0.698	1	0.833	0.776	0.654	0.599	0.618
ATP6V0E1.SVBP.HSDL1..GNPNAT1.XRCC2.PPP1R13L	5054	0.76	0.7331	0.7341	0.6553	0.7379	0.76	0.76	0.72408	0.73665	0.748967	p=3.6e-10 CI 0.6977-0.8223	p=2.4e-10 CI 0.6738-0.7924	p=2.4e-10 CI 0.6685-0.7998	p=0.00091 CI 0.5579-0.7527	p=0.012 CI 0.5572-0.9186	3.63788e-10	2.39138e-10	2.36351e-10	0.000914998	0.0117246	2.36351e-10	0.00252793	0.6977-0.8223	0.6738-0.7924	0.6685-0.7998	0.5579-0.7527	0.5572-0.9186	0.618	0.649	0.731	0.755	0.798	0.577	0.592	0.586	0.558	0.625	0.889	0.855	0.858	0.809	0.806
ATP6V0E1.PEBP1.HSDL1.UBTD1..CENPE.GNPNAT1.TFAP2A.PPP1R13L	22220	0.76	0.7372	0.7412	0.6763	0.6765	0.76	0.76	0.71824	0.730125	0.748833	p=3.6e-10 CI 0.6949-0.8252	p=1.2e-10 CI 0.6765-0.7979	p=7.1e-11 CI 0.6784-0.8039	p=2e-04 CI 0.5854-0.7673	p=0.046 CI 0.5045-0.8485	3.60975e-10	1.17545e-10	7.05288e-11	0.000200978	0.046425	7.05288e-11	0.00932519	0.6949-0.8252	0.6765-0.7979	0.6784-0.8039	0.5854-0.7673	0.5045-0.8485	0.691	0.683	0.689	0.76	0.676	0.686	0.671	0.712	0.442	0.75	0.722	0.724	0.669	0.847	0.673
SVBP.RNASE1.HSDL1..GNPNAT1.XRCC2.PPP1R13L	15014	0.76	0.7196	0.7118	0.6543	0.7326	0.76	0.76	0.71566	0.732825	0.748833	p=3.6e-10 CI 0.6928-0.8271	p=2.3e-09 CI 0.6553-0.7838	p=8.8e-09 CI 0.6463-0.7773	p=0.00098 CI 0.5629-0.7456	p=0.013 CI 0.5725-0.8926	3.63788e-10	2.25349e-09	8.83317e-09	0.000981735	0.013365	3.63788e-10	0.00286935	0.6928-0.8271	0.6553-0.7838	0.6463-0.7773	0.5629-0.7456	0.5725-0.8926	0.674	0.694	0.672	0.69	0.682	0.655	0.686	0.622	0.535	0.875	0.796	0.724	0.717	0.732	0.673
ATP6V0E1.SVBP.TMEM59.HSDL1..CENPE.GNPNAT1.TFAP2A.PPP1R13L	30410	0.7599	0.7447	0.7478	0.6682	0.6879	0.7599	0.7599	0.7217	0.7361	0.7487	p=3.7e-10 CI 0.6976-0.8222	p=3.1e-11 CI 0.6866-0.8028	p=2.2e-11 CI 0.6855-0.8101	p=0.00037 CI 0.5746-0.7618	p=0.037 CI 0.5202-0.8556	3.69479e-10	3.13903e-11	2.16755e-11	0.000368759	0.0368094	2.16755e-11	0.00743564	0.6976-0.8222	0.6866-0.8028	0.6855-0.8101	0.5746-0.7618	0.5202-0.8556	0.698	0.68	0.714	0.765	0.74	0.692	0.668	0.505	0.465	0.625	0.741	0.724	0.898	0.847	0.745
ATP6V0E1.PEBP1.CTSH.HSDL1..CENPE.GNPNAT1.TFAP2A.PPP1R13L	18860	0.7599	0.7311	0.7297	0.664	0.7091	0.7599	0.7599	0.71876	0.731125	0.7487	p=3.7e-10 CI 0.6934-0.8263	p=3.3e-10 CI 0.6689-0.7933	p=5e-10 CI 0.6658-0.7937	p=5e-04 CI 0.5728-0.7553	p=0.023 CI 0.567-0.8512	3.69479e-10	3.32823e-10	4.95355e-10	0.000497437	0.0232204	3.32823e-10	0.00474358	0.6934-0.8263	0.6689-0.7933	0.6658-0.7937	0.5728-0.7553	0.567-0.8512	0.672	0.671	0.685	0.755	0.457	0.661	0.653	0.712	0.488	1	0.741	0.737	0.661	0.828	0.43
ATP6V0E1.PEBP1.SVBP.HSDL1..GNPNAT1.TFAP2A.ANLN.PPP1R13L	20023	0.7598	0.7461	0.7513	0.691	0.6962	0.7598	0.7598	0.72888	0.735025	0.748667	p=3.7e-10 CI 0.6955-0.8242	p=2.5e-11 CI 0.6867-0.8054	p=1.2e-11 CI 0.6893-0.8133	p=6.3e-05 CI 0.6005-0.7816	p=0.031 CI 0.5315-0.8609	3.72356e-10	2.47398e-11	1.1576e-11	6.32436e-05	0.0308473	1.1576e-11	0.0061821	0.6955-0.8242	0.6867-0.8054	0.6893-0.8133	0.6005-0.7816	0.5315-0.8609	0.637	0.663	0.71	0.71	0.665	0.613	0.632	0.604	0.605	0.75	0.796	0.776	0.803	0.739	0.661
SVBP.TMEM59.RNASE1.HSDL1..GNPNAT1.XRCC2.TFAP2A.PPP1R13L	58222	0.7598	0.7325	0.7253	0.6589	0.6909	0.7598	0.7598	0.71348	0.729775	0.748567	p=3.7e-10 CI 0.6958-0.8239	p=2.6e-10 CI 0.672-0.7931	p=1e-09 CI 0.6611-0.7894	p=0.00072 CI 0.5665-0.7512	p=0.035 CI 0.559-0.8228	3.72356e-10	2.63503e-10	1.03636e-09	0.000716575	0.0345407	2.63503e-10	0.00705145	0.6958-0.8239	0.672-0.7931	0.6611-0.7894	0.5665-0.7512	0.559-0.8228	0.625	0.649	0.668	0.545	0.503	0.591	0.61	0.802	0.791	1	0.852	0.789	0.551	0.478	0.479
CTSH.BEND5.HSDL1.UBTD1..GNPNAT1.XRCC2.TFAP2A.PPP1R13L	57172	0.7597	0.7353	0.7419	0.6796	0.7977	0.7977	0.7597	0.74284	0.737925	0.748533	p=3.8e-10 CI 0.6951-0.8243	p=1.6e-10 CI 0.6745-0.7961	p=6.2e-11 CI 0.6787-0.8051	p=0.00016 CI 0.591-0.7682	p=0.0023 CI 0.6993-0.8961	3.81121e-10	1.64516e-10	6.15313e-11	0.000156547	0.00227654	6.15313e-11	0.000486618	0.6951-0.8243	0.6745-0.7961	0.6787-0.8051	0.591-0.7682	0.6993-0.8961	0.693	0.714	0.714	0.71	0.746	0.686	0.722	0.577	0.558	0.875	0.741	0.684	0.835	0.752	0.739
ATP6V0E1.HSDL1.UBTD1..GNPNAT1.KIF20B.PPP1R13L	6389	0.7597	0.7305	0.7324	0.6595	0.747	0.7597	0.7597	0.72582	0.73235	0.748533	p=3.8e-10 CI 0.6936-0.8257	p=3.7e-10 CI 0.6686-0.7923	p=3.2e-10 CI 0.6686-0.7961	p=0.00069 CI 0.5714-0.7475	p=0.0093 CI 0.5592-0.9347	3.81121e-10	3.72368e-10	3.19033e-10	0.00068765	0.009317	3.19033e-10	0.00200093	0.6936-0.8257	0.6686-0.7923	0.6686-0.7961	0.5714-0.7475	0.5592-0.9347	0.65	0.666	0.693	0.705	0.74	0.627	0.646	0.667	0.558	0.75	0.796	0.737	0.717	0.745	0.739
CTSH.SVBP.RNASE1.HSDL1..GNPNAT1.XRCC2.TFAP2A.PPP1R13L	54862	0.7597	0.7267	0.7151	0.6525	0.7197	0.7597	0.7597	0.71474	0.73035	0.7484	p=3.8e-10 CI 0.694-0.8254	p=7e-10 CI 0.6641-0.7893	p=5.3e-09 CI 0.65-0.7802	p=0.0011 CI 0.562-0.743	p=0.018 CI 0.6096-0.8298	3.81121e-10	6.97596e-10	5.25992e-09	0.00110662	0.0181943	3.81121e-10	0.00386018	0.694-0.8254	0.6641-0.7893	0.65-0.7802	0.562-0.743	0.6096-0.8298	0.664	0.705	0.651	0.775	0.63	0.647	0.715	0.811	0.372	1	0.778	0.671	0.512	0.885	0.612
ATP6V0E1.BEND5.RNASE1.HSDL1..GNPNAT1.KIF4A.TFAP2A.PPP1R13L	33458	0.7596	0.7363	0.7365	0.6704	0.7538	0.7596	0.7596	0.73132	0.7355	0.748367	p=3.9e-10 CI 0.6944-0.8247	p=1.4e-10 CI 0.6756-0.7969	p=1.6e-10 CI 0.6735-0.7994	p=0.00031 CI 0.5817-0.7591	p=0.0078 CI 0.6518-0.8558	3.87075e-10	1.38538e-10	1.58541e-10	0.000313285	0.00780676	1.38538e-10	0.00162401	0.6944-0.8247	0.6756-0.7969	0.6735-0.7994	0.5817-0.7591	0.6518-0.8558	0.645	0.663	0.685	0.765	0.613	0.619	0.639	0.703	0.419	1	0.815	0.75	0.669	0.86	0.594
BEND5.RNASE1.HSDL1.UBTD1..CENPE.GNPNAT1.TFAP2A.PPP1R13L	60440	0.7596	0.7321	0.7316	0.6686	0.7523	0.7596	0.7596	0.72884	0.733425	0.748367	p=3.8e-10 CI 0.6942-0.825	p=2.8e-10 CI 0.6702-0.7941	p=3.6e-10 CI 0.6685-0.7947	p=0.00036 CI 0.5804-0.7568	p=0.0081 CI 0.6427-0.8618	3.84087e-10	2.81076e-10	3.63798e-10	0.000356983	0.00812237	2.81076e-10	0.00169587	0.6942-0.825	0.6702-0.7941	0.6685-0.7947	0.5804-0.7568	0.6427-0.8618	0.65	0.677	0.681	0.63	0.636	0.625	0.661	0.73	0.674	1	0.815	0.737	0.638	0.618	0.618
ATP6V0E1.TMEM59.HSDL1.UBTD1..GNPNAT1.TFAP2A.KIF20B.PPP1R13L	33254	0.7596	0.7433	0.749	0.672	0.7038	0.7596	0.7596	0.72554	0.73285	0.748367	p=3.8e-10 CI 0.6957-0.8235	p=4e-11 CI 0.6837-0.803	p=1.7e-11 CI 0.6872-0.8108	p=0.00028 CI 0.5831-0.761	p=0.026 CI 0.5536-0.854	3.84087e-10	4.01164e-11	1.74531e-11	0.000277651	0.0261433	1.74531e-11	0.00528419	0.6957-0.8235	0.6837-0.803	0.6872-0.8108	0.5831-0.761	0.5536-0.854	0.71	0.711	0.702	0.765	0.647	0.709	0.718	0.532	0.419	0.75	0.722	0.684	0.85	0.86	0.642
ATP6V0E1.RNASE1.HSDL1.UBTD1..GNPNAT1.LMNB2.TFAP2A.PPP1R13L	34057	0.7595	0.7294	0.7248	0.6421	0.6735	0.7595	0.7595	0.70586	0.73365	0.748367	p=3.9e-10 CI 0.6945-0.8245	p=4.4e-10 CI 0.6678-0.7911	p=1.1e-09 CI 0.6609-0.7887	p=0.0022 CI 0.5517-0.7325	p=0.049 CI 0.5598-0.7871	3.93121e-10	4.43939e-10	1.12399e-09	0.00217326	0.049304	3.93121e-10	0.0102955	0.6945-0.8245	0.6678-0.7911	0.6609-0.7887	0.5517-0.7325	0.5598-0.7871	0.669	0.674	0.676	0.425	0.514	0.655	0.668	0.694	0.953	1	0.759	0.697	0.661	0.28	0.491
ATP6V0E1.TMEM59.BEND5.HSDL1..GNPNAT1.TFAP2A.ANLN.PPP1R13L	32413	0.7546	0.7409	0.7594	0.6895	0.7576	0.7594	0.7594	0.7404	0.727175	0.748233	p=8e-10 CI 0.692-0.8173	p=6.2e-11 CI 0.6828-0.799	p=2.6e-12 CI 0.6979-0.8208	p=7.1e-05 CI 0.5989-0.7802	p=0.0071 CI 0.6184-0.8968	8.02885e-10	6.20715e-11	2.60437e-12	7.13439e-05	0.00706449	2.60437e-12	0.00142717	0.692-0.8173	0.6828-0.799	0.6979-0.8208	0.5989-0.7802	0.6184-0.8968	0.555	0.589	0.714	0.71	0.757	0.499	0.505	0.64	0.605	0.75	0.926	0.895	0.78	0.739	0.758
ATP6V0E1.CTSH.SVBP.HSDL1..GNPNAT1.LMNB2.TFAP2A.PPP1R13L	27547	0.7594	0.737	0.7312	0.6491	0.7288	0.7594	0.7594	0.7211	0.736	0.748133	p=4e-10 CI 0.6964-0.8225	p=1.2e-10 CI 0.6778-0.7962	p=3.9e-10 CI 0.6671-0.7953	p=0.0014 CI 0.5572-0.741	p=0.015 CI 0.6211-0.8365	3.96178e-10	1.21478e-10	3.86117e-10	0.0013875	0.0146548	1.21478e-10	0.00320846	0.6964-0.8225	0.6778-0.7962	0.6671-0.7953	0.5572-0.741	0.6211-0.8365	0.657	0.677	0.685	0.755	0.572	0.633	0.65	0.595	0.419	1	0.815	0.776	0.764	0.847	0.552
CTSH.SVBP.RNASE1.HSDL1..GNPNAT1.TFAP2A.ANLN.PPP1R13L	54883	0.7594	0.7273	0.7214	0.667	0.7144	0.7594	0.7594	0.7179	0.736875	0.7481	p=4e-10 CI 0.6927-0.8261	p=6.3e-10 CI 0.6641-0.7905	p=1.9e-09 CI 0.6572-0.7857	p=4e-04 CI 0.579-0.755	p=0.021 CI 0.6037-0.8251	3.99258e-10	6.29555e-10	1.9299e-09	0.000401951	0.0205777	3.99258e-10	0.00419593	0.6927-0.8261	0.6641-0.7905	0.6572-0.7857	0.579-0.755	0.6037-0.8251	0.715	0.714	0.66	0.78	0.566	0.723	0.736	0.829	0.372	1	0.667	0.632	0.512	0.892	0.545
CTSH.SVBP.HSDL1.UBTD1..GNPNAT1.TFAP2A.KIF20B.PPP1R13L	55304	0.7593	0.7365	0.7337	0.6692	0.7417	0.7593	0.7593	0.72808	0.73595	0.748033	p=4e-10 CI 0.693-0.8256	p=1.3e-10 CI 0.6743-0.7987	p=2.5e-10 CI 0.6706-0.7968	p=0.00034 CI 0.5835-0.755	p=0.011 CI 0.6368-0.8465	4.02362e-10	1.34065e-10	2.54045e-10	0.000341824	0.0106626	1.34065e-10	0.00220089	0.693-0.8256	0.6743-0.7987	0.6706-0.7968	0.5835-0.755	0.6368-0.8465	0.672	0.674	0.693	0.48	0.555	0.653	0.661	0.45	0.93	1	0.796	0.724	0.906	0.357	0.533
PEBP1.SVBP.HSDL1..CENPE.GNPNAT1.PPP1R13L	8373	0.7593	0.7311	0.7348	0.6863	0.7197	0.7593	0.7593	0.72624	0.728925	0.747933	p=4e-10 CI 0.6926-0.826	p=3.3e-10 CI 0.6683-0.7939	p=2.1e-10 CI 0.6715-0.7982	p=9.3e-05 CI 0.5964-0.7761	p=0.018 CI 0.5294-0.91	4.02362e-10	3.32823e-10	2.09498e-10	9.27306e-05	0.0181943	2.09498e-10	0.00365741	0.6926-0.826	0.6683-0.7939	0.6715-0.7982	0.5964-0.7761	0.5294-0.91	0.774	0.751	0.689	0.645	0.694	0.798	0.801	0.694	0.674	0.75	0.611	0.566	0.685	0.637	0.691
ATP6V0E1.CTSH.RNASE1.HSDL1..GNPNAT1.TFAP2A.ANLN.PPP1R13L	29473	0.7593	0.7261	0.7201	0.6577	0.7083	0.7593	0.7593	0.7143	0.733775	0.747933	p=4.1e-10 CI 0.6927-0.8258	p=7.7e-10 CI 0.6631-0.7891	p=2.4e-09 CI 0.6557-0.7844	p=0.00078 CI 0.5678-0.7476	p=0.024 CI 0.5944-0.8223	4.05489e-10	7.72786e-10	2.39606e-09	0.000777817	0.0236204	4.05489e-10	0.00487964	0.6927-0.8258	0.6631-0.7891	0.6557-0.7844	0.5678-0.7476	0.5944-0.8223	0.679	0.691	0.672	0.705	0.561	0.669	0.697	0.505	0.512	1	0.741	0.671	0.819	0.758	0.539
ATP6V0E1.CTSH.RNASE1.HSDL1..CENPE.GNPNAT1.TFAP2A.PPP1R13L	29360	0.7593	0.7233	0.7129	0.6473	0.7152	0.7593	0.7593	0.7116	0.730475	0.747867	p=4e-10 CI 0.6926-0.826	p=1.2e-09 CI 0.6597-0.7868	p=7.4e-09 CI 0.648-0.7779	p=0.0016 CI 0.5566-0.738	p=0.02 CI 0.6062-0.8241	4.02362e-10	1.23521e-09	7.4105e-09	0.00155861	0.0202218	4.02362e-10	0.00435608	0.6926-0.826	0.6597-0.7868	0.648-0.7779	0.5566-0.738	0.6062-0.8241	0.718	0.674	0.664	0.76	0.561	0.72	0.664	0.712	0.395	1	0.704	0.711	0.622	0.86	0.539
ATP6V0E1.PEBP1.SVBP.HSDL1..GNPNAT1.ASPM.TFAP2A.PPP1R13L	20012	0.7592	0.7461	0.7526	0.6867	0.7098	0.7592	0.7592	0.73088	0.73125	0.747833	p=4.1e-10 CI 0.696-0.8224	p=2.5e-11 CI 0.6871-0.8051	p=9.1e-12 CI 0.6909-0.8144	p=8.9e-05 CI 0.5962-0.7773	p=0.023 CI 0.5514-0.8683	4.0864e-10	2.45298e-11	9.05634e-12	8.94952e-05	0.0228263	9.05634e-12	0.00458315	0.696-0.8224	0.6871-0.8051	0.6909-0.8144	0.5962-0.7773	0.5514-0.8683	0.616	0.7	0.702	0.7	0.711	0.583	0.704	0.595	0.628	0.75	0.833	0.684	0.795	0.72	0.709
ATP6V0E1.CTSH.SVBP.BEND5..CENPE.GNPNAT1.TFAP2A.PPP1R13L	27050	0.7591	0.7377	0.7326	0.6621	0.7758	0.7758	0.7591	0.73346	0.733325	0.747767	p=4.2e-10 CI 0.6946-0.8235	p=1.1e-10 CI 0.6769-0.7985	p=3.1e-10 CI 0.669-0.7962	p=0.00057 CI 0.5728-0.7515	p=0.0043 CI 0.6754-0.8761	4.18236e-10	1.08247e-10	3.07789e-10	0.000570339	0.00430145	1.08247e-10	0.000974358	0.6946-0.8235	0.6769-0.7985	0.669-0.7962	0.5728-0.7515	0.6754-0.8761	0.757	0.745	0.693	0.555	0.711	0.776	0.776	0.45	0.791	0.875	0.63	0.632	0.906	0.49	0.703
ATP6V0E1.CTSH.SVBP.HSDL1..GNPNAT1.KIF4A.TFAP2A.PPP1R13L	27578	0.7591	0.7376	0.7351	0.6728	0.7242	0.7591	0.7591	0.72576	0.734025	0.747767	p=4.2e-10 CI 0.6935-0.8247	p=1.1e-10 CI 0.6764-0.7988	p=2e-10 CI 0.6715-0.7987	p=0.00026 CI 0.585-0.7606	p=0.016 CI 0.6042-0.8443	4.15013e-10	1.10048e-10	1.99612e-10	0.000262735	0.0163427	1.10048e-10	0.00332108	0.6935-0.8247	0.6764-0.7988	0.6715-0.7987	0.585-0.7606	0.6042-0.8443	0.718	0.714	0.706	0.77	0.538	0.72	0.729	0.477	0.465	1	0.704	0.658	0.906	0.854	0.515
ATP6V0E1.CTSH.RNASE1.HSDL1..GNPNAT1.XRCC2.TFAP2A.PPP1R13L	29452	0.7591	0.7221	0.7103	0.6427	0.7098	0.7591	0.7591	0.7088	0.7315	0.7477	p=4.2e-10 CI 0.6932-0.8249	p=1.5e-09 CI 0.6594-0.7848	p=1.1e-08 CI 0.6448-0.7758	p=0.0021 CI 0.5504-0.735	p=0.023 CI 0.5988-0.8209	4.18236e-10	1.48774e-09	1.1108e-08	0.0020933	0.0228263	4.18236e-10	0.00498391	0.6932-0.8249	0.6594-0.7848	0.6448-0.7758	0.5504-0.735	0.5988-0.8209	0.681	0.691	0.664	0.76	0.561	0.667	0.686	0.685	0.372	1	0.778	0.711	0.646	0.866	0.539
CTSH.SVBP.HSDL1.UBTD1..GNPNAT1.XRCC2.TFAP2A.PPP1R13L	55282	0.7589	0.7337	0.7315	0.6686	0.7303	0.7589	0.7589	0.7246	0.728725	0.7477	p=4.2e-10 CI 0.6936-0.8243	p=2.2e-10 CI 0.6722-0.7952	p=3.7e-10 CI 0.6675-0.7955	p=0.00036 CI 0.5806-0.7567	p=0.014 CI 0.6153-0.8453	4.24755e-10	2.16976e-10	3.68158e-10	0.000356983	0.0141266	2.16976e-10	0.00289671	0.6936-0.8243	0.6722-0.7952	0.6675-0.7955	0.5806-0.7567	0.6153-0.8453	0.73	0.731	0.706	0.59	0.572	0.737	0.755	0.468	0.721	1	0.685	0.645	0.913	0.554	0.552
PEBP1.CTSH.SVBP.HSDL1..CENPE.GNPNAT1.TFAP2A.PPP1R13L	39230	0.7589	0.735	0.7304	0.6737	0.7227	0.7589	0.7589	0.72414	0.7327	0.747633	p=4.3e-10 CI 0.6924-0.8254	p=1.7e-10 CI 0.6733-0.7968	p=4.4e-10 CI 0.6667-0.7941	p=0.00025 CI 0.5854-0.762	p=0.017 CI 0.6029-0.8426	4.28052e-10	1.7137e-10	4.40025e-10	0.000245822	0.0169411	1.7137e-10	0.00343738	0.6924-0.8254	0.6733-0.7968	0.6667-0.7941	0.5854-0.762	0.6029-0.8426	0.718	0.717	0.676	0.7	0.509	0.72	0.733	0.73	0.535	1	0.704	0.658	0.63	0.745	0.485
ATP6V0E1.PEBP1.RNASE1.HSDL1..GNPNAT1.TFAP2A.ANLN.PPP1R13L	21913	0.7589	0.7328	0.7275	0.6682	0.6909	0.7589	0.7589	0.71566	0.732075	0.747633	p=4.3e-10 CI 0.6921-0.8257	p=2.5e-10 CI 0.6709-0.7946	p=7.2e-10 CI 0.664-0.7909	p=0.00037 CI 0.5784-0.758	p=0.035 CI 0.5583-0.8235	4.28052e-10	2.5307e-10	7.21949e-10	0.000368759	0.0345407	2.5307e-10	0.00698188	0.6921-0.8257	0.6709-0.7946	0.664-0.7909	0.5784-0.758	0.5583-0.8235	0.659	0.609	0.672	0.755	0.486	0.647	0.549	0.604	0.465	1	0.741	0.829	0.732	0.834	0.461
CTSH.SVBP.RNASE1.HSDL1..CENPE.GNPNAT1.TFAP2A.PPP1R13L	54770	0.7589	0.7262	0.7155	0.6532	0.7189	0.7589	0.7589	0.71454	0.7297	0.7476	p=4.3e-10 CI 0.6921-0.8257	p=7.5e-10 CI 0.6625-0.79	p=4.9e-09 CI 0.6509-0.7802	p=0.0011 CI 0.5642-0.7423	p=0.019 CI 0.6141-0.8238	4.28052e-10	7.54763e-10	4.92038e-09	0.00105291	0.0185197	4.28052e-10	0.00391452	0.6921-0.8257	0.6625-0.79	0.6509-0.7802	0.5642-0.7423	0.6141-0.8238	0.72	0.714	0.672	0.615	0.618	0.725	0.733	0.486	0.651	1	0.685	0.645	0.835	0.605	0.6
SVBP.RNASE1.HSDL1..CENPE.GNPNAT1.PPP1R13L	14973	0.7589	0.7196	0.7092	0.6561	0.7205	0.7589	0.7589	0.71286	0.73055	0.747567	p=4.2e-10 CI 0.6884-0.8295	p=2.3e-09 CI 0.6525-0.7866	p=1.3e-08 CI 0.644-0.7744	p=0.00087 CI 0.5682-0.7439	p=0.018 CI 0.5777-0.8633	4.24755e-10	2.25349e-09	1.30711e-08	0.00086991	0.0178738	4.24755e-10	0.00374875	0.6884-0.8295	0.6525-0.7866	0.644-0.7744	0.5682-0.7439	0.5777-0.8633	0.706	0.691	0.676	0.58	0.647	0.7	0.682	0.739	0.744	0.875	0.741	0.724	0.622	0.535	0.636
ATP6V0E1.TMEM59.RNASE1.HSDL1..GNPNAT1.XRCC2.TFAP2A.PPP1R13L	32812	0.7589	0.728	0.7217	0.6498	0.6818	0.7589	0.7589	0.70804	0.732525	0.747533	p=4.2e-10 CI 0.6949-0.823	p=5.7e-10 CI 0.6671-0.7888	p=1.8e-09 CI 0.6573-0.7861	p=0.0013 CI 0.5562-0.7435	p=0.042 CI 0.5378-0.8258	4.24755e-10	5.67999e-10	1.84367e-09	0.00132142	0.0417126	4.24755e-10	0.0086068	0.6949-0.823	0.6671-0.7888	0.6573-0.7861	0.5562-0.7435	0.5378-0.8258	0.686	0.691	0.668	0.78	0.578	0.669	0.682	0.721	0.395	0.875	0.796	0.724	0.622	0.885	0.564
ATP6V0E1.TMEM59.RNASE1.HSDL1..CENPE.GNPNAT1.TFAP2A.PPP1R13L	32720	0.7589	0.7276	0.7219	0.6495	0.6803	0.7589	0.7589	0.70764	0.731525	0.747533	p=4.2e-10 CI 0.6939-0.824	p=6.1e-10 CI 0.6658-0.7894	p=1.8e-09 CI 0.6578-0.786	p=0.0013 CI 0.5575-0.7415	p=0.043 CI 0.5464-0.8142	4.24755e-10	6.05146e-10	1.78148e-09	0.0013475	0.0430176	4.24755e-10	0.00887303	0.6939-0.824	0.6658-0.7894	0.6578-0.786	0.5575-0.7415	0.5464-0.8142	0.703	0.683	0.672	0.7	0.561	0.7	0.682	0.721	0.488	0.875	0.722	0.684	0.63	0.758	0.545
ATP6V0E1.SVBP.RNASE1.UBTD1..GNPNAT1.XRCC2.TFAP2A.PPP1R13L	31762	0.7588	0.729	0.7201	0.6526	0.6856	0.7588	0.7588	0.70922	0.728375	0.747433	p=4.3e-10 CI 0.695-0.8226	p=4.8e-10 CI 0.6676-0.7903	p=2.4e-09 CI 0.6556-0.7846	p=0.0011 CI 0.5615-0.7438	p=0.039 CI 0.5503-0.8209	4.34721e-10	4.8075e-10	2.39606e-09	0.00109568	0.0385898	4.34721e-10	0.0079371	0.695-0.8226	0.6676-0.7903	0.6556-0.7846	0.5615-0.7438	0.5503-0.8209	0.674	0.686	0.668	0.76	0.457	0.658	0.675	0.577	0.372	1	0.778	0.724	0.748	0.866	0.43
ATP6V0E1.BEND5.HSDL1.UBTD1..GNPNAT1.KIF4A.TFAP2A.PPP1R13L	33878	0.7575	0.7435	0.7587	0.695	0.7705	0.7705	0.7587	0.74504	0.7324	0.747433	p=5.2e-10 CI 0.6936-0.8215	p=3.9e-11 CI 0.6844-0.8027	p=3e-12 CI 0.6972-0.8201	p=4.5e-05 CI 0.6079-0.7821	p=0.005 CI 0.656-0.8849	5.23087e-10	3.87849e-11	2.97387e-12	4.54855e-05	0.00498531	2.97387e-12	0.00100616	0.6936-0.8215	0.6844-0.8027	0.6972-0.8201	0.6079-0.7821	0.656-0.8849	0.64	0.643	0.727	0.67	0.671	0.616	0.599	0.613	0.674	0.875	0.796	0.803	0.827	0.669	0.661
ATP6V0E1.SVBP.HSDL1..GNPNAT1.TFAP2A.KIF20B	5065	0.7587	0.7442	0.7378	0.6571	0.75	0.7587	0.7587	0.72956	0.725375	0.7474	p=4.4e-10 CI 0.6957-0.8217	p=3.4e-11 CI 0.6854-0.803	p=1.3e-10 CI 0.6748-0.8008	p=0.00081 CI 0.5642-0.75	p=0.0086 CI 0.6066-0.8934	4.4149e-10	3.44564e-11	1.25762e-10	0.000810213	0.0086168	3.44564e-11	0.0018854	0.6957-0.8217	0.6854-0.803	0.6748-0.8008	0.5642-0.75	0.6066-0.8934	0.662	0.677	0.693	0.715	0.711	0.639	0.653	0.604	0.488	0.75	0.815	0.763	0.772	0.777	0.709
ATP6V0E1.SVBP.TMEM59.HSDL1..GNPNAT1.TFAP2A.KIF20B.PPP1R13L	30524	0.7587	0.7482	0.7523	0.6688	0.7061	0.7587	0.7587	0.72682	0.7295	0.747333	p=4.4e-10 CI 0.6956-0.8218	p=1.7e-11 CI 0.6903-0.8061	p=9.7e-12 CI 0.6907-0.8139	p=0.00035 CI 0.5787-0.7589	p=0.025 CI 0.5603-0.8518	4.38093e-10	1.68304e-11	9.66185e-12	0.000353136	0.024855	9.66185e-12	0.00504162	0.6956-0.8218	0.6903-0.8061	0.6907-0.8139	0.5787-0.7589	0.5603-0.8518	0.657	0.694	0.706	0.49	0.439	0.636	0.686	0.514	0.884	1	0.796	0.724	0.874	0.382	0.412
ATP6V0E1.SVBP.HSDL1..CENPE.GNPNAT1.TFAP2A	5010	0.7587	0.7394	0.7357	0.663	0.7273	0.7587	0.7587	0.72482	0.72855	0.747233	p=4.4e-10 CI 0.6964-0.8211	p=8.1e-11 CI 0.6804-0.7983	p=1.8e-10 CI 0.6722-0.7992	p=0.00054 CI 0.5676-0.7584	p=0.015 CI 0.5624-0.8921	4.38093e-10	8.10272e-11	1.81188e-10	0.000535544	0.0152	8.10272e-11	0.0031471	0.6964-0.8211	0.6804-0.7983	0.6722-0.7992	0.5676-0.7584	0.5624-0.8921	0.611	0.637	0.702	0.71	0.746	0.574	0.596	0.495	0.535	0.75	0.852	0.789	0.882	0.758	0.745
ATP6V0E1.CTSH.HSDL1.UBTD1..GNPNAT1.TFAP2A.KIF20B.PPP1R13L	29894	0.7587	0.734	0.7318	0.6611	0.7371	0.7587	0.7587	0.72454	0.731575	0.747233	p=4.4e-10 CI 0.6927-0.8248	p=2e-10 CI 0.6719-0.7962	p=3.5e-10 CI 0.6682-0.7953	p=0.00061 CI 0.5731-0.749	p=0.012 CI 0.623-0.8512	4.38093e-10	2.03329e-10	3.51015e-10	0.000613568	0.0119477	2.03329e-10	0.00251226	0.6927-0.8248	0.6719-0.7962	0.6682-0.7953	0.5731-0.749	0.623-0.8512	0.657	0.66	0.685	0.735	0.549	0.639	0.632	0.703	0.465	1	0.778	0.763	0.669	0.809	0.527
ATP6V0E1.TMEM59.HSDL1..GNPNAT1.TFAP2A.PPP1R13L	5546	0.7587	0.7471	0.7522	0.6632	0.6492	0.7587	0.7587	0.71408	0.732	0.7472	p=4.4e-10 CI 0.6949-0.8225	p=2.1e-11 CI 0.6899-0.8043	p=9.8e-12 CI 0.6903-0.8141	p=0.00053 CI 0.5711-0.7552	p=0.078 CI 0.4859-0.8125	4.4149e-10	2.05011e-11	9.78763e-12	0.00052994	0.0777547	9.78763e-12	0.0156569	0.6949-0.8225	0.6899-0.8043	0.6903-0.8141	0.5711-0.7552	0.4859-0.8125	0.681	0.691	0.723	0.76	0.48	0.669	0.686	0.486	0.419	0.875	0.759	0.711	0.929	0.854	0.461
ATP6V0E1.PEBP1.RNASE1.HSDL1..GNPNAT1.TFAP2A.KIF20B.PPP1R13L	21914	0.7586	0.7303	0.7202	0.6538	0.6924	0.7586	0.7586	0.71106	0.730875	0.747167	p=4.4e-10 CI 0.6906-0.8267	p=3.8e-10 CI 0.6674-0.7933	p=2.4e-09 CI 0.6562-0.7841	p=0.001 CI 0.565-0.7427	p=0.033 CI 0.5727-0.8122	4.44914e-10	3.8142e-10	2.369e-09	0.00101168	0.0334501	3.8142e-10	0.00689236	0.6906-0.8267	0.6674-0.7933	0.6562-0.7841	0.565-0.7427	0.5727-0.8122	0.713	0.705	0.66	0.5	0.532	0.714	0.722	0.856	0.86	1	0.704	0.645	0.488	0.401	0.509
ATP6V0E1.SVBP.RNASE1..GNPNAT1.TFAP2A.PPP1R13L	4946	0.7586	0.7351	0.7151	0.6334	0.6311	0.7586	0.7586	0.69466	0.73335	0.747167	p=4.4e-10 CI 0.6922-0.8251	p=1.7e-10 CI 0.6744-0.7958	p=5.3e-09 CI 0.6505-0.7797	p=0.0037 CI 0.5427-0.7241	p=0.11 CI 0.4923-0.7698	4.44914e-10	1.68595e-10	5.25992e-09	0.00372089	0.106224	1.68595e-10	0.021989	0.6922-0.8251	0.6744-0.7958	0.6505-0.7797	0.5427-0.7241	0.4923-0.7698	0.701	0.7	0.676	0.785	0.497	0.695	0.708	0.441	0.302	0.875	0.741	0.671	0.882	0.917	0.479
ATP6V0E1.SVBP.BEND5.HSDL1..GNPNAT1.XRCC2.TFAP2A.PPP1R13L	31132	0.7585	0.7458	0.7553	0.6787	0.7879	0.7879	0.7585	0.74524	0.727525	0.7471	p=4.6e-10 CI 0.6972-0.8197	p=2.6e-11 CI 0.6891-0.8025	p=5.6e-12 CI 0.693-0.8176	p=0.00017 CI 0.5853-0.7721	p=0.003 CI 0.6701-0.9057	4.5534e-10	2.58167e-11	5.59472e-12	0.000167653	0.00304316	5.59472e-12	0.000642162	0.6972-0.8197	0.6891-0.8025	0.693-0.8176	0.5853-0.7721	0.6701-0.9057	0.618	0.652	0.723	0.73	0.711	0.583	0.603	0.595	0.605	0.875	0.852	0.829	0.835	0.764	0.703
PEBP1.BEND5.RNASE1.HSDL1..GNPNAT1.XRCC2.TFAP2A.PPP1R13L	45202	0.7585	0.7331	0.7329	0.675	0.7674	0.7674	0.7585	0.73338	0.7319	0.747	p=4.5e-10 CI 0.6936-0.8235	p=2.4e-10 CI 0.6725-0.7937	p=2.9e-10 CI 0.6696-0.7963	p=0.00022 CI 0.5844-0.7657	p=0.0054 CI 0.6617-0.8732	4.51838e-10	2.39138e-10	2.89901e-10	0.000222347	0.00541815	2.39138e-10	0.0011281	0.6936-0.8235	0.6725-0.7937	0.6696-0.7963	0.5844-0.7657	0.6617-0.8732	0.628	0.649	0.697	0.66	0.665	0.591	0.603	0.676	0.674	1	0.87	0.816	0.717	0.656	0.648
ATP6V0E1.BEND5.RNASE1.HSDL1..GNPNAT1.ASPM.TFAP2A.PPP1R13L	33452	0.7585	0.7338	0.7353	0.6658	0.7568	0.7585	0.7585	0.73004	0.7344	0.747	p=4.5e-10 CI 0.694-0.8231	p=2.1e-10 CI 0.6731-0.7945	p=1.9e-10 CI 0.6723-0.7983	p=0.00044 CI 0.5769-0.7548	p=0.0072 CI 0.6535-0.8601	4.51838e-10	2.11757e-10	1.94842e-10	0.000437897	0.00720775	1.94842e-10	0.00152913	0.694-0.8231	0.6731-0.7945	0.6723-0.7983	0.5769-0.7548	0.6535-0.8601	0.613	0.64	0.685	0.69	0.624	0.577	0.599	0.685	0.535	1	0.852	0.789	0.685	0.732	0.606
ATP6V0E1.PEBP1.HSDL1.UBTD1..GNPNAT1.TFAP2A.KIF20B.PPP1R13L	22334	0.7585	0.7404	0.7431	0.676	0.703	0.7585	0.7585	0.7242	0.73445	0.746967	p=4.5e-10 CI 0.6927-0.8243	p=6.8e-11 CI 0.6796-0.8011	p=5e-11 CI 0.6808-0.8054	p=0.00021 CI 0.5874-0.7647	p=0.027 CI 0.5522-0.8538	4.51838e-10	6.80388e-11	5.04148e-11	0.000205554	0.0265849	5.04148e-11	0.0053581	0.6927-0.8243	0.6796-0.8011	0.6808-0.8054	0.5874-0.7647	0.5522-0.8538	0.579	0.654	0.697	0.67	0.682	0.538	0.625	0.631	0.605	0.75	0.852	0.763	0.756	0.688	0.679
ATP6V0E1.PEBP1.HSDL1.UBTD1..GNPNAT1.XRCC2.TFAP2A.PPP1R13L	22312	0.7585	0.7377	0.743	0.6792	0.6939	0.7585	0.7585	0.72246	0.729725	0.746933	p=4.6e-10 CI 0.6935-0.8235	p=1.1e-10 CI 0.6774-0.7981	p=5.1e-11 CI 0.68-0.806	p=0.00016 CI 0.5877-0.7706	p=0.032 CI 0.5297-0.8582	4.5534e-10	1.07358e-10	5.10479e-11	0.00016201	0.032388	5.10479e-11	0.00651001	0.6935-0.8235	0.6774-0.7981	0.68-0.806	0.5877-0.7706	0.5297-0.8582	0.669	0.688	0.693	0.68	0.642	0.655	0.675	0.658	0.581	0.75	0.759	0.737	0.724	0.707	0.636
CTSH.BEND5.RNASE1.HSDL1..GNPNAT1.TFAP2A.ANLN.PPP1R13L	56773	0.7584	0.7303	0.729	0.6732	0.7674	0.7674	0.7584	0.73166	0.73475	0.7469	p=4.6e-10 CI 0.6921-0.8247	p=3.8e-10 CI 0.668-0.7926	p=5.6e-10 CI 0.6655-0.7926	p=0.00025 CI 0.5858-0.7606	p=0.0054 CI 0.6662-0.8686	4.62423e-10	3.84485e-10	5.57448e-10	0.000254148	0.00541815	3.84485e-10	0.00113446	0.6921-0.8247	0.668-0.7926	0.6655-0.7926	0.5858-0.7606	0.6662-0.8686	0.713	0.711	0.664	0.76	0.601	0.714	0.726	0.82	0.419	1	0.704	0.658	0.528	0.854	0.582
ATP6V0E1.PEBP1.SVBP.HSDL1..GNPNAT1.KIF4A.TFAP2A.PPP1R13L	20018	0.7584	0.7453	0.7509	0.6925	0.7	0.7584	0.7584	0.72942	0.72445	0.7469	p=4.6e-10 CI 0.6923-0.8244	p=2.8e-11 CI 0.6855-0.8052	p=1.3e-11 CI 0.689-0.8127	p=5.6e-05 CI 0.6036-0.7814	p=0.028 CI 0.5421-0.8579	4.62423e-10	2.81097e-11	1.25058e-11	5.60158e-05	0.0284144	1.25058e-11	0.00569408	0.6923-0.8244	0.6855-0.8052	0.689-0.8127	0.6036-0.7814	0.5421-0.8579	0.64	0.654	0.697	0.695	0.642	0.619	0.617	0.694	0.605	0.75	0.778	0.789	0.701	0.72	0.636
ATP6V0E1.SVBP.HSDL1..GNPNAT1.ANLN.PPP1R13L	5068	0.7584	0.7368	0.7438	0.6809	0.7136	0.7584	0.7584	0.7267	0.7299	0.7469	p=4.6e-10 CI 0.6947-0.8221	p=1.3e-10 CI 0.6769-0.7967	p=4.4e-11 CI 0.6804-0.8073	p=0.00014 CI 0.5885-0.7733	p=0.021 CI 0.5116-0.9157	4.58868e-10	1.26576e-10	4.39378e-11	0.000141172	0.0209389	4.39378e-11	0.00421601	0.6947-0.8221	0.6769-0.7967	0.6804-0.8073	0.5885-0.7733	0.5116-0.9157	0.616	0.592	0.718	0.72	0.757	0.58	0.513	0.577	0.605	0.75	0.852	0.882	0.843	0.752	0.758
ATP6V0E1.CTSH.HSDL1.UBTD1..GNPNAT1.TFAP2A.ANLN.PPP1R13L	29893	0.7584	0.7338	0.7368	0.6755	0.7136	0.7584	0.7584	0.72362	0.734325	0.746833	p=4.6e-10 CI 0.6923-0.8244	p=2.1e-10 CI 0.6719-0.7957	p=1.5e-10 CI 0.6736-0.8	p=0.00021 CI 0.5876-0.7633	p=0.021 CI 0.5764-0.8509	4.62423e-10	2.11757e-10	1.49184e-10	0.000214999	0.0209389	1.49184e-10	0.00423077	0.6923-0.8244	0.6719-0.7957	0.6736-0.8	0.5876-0.7633	0.5764-0.8509	0.547	0.581	0.685	0.76	0.561	0.496	0.505	0.712	0.465	0.875	0.889	0.855	0.661	0.841	0.545
ATP6V0E1.CTSH.HSDL1.UBTD1..GNPNAT1.XRCC2.TFAP2A.PPP1R13L	29872	0.7584	0.7303	0.7299	0.6606	0.7212	0.7584	0.7584	0.72008	0.72985	0.746833	p=4.6e-10 CI 0.6929-0.8239	p=3.8e-10 CI 0.6688-0.7919	p=4.8e-10 CI 0.6656-0.7942	p=0.00063 CI 0.5708-0.7505	p=0.018 CI 0.5957-0.8467	4.58868e-10	3.8142e-10	4.7808e-10	0.000633005	0.0175581	3.8142e-10	0.00363823	0.6929-0.8239	0.6688-0.7919	0.6656-0.7942	0.5708-0.7505	0.5957-0.8467	0.686	0.7	0.685	0.76	0.503	0.675	0.693	0.748	0.419	1	0.759	0.724	0.63	0.854	0.479
ATP6V0E1.TMEM59.HSDL1.UBTD1..CENPE.GNPNAT1.TFAP2A.PPP1R13L	33140	0.7584	0.7375	0.7439	0.6701	0.6765	0.7584	0.7584	0.71728	0.731275	0.746833	p=4.6e-10 CI 0.6949-0.822	p=1.1e-10 CI 0.6776-0.7973	p=4.3e-11 CI 0.6813-0.8065	p=0.00032 CI 0.5789-0.7613	p=0.046 CI 0.5059-0.8471	4.58868e-10	1.12803e-10	4.33911e-11	0.000320204	0.046425	4.33911e-11	0.00934903	0.6949-0.822	0.6776-0.7973	0.6813-0.8065	0.5789-0.7613	0.5059-0.8471	0.706	0.697	0.685	0.765	0.63	0.703	0.693	0.757	0.419	0.75	0.722	0.711	0.622	0.86	0.624
CTSH.SVBP.BEND5.HSDL1..GNPNAT1.XRCC2.TFAP2A.PPP1R13L	54442	0.7583	0.7368	0.7398	0.6706	0.8015	0.8015	0.7583	0.7414	0.732825	0.7468	p=4.7e-10 CI 0.6947-0.8219	p=1.3e-10 CI 0.6773-0.7963	p=8.9e-11 CI 0.6763-0.8033	p=0.00031 CI 0.5796-0.7615	p=0.002 CI 0.7046-0.8985	4.69613e-10	1.26576e-10	8.91888e-11	0.000309877	0.00203167	8.91888e-11	0.00046831	0.6947-0.8219	0.6773-0.7963	0.6763-0.8033	0.5796-0.7615	0.7046-0.8985	0.718	0.68	0.693	0.665	0.734	0.723	0.668	0.667	0.651	0.875	0.685	0.724	0.717	0.669	0.727
ATP6V0E1.CTSH.BEND5.HSDL1..GNPNAT1.KIF4A.TFAP2A.PPP1R13L	29048	0.7583	0.7375	0.745	0.6781	0.775	0.775	0.7583	0.73878	0.73445	0.7468	p=4.7e-10 CI 0.6929-0.8238	p=1.1e-10 CI 0.6766-0.7983	p=3.6e-11 CI 0.6822-0.8078	p=0.00018 CI 0.5903-0.7659	p=0.0044 CI 0.6714-0.8786	4.66004e-10	1.12803e-10	3.59456e-11	0.000175462	0.00439371	3.59456e-11	0.000913834	0.6929-0.8238	0.6766-0.7983	0.6822-0.8078	0.5903-0.7659	0.6714-0.8786	0.71	0.708	0.697	0.75	0.723	0.714	0.718	0.577	0.488	0.875	0.685	0.671	0.803	0.822	0.715
SVBP.BEND5.RNASE1.HSDL1..GNPNAT1.TFAP2A.ANLN.PPP1R13L	58873	0.7583	0.7362	0.7375	0.6746	0.7545	0.7583	0.7583	0.73222	0.735975	0.746767	p=4.7e-10 CI 0.6932-0.8234	p=1.4e-10 CI 0.6759-0.7964	p=1.3e-10 CI 0.6748-0.8001	p=0.00023 CI 0.5865-0.7626	p=0.0077 CI 0.6457-0.8633	4.66004e-10	1.40828e-10	1.33682e-10	0.000229929	0.00765304	1.33682e-10	0.00157659	0.6932-0.8234	0.6759-0.7964	0.6748-0.8001	0.5865-0.7626	0.6457-0.8633	0.633	0.635	0.685	0.645	0.566	0.608	0.599	0.685	0.651	1	0.796	0.763	0.685	0.643	0.545
CTSH.SVBP.HSDL1..GNPNAT1.TFAP2A.PPP1R13L	12746	0.7583	0.7397	0.7329	0.6621	0.7182	0.7583	0.7583	0.72224	0.7284	0.746633	p=4.7e-10 CI 0.6928-0.8238	p=7.6e-11 CI 0.6802-0.7993	p=2.9e-10 CI 0.6695-0.7962	p=0.00057 CI 0.5745-0.7498	p=0.019 CI 0.6098-0.8266	4.66004e-10	7.58162e-11	2.93395e-10	0.000570339	0.01885	7.58162e-11	0.00388406	0.6928-0.8238	0.6802-0.7993	0.6695-0.7962	0.5745-0.7498	0.6098-0.8266	0.674	0.674	0.693	0.555	0.572	0.667	0.661	0.468	0.791	1	0.722	0.724	0.89	0.49	0.552
ATP6V0E1.PEBP1.RNASE1.HSDL1..GNPNAT1.ASPM.TFAP2A.PPP1R13L	21902	0.7583	0.7303	0.7267	0.662	0.6939	0.7583	0.7583	0.71424	0.728725	0.746633	p=4.7e-10 CI 0.6918-0.8249	p=3.8e-10 CI 0.6681-0.7926	p=8.2e-10 CI 0.663-0.7904	p=0.00058 CI 0.5717-0.7523	p=0.032 CI 0.5566-0.8312	4.66004e-10	3.8142e-10	8.21076e-10	0.000576337	0.032388	3.8142e-10	0.00659288	0.6918-0.8249	0.6681-0.7926	0.663-0.7904	0.5717-0.7523	0.5566-0.8312	0.689	0.7	0.676	0.715	0.572	0.678	0.7	0.748	0.512	0.875	0.759	0.697	0.614	0.771	0.558
ATP6V0E1.SVBP.HSDL1..GNPNAT1.TFAP2A.PPP1R13L	5066	0.7583	0.7497	0.7448	0.6559	0.6598	0.7583	0.7583	0.7137	0.7348	0.746633	p=4.7e-10 CI 0.6941-0.8225	p=1.3e-11 CI 0.6924-0.8069	p=3.7e-11 CI 0.6825-0.8071	p=0.00088 CI 0.5652-0.7466	p=0.064 CI 0.5136-0.8061	4.66004e-10	1.28835e-11	3.68609e-11	0.000878761	0.0640632	1.28835e-11	0.0129884	0.6941-0.8225	0.6924-0.8069	0.6825-0.8071	0.5652-0.7466	0.5136-0.8061	0.708	0.705	0.718	0.75	0.468	0.706	0.715	0.495	0.419	1	0.722	0.671	0.913	0.841	0.442
ATP6V0E1.CTSH.SVBP.BEND5..GNPNAT1.TFAP2A.ANLN.PPP1R13L	27163	0.7582	0.7394	0.7381	0.6741	0.7765	0.7765	0.7582	0.73726	0.7329	0.746633	p=4.7e-10 CI 0.6943-0.8222	p=8e-11 CI 0.6794-0.7994	p=1.2e-10 CI 0.6749-0.8013	p=0.00024 CI 0.5856-0.7626	p=0.0042 CI 0.6629-0.8901	4.73249e-10	8.03572e-11	1.19757e-10	0.000237752	0.00421093	8.03572e-11	0.000889737	0.6943-0.8222	0.6794-0.7994	0.6749-0.8013	0.5856-0.7626	0.6629-0.8901	0.667	0.688	0.693	0.59	0.705	0.65	0.675	0.586	0.744	0.875	0.778	0.737	0.787	0.548	0.697
ATP6V0E1.SVBP.BEND5.UBTD1..CENPE.GNPNAT1.TFAP2A.PPP1R13L	31250	0.7582	0.7433	0.7465	0.6744	0.753	0.7582	0.7582	0.73508	0.727475	0.7466	p=4.7e-10 CI 0.6958-0.8206	p=4.1e-11 CI 0.6844-0.8021	p=2.8e-11 CI 0.6843-0.8087	p=0.00023 CI 0.5856-0.7632	p=0.008 CI 0.6382-0.8678	4.73249e-10	4.07988e-11	2.75815e-11	0.00023251	0.00796319	2.75815e-11	0.00163914	0.6958-0.8206	0.6844-0.8021	0.6843-0.8087	0.5856-0.7632	0.6382-0.8678	0.635	0.666	0.702	0.55	0.636	0.608	0.639	0.577	0.814	0.875	0.815	0.763	0.811	0.478	0.624
ATP6V0E1.PEBP1.CTSH.HSDL1..GNPNAT1.XRCC2.TFAP2A.PPP1R13L	18952	0.7582	0.7309	0.7279	0.6621	0.7205	0.7582	0.7582	0.71992	0.729025	0.7466	p=4.8e-10 CI 0.6917-0.8246	p=3.5e-10 CI 0.6691-0.7926	p=6.7e-10 CI 0.6633-0.7924	p=0.00057 CI 0.5698-0.7544	p=0.018 CI 0.5841-0.8568	4.76912e-10	3.49242e-10	6.72901e-10	0.000570339	0.0178738	3.49242e-10	0.00368883	0.6917-0.8246	0.6691-0.7926	0.6633-0.7924	0.5698-0.7544	0.5841-0.8568	0.652	0.669	0.689	0.725	0.468	0.636	0.646	0.685	0.512	1	0.759	0.75	0.693	0.783	0.442
ATP6V0E1.PEBP1.SVBP.UBTD1..CENPE.GNPNAT1.TFAP2A.PPP1R13L	20120	0.7582	0.7405	0.7386	0.6743	0.6705	0.7582	0.7582	0.71642	0.7315	0.746567	p=4.8e-10 CI 0.6936-0.8227	p=6.7e-11 CI 0.6802-0.8007	p=1.1e-10 CI 0.6756-0.8016	p=0.00024 CI 0.5843-0.7642	p=0.052 CI 0.5043-0.8366	4.76912e-10	6.69136e-11	1.09916e-10	0.000235117	0.0523239	6.69136e-11	0.0105118	0.6936-0.8227	0.6802-0.8007	0.6756-0.8016	0.5843-0.7642	0.5043-0.8366	0.703	0.722	0.685	0.77	0.676	0.703	0.74	0.748	0.442	0.75	0.704	0.658	0.63	0.86	0.673
ATP6V0E1.BEND5.HSDL1.UBTD1..GNPNAT1.LMNB2.TFAP2A.PPP1R13L	33847	0.7561	0.7426	0.7581	0.6789	0.7826	0.7826	0.7581	0.74366	0.726375	0.746567	p=6.5e-10 CI 0.694-0.8182	p=4.6e-11 CI 0.6855-0.7997	p=3.3e-12 CI 0.6964-0.8198	p=0.00017 CI 0.5891-0.7687	p=0.0035 CI 0.683-0.8822	6.48433e-10	4.59038e-11	3.30603e-12	0.000165752	0.00354595	3.30603e-12	0.000742341	0.694-0.8182	0.6855-0.7997	0.6964-0.8198	0.5891-0.7687	0.683-0.8822	0.562	0.632	0.718	0.66	0.746	0.513	0.585	0.595	0.674	0.875	0.889	0.803	0.827	0.656	0.739
CTSH.SVBP.BEND5.HSDL1..GNPNAT1.TFAP2A.ANLN.PPP1R13L	54463	0.7581	0.7393	0.7455	0.6854	0.7848	0.7848	0.7581	0.74262	0.73095	0.746533	p=4.8e-10 CI 0.6937-0.8224	p=8.2e-11 CI 0.6793-0.7993	p=3.3e-11 CI 0.6831-0.808	p=1e-04 CI 0.5975-0.7733	p=0.0033 CI 0.671-0.8987	4.84322e-10	8.17027e-11	3.25016e-11	9.9534e-05	0.00332198	3.25016e-11	0.000684303	0.6937-0.8224	0.6793-0.7993	0.6831-0.808	0.5975-0.7733	0.671-0.8987	0.647	0.666	0.702	0.68	0.705	0.63	0.653	0.676	0.674	0.875	0.759	0.711	0.724	0.682	0.697
PEBP1.BEND5.RNASE1.HSDL1..CENPE.GNPNAT1.TFAP2A.PPP1R13L	45110	0.7581	0.7296	0.729	0.6731	0.7508	0.7581	0.7581	0.72812	0.72865	0.746467	p=4.8e-10 CI 0.6918-0.8244	p=4.3e-10 CI 0.6677-0.7915	p=5.6e-10 CI 0.6656-0.7924	p=0.00026 CI 0.5846-0.7616	p=0.0084 CI 0.6413-0.8602	4.80603e-10	4.29998e-10	5.57448e-10	0.000256981	0.00844913	4.29998e-10	0.00174122	0.6918-0.8244	0.6677-0.7915	0.6656-0.7924	0.5846-0.7616	0.6413-0.8602	0.735	0.714	0.66	0.61	0.601	0.745	0.736	0.784	0.698	1	0.667	0.632	0.551	0.586	0.582
ATP6V0E1.PEBP1.CTSH.HSDL1..GNPNAT1.TFAP2A.KIF20B.PPP1R13L	18974	0.7581	0.7345	0.7315	0.6646	0.7409	0.7581	0.7581	0.72592	0.73475	0.746433	p=4.8e-10 CI 0.6912-0.8249	p=1.9e-10 CI 0.6724-0.7966	p=3.7e-10 CI 0.6679-0.7951	p=0.00048 CI 0.5755-0.7537	p=0.011 CI 0.621-0.8608	4.84322e-10	1.88977e-10	3.68158e-10	0.000476805	0.0108681	1.88977e-10	0.00226897	0.6912-0.8249	0.6724-0.7966	0.6679-0.7951	0.5755-0.7537	0.621-0.8608	0.65	0.671	0.689	0.705	0.514	0.627	0.646	0.676	0.512	1	0.796	0.763	0.701	0.758	0.491
ATP6V0E1.BEND5.RNASE1.HSDL1..GNPNAT1.TFAP2A.KIF20B.PPP1R13L	33464	0.7581	0.7338	0.7272	0.6503	0.7598	0.7598	0.7581	0.72584	0.7296	0.7464	p=4.8e-10 CI 0.6918-0.8244	p=2.1e-10 CI 0.6727-0.7948	p=7.6e-10 CI 0.6636-0.7907	p=0.0013 CI 0.5612-0.7394	p=0.0066 CI 0.6579-0.8618	4.84322e-10	2.13483e-10	7.56565e-10	0.00128316	0.00664966	2.13483e-10	0.00158656	0.6918-0.8244	0.6727-0.7948	0.6636-0.7907	0.5612-0.7394	0.6579-0.8618	0.625	0.683	0.672	0.505	0.63	0.597	0.679	0.748	0.837	1	0.815	0.697	0.606	0.414	0.612
ATP6V0E1.SVBP.HSDL1..GNPNAT1.ASPM.PPP1R13L	5059	0.7581	0.7351	0.7432	0.6678	0.7167	0.7581	0.7581	0.72418	0.725475	0.7464	p=4.8e-10 CI 0.6965-0.8196	p=1.7e-10 CI 0.6752-0.7951	p=4.9e-11 CI 0.6801-0.8063	p=0.00038 CI 0.5764-0.7591	p=0.02 CI 0.5214-0.9119	4.84322e-10	1.68595e-10	4.91715e-11	0.000380896	0.0195257	4.91715e-11	0.00398131	0.6965-0.8196	0.6752-0.7951	0.6801-0.8063	0.5764-0.7591	0.5214-0.9119	0.633	0.654	0.702	0.72	0.786	0.599	0.617	0.703	0.535	0.625	0.852	0.789	0.701	0.771	0.794
ATP6V0E1.SVBP.TMEM59.HSDL1..GNPNAT1.XRCC2.TFAP2A.PPP1R13L	30502	0.7581	0.7419	0.7447	0.664	0.6886	0.7581	0.7581	0.71946	0.733275	0.746367	p=4.8e-10 CI 0.6967-0.8195	p=5.2e-11 CI 0.6843-0.7994	p=3.8e-11 CI 0.6812-0.8082	p=5e-04 CI 0.5687-0.7594	p=0.036 CI 0.524-0.8532	4.80603e-10	5.20664e-11	3.7799e-11	0.000497437	0.0362311	3.7799e-11	0.00734571	0.6967-0.8195	0.6843-0.7994	0.6812-0.8082	0.5687-0.7594	0.524-0.8532	0.603	0.643	0.718	0.76	0.653	0.563	0.588	0.505	0.465	0.75	0.87	0.842	0.906	0.841	0.648
SVBP.RNASE1.HSDL1.UBTD1..GNPNAT1.TFAP2A.KIF20B.PPP1R13L	59504	0.7581	0.732	0.7221	0.6608	0.697	0.7581	0.7581	0.714	0.7323	0.746367	p=4.8e-10 CI 0.6905-0.8258	p=2.9e-10 CI 0.6687-0.7953	p=1.7e-09 CI 0.6585-0.7857	p=0.00063 CI 0.5738-0.7477	p=0.03 CI 0.5725-0.8215	4.80603e-10	2.87956e-10	1.72132e-09	0.000626464	0.0303473	2.87956e-10	0.00619476	0.6905-0.8258	0.6687-0.7953	0.6585-0.7857	0.5738-0.7477	0.5725-0.8215	0.691	0.72	0.651	0.51	0.52	0.683	0.74	0.829	0.837	1	0.741	0.645	0.496	0.42	0.497
ATP6V0E1.CTSH.BEND5.HSDL1..GNPNAT1.ASPM.TFAP2A.PPP1R13L	29042	0.758	0.7375	0.7431	0.6709	0.7864	0.7864	0.758	0.73918	0.7314	0.746333	p=4.9e-10 CI 0.6936-0.8224	p=1.1e-10 CI 0.677-0.7981	p=5e-11 CI 0.6803-0.806	p=3e-04 CI 0.582-0.7597	p=0.0032 CI 0.6786-0.8942	4.91844e-10	1.11877e-10	4.97894e-11	0.000303166	0.00317982	4.97894e-11	0.000696597	0.6936-0.8224	0.677-0.7981	0.6803-0.806	0.582-0.7597	0.6786-0.8942	0.725	0.703	0.685	0.685	0.711	0.734	0.708	0.838	0.581	0.875	0.667	0.684	0.551	0.713	0.703
BEND5.RNASE1.HSDL1.UBTD1..GNPNAT1.TFAP2A.ANLN.PPP1R13L	60553	0.758	0.7326	0.7377	0.6805	0.753	0.758	0.758	0.73236	0.729975	0.746333	p=4.9e-10 CI 0.6925-0.8234	p=2.6e-10 CI 0.6711-0.794	p=1.3e-10 CI 0.6751-0.8003	p=0.00015 CI 0.5932-0.7678	p=0.008 CI 0.6445-0.8616	4.91844e-10	2.61384e-10	1.28873e-10	0.000146132	0.00796319	1.28873e-10	0.00162186	0.6925-0.8234	0.6711-0.794	0.6751-0.8003	0.5932-0.7678	0.6445-0.8616	0.645	0.66	0.676	0.65	0.59	0.616	0.632	0.703	0.628	1	0.833	0.763	0.654	0.656	0.57
ATP6V0E1.SVBP.HSDL1.UBTD1..GNPNAT1.KIF4A.TFAP2A.PPP1R13L	31988	0.758	0.7448	0.7524	0.6894	0.6985	0.758	0.758	0.72862	0.73025	0.7463	p=4.9e-10 CI 0.6925-0.8234	p=3.1e-11 CI 0.6847-0.8048	p=9.4e-12 CI 0.6909-0.814	p=7.2e-05 CI 0.6023-0.7765	p=0.029 CI 0.5489-0.8481	4.91844e-10	3.11252e-11	9.41503e-12	7.22056e-05	0.0293677	9.41503e-12	0.00588797	0.6925-0.8234	0.6847-0.8048	0.6909-0.814	0.6023-0.7765	0.5489-0.8481	0.745	0.714	0.71	0.765	0.428	0.762	0.733	0.495	0.488	1	0.63	0.645	0.898	0.841	0.4
ATP6V0E1.CTSH.TMEM59.HSDL1..GNPNAT1.TFAP2A.ANLN.PPP1R13L	28423	0.758	0.7341	0.736	0.6704	0.7106	0.758	0.758	0.72182	0.7303	0.7463	p=4.9e-10 CI 0.693-0.823	p=2e-10 CI 0.6732-0.7951	p=1.7e-10 CI 0.6722-0.7999	p=0.00031 CI 0.5798-0.761	p=0.022 CI 0.5671-0.8541	4.88069e-10	2.0005e-10	1.70527e-10	0.000313285	0.0224377	1.70527e-10	0.0045502	0.693-0.823	0.6732-0.7951	0.6722-0.7999	0.5798-0.761	0.5671-0.8541	0.664	0.703	0.723	0.75	0.439	0.65	0.711	0.532	0.512	1	0.759	0.671	0.89	0.815	0.412
CTSH.SVBP.HSDL1.UBTD1..CENPE.GNPNAT1.TFAP2A.PPP1R13L	55190	0.758	0.7328	0.7296	0.6683	0.7189	0.758	0.758	0.72152	0.73195	0.7463	p=4.9e-10 CI 0.6919-0.8241	p=2.5e-10 CI 0.6705-0.7951	p=5.1e-10 CI 0.6658-0.7933	p=0.00036 CI 0.5809-0.7558	p=0.019 CI 0.5991-0.8388	4.88069e-10	2.51032e-10	5.07208e-10	0.000364794	0.0185197	2.51032e-10	0.00377689	0.6919-0.8241	0.6705-0.7951	0.6658-0.7933	0.5809-0.7558	0.5991-0.8388	0.745	0.731	0.697	0.765	0.532	0.759	0.758	0.495	0.419	1	0.648	0.632	0.874	0.86	0.509
PEBP1.SVBP.RNASE1.HSDL1..GNPNAT1.TFAP2A.ANLN.PPP1R13L	43333	0.758	0.734	0.7295	0.6777	0.6924	0.758	0.758	0.71832	0.7265	0.746267	p=4.9e-10 CI 0.691-0.825	p=2e-10 CI 0.6722-0.7958	p=5.1e-10 CI 0.6663-0.7927	p=0.00018 CI 0.5892-0.7662	p=0.033 CI 0.5635-0.8213	4.88069e-10	2.04988e-10	5.13238e-10	0.00018154	0.0334501	2.04988e-10	0.00672633	0.691-0.825	0.6722-0.7958	0.6663-0.7927	0.5892-0.7662	0.5635-0.8213	0.577	0.595	0.664	0.76	0.497	0.535	0.531	0.712	0.442	1	0.852	0.829	0.622	0.847	0.473
ATP6V0E1.CTSH.TMEM59.HSDL1..CENPE.GNPNAT1.TFAP2A.PPP1R13L	28310	0.758	0.7312	0.7305	0.6568	0.703	0.758	0.758	0.7159	0.727375	0.7462	p=4.9e-10 CI 0.6929-0.823	p=3.3e-10 CI 0.6698-0.7927	p=4.3e-10 CI 0.6663-0.7947	p=0.00083 CI 0.5653-0.7483	p=0.027 CI 0.5609-0.8451	4.91844e-10	3.27519e-10	4.34835e-10	0.000826873	0.0265849	3.27519e-10	0.00548236	0.6929-0.823	0.6698-0.7927	0.6663-0.7947	0.5653-0.7483	0.5609-0.8451	0.669	0.68	0.702	0.76	0.757	0.653	0.664	0.532	0.465	0.625	0.778	0.737	0.85	0.841	0.764
ATP6V0E1.RNASE1.HSDL1.UBTD1..GNPNAT1.KIF4A.TFAP2A.PPP1R13L	34088	0.7579	0.7291	0.7271	0.6666	0.6909	0.7579	0.7579	0.71432	0.730575	0.746167	p=5e-10 CI 0.6911-0.8247	p=4.7e-10 CI 0.6663-0.7919	p=7.7e-10 CI 0.6635-0.7907	p=0.00042 CI 0.5787-0.7545	p=0.035 CI 0.5577-0.8241	4.99479e-10	4.69405e-10	7.65469e-10	0.000415097	0.0345407	4.69405e-10	0.00699115	0.6911-0.8247	0.6663-0.7919	0.6635-0.7907	0.5787-0.7545	0.5577-0.8241	0.662	0.669	0.672	0.735	0.468	0.647	0.661	0.658	0.442	1	0.759	0.697	0.685	0.815	0.442
ATP6V0E1.RNASE1.HSDL1.UBTD1..GNPNAT1.ASPM.TFAP2A.PPP1R13L	34082	0.7579	0.7293	0.7272	0.6569	0.6962	0.7579	0.7579	0.7135	0.72835	0.746167	p=5e-10 CI 0.6924-0.8233	p=4.5e-10 CI 0.667-0.7917	p=7.5e-10 CI 0.6636-0.7909	p=0.00082 CI 0.5676-0.7463	p=0.031 CI 0.5624-0.8301	4.99479e-10	4.51074e-10	7.47763e-10	0.000818504	0.0308473	4.51074e-10	0.00633315	0.6924-0.8233	0.667-0.7917	0.6636-0.7909	0.5676-0.7463	0.5624-0.8301	0.703	0.714	0.672	0.695	0.451	0.7	0.722	0.775	0.512	1	0.722	0.684	0.583	0.745	0.424
ATP6V0E1.PEBP1.SVBP.RNASE1..CENPE.GNPNAT1.TFAP2A.PPP1R13L	19700	0.7579	0.7307	0.7164	0.6546	0.6788	0.7579	0.7579	0.70768	0.725325	0.746133	p=5e-10 CI 0.692-0.8237	p=3.6e-10 CI 0.669-0.7925	p=4.3e-09 CI 0.6519-0.7809	p=0.00096 CI 0.5639-0.7452	p=0.044 CI 0.5434-0.8142	4.99479e-10	3.57745e-10	4.30403e-09	0.000962225	0.0443555	3.57745e-10	0.00906355	0.692-0.8237	0.669-0.7925	0.6519-0.7809	0.5639-0.7452	0.5434-0.8142	0.725	0.657	0.664	0.725	0.445	0.734	0.639	0.532	0.442	1	0.667	0.724	0.78	0.803	0.418
SVBP.RNASE1.HSDL1..GNPNAT1.TFAP2A.PPP1R13L	15026	0.7579	0.7362	0.724	0.6454	0.653	0.7579	0.7579	0.7033	0.728675	0.746133	p=5e-10 CI 0.6902-0.8256	p=1.4e-10 CI 0.6753-0.7971	p=1.3e-09 CI 0.6602-0.7877	p=0.0018 CI 0.5551-0.7357	p=0.073 CI 0.5163-0.7897	4.95647e-10	1.39678e-10	1.27646e-09	0.00176551	0.0726302	1.39678e-10	0.0148791	0.6902-0.8256	0.6753-0.7971	0.6602-0.7877	0.5551-0.7357	0.5163-0.7897	0.662	0.674	0.655	0.575	0.578	0.647	0.664	0.721	0.674	0.875	0.759	0.711	0.598	0.548	0.564
ATP6V0E1.BEND5.RNASE1.HSDL1..GNPNAT1.LMNB2.TFAP2A.PPP1R13L	33427	0.7578	0.7332	0.7324	0.6506	0.7614	0.7614	0.7578	0.72708	0.732525	0.746133	p=5e-10 CI 0.6936-0.8221	p=2.3e-10 CI 0.6738-0.7927	p=3.2e-10 CI 0.6689-0.7958	p=0.0013 CI 0.5598-0.7414	p=0.0064 CI 0.6746-0.8482	5.03341e-10	2.33399e-10	3.19033e-10	0.00125822	0.00638521	2.33399e-10	0.00152868	0.6936-0.8221	0.6738-0.7927	0.6689-0.7958	0.5598-0.7414	0.6746-0.8482	0.652	0.666	0.689	0.61	0.676	0.625	0.643	0.73	0.698	1	0.833	0.75	0.654	0.586	0.661
ATP6V0E1.PEBP1.HSDL1.UBTD1..GNPNAT1.ASPM.TFAP2A.PPP1R13L	22322	0.7578	0.739	0.7507	0.6852	0.6894	0.7578	0.7578	0.72442	0.72575	0.746133	p=5.1e-10 CI 0.6933-0.8222	p=8.6e-11 CI 0.6787-0.7994	p=1.3e-11 CI 0.6889-0.8126	p=1e-04 CI 0.5961-0.7743	p=0.036 CI 0.5104-0.8684	5.07231e-10	8.58727e-11	1.28317e-11	0.000100713	0.0356603	1.28317e-11	0.00715219	0.6933-0.8222	0.6787-0.7994	0.6889-0.8126	0.5961-0.7743	0.5104-0.8684	0.579	0.609	0.71	0.725	0.607	0.535	0.549	0.613	0.535	0.75	0.87	0.829	0.795	0.777	0.6
ATP6V0E1.PEBP1.TMEM59.HSDL1..CENPE.GNPNAT1.TFAP2A.PPP1R13L	20750	0.7578	0.7379	0.7442	0.675	0.675	0.7578	0.7578	0.71798	0.7305	0.746067	p=5e-10 CI 0.6931-0.8225	p=1e-10 CI 0.6781-0.7977	p=4.1e-11 CI 0.6815-0.8069	p=0.00022 CI 0.5816-0.7684	p=0.048 CI 0.4963-0.8537	5.03341e-10	1.03872e-10	4.12698e-11	0.000222347	0.0478472	4.12698e-11	0.0096139	0.6931-0.8225	0.6781-0.7977	0.6815-0.8069	0.5816-0.7684	0.4963-0.8537	0.616	0.674	0.697	0.745	0.642	0.588	0.661	0.694	0.488	0.75	0.796	0.724	0.701	0.815	0.636
ATP6V0E1.TMEM59.RNASE1.HSDL1..GNPNAT1.ASPM.TFAP2A.PPP1R13L	32822	0.7578	0.7299	0.7263	0.655	0.6924	0.7578	0.7578	0.71228	0.7322	0.746067	p=5.1e-10 CI 0.6934-0.8222	p=4.1e-10 CI 0.6683-0.7914	p=8.8e-10 CI 0.6624-0.7901	p=0.00093 CI 0.5637-0.7463	p=0.033 CI 0.552-0.8328	5.07231e-10	4.1317e-10	8.80612e-10	0.000933628	0.0334501	4.1317e-10	0.00687675	0.6934-0.8222	0.6683-0.7914	0.6624-0.7901	0.5637-0.7463	0.552-0.8328	0.706	0.708	0.668	0.775	0.578	0.7	0.711	0.739	0.395	0.875	0.741	0.697	0.606	0.879	0.564
ATP6V0E1.RNASE1.HSDL1.UBTD1..GNPNAT1.TFAP2A.KIF20B.PPP1R13L	34094	0.7578	0.7291	0.7197	0.646	0.6886	0.7578	0.7578	0.70824	0.72805	0.746033	p=5e-10 CI 0.6904-0.8252	p=4.7e-10 CI 0.6659-0.7923	p=2.5e-09 CI 0.6558-0.7837	p=0.0017 CI 0.5572-0.7348	p=0.036 CI 0.57-0.8073	5.03341e-10	4.69405e-10	2.53591e-09	0.00169934	0.0362311	4.69405e-10	0.00758609	0.6904-0.8252	0.6659-0.7923	0.6558-0.7837	0.5572-0.7348	0.57-0.8073	0.723	0.722	0.651	0.44	0.555	0.728	0.747	0.793	0.953	1	0.685	0.632	0.528	0.299	0.533
SVBP.HSDL1.UBTD1..GNPNAT1.KIF20B.PPP1R13L	15269	0.7577	0.735	0.7385	0.6863	0.7758	0.7758	0.7577	0.73866	0.72665	0.746033	p=5.2e-10 CI 0.6903-0.825	p=1.7e-10 CI 0.6725-0.7975	p=1.1e-10 CI 0.676-0.801	p=9.3e-05 CI 0.6012-0.7714	p=0.0043 CI 0.5865-0.965	5.15099e-10	1.72773e-10	1.11272e-10	9.27306e-05	0.00430145	1.11272e-10	0.000878837	0.6903-0.825	0.6725-0.7975	0.676-0.801	0.6012-0.7714	0.5865-0.965	0.74	0.737	0.685	0.68	0.78	0.748	0.769	0.568	0.605	0.75	0.685	0.618	0.787	0.701	0.782
ATP6V0E1.TMEM59.BEND5.HSDL1..GNPNAT1.KIF4A.TFAP2A.PPP1R13L	32408	0.7505	0.7393	0.7577	0.6861	0.7583	0.7583	0.7577	0.73838	0.729925	0.746	p=1.5e-09 CI 0.6862-0.8148	p=8.2e-11 CI 0.6803-0.7983	p=3.6e-12 CI 0.6961-0.8193	p=9.4e-05 CI 0.5965-0.7758	p=0.0069 CI 0.634-0.8827	1.46892e-09	8.17027e-11	3.57876e-12	9.38333e-05	0.00692374	3.57876e-12	0.00140352	0.6862-0.8148	0.6803-0.7983	0.6961-0.8193	0.5965-0.7758	0.634-0.8827	0.691	0.7	0.714	0.775	0.751	0.689	0.704	0.505	0.465	0.75	0.704	0.684	0.898	0.86	0.752
CTSH.BEND5.HSDL1.UBTD1..CENPE.GNPNAT1.TFAP2A.PPP1R13L	57080	0.7577	0.7324	0.7391	0.6774	0.7826	0.7826	0.7577	0.73784	0.731975	0.745967	p=5.1e-10 CI 0.692-0.8234	p=2.7e-10 CI 0.6703-0.7944	p=1e-10 CI 0.6761-0.8021	p=0.00019 CI 0.5898-0.765	p=0.0035 CI 0.6822-0.883	5.1115e-10	2.69964e-10	1.00866e-10	0.000185701	0.00354595	1.00866e-10	0.000746331	0.692-0.8234	0.6703-0.7944	0.6761-0.8021	0.5898-0.765	0.6822-0.883	0.679	0.711	0.685	0.605	0.717	0.667	0.718	0.766	0.744	0.875	0.759	0.684	0.614	0.567	0.709
ATP6V0E1.SVBP.HSDL1..GNPNAT1.KIF20B.PPP1R13L	5069	0.7577	0.7363	0.7315	0.6507	0.7583	0.7583	0.7577	0.7269	0.73185	0.745967	p=5.1e-10 CI 0.6912-0.8242	p=1.4e-10 CI 0.6753-0.7974	p=3.7e-10 CI 0.6678-0.7952	p=0.0012 CI 0.5601-0.7413	p=0.0069 CI 0.5836-0.9331	5.1115e-10	1.37406e-10	3.68158e-10	0.00124591	0.00692374	1.37406e-10	0.00163393	0.6912-0.8242	0.6753-0.7974	0.6678-0.7952	0.5601-0.7413	0.5836-0.9331	0.693	0.703	0.693	0.74	0.809	0.686	0.704	0.631	0.488	0.75	0.741	0.697	0.748	0.809	0.812
ATP6V0E1.HSDL1.UBTD1..GNPNAT1.XRCC2.PPP1R13L	6374	0.7577	0.7239	0.7294	0.6599	0.7136	0.7577	0.7577	0.7169	0.7332	0.745967	p=5.1e-10 CI 0.6951-0.8203	p=1.1e-09 CI 0.6638-0.7839	p=5.3e-10 CI 0.664-0.7948	p=0.00067 CI 0.5657-0.7541	p=0.021 CI 0.5132-0.914	5.1115e-10	1.1164e-09	5.25508e-10	0.000666668	0.0209389	5.1115e-10	0.00432111	0.6951-0.8203	0.6638-0.7839	0.664-0.7948	0.5657-0.7541	0.5132-0.914	0.698	0.688	0.714	0.72	0.879	0.692	0.682	0.55	0.535	0.5	0.741	0.711	0.858	0.771	0.897
CTSH.BEND5.HSDL1.UBTD1..GNPNAT1.TFAP2A.ANLN.PPP1R13L	57193	0.7576	0.7348	0.7455	0.69	0.778	0.778	0.7576	0.74118	0.733525	0.745967	p=5.2e-10 CI 0.6921-0.8231	p=1.8e-10 CI 0.6733-0.7962	p=3.3e-11 CI 0.6831-0.8079	p=6.9e-05 CI 0.6038-0.7762	p=0.004 CI 0.6651-0.8909	5.19078e-10	1.79963e-10	3.29138e-11	6.88166e-05	0.00403498	3.29138e-11	0.00082076	0.6921-0.8231	0.6733-0.7962	0.6831-0.8079	0.6038-0.7762	0.6651-0.8909	0.727	0.728	0.706	0.655	0.705	0.731	0.747	0.55	0.721	0.875	0.704	0.658	0.843	0.637	0.697
ATP6V0E1.CTSH.BEND5.HSDL1..GNPNAT1.LMNB2.TFAP2A.PPP1R13L	29017	0.7576	0.7367	0.7421	0.6595	0.7902	0.7902	0.7576	0.73722	0.727975	0.745933	p=5.2e-10 CI 0.694-0.8212	p=1.3e-10 CI 0.6778-0.7956	p=5.9e-11 CI 0.679-0.8053	p=0.00069 CI 0.5687-0.7502	p=0.0028 CI 0.6997-0.8806	5.19078e-10	1.28673e-10	5.92789e-11	0.00068765	0.00284807	5.92789e-11	0.000707143	0.694-0.8212	0.6778-0.7956	0.679-0.8053	0.5687-0.7502	0.6997-0.8806	0.623	0.603	0.702	0.61	0.613	0.594	0.538	0.748	0.721	1	0.815	0.842	0.661	0.58	0.594
PEBP1.RNASE1.HSDL1.UBTD1..CENPE.GNPNAT1.TFAP2A.PPP1R13L	45740	0.7576	0.7258	0.7196	0.6657	0.6848	0.7576	0.7576	0.7107	0.733525	0.745933	p=5.2e-10 CI 0.69-0.8252	p=8.2e-10 CI 0.6621-0.7894	p=2.6e-09 CI 0.6556-0.7836	p=0.00044 CI 0.5775-0.7539	p=0.039 CI 0.5508-0.8189	5.19078e-10	8.16486e-10	2.59405e-09	0.000442594	0.0391986	5.19078e-10	0.00792825	0.69-0.8252	0.6621-0.7894	0.6556-0.7836	0.5775-0.7539	0.5508-0.8189	0.693	0.66	0.66	0.76	0.486	0.692	0.653	0.712	0.395	1	0.704	0.684	0.614	0.86	0.461
ATP6V0E1.SVBP.TMEM59.HSDL1..GNPNAT1.TFAP2A.ANLN.PPP1R13L	30523	0.7575	0.7447	0.7548	0.6836	0.6955	0.7575	0.7575	0.72722	0.727875	0.7459	p=5.3e-10 CI 0.695-0.82	p=3.1e-11 CI 0.6866-0.8029	p=6.1e-12 CI 0.6929-0.8166	p=0.00011 CI 0.592-0.7752	p=0.031 CI 0.5284-0.8625	5.27126e-10	3.13903e-11	6.13071e-12	0.000114571	0.031354	6.13071e-12	0.00629371	0.695-0.82	0.6866-0.8029	0.6929-0.8166	0.592-0.7752	0.5284-0.8625	0.584	0.623	0.718	0.74	0.786	0.532	0.552	0.541	0.512	0.625	0.926	0.882	0.874	0.803	0.794
SVBP.RNASE1.HSDL1.UBTD1..GNPNAT1.ASPM.TFAP2A.PPP1R13L	59492	0.7575	0.7333	0.7304	0.6701	0.7053	0.7575	0.7575	0.71932	0.7273	0.745867	p=5.2e-10 CI 0.6917-0.8234	p=2.3e-10 CI 0.671-0.7956	p=4.5e-10 CI 0.667-0.7937	p=0.00032 CI 0.5829-0.7574	p=0.025 CI 0.5818-0.8288	5.23087e-10	2.29647e-10	4.45274e-10	0.000320204	0.0252784	2.29647e-10	0.00511972	0.6917-0.8234	0.671-0.7956	0.667-0.7937	0.5829-0.7574	0.5818-0.8288	0.71	0.711	0.689	0.67	0.538	0.714	0.726	0.459	0.581	1	0.685	0.658	0.89	0.694	0.515
SVBP.RNASE1.HSDL1.UBTD1..GNPNAT1.TFAP2A.ANLN.PPP1R13L	59503	0.7575	0.7324	0.7285	0.6734	0.6871	0.7575	0.7575	0.71578	0.735875	0.745833	p=5.2e-10 CI 0.6909-0.8242	p=2.7e-10 CI 0.6701-0.7948	p=6.1e-10 CI 0.6652-0.7919	p=0.00025 CI 0.5861-0.7607	p=0.037 CI 0.5614-0.8128	5.23087e-10	2.67793e-10	6.05363e-10	0.000251344	0.0373953	2.67793e-10	0.00752932	0.6909-0.8242	0.6701-0.7948	0.6652-0.7919	0.5861-0.7607	0.5614-0.8128	0.676	0.697	0.664	0.57	0.549	0.667	0.708	0.766	0.744	1	0.741	0.658	0.575	0.522	0.527
ATP6V0E1.PEBP1.HSDL1..CENPE.GNPNAT1.PPP1R13L	2853	0.7575	0.7245	0.7273	0.6649	0.6977	0.7575	0.7575	0.71438	0.731125	0.745833	p=5.2e-10 CI 0.6896-0.8255	p=1e-09 CI 0.6612-0.7878	p=7.4e-10 CI 0.6631-0.7915	p=0.00047 CI 0.571-0.7588	p=0.03 CI 0.5049-0.8906	5.23087e-10	1.00874e-09	7.3906e-10	0.000466788	0.0298542	5.23087e-10	0.00606419	0.6896-0.8255	0.6612-0.7878	0.6631-0.7915	0.571-0.7588	0.5049-0.8906	0.745	0.669	0.685	0.71	0.757	0.759	0.661	0.694	0.535	0.625	0.648	0.697	0.677	0.758	0.764
ATP6V0E1.RNASE1.HSDL1..GNPNAT1.TFAP2A.ANLN	6144	0.7574	0.7245	0.7177	0.6627	0.7174	0.7574	0.7574	0.71594	0.724925	0.7458	p=5.3e-10 CI 0.6915-0.8233	p=1e-09 CI 0.662-0.787	p=3.5e-09 CI 0.6532-0.7821	p=0.00055 CI 0.5723-0.7531	p=0.019 CI 0.5981-0.8367	5.31195e-10	1.00874e-09	3.51789e-09	0.000546918	0.0191853	5.31195e-10	0.00394644	0.6915-0.8233	0.662-0.787	0.6532-0.7821	0.5723-0.7531	0.5981-0.8367	0.652	0.683	0.664	0.655	0.514	0.63	0.686	0.613	0.605	1	0.796	0.671	0.709	0.669	0.491
CTSH.BEND5.RNASE1.HSDL1..CENPE.GNPNAT1.TFAP2A.PPP1R13L	56660	0.7573	0.7269	0.7223	0.6608	0.7652	0.7652	0.7573	0.7265	0.728925	0.745767	p=5.4e-10 CI 0.6907-0.8239	p=6.8e-10 CI 0.6637-0.7901	p=1.7e-09 CI 0.6582-0.7863	p=0.00063 CI 0.5725-0.7491	p=0.0058 CI 0.6684-0.8619	5.43588e-10	6.75931e-10	1.68232e-09	0.000626464	0.00576438	5.43588e-10	0.00127817	0.6907-0.8239	0.6637-0.7901	0.6582-0.7863	0.5725-0.7491	0.6684-0.8619	0.727	0.717	0.66	0.64	0.659	0.734	0.74	0.775	0.628	1	0.685	0.632	0.559	0.643	0.642
ATP6V0E1.PEBP1.CTSH.HSDL1..GNPNAT1.TFAP2A.ANLN.PPP1R13L	18973	0.7573	0.7335	0.7362	0.6772	0.7114	0.7573	0.7573	0.72312	0.7279	0.745767	p=5.4e-10 CI 0.6906-0.824	p=2.2e-10 CI 0.6716-0.7953	p=1.7e-10 CI 0.6727-0.7997	p=0.00019 CI 0.5875-0.7669	p=0.022 CI 0.5656-0.8571	5.39426e-10	2.24131e-10	1.66437e-10	0.000187815	0.0220548	1.66437e-10	0.00444852	0.6906-0.824	0.6716-0.7953	0.6727-0.7997	0.5875-0.7669	0.5656-0.8571	0.564	0.637	0.681	0.73	0.543	0.518	0.599	0.775	0.512	0.875	0.87	0.776	0.598	0.79	0.527
PEBP1.HSDL1.UBTD1..CENPE.GNPNAT1.PPP1R13L	9693	0.7573	0.7234	0.7294	0.686	0.7061	0.7573	0.7573	0.72044	0.730675	0.745667	p=5.4e-10 CI 0.6896-0.825	p=1.2e-09 CI 0.6598-0.7869	p=5.3e-10 CI 0.6655-0.7932	p=9.5e-05 CI 0.597-0.775	p=0.025 CI 0.4984-0.9138	5.43588e-10	1.21616e-09	5.25508e-10	9.49483e-05	0.024855	5.25508e-10	0.00498999	0.6896-0.825	0.6598-0.7869	0.6655-0.7932	0.597-0.775	0.4984-0.9138	0.698	0.694	0.689	0.605	0.751	0.695	0.7	0.775	0.744	0.625	0.722	0.671	0.614	0.567	0.758
SVBP.TMEM59.RNASE1.HSDL1..CENPE.GNPNAT1.TFAP2A.PPP1R13L	58130	0.7573	0.73	0.7231	0.6574	0.6773	0.7573	0.7573	0.70902	0.72625	0.745667	p=5.4e-10 CI 0.6919-0.8227	p=4e-10 CI 0.6681-0.7919	p=1.5e-09 CI 0.6591-0.787	p=0.00079 CI 0.5664-0.7483	p=0.046 CI 0.5446-0.81	5.43588e-10	4.03384e-10	1.48273e-09	0.000793863	0.0457267	4.03384e-10	0.00930411	0.6919-0.8227	0.6681-0.7919	0.6591-0.787	0.5664-0.7483	0.5446-0.81	0.606	0.751	0.651	0.505	0.491	0.571	0.801	0.847	0.837	1	0.833	0.566	0.48	0.414	0.467
SVBP.BEND5.HSDL1.UBTD1..CENPE.GNPNAT1.TFAP2A.PPP1R13L	59180	0.7572	0.7414	0.7497	0.6852	0.7803	0.7803	0.7572	0.74276	0.729125	0.745633	p=5.5e-10 CI 0.6941-0.8204	p=5.7e-11 CI 0.6826-0.8002	p=1.6e-11 CI 0.6877-0.8117	p=1e-04 CI 0.596-0.7744	p=0.0038 CI 0.6673-0.8933	5.47781e-10	5.70926e-11	1.55553e-11	0.000100713	0.00378339	1.55553e-11	0.000776821	0.6941-0.8204	0.6826-0.8002	0.6877-0.8117	0.596-0.7744	0.6673-0.8933	0.713	0.72	0.718	0.695	0.734	0.714	0.74	0.613	0.605	0.875	0.704	0.645	0.811	0.72	0.727
ATP6V0E1.PEBP1.BEND5.HSDL1..GNPNAT1.XRCC2.TFAP2A.PPP1R13L	21472	0.7572	0.7419	0.7506	0.6795	0.7705	0.7705	0.7572	0.73994	0.72935	0.745633	p=5.5e-10 CI 0.6941-0.8204	p=5.2e-11 CI 0.684-0.7998	p=1.3e-11 CI 0.688-0.8132	p=0.00016 CI 0.5869-0.7721	p=0.005 CI 0.6425-0.8985	5.47781e-10	5.20664e-11	1.31659e-11	0.000158348	0.00498531	1.31659e-11	0.00102873	0.6941-0.8204	0.684-0.7998	0.688-0.8132	0.5869-0.7721	0.6425-0.8985	0.698	0.677	0.71	0.745	0.78	0.695	0.653	0.586	0.558	0.75	0.722	0.763	0.819	0.796	0.782
ATP6V0E1.TMEM59.BEND5.HSDL1..CENPE.GNPNAT1.TFAP2A.PPP1R13L	32300	0.7572	0.7412	0.7525	0.6758	0.7583	0.7583	0.7572	0.737	0.734325	0.7456	p=5.5e-10 CI 0.6945-0.8199	p=5.9e-11 CI 0.683-0.7993	p=9.3e-12 CI 0.6905-0.8145	p=0.00021 CI 0.5836-0.7679	p=0.0069 CI 0.6231-0.8936	5.52006e-10	5.90355e-11	9.29395e-12	0.000210227	0.00692374	9.29395e-12	0.00142679	0.6945-0.8199	0.683-0.7993	0.6905-0.8145	0.5836-0.7679	0.6231-0.8936	0.737	0.734	0.714	0.715	0.746	0.751	0.765	0.495	0.558	0.75	0.648	0.618	0.906	0.758	0.745
ATP6V0E1.SVBP.BEND5.RNASE1..GNPNAT1.TFAP2A.ANLN.PPP1R13L	30943	0.7572	0.7363	0.7348	0.6672	0.7424	0.7572	0.7572	0.72758	0.73075	0.745567	p=5.5e-10 CI 0.6931-0.8214	p=1.4e-10 CI 0.6766-0.7959	p=2.1e-10 CI 0.6718-0.7978	p=4e-04 CI 0.578-0.7564	p=0.01 CI 0.6343-0.8505	5.47781e-10	1.38538e-10	2.12043e-10	0.000397655	0.0104606	1.38538e-10	0.00217165	0.6931-0.8214	0.6766-0.7959	0.6718-0.7978	0.578-0.7564	0.6343-0.8505	0.596	0.626	0.681	0.5	0.566	0.555	0.574	0.604	0.86	1	0.87	0.816	0.748	0.401	0.545
ATP6V0E1.BEND5.HSDL1..GNPNAT1.TFAP2A.PPP1R13L	5906	0.7532	0.7453	0.7571	0.675	0.7765	0.7765	0.7571	0.74142	0.7371	0.745567	p=9.9e-10 CI 0.689-0.8174	p=2.8e-11 CI 0.6886-0.8021	p=4e-12 CI 0.6958-0.8185	p=0.00022 CI 0.5849-0.7651	p=0.0042 CI 0.6705-0.8825	9.85491e-10	2.81097e-11	3.97693e-12	0.000222347	0.00421093	3.97693e-12	0.000886656	0.689-0.8174	0.6886-0.8021	0.6958-0.8185	0.5849-0.7651	0.6705-0.8825	0.54	0.589	0.714	0.68	0.734	0.482	0.502	0.613	0.674	0.875	0.926	0.908	0.803	0.682	0.727
ATP6V0E1.PEBP1.BEND5.HSDL1..GNPNAT1.KIF4A.TFAP2A.PPP1R13L	21488	0.7529	0.7402	0.7571	0.6949	0.7583	0.7583	0.7571	0.74068	0.72915	0.745567	p=1e-09 CI 0.687-0.8188	p=7e-11 CI 0.6805-0.7998	p=4e-12 CI 0.6957-0.8186	p=4.6e-05 CI 0.6069-0.7828	p=0.0069 CI 0.6299-0.8868	1.03908e-09	7.03448e-11	3.97693e-12	4.60492e-05	0.00692374	3.97693e-12	0.00139396	0.687-0.8188	0.6805-0.7998	0.6957-0.8186	0.6069-0.7828	0.6299-0.8868	0.686	0.686	0.702	0.765	0.618	0.681	0.682	0.622	0.488	0.875	0.722	0.697	0.772	0.841	0.606
ATP6V0E1.SVBP.BEND5.UBTD1..GNPNAT1.TFAP2A.ANLN.PPP1R13L	31363	0.7571	0.7453	0.7553	0.6895	0.7545	0.7571	0.7571	0.74034	0.734325	0.745567	p=5.6e-10 CI 0.6946-0.8196	p=2.8e-11 CI 0.687-0.8037	p=5.6e-12 CI 0.6938-0.8167	p=7.1e-05 CI 0.6021-0.777	p=0.0077 CI 0.6275-0.8816	5.60551e-10	2.81097e-11	5.59472e-12	7.13439e-05	0.00765304	5.59472e-12	0.00154488	0.6946-0.8196	0.687-0.8037	0.6938-0.8167	0.6021-0.777	0.6275-0.8816	0.659	0.677	0.71	0.66	0.688	0.644	0.661	0.568	0.651	0.875	0.759	0.737	0.835	0.662	0.679
PEBP1.CTSH.BEND5.HSDL1..CENPE.GNPNAT1.TFAP2A.PPP1R13L	40700	0.7571	0.7336	0.7395	0.6824	0.7818	0.7818	0.7571	0.73888	0.7304	0.745567	p=5.6e-10 CI 0.6905-0.8238	p=2.2e-10 CI 0.6719-0.7953	p=9.4e-11 CI 0.6767-0.8024	p=0.00013 CI 0.5947-0.7701	p=0.0036 CI 0.6736-0.89	5.56262e-10	2.18743e-10	9.3692e-11	0.000125753	0.00362357	9.3692e-11	0.000749865	0.6905-0.8238	0.6719-0.7953	0.6767-0.8024	0.5947-0.7701	0.6736-0.89	0.715	0.717	0.681	0.665	0.711	0.72	0.733	0.829	0.651	0.875	0.685	0.658	0.551	0.669	0.703
PEBP1.SVBP.RNASE1.HSDL1..GNPNAT1.ASPM.TFAP2A.PPP1R13L	43322	0.7571	0.7331	0.7291	0.6725	0.7023	0.7571	0.7571	0.71882	0.726025	0.745533	p=5.6e-10 CI 0.6905-0.8237	p=2.4e-10 CI 0.6709-0.7953	p=5.5e-10 CI 0.6657-0.7924	p=0.00027 CI 0.5843-0.7606	p=0.027 CI 0.5754-0.8292	5.60551e-10	2.3721e-10	5.50912e-10	0.000268609	0.0270328	2.3721e-10	0.00546029	0.6905-0.8237	0.6709-0.7953	0.6657-0.7924	0.5843-0.7606	0.5754-0.8292	0.698	0.703	0.66	0.515	0.514	0.695	0.711	0.784	0.86	1	0.722	0.671	0.551	0.42	0.491
ATP6V0E1.BEND5.UBTD1..GNPNAT1.TFAP2A.PPP1R13L	6026	0.757	0.7481	0.755	0.6756	0.7576	0.7576	0.757	0.73866	0.7347	0.745467	p=5.6e-10 CI 0.6938-0.8203	p=1.7e-11 CI 0.6909-0.8052	p=5.9e-12 CI 0.6936-0.8164	p=0.00021 CI 0.5878-0.7634	p=0.0071 CI 0.65-0.8651	5.64872e-10	1.72699e-11	5.89511e-12	0.000212601	0.00706449	5.89511e-12	0.00145542	0.6938-0.8203	0.6909-0.8052	0.6936-0.8164	0.5878-0.7634	0.65-0.8651	0.569	0.612	0.714	0.6	0.59	0.518	0.538	0.568	0.744	1	0.907	0.882	0.843	0.561	0.57
ATP6V0E1.BEND5.RNASE1.UBTD1..GNPNAT1.TFAP2A.ANLN.PPP1R13L	33673	0.757	0.732	0.7338	0.67	0.7386	0.757	0.757	0.72628	0.72605	0.745467	p=5.7e-10 CI 0.6923-0.8216	p=2.9e-10 CI 0.6709-0.793	p=2.5e-10 CI 0.6708-0.7969	p=0.00032 CI 0.582-0.758	p=0.012 CI 0.6238-0.8534	5.69225e-10	2.87956e-10	2.48008e-10	0.000323716	0.0115052	2.48008e-10	0.00236578	0.6923-0.8216	0.6709-0.793	0.6708-0.7969	0.582-0.758	0.6238-0.8534	0.613	0.686	0.685	0.66	0.566	0.577	0.682	0.459	0.581	1	0.852	0.697	0.882	0.682	0.545
ATP6V0E1.SVBP.RNASE1.UBTD1..GNPNAT1.TFAP2A.ANLN.PPP1R13L	31783	0.757	0.73	0.7225	0.6624	0.6795	0.757	0.757	0.71028	0.723975	0.745467	p=5.6e-10 CI 0.6915-0.8225	p=4.1e-10 CI 0.6681-0.7918	p=1.6e-09 CI 0.6585-0.7865	p=0.00056 CI 0.5732-0.7517	p=0.044 CI 0.5481-0.811	5.64872e-10	4.06621e-10	1.62543e-09	0.000558515	0.0436824	4.06621e-10	0.00884819	0.6915-0.8225	0.6681-0.7918	0.6585-0.7865	0.5732-0.7517	0.5481-0.811	0.757	0.751	0.681	0.515	0.497	0.776	0.798	0.468	0.837	1	0.63	0.579	0.866	0.427	0.473
ATP6V0E1.PEBP1.BEND5.UBTD1..CENPE.GNPNAT1.TFAP2A.PPP1R13L	21590	0.7569	0.7378	0.7468	0.682	0.7477	0.7569	0.7569	0.73424	0.7213	0.745333	p=5.8e-10 CI 0.6925-0.8212	p=1.1e-10 CI 0.6777-0.7979	p=2.6e-11 CI 0.6846-0.8089	p=0.00013 CI 0.5939-0.77	p=0.0091 CI 0.6181-0.8773	5.7803e-10	1.05601e-10	2.622e-11	0.000130205	0.00913744	2.622e-11	0.00185353	0.6925-0.8212	0.6777-0.7979	0.6846-0.8089	0.5939-0.77	0.6181-0.8773	0.713	0.725	0.693	0.6	0.717	0.711	0.736	0.577	0.767	0.75	0.722	0.684	0.795	0.554	0.715
PEBP1.SVBP.HSDL1.UBTD1..CENPE.GNPNAT1.TFAP2A.PPP1R13L	43640	0.7569	0.7393	0.7434	0.6842	0.6871	0.7569	0.7569	0.72218	0.727175	0.7453	p=5.7e-10 CI 0.6913-0.8225	p=8.2e-11 CI 0.6786-0.7999	p=4.7e-11 CI 0.6811-0.8057	p=0.00011 CI 0.596-0.7724	p=0.037 CI 0.5355-0.8387	5.73611e-10	8.23837e-11	4.73626e-11	0.000109337	0.0373953	4.73626e-11	0.00750092	0.6913-0.8225	0.6786-0.7999	0.6811-0.8057	0.596-0.7724	0.5355-0.8387	0.63	0.615	0.702	0.615	0.665	0.608	0.563	0.532	0.721	0.75	0.778	0.803	0.85	0.586	0.661
ATP6V0E1.CTSH.SVBP.UBTD1..GNPNAT1.TFAP2A.ANLN.PPP1R13L	27793	0.7569	0.7348	0.7312	0.672	0.7091	0.7569	0.7569	0.7208	0.728275	0.7453	p=5.8e-10 CI 0.6912-0.8226	p=1.8e-10 CI 0.6729-0.7966	p=3.9e-10 CI 0.6675-0.795	p=0.00028 CI 0.5848-0.7593	p=0.023 CI 0.5798-0.8384	5.7803e-10	1.79963e-10	3.86117e-10	0.000277651	0.0232204	1.79963e-10	0.00469962	0.6912-0.8226	0.6729-0.7966	0.6675-0.795	0.5848-0.7593	0.5798-0.8384	0.713	0.725	0.702	0.77	0.457	0.717	0.744	0.477	0.419	1	0.685	0.658	0.898	0.866	0.43
SVBP.RNASE1.HSDL1..GNPNAT1.ANLN.PPP1R13L	15028	0.7569	0.7237	0.7183	0.6756	0.728	0.7569	0.7569	0.7205	0.72745	0.745233	p=5.8e-10 CI 0.6878-0.8259	p=1.2e-09 CI 0.659-0.7884	p=3.2e-09 CI 0.6539-0.7827	p=0.00021 CI 0.5881-0.7631	p=0.015 CI 0.5662-0.8899	5.7803e-10	1.15172e-09	3.17909e-09	0.000212601	0.0149252	5.7803e-10	0.00302757	0.6878-0.8259	0.659-0.7884	0.6539-0.7827	0.5881-0.7631	0.5662-0.8899	0.757	0.72	0.664	0.55	0.699	0.779	0.747	0.811	0.837	0.75	0.611	0.618	0.535	0.471	0.697
ATP6V0E1.PEBP1.SVBP.RNASE1..GNPNAT1.XRCC2.TFAP2A.PPP1R13L	19792	0.7569	0.7304	0.7183	0.6553	0.6826	0.7569	0.7569	0.7087	0.730975	0.7452	p=5.8e-10 CI 0.6921-0.8217	p=3.8e-10 CI 0.6695-0.7914	p=3.2e-09 CI 0.6537-0.7829	p=0.00091 CI 0.5635-0.7471	p=0.041 CI 0.5459-0.8193	5.7803e-10	3.75362e-10	3.17909e-09	0.000914998	0.0410722	3.75362e-10	0.00839743	0.6921-0.8217	0.6695-0.7914	0.6537-0.7829	0.5635-0.7471	0.5459-0.8193	0.645	0.657	0.668	0.515	0.457	0.622	0.632	0.459	0.837	1	0.796	0.75	0.85	0.427	0.43
TMEM59.BEND5.HSDL1.UBTD1..GNPNAT1.TFAP2A.ANLN.PPP1R13L	60133	0.7508	0.7365	0.7568	0.6997	0.7644	0.7644	0.7568	0.74164	0.729875	0.7452	p=1.4e-09 CI 0.6865-0.8151	p=1.3e-10 CI 0.6767-0.7962	p=4.2e-12 CI 0.6954-0.8182	p=3.1e-05 CI 0.612-0.7875	p=0.0059 CI 0.6406-0.8881	1.40431e-09	1.34065e-10	4.19198e-12	3.05331e-05	0.00588408	4.19198e-12	0.00118292	0.6865-0.8151	0.6767-0.7962	0.6954-0.8182	0.612-0.7875	0.6406-0.8881	0.54	0.584	0.723	0.68	0.694	0.482	0.505	0.631	0.698	0.875	0.926	0.868	0.803	0.675	0.685
ATP6V0E1.HSDL1.UBTD1..GNPNAT1.ANLN.PPP1R13L	6388	0.7568	0.729	0.7392	0.6814	0.7038	0.7568	0.7568	0.72204	0.728625	0.7452	p=5.8e-10 CI 0.6917-0.822	p=4.8e-10 CI 0.6679-0.7902	p=1e-10 CI 0.6755-0.8029	p=0.00014 CI 0.5908-0.772	p=0.026 CI 0.4926-0.915	5.82482e-10	4.76939e-10	9.96343e-11	0.00013637	0.0261433	9.96343e-11	0.00525593	0.6917-0.822	0.6679-0.7902	0.6755-0.8029	0.5908-0.772	0.4926-0.915	0.65	0.649	0.714	0.66	0.671	0.627	0.617	0.676	0.628	0.75	0.796	0.763	0.748	0.669	0.667
CTSH.SVBP.RNASE1.HSDL1..GNPNAT1.TFAP2A.KIF20B.PPP1R13L	54884	0.7568	0.7263	0.7132	0.6498	0.7242	0.7568	0.7568	0.71406	0.72885	0.745167	p=5.9e-10 CI 0.6886-0.825	p=7.4e-10 CI 0.6622-0.7905	p=7.1e-09 CI 0.6485-0.7779	p=0.0013 CI 0.5624-0.7373	p=0.016 CI 0.6216-0.8269	5.86967e-10	7.42976e-10	7.09121e-09	0.00132142	0.0163427	5.86967e-10	0.00353282	0.6886-0.825	0.6622-0.7905	0.6485-0.7779	0.5624-0.7373	0.6216-0.8269	0.74	0.734	0.651	0.49	0.601	0.751	0.765	0.811	0.884	1	0.667	0.618	0.512	0.382	0.582
ATP6V0E1.CTSH.RNASE1.HSDL1..GNPNAT1.TFAP2A.KIF20B.PPP1R13L	29474	0.7568	0.7243	0.7112	0.6424	0.7174	0.7568	0.7568	0.71042	0.731925	0.745133	p=5.9e-10 CI 0.6888-0.8247	p=1e-09 CI 0.6604-0.7883	p=9.6e-09 CI 0.6463-0.7762	p=0.0021 CI 0.5535-0.7313	p=0.019 CI 0.6182-0.8166	5.86967e-10	1.03265e-09	9.64066e-09	0.00213294	0.0191853	5.86967e-10	0.00426365	0.6888-0.8247	0.6604-0.7883	0.6463-0.7762	0.5535-0.7313	0.6182-0.8166	0.742	0.691	0.643	0.46	0.636	0.756	0.7	0.856	0.907	1	0.648	0.658	0.457	0.338	0.618
TMEM59.BEND5.HSDL1.UBTD1..GNPNAT1.ASPM.TFAP2A.PPP1R13L	60122	0.7498	0.7368	0.7567	0.69	0.7636	0.7636	0.7567	0.73938	0.724325	0.7451	p=1.6e-09 CI 0.6855-0.814	p=1.3e-10 CI 0.6768-0.7968	p=4.3e-12 CI 0.6954-0.8179	p=6.9e-05 CI 0.6026-0.7774	p=0.006 CI 0.6436-0.8837	1.63112e-09	1.26576e-10	4.30374e-12	6.88166e-05	0.00600598	4.30374e-12	0.00121496	0.6855-0.814	0.6768-0.7968	0.6954-0.8179	0.6026-0.7774	0.6436-0.8837	0.696	0.739	0.702	0.67	0.509	0.692	0.776	0.622	0.628	1	0.722	0.605	0.772	0.682	0.485
ATP6V0E1.SVBP.HSDL1.UBTD1..GNPNAT1.LMNB2.TFAP2A.PPP1R13L	31957	0.7567	0.7437	0.7485	0.6645	0.6955	0.7567	0.7567	0.72178	0.734425	0.7451	p=6e-10 CI 0.6939-0.8194	p=3.7e-11 CI 0.6858-0.8016	p=1.9e-11 CI 0.686-0.8111	p=0.00048 CI 0.5737-0.7553	p=0.031 CI 0.5699-0.821	5.96039e-10	3.74967e-11	1.90841e-11	0.000481887	0.031354	1.90841e-11	0.00636717	0.6939-0.8194	0.6858-0.8016	0.686-0.8111	0.5737-0.7553	0.5699-0.821	0.72	0.572	0.727	0.54	0.503	0.723	0.48	0.55	0.791	1	0.704	0.908	0.882	0.471	0.479
PEBP1.BEND5.HSDL1.UBTD1..CENPE.GNPNAT1.TFAP2A.PPP1R13L	45530	0.7566	0.7371	0.7514	0.6969	0.7712	0.7712	0.7566	0.74264	0.728925	0.745067	p=6e-10 CI 0.6916-0.8216	p=1.2e-10 CI 0.677-0.7972	p=1.1e-11 CI 0.6896-0.8131	p=3.9e-05 CI 0.6094-0.7844	p=0.0049 CI 0.6481-0.8943	6.00626e-10	1.19496e-10	1.14278e-11	3.87259e-05	0.00488203	1.14278e-11	0.000984152	0.6916-0.8216	0.677-0.7972	0.6896-0.8131	0.6094-0.7844	0.6481-0.8943	0.669	0.705	0.706	0.675	0.676	0.658	0.722	0.649	0.698	0.875	0.741	0.645	0.756	0.669	0.667
ZMYND12.BEND5.HSDL1.UBTD1..GNPNAT1.TFAP2A.ANLN.PPP1R13L	52993	0.7467	0.7335	0.7565	0.7117	0.7795	0.7795	0.7565	0.74558	0.725375	0.745067	p=2.5e-09 CI 0.6806-0.8128	p=2.2e-10 CI 0.6735-0.7934	p=4.5e-12 CI 0.6949-0.818	p=1.1e-05 CI 0.6272-0.7963	p=0.0039 CI 0.6553-0.9038	2.5282e-09	2.24131e-10	4.47687e-12	1.0711e-05	0.00386565	4.47687e-12	0.000775272	0.6806-0.8128	0.6735-0.7934	0.6949-0.818	0.6272-0.7963	0.6553-0.9038	0.659	0.569	0.727	0.71	0.642	0.647	0.484	0.649	0.674	0.875	0.741	0.882	0.795	0.72	0.63
TMEM59.BEND5.HSDL1.UBTD1..GNPNAT1.KIF4A.TFAP2A.PPP1R13L	60128	0.7484	0.7356	0.7565	0.6968	0.7591	0.7591	0.7565	0.73928	0.7304	0.745067	p=2e-09 CI 0.6831-0.8137	p=1.6e-10 CI 0.6751-0.796	p=4.4e-12 CI 0.6951-0.818	p=3.9e-05 CI 0.6107-0.7829	p=0.0068 CI 0.6429-0.8752	1.99462e-09	1.56643e-10	4.41841e-12	3.92102e-05	0.00678548	4.41841e-12	0.00136494	0.6831-0.8137	0.6751-0.796	0.6951-0.818	0.6107-0.7829	0.6429-0.8752	0.727	0.728	0.718	0.6	0.543	0.734	0.751	0.568	0.767	1	0.685	0.645	0.85	0.554	0.521
ATP6V0E1.CTSH.BEND5..GNPNAT1.TFAP2A.PPP1R13L	4226	0.7565	0.74	0.7329	0.6555	0.7818	0.7818	0.7565	0.73334	0.734525	0.745033	p=6.1e-10 CI 0.691-0.8219	p=7.3e-11 CI 0.6807-0.7992	p=2.9e-10 CI 0.6693-0.7966	p=0.00091 CI 0.5665-0.7444	p=0.0036 CI 0.6911-0.8725	6.14595e-10	7.27271e-11	2.89901e-10	0.000905813	0.00362357	7.27271e-11	0.000905877	0.691-0.8219	0.6807-0.7992	0.6693-0.7966	0.5665-0.7444	0.6911-0.8725	0.611	0.643	0.689	0.565	0.647	0.574	0.596	0.667	0.767	1	0.852	0.816	0.709	0.51	0.63
ATP6V0E1.CTSH.BEND5.UBTD1..CENPE.GNPNAT1.TFAP2A.PPP1R13L	29150	0.7565	0.7327	0.7326	0.6651	0.7636	0.7636	0.7565	0.7301	0.725725	0.745033	p=6.1e-10 CI 0.6908-0.8221	p=2.6e-10 CI 0.6707-0.7946	p=3e-10 CI 0.6691-0.7962	p=0.00046 CI 0.5771-0.7531	p=0.006 CI 0.6609-0.8663	6.14595e-10	2.57194e-10	3.04127e-10	0.000461854	0.00600598	2.57194e-10	0.00129357	0.6908-0.8221	0.6707-0.7946	0.6691-0.7962	0.5771-0.7531	0.6609-0.8663	0.737	0.728	0.676	0.54	0.578	0.748	0.751	0.82	0.814	1	0.667	0.645	0.551	0.465	0.558
CTSH.SVBP.TMEM59.HSDL1..CENPE.GNPNAT1.TFAP2A.PPP1R13L	53720	0.7565	0.7329	0.7301	0.6675	0.7242	0.7565	0.7565	0.72224	0.7277	0.745	p=6.1e-10 CI 0.6909-0.822	p=2.5e-10 CI 0.6714-0.7945	p=4.7e-10 CI 0.666-0.7941	p=0.00039 CI 0.5782-0.7567	p=0.016 CI 0.603-0.8455	6.14595e-10	2.45014e-10	4.66891e-10	0.000389192	0.0163427	2.45014e-10	0.00334637	0.6909-0.822	0.6714-0.7945	0.666-0.7941	0.5782-0.7567	0.603-0.8455	0.708	0.714	0.702	0.56	0.543	0.703	0.718	0.532	0.814	1	0.741	0.697	0.85	0.49	0.521
CTSH.SVBP.RNASE1.HSDL1..GNPNAT1.ASPM.TFAP2A.PPP1R13L	54872	0.7565	0.727	0.7208	0.6602	0.725	0.7565	0.7565	0.7179	0.7289	0.745	p=6.1e-10 CI 0.6897-0.8232	p=6.7e-10 CI 0.6635-0.7905	p=2.1e-09 CI 0.6565-0.7851	p=0.00065 CI 0.5721-0.7483	p=0.016 CI 0.617-0.833	6.14595e-10	6.65346e-10	2.13851e-09	0.000653009	0.0160503	6.14595e-10	0.00334066	0.6897-0.8232	0.6635-0.7905	0.6565-0.7851	0.5721-0.7483	0.617-0.833	0.732	0.737	0.66	0.605	0.607	0.739	0.762	0.811	0.674	1	0.685	0.645	0.528	0.586	0.588
ATP6V0E1.CTSH.RNASE1.HSDL1..GNPNAT1.LMNB2.TFAP2A.PPP1R13L	29437	0.7565	0.7215	0.7111	0.6315	0.7015	0.7565	0.7565	0.70442	0.726375	0.744967	p=6.1e-10 CI 0.6904-0.8225	p=1.6e-09 CI 0.6588-0.7843	p=9.7e-09 CI 0.6458-0.7765	p=0.0042 CI 0.5396-0.7233	p=0.027 CI 0.6062-0.7968	6.14595e-10	1.63219e-09	9.7465e-09	0.00417301	0.027487	6.14595e-10	0.006332	0.6904-0.8225	0.6588-0.7843	0.6458-0.7765	0.5396-0.7233	0.6062-0.7968	0.667	0.666	0.668	0.59	0.607	0.653	0.657	0.685	0.651	1	0.759	0.697	0.654	0.573	0.588
RNASE1.HSDL1.UBTD1..GNPNAT1.TFAP2A.PPP1R13L	16466	0.7565	0.7294	0.7205	0.6534	0.6598	0.7565	0.7565	0.70392	0.729525	0.744967	p=6.1e-10 CI 0.6882-0.8247	p=4.4e-10 CI 0.6663-0.7925	p=2.2e-09 CI 0.6565-0.7845	p=0.001 CI 0.5646-0.7422	p=0.064 CI 0.5227-0.7969	6.14595e-10	4.43939e-10	2.23812e-09	0.00104246	0.0640632	4.43939e-10	0.0130211	0.6882-0.8247	0.6663-0.7925	0.6565-0.7845	0.5646-0.7422	0.5227-0.7969	0.708	0.691	0.651	0.51	0.439	0.706	0.69	0.73	0.837	1	0.722	0.697	0.583	0.42	0.412
ATP6V0E1.RNASE1.HSDL1..CENPE.GNPNAT1.PPP1R13L	6093	0.7565	0.7129	0.7023	0.6381	0.703	0.7565	0.7565	0.70256	0.7309	0.744933	p=6.1e-10 CI 0.687-0.826	p=6.5e-09 CI 0.6464-0.7794	p=3.7e-08 CI 0.6364-0.7683	p=0.0028 CI 0.5473-0.7289	p=0.027 CI 0.5511-0.855	6.09904e-10	6.47321e-09	3.67449e-08	0.00278941	0.0265849	6.09904e-10	0.00587488	0.687-0.826	0.6464-0.7794	0.6364-0.7683	0.5473-0.7289	0.5511-0.855	0.723	0.72	0.66	0.55	0.618	0.725	0.751	0.73	0.744	0.875	0.704	0.605	0.598	0.497	0.606
ATP6V0E1.BEND5.HSDL1..CENPE.GNPNAT1.TFAP2A	5850	0.7564	0.7366	0.7464	0.6752	0.8023	0.8023	0.7564	0.74338	0.729175	0.7449	p=6.2e-10 CI 0.6935-0.8193	p=1.3e-10 CI 0.6774-0.7957	p=2.8e-11 CI 0.684-0.8088	p=0.00022 CI 0.5819-0.7684	p=0.002 CI 0.6751-0.9294	6.19322e-10	1.31883e-10	2.79326e-11	0.000219872	0.00198566	2.79326e-11	0.000441107	0.6935-0.8193	0.6774-0.7957	0.684-0.8088	0.5819-0.7684	0.6751-0.9294	0.723	0.649	0.676	0.69	0.803	0.728	0.617	0.793	0.605	0.75	0.685	0.763	0.575	0.713	0.806
ATP6V0E1.PEBP1.SVBP.BEND5..CENPE.GNPNAT1.TFAP2A.PPP1R13L	19490	0.7564	0.7429	0.7459	0.6762	0.7508	0.7564	0.7564	0.73444	0.72625	0.744867	p=6.2e-10 CI 0.6926-0.8202	p=4.3e-11 CI 0.6843-0.8015	p=3.1e-11 CI 0.6838-0.8081	p=2e-04 CI 0.5868-0.7656	p=0.0084 CI 0.627-0.8745	6.19322e-10	4.32777e-11	3.05153e-11	0.000203254	0.00844913	3.05153e-11	0.00173048	0.6926-0.8202	0.6843-0.8015	0.6838-0.8081	0.5868-0.7656	0.627-0.8745	0.594	0.666	0.685	0.565	0.711	0.555	0.646	0.622	0.791	0.75	0.852	0.737	0.74	0.503	0.709
ATP6V0E1.CTSH.RNASE1.HSDL1..GNPNAT1.ASPM.TFAP2A.PPP1R13L	29462	0.7564	0.7246	0.7163	0.6521	0.7167	0.7564	0.7564	0.71322	0.7257	0.744867	p=6.2e-10 CI 0.6902-0.8225	p=9.9e-10 CI 0.6615-0.7876	p=4.4e-09 CI 0.6515-0.7811	p=0.0011 CI 0.5619-0.7423	p=0.02 CI 0.6011-0.8322	6.24083e-10	9.93105e-10	4.35238e-09	0.00114004	0.0195257	6.24083e-10	0.00413314	0.6902-0.8225	0.6615-0.7876	0.6515-0.7811	0.5619-0.7423	0.6011-0.8322	0.676	0.686	0.676	0.715	0.555	0.664	0.679	0.486	0.488	1	0.759	0.711	0.843	0.777	0.533
PEBP1.SVBP.BEND5.HSDL1..GNPNAT1.ASPM.TFAP2A.PPP1R13L	42902	0.7505	0.7376	0.7563	0.6996	0.7811	0.7811	0.7563	0.74502	0.7272	0.744833	p=1.5e-09 CI 0.686-0.8151	p=1.1e-10 CI 0.6781-0.7972	p=4.7e-12 CI 0.6951-0.8174	p=3.1e-05 CI 0.6122-0.787	p=0.0037 CI 0.6604-0.9017	1.45795e-09	1.09144e-10	4.65682e-12	3.09198e-05	0.00370271	4.65682e-12	0.000746725	0.686-0.8151	0.6781-0.7972	0.6951-0.8174	0.6122-0.787	0.6604-0.9017	0.754	0.748	0.714	0.72	0.711	0.776	0.794	0.604	0.628	0.875	0.611	0.579	0.811	0.745	0.703
ATP6V0E1.PEBP1.BEND5.HSDL1..GNPNAT1.ASPM.TFAP2A.PPP1R13L	21482	0.7563	0.7407	0.756	0.6906	0.7689	0.7689	0.7563	0.7425	0.72585	0.744833	p=6.3e-10 CI 0.6928-0.8198	p=6.4e-11 CI 0.6819-0.7995	p=4.9e-12 CI 0.6945-0.8174	p=6.6e-05 CI 0.6019-0.7793	p=0.0052 CI 0.6304-0.9074	6.28881e-10	6.41797e-11	4.90781e-12	6.55778e-05	0.00519772	4.90781e-12	0.00105266	0.6928-0.8198	0.6819-0.7995	0.6945-0.8174	0.6019-0.7793	0.6304-0.9074	0.547	0.592	0.714	0.72	0.775	0.49	0.509	0.595	0.581	0.75	0.926	0.895	0.819	0.758	0.776
ATP6V0E1.SVBP.HSDL1..GNPNAT1.TFAP2A.ANLN	5064	0.7563	0.7385	0.7421	0.6805	0.7333	0.7563	0.7563	0.73014	0.72835	0.7448	p=6.3e-10 CI 0.6934-0.8191	p=9.4e-11 CI 0.6791-0.7979	p=5.9e-11 CI 0.6791-0.8052	p=0.00015 CI 0.587-0.774	p=0.013 CI 0.5648-0.9019	6.33714e-10	9.40645e-11	5.92789e-11	0.000146132	0.0131192	5.92789e-11	0.00265306	0.6934-0.8191	0.6791-0.7979	0.6791-0.8052	0.587-0.774	0.5648-0.9019	0.577	0.606	0.718	0.725	0.757	0.524	0.534	0.577	0.558	0.75	0.926	0.868	0.843	0.771	0.758
ATP6V0E1.BEND5.HSDL1.UBTD1..LMNB2.ASPM.TFAP2A.PPP1R13L	33907	0.7425	0.7304	0.7563	0.6703	0.7318	0.7563	0.7563	0.72626	0.72505	0.7448	p=4.6e-09 CI 0.6805-0.8045	p=3.8e-10 CI 0.6713-0.7896	p=4.6e-12 CI 0.6942-0.8185	p=0.00032 CI 0.5797-0.7608	p=0.014 CI 0.5911-0.8725	4.57591e-09	3.75362e-10	4.59606e-12	0.000316727	0.0136148	4.59606e-12	0.00278631	0.6805-0.8045	0.6713-0.7896	0.6942-0.8185	0.5797-0.7608	0.5911-0.8725	0.65	0.635	0.723	0.67	0.711	0.63	0.592	0.604	0.674	0.75	0.778	0.789	0.827	0.669	0.709
ATP6V0E1.TMEM59.HSDL1.UBTD1..GNPNAT1.TFAP2A.ANLN.PPP1R13L	33253	0.7563	0.739	0.7503	0.6838	0.6841	0.7563	0.7563	0.7227	0.72955	0.744667	p=6.3e-10 CI 0.6923-0.8203	p=8.6e-11 CI 0.6793-0.7987	p=1.4e-11 CI 0.6882-0.8124	p=0.00011 CI 0.5936-0.7739	p=0.04 CI 0.5103-0.8579	6.28881e-10	8.58727e-11	1.386e-11	0.000113241	0.0398153	1.386e-11	0.0079857	0.6923-0.8203	0.6793-0.7987	0.6882-0.8124	0.5936-0.7739	0.5103-0.8579	0.659	0.674	0.702	0.65	0.659	0.644	0.661	0.595	0.628	0.75	0.759	0.724	0.795	0.656	0.655
CTSH.HSDL1.UBTD1..GNPNAT1.TFAP2A.PPP1R13L	14066	0.7563	0.7347	0.7324	0.6676	0.7144	0.7563	0.7563	0.72108	0.7333	0.744633	p=6.3e-10 CI 0.6882-0.8244	p=1.8e-10 CI 0.6723-0.797	p=3.2e-10 CI 0.6689-0.7959	p=0.00039 CI 0.5816-0.7536	p=0.021 CI 0.6092-0.8196	6.28881e-10	1.8292e-10	3.15241e-10	0.000385023	0.0205777	1.8292e-10	0.00419254	0.6882-0.8244	0.6723-0.797	0.6689-0.7959	0.5816-0.7536	0.6092-0.8196	0.672	0.688	0.693	0.735	0.578	0.661	0.686	0.559	0.465	1	0.741	0.697	0.811	0.809	0.558
ATP6V0E1.CTSH.SVBP.UBTD1..GNPNAT1.XRCC2.TFAP2A.PPP1R13L	27772	0.7563	0.7303	0.7236	0.6569	0.7114	0.7563	0.7563	0.7157	0.73035	0.744633	p=6.3e-10 CI 0.6914-0.8212	p=3.8e-10 CI 0.6688-0.7919	p=1.4e-09 CI 0.6589-0.7883	p=0.00082 CI 0.5679-0.746	p=0.022 CI 0.59-0.8327	6.28881e-10	3.8142e-10	1.35225e-09	0.000818504	0.0220548	3.8142e-10	0.00457465	0.6914-0.8212	0.6688-0.7919	0.6589-0.7883	0.5679-0.746	0.59-0.8327	0.64	0.72	0.702	0.75	0.497	0.616	0.736	0.459	0.442	1	0.796	0.658	0.913	0.834	0.473
ATP6V0E1.PEBP1.RNASE1.HSDL1..GNPNAT1.KIF4A.TFAP2A.PPP1R13L	21908	0.7563	0.7283	0.7245	0.6672	0.6871	0.7563	0.7563	0.71268	0.7242	0.7446	p=6.3e-10 CI 0.688-0.8245	p=5.4e-10 CI 0.6652-0.7914	p=1.2e-09 CI 0.6607-0.7883	p=4e-04 CI 0.5776-0.7567	p=0.037 CI 0.5497-0.8245	6.33714e-10	5.37327e-10	1.17726e-09	0.000397655	0.0373953	5.37327e-10	0.00755859	0.688-0.8245	0.6652-0.7914	0.6607-0.7883	0.5776-0.7567	0.5497-0.8245	0.657	0.666	0.664	0.74	0.434	0.644	0.657	0.64	0.465	1	0.741	0.697	0.685	0.815	0.406
ATP6V0E1.CTSH.SVBP.RNASE1..GNPNAT1.TFAP2A.ANLN.PPP1R13L	27373	0.7563	0.7258	0.7145	0.6568	0.7068	0.7563	0.7563	0.71204	0.728325	0.7446	p=6.3e-10 CI 0.6903-0.8223	p=8.2e-10 CI 0.6632-0.7884	p=5.7e-09 CI 0.6495-0.7796	p=0.00083 CI 0.5675-0.7461	p=0.024 CI 0.5954-0.8182	6.28881e-10	8.16486e-10	5.74825e-09	0.000826873	0.0244376	6.28881e-10	0.00505289	0.6903-0.8223	0.6632-0.7884	0.6495-0.7796	0.5675-0.7461	0.5954-0.8182	0.672	0.677	0.681	0.75	0.578	0.664	0.679	0.432	0.442	1	0.722	0.671	0.898	0.834	0.558
ATP6V0E1.PEBP1.BEND5.HSDL1..GNPNAT1.TFAP2A.ANLN.PPP1R13L	21493	0.7557	0.7415	0.7562	0.6949	0.7606	0.7606	0.7562	0.74178	0.728775	0.744533	p=6.9e-10 CI 0.6913-0.8201	p=5.6e-11 CI 0.6827-0.8003	p=4.7e-12 CI 0.6946-0.8178	p=4.6e-05 CI 0.6055-0.7842	p=0.0065 CI 0.6193-0.9019	6.8933e-10	5.56767e-11	4.71836e-12	4.60492e-05	0.00651624	4.71836e-12	0.00131246	0.6913-0.8201	0.6827-0.8003	0.6946-0.8178	0.6055-0.7842	0.6193-0.9019	0.545	0.586	0.714	0.73	0.682	0.487	0.509	0.595	0.605	0.875	0.926	0.868	0.819	0.764	0.673
CTSH.SVBP.BEND5.HSDL1..GNPNAT1.TFAP2A.KIF20B.PPP1R13L	54464	0.7562	0.7367	0.736	0.6682	0.8106	0.8106	0.7562	0.74154	0.728775	0.744533	p=6.4e-10 CI 0.6909-0.8215	p=1.3e-10 CI 0.6761-0.7973	p=1.7e-10 CI 0.6731-0.799	p=0.00037 CI 0.5807-0.7556	p=0.0015 CI 0.7172-0.904	6.38584e-10	1.28673e-10	1.70527e-10	0.000368759	0.00153849	1.28673e-10	0.000381451	0.6909-0.8215	0.6761-0.7973	0.6731-0.799	0.5807-0.7556	0.7172-0.904	0.703	0.671	0.689	0.64	0.746	0.706	0.661	0.505	0.651	0.875	0.685	0.711	0.85	0.637	0.739
CTSH.BEND5.RNASE1.HSDL1..GNPNAT1.XRCC2.TFAP2A.PPP1R13L	56752	0.7562	0.7259	0.72	0.6544	0.7689	0.7689	0.7562	0.72508	0.7269	0.7445	p=6.4e-10 CI 0.6905-0.8219	p=8e-10 CI 0.6637-0.7882	p=2.4e-09 CI 0.6553-0.7847	p=0.00097 CI 0.5635-0.7453	p=0.0052 CI 0.6705-0.8674	6.38584e-10	7.9747e-10	2.42342e-09	0.000971935	0.00519772	6.38584e-10	0.00123393	0.6905-0.8219	0.6637-0.7882	0.6553-0.7847	0.5635-0.7453	0.6705-0.8674	0.635	0.728	0.66	0.65	0.653	0.608	0.755	0.802	0.581	1	0.815	0.632	0.535	0.669	0.636
CTSH.SVBP.HSDL1..GNPNAT1.XRCC2.PPP1R13L	12734	0.7562	0.7197	0.7167	0.654	0.7568	0.7568	0.7562	0.72068	0.727825	0.7445	p=6.4e-10 CI 0.6905-0.8219	p=2.2e-09 CI 0.6566-0.7828	p=4.1e-09 CI 0.6505-0.783	p=0.001 CI 0.5614-0.7466	p=0.0072 CI 0.5997-0.914	6.38584e-10	2.20237e-09	4.06998e-09	0.00100161	0.00720775	6.38584e-10	0.00164187	0.6905-0.8219	0.6566-0.7828	0.6505-0.783	0.5614-0.7466	0.5997-0.914	0.655	0.66	0.697	0.68	0.595	0.633	0.635	0.595	0.558	0.875	0.796	0.75	0.787	0.713	0.582
PEBP1.RNASE1.HSDL1.UBTD1..GNPNAT1.XRCC2.TFAP2A.PPP1R13L	45832	0.7562	0.727	0.7238	0.667	0.697	0.7562	0.7562	0.7142	0.7328	0.7445	p=6.4e-10 CI 0.6898-0.8226	p=6.7e-10 CI 0.6645-0.7894	p=1.3e-09 CI 0.6599-0.7878	p=4e-04 CI 0.5779-0.7562	p=0.03 CI 0.5604-0.8336	6.38584e-10	6.70618e-10	1.30627e-09	0.000401951	0.0303473	6.38584e-10	0.00614986	0.6898-0.8226	0.6645-0.7894	0.6599-0.7878	0.5779-0.7562	0.5604-0.8336	0.693	0.7	0.672	0.535	0.497	0.686	0.704	0.676	0.791	1	0.741	0.684	0.669	0.465	0.473
ATP6V0E1.PEBP1.RNASE1.HSDL1..GNPNAT1.LMNB2.TFAP2A.PPP1R13L	21877	0.7562	0.7287	0.725	0.6473	0.6856	0.7562	0.7562	0.70856	0.72375	0.7445	p=6.4e-10 CI 0.6903-0.8221	p=5e-10 CI 0.6673-0.7901	p=1.1e-09 CI 0.6611-0.7888	p=0.0016 CI 0.556-0.7386	p=0.039 CI 0.5765-0.7947	6.38584e-10	5.00255e-10	1.08558e-09	0.00155861	0.0385898	5.00255e-10	0.00802969	0.6903-0.8221	0.6673-0.7901	0.6611-0.7888	0.556-0.7386	0.5765-0.7947	0.691	0.688	0.681	0.63	0.618	0.686	0.69	0.676	0.605	0.875	0.722	0.684	0.685	0.637	0.606
CTSH.SVBP.HSDL1..GNPNAT1.ANLN.PPP1R13L	12748	0.7561	0.7268	0.7279	0.6775	0.7341	0.7561	0.7561	0.72448	0.72855	0.744433	p=6.5e-10 CI 0.6897-0.8225	p=6.9e-10 CI 0.6635-0.7902	p=6.7e-10 CI 0.6634-0.7924	p=0.00018 CI 0.5895-0.7655	p=0.013 CI 0.5591-0.9091	6.48433e-10	6.8668e-10	6.72901e-10	0.00018361	0.0128772	6.48433e-10	0.00261217	0.6897-0.8225	0.6635-0.7902	0.6634-0.7924	0.5895-0.7655	0.5591-0.9091	0.579	0.714	0.689	0.775	0.85	0.538	0.733	0.667	0.442	0.625	0.852	0.645	0.709	0.866	0.861
ATP6V0E1.PEBP1.CTSH.SVBP..CENPE.GNPNAT1.TFAP2A.PPP1R13L	18020	0.7561	0.7313	0.7213	0.658	0.7015	0.7561	0.7561	0.71364	0.7257	0.744433	p=6.5e-10 CI 0.6902-0.822	p=3.2e-10 CI 0.6695-0.7932	p=2e-09 CI 0.6567-0.7859	p=0.00076 CI 0.5677-0.7482	p=0.027 CI 0.5676-0.8354	6.48433e-10	3.22298e-10	1.97447e-09	0.000762071	0.027487	3.22298e-10	0.00564981	0.6902-0.822	0.6695-0.7932	0.6567-0.7859	0.5677-0.7482	0.5676-0.8354	0.723	0.623	0.672	0.765	0.457	0.728	0.57	0.694	0.419	1	0.685	0.816	0.654	0.86	0.43
ATP6V0E1.CTSH.HSDL1..CENPE.GNPNAT1.PPP1R13L	4413	0.7561	0.7158	0.7119	0.6467	0.7303	0.7561	0.7561	0.71216	0.72565	0.7444	p=6.5e-10 CI 0.689-0.8232	p=4.1e-09 CI 0.6507-0.7808	p=8.7e-09 CI 0.6461-0.7776	p=0.0016 CI 0.5556-0.7378	p=0.014 CI 0.5782-0.8824	6.48433e-10	4.13386e-09	8.73698e-09	0.00161979	0.0141266	6.48433e-10	0.00314928	0.689-0.8232	0.6507-0.7808	0.6461-0.7776	0.5556-0.7378	0.5782-0.8824	0.672	0.64	0.689	0.765	0.659	0.664	0.614	0.649	0.395	0.75	0.722	0.737	0.724	0.866	0.655
TMEM59.RNASE1.HSDL1..GNPNAT1.TFAP2A.PPP1R13L	15746	0.7561	0.7316	0.7214	0.6475	0.6477	0.7561	0.7561	0.70086	0.72995	0.7444	p=6.5e-10 CI 0.6894-0.8228	p=3.1e-10 CI 0.6705-0.7927	p=1.9e-09 CI 0.6574-0.7854	p=0.0015 CI 0.5554-0.7396	p=0.08 CI 0.5027-0.7927	6.48433e-10	3.07117e-10	1.9299e-09	0.00154365	0.0798797	3.07117e-10	0.0162847	0.6894-0.8228	0.6705-0.7927	0.6574-0.7854	0.5554-0.7396	0.5027-0.7927	0.637	0.646	0.655	0.645	0.399	0.616	0.625	0.604	0.581	1	0.778	0.724	0.701	0.662	0.37
PEBP1.SVBP.HSDL1.UBTD1..GNPNAT1.XRCC2.TFAP2A.PPP1R13L	43732	0.756	0.7395	0.7455	0.6866	0.7	0.756	0.756	0.72552	0.730025	0.744367	p=6.5e-10 CI 0.6911-0.821	p=7.9e-11 CI 0.6795-0.7995	p=3.3e-11 CI 0.6828-0.8082	p=9.1e-05 CI 0.5963-0.7768	p=0.028 CI 0.554-0.846	6.53412e-10	7.90333e-11	3.29138e-11	9.05617e-05	0.0284144	3.29138e-11	0.00570099	0.6911-0.821	0.6795-0.7995	0.6828-0.8082	0.5963-0.7768	0.554-0.846	0.674	0.7	0.706	0.615	0.468	0.664	0.69	0.604	0.721	1	0.741	0.737	0.795	0.586	0.442
ATP6V0E1.SVBP.BEND5.RNASE1..CENPE.GNPNAT1.TFAP2A.PPP1R13L	30830	0.756	0.7319	0.7266	0.6558	0.7417	0.756	0.756	0.7224	0.73025	0.744367	p=6.6e-10 CI 0.6911-0.8209	p=2.9e-10 CI 0.6709-0.793	p=8.3e-10 CI 0.6629-0.7903	p=0.00089 CI 0.5657-0.7458	p=0.011 CI 0.633-0.8503	6.5843e-10	2.90286e-10	8.30719e-10	0.000887694	0.0106626	2.90286e-10	0.00231007	0.6911-0.8209	0.6709-0.793	0.6629-0.7903	0.5657-0.7458	0.633-0.8503	0.582	0.731	0.66	0.68	0.613	0.541	0.758	0.739	0.535	1	0.852	0.632	0.591	0.72	0.594
ATP6V0E1.PEBP1.SVBP.RNASE1..GNPNAT1.TFAP2A.ANLN.PPP1R13L	19813	0.756	0.7327	0.7214	0.664	0.675	0.756	0.756	0.70982	0.7317	0.744367	p=6.6e-10 CI 0.6899-0.8221	p=2.6e-10 CI 0.6714-0.7939	p=2e-09 CI 0.6572-0.7855	p=5e-04 CI 0.5737-0.7544	p=0.048 CI 0.5399-0.8101	6.5843e-10	2.57194e-10	1.95206e-09	0.000497437	0.0478472	2.57194e-10	0.00966892	0.6899-0.8221	0.6714-0.7939	0.6572-0.7855	0.5737-0.7544	0.5399-0.8101	0.625	0.586	0.681	0.74	0.491	0.599	0.513	0.477	0.488	1	0.796	0.855	0.858	0.809	0.467
ATP6V0E1.TMEM59.RNASE1..GNPNAT1.TFAP2A.PPP1R13L	5426	0.756	0.7302	0.7139	0.6349	0.6258	0.756	0.756	0.69216	0.7249	0.744333	p=6.6e-10 CI 0.6904-0.8215	p=3.9e-10 CI 0.6696-0.7908	p=6.4e-09 CI 0.649-0.7788	p=0.0034 CI 0.5419-0.7278	p=0.12 CI 0.4796-0.7719	6.5843e-10	3.90686e-10	6.35033e-09	0.00340354	0.115797	3.90686e-10	0.0238401	0.6904-0.8215	0.6696-0.7908	0.649-0.7788	0.5419-0.7278	0.4796-0.7719	0.667	0.68	0.681	0.77	0.387	0.655	0.675	0.477	0.349	1	0.741	0.697	0.858	0.885	0.358
TMEM59.BEND5.HSDL1.UBTD1..GNPNAT1.LMNB2.TFAP2A.PPP1R13L	60097	0.7458	0.7335	0.7559	0.6805	0.778	0.778	0.7559	0.73874	0.72495	0.7443	p=2.9e-09 CI 0.6821-0.8094	p=2.2e-10 CI 0.675-0.7919	p=5e-12 CI 0.694-0.8178	p=0.00015 CI 0.5907-0.7703	p=0.004 CI 0.6813-0.8748	2.88691e-09	2.24131e-10	4.9726e-12	0.000146132	0.00403498	4.9726e-12	0.000836224	0.6821-0.8094	0.675-0.7919	0.694-0.8178	0.5907-0.7703	0.6813-0.8748	0.521	0.544	0.723	0.675	0.717	0.457	0.437	0.577	0.628	0.875	0.944	0.934	0.85	0.688	0.709
SVBP.HSDL1.UBTD1..GNPNAT1.ANLN.PPP1R13L	15268	0.7559	0.7341	0.7451	0.703	0.7235	0.7559	0.7559	0.73232	0.721575	0.744267	p=6.7e-10 CI 0.6902-0.8215	p=2e-10 CI 0.6729-0.7954	p=3.5e-11 CI 0.6823-0.8078	p=2.3e-05 CI 0.6165-0.7895	p=0.017 CI 0.5152-0.9318	6.68577e-10	2.0005e-10	3.54964e-11	2.30987e-05	0.0166396	3.54964e-11	0.00333253	0.6902-0.8215	0.6729-0.7954	0.6823-0.8078	0.6165-0.7895	0.5152-0.9318	0.691	0.586	0.71	0.715	0.751	0.689	0.513	0.631	0.581	0.75	0.704	0.855	0.78	0.752	0.752
PEBP1.BEND5.RNASE1.HSDL1..GNPNAT1.TFAP2A.ANLN.PPP1R13L	45223	0.7559	0.7324	0.7352	0.6845	0.7485	0.7559	0.7559	0.7313	0.724825	0.744233	p=6.6e-10 CI 0.6897-0.8222	p=2.7e-10 CI 0.6713-0.7935	p=2e-10 CI 0.6722-0.7982	p=0.00011 CI 0.5971-0.7719	p=0.009 CI 0.634-0.8629	6.63484e-10	2.67793e-10	1.97213e-10	0.000106804	0.00896091	1.97213e-10	0.00181354	0.6897-0.8222	0.6713-0.7935	0.6722-0.7982	0.5971-0.7719	0.634-0.8629	0.635	0.646	0.689	0.64	0.538	0.608	0.614	0.676	0.674	1	0.815	0.763	0.701	0.631	0.515
ATP6V0E1.PEBP1.TMEM59.HSDL1..GNPNAT1.TFAP2A.KIF20B.PPP1R13L	20864	0.7559	0.7412	0.7516	0.6792	0.7038	0.7559	0.7559	0.72634	0.72935	0.7442	p=6.6e-10 CI 0.6912-0.8206	p=5.9e-11 CI 0.6817-0.8007	p=1.1e-11 CI 0.6899-0.8132	p=0.00016 CI 0.5889-0.7694	p=0.026 CI 0.5509-0.8566	6.63484e-10	5.85438e-11	1.09942e-11	0.00016201	0.0261433	1.09942e-11	0.00526106	0.6912-0.8206	0.6817-0.8007	0.6899-0.8132	0.5889-0.7694	0.5509-0.8566	0.584	0.612	0.702	0.73	0.665	0.543	0.549	0.604	0.512	0.75	0.852	0.842	0.787	0.79	0.661
PEBP1.CTSH.SVBP.HSDL1..GNPNAT1.XRCC2.TFAP2A.PPP1R13L	39322	0.7559	0.7348	0.7302	0.6735	0.7341	0.7559	0.7559	0.7257	0.7257	0.744133	p=6.6e-10 CI 0.6899-0.8219	p=1.8e-10 CI 0.6737-0.796	p=4.6e-10 CI 0.6658-0.7946	p=0.00025 CI 0.5832-0.7639	p=0.013 CI 0.6142-0.854	6.63484e-10	1.77053e-10	4.55958e-10	0.000248569	0.0128772	1.77053e-10	0.00262516	0.6899-0.8219	0.6737-0.796	0.6658-0.7946	0.5832-0.7639	0.6142-0.854	0.727	0.731	0.685	0.66	0.52	0.734	0.755	0.775	0.628	1	0.685	0.645	0.606	0.669	0.497
CTSH.SVBP.HSDL1.UBTD1..GNPNAT1.TFAP2A.ANLN.PPP1R13L	55303	0.7559	0.7337	0.7368	0.6806	0.7189	0.7559	0.7559	0.72518	0.7309	0.7441	p=6.6e-10 CI 0.6896-0.8223	p=2.2e-10 CI 0.6717-0.7957	p=1.5e-10 CI 0.6736-0.7999	p=0.00014 CI 0.5942-0.7671	p=0.019 CI 0.5923-0.8456	6.63484e-10	2.15222e-10	1.51011e-10	0.000144461	0.0185197	1.51011e-10	0.00373283	0.6896-0.8223	0.6717-0.7957	0.6736-0.7999	0.5942-0.7671	0.5923-0.8456	0.764	0.751	0.702	0.595	0.636	0.787	0.801	0.477	0.744	0.875	0.611	0.566	0.898	0.554	0.624
SVBP.RNASE1.HSDL1.UBTD1..GNPNAT1.KIF4A.TFAP2A.PPP1R13L	59498	0.7559	0.7316	0.7288	0.6737	0.6894	0.7559	0.7559	0.71588	0.731875	0.744067	p=6.6e-10 CI 0.6887-0.8232	p=3.1e-10 CI 0.6687-0.7945	p=5.8e-10 CI 0.6655-0.7921	p=0.00025 CI 0.5871-0.7603	p=0.036 CI 0.5638-0.815	6.63484e-10	3.09597e-10	5.77512e-10	0.000245822	0.0356603	3.09597e-10	0.00718122	0.6887-0.8232	0.6687-0.7945	0.6655-0.7921	0.5871-0.7603	0.5638-0.815	0.662	0.731	0.66	0.525	0.497	0.65	0.762	0.82	0.837	1	0.741	0.618	0.52	0.439	0.473
ATP6V0E1.CTSH.SVBP.UBTD1..CENPE.GNPNAT1.TFAP2A.PPP1R13L	27680	0.7559	0.7306	0.7226	0.6552	0.7038	0.7559	0.7559	0.71362	0.72205	0.744033	p=6.6e-10 CI 0.6905-0.8214	p=3.6e-10 CI 0.6685-0.7928	p=1.6e-09 CI 0.6582-0.7871	p=0.00092 CI 0.5669-0.7434	p=0.026 CI 0.5797-0.8278	6.63484e-10	3.63526e-10	1.58855e-09	0.00092427	0.0261433	3.63526e-10	0.00541351	0.6905-0.8214	0.6685-0.7928	0.6582-0.7871	0.5669-0.7434	0.5797-0.8278	0.737	0.725	0.702	0.765	0.474	0.751	0.758	0.477	0.442	1	0.648	0.605	0.898	0.854	0.448
SVBP.TMEM59.RNASE1.HSDL1..GNPNAT1.TFAP2A.ANLN.PPP1R13L	58243	0.7559	0.732	0.7287	0.6682	0.678	0.7559	0.7559	0.71256	0.733375	0.744033	p=6.6e-10 CI 0.6906-0.8213	p=2.9e-10 CI 0.6709-0.7932	p=5.8e-10 CI 0.6653-0.7921	p=0.00037 CI 0.5783-0.7581	p=0.045 CI 0.5476-0.8085	6.63484e-10	2.85645e-10	5.84356e-10	0.000368759	0.0450369	2.85645e-10	0.00908113	0.6906-0.8213	0.6709-0.7932	0.6653-0.7921	0.5783-0.7581	0.5476-0.8085	0.603	0.697	0.685	0.49	0.526	0.569	0.711	0.441	0.884	1	0.833	0.645	0.898	0.382	0.503
ATP6V0E1.SVBP.RNASE1.UBTD1..CENPE.GNPNAT1.TFAP2A.PPP1R13L	31670	0.7559	0.7272	0.7188	0.6513	0.6803	0.7559	0.7559	0.7067	0.73115	0.744033	p=6.7e-10 CI 0.6907-0.8211	p=6.4e-10 CI 0.665-0.7895	p=2.9e-09 CI 0.6545-0.7831	p=0.0012 CI 0.5615-0.7411	p=0.043 CI 0.5506-0.81	6.68577e-10	6.39585e-10	2.93774e-09	0.00119779	0.0430176	6.39585e-10	0.00884309	0.6907-0.8211	0.665-0.7895	0.6545-0.7831	0.5615-0.7411	0.5506-0.81	0.669	0.68	0.655	0.73	0.462	0.658	0.675	0.712	0.442	1	0.741	0.697	0.606	0.809	0.436
SVBP.BEND5.HSDL1.UBTD1..GNPNAT1.KIF4A.TFAP2A.PPP1R13L	59288	0.7508	0.7403	0.7558	0.6997	0.7803	0.7803	0.7558	0.74538	0.72665	0.744	p=1.4e-09 CI 0.6856-0.816	p=6.9e-11 CI 0.6806-0.8	p=5e-12 CI 0.6944-0.8172	p=3.1e-05 CI 0.6136-0.7859	p=0.0038 CI 0.6692-0.8914	1.40431e-09	6.91824e-11	5.03823e-12	3.05331e-05	0.00378339	5.03823e-12	0.000762785	0.6856-0.816	0.6806-0.8	0.6944-0.8172	0.6136-0.7859	0.6692-0.8914	0.684	0.694	0.723	0.72	0.676	0.678	0.697	0.622	0.581	0.875	0.722	0.684	0.811	0.758	0.667
PEBP1.BEND5.HSDL1.UBTD1..GNPNAT1.ASPM.TFAP2A.PPP1R13L	45632	0.7522	0.7363	0.7558	0.7032	0.7712	0.7712	0.7558	0.74374	0.72635	0.744	p=1.2e-09 CI 0.6874-0.8169	p=1.4e-10 CI 0.6762-0.7964	p=5.1e-12 CI 0.6944-0.8171	p=2.3e-05 CI 0.6169-0.7894	p=0.0049 CI 0.6457-0.8967	1.15492e-09	1.37406e-10	5.10471e-12	2.28054e-05	0.00488203	5.10471e-12	0.000980968	0.6874-0.8169	0.6762-0.7964	0.6944-0.8171	0.6169-0.7894	0.6457-0.8967	0.552	0.731	0.71	0.67	0.665	0.504	0.769	0.613	0.698	0.875	0.87	0.592	0.795	0.662	0.655
CTSH.SVBP.BEND5.HSDL1..GNPNAT1.KIF4A.TFAP2A.PPP1R13L	54458	0.7558	0.7384	0.744	0.6838	0.7811	0.7811	0.7558	0.74062	0.72845	0.744	p=6.8e-10 CI 0.69-0.8216	p=9.6e-11 CI 0.6774-0.7993	p=4.3e-11 CI 0.6813-0.8066	p=0.00011 CI 0.597-0.7705	p=0.0037 CI 0.6861-0.8761	6.78876e-10	9.64281e-11	4.2851e-11	0.000113241	0.00370271	4.2851e-11	0.00076319	0.69-0.8216	0.6774-0.7993	0.6813-0.8066	0.597-0.7705	0.6861-0.8761	0.701	0.754	0.693	0.68	0.711	0.7	0.794	0.622	0.628	0.875	0.704	0.605	0.756	0.694	0.703
ATP6V0E1.CTSH.TMEM59.HSDL1..GNPNAT1.TFAP2A.KIF20B.PPP1R13L	28424	0.7558	0.7328	0.7319	0.6568	0.7348	0.7558	0.7558	0.72242	0.72615	0.743933	p=6.8e-10 CI 0.6901-0.8214	p=2.5e-10 CI 0.6714-0.7942	p=3.4e-10 CI 0.6681-0.7957	p=0.00083 CI 0.5669-0.7467	p=0.013 CI 0.6105-0.8592	6.78876e-10	2.51032e-10	3.42738e-10	0.000826873	0.0126392	2.51032e-10	0.00269321	0.6901-0.8214	0.6714-0.7942	0.6681-0.7957	0.5669-0.7467	0.6105-0.8592	0.659	0.677	0.697	0.75	0.538	0.639	0.657	0.486	0.488	1	0.796	0.75	0.882	0.822	0.515
ATP6V0E1.CTSH.SVBP.RNASE1..GNPNAT1.XRCC2.TFAP2A.PPP1R13L	27352	0.7558	0.7212	0.7044	0.6374	0.7076	0.7558	0.7558	0.70528	0.7297	0.743933	p=6.8e-10 CI 0.6904-0.8212	p=1.7e-09 CI 0.6589-0.7836	p=2.7e-08 CI 0.6383-0.7705	p=0.0029 CI 0.5453-0.7294	p=0.024 CI 0.5968-0.8183	6.78876e-10	1.72267e-09	2.70693e-08	0.00291946	0.024026	6.78876e-10	0.00538911	0.6904-0.8212	0.6589-0.7836	0.6383-0.7705	0.5453-0.7294	0.5968-0.8183	0.657	0.683	0.672	0.715	0.555	0.636	0.671	0.468	0.442	1	0.796	0.724	0.85	0.79	0.533
SVBP.TMEM59.BEND5.HSDL1..GNPNAT1.TFAP2A.ANLN.PPP1R13L	57823	0.749	0.7362	0.7557	0.6969	0.775	0.775	0.7557	0.74256	0.724175	0.743933	p=1.8e-09 CI 0.6851-0.8128	p=1.4e-10 CI 0.6773-0.7951	p=5.2e-12 CI 0.6942-0.8172	p=3.9e-05 CI 0.6076-0.7862	p=0.0044 CI 0.6439-0.9061	1.82425e-09	1.39678e-10	5.17204e-12	3.87259e-05	0.00439371	5.17204e-12	0.000886487	0.6851-0.8128	0.6773-0.7951	0.6942-0.8172	0.6076-0.7862	0.6439-0.9061	0.608	0.581	0.718	0.73	0.757	0.571	0.491	0.586	0.605	0.875	0.852	0.908	0.835	0.764	0.752
CTSH.SVBP.BEND5.HSDL1..GNPNAT1.ASPM.TFAP2A.PPP1R13L	54452	0.7557	0.7367	0.742	0.679	0.7939	0.7939	0.7557	0.74146	0.728725	0.7439	p=6.9e-10 CI 0.6909-0.8205	p=1.3e-10 CI 0.6758-0.7975	p=6.1e-11 CI 0.6793-0.8047	p=0.00016 CI 0.5909-0.7671	p=0.0025 CI 0.6937-0.8942	6.8933e-10	1.29734e-10	6.07714e-11	0.000163871	0.00254786	6.07714e-11	0.000542346	0.6909-0.8205	0.6758-0.7975	0.6793-0.8047	0.5909-0.7671	0.6937-0.8942	0.633	0.652	0.693	0.695	0.728	0.611	0.625	0.595	0.628	0.875	0.778	0.75	0.78	0.713	0.721
PEBP1.SVBP.RNASE1.HSDL1..GNPNAT1.TFAP2A.KIF20B.PPP1R13L	43334	0.7557	0.7325	0.7223	0.6623	0.7008	0.7557	0.7557	0.71472	0.72775	0.7439	p=6.9e-10 CI 0.6869-0.8244	p=2.6e-10 CI 0.6695-0.7955	p=1.7e-09 CI 0.6586-0.7859	p=0.00056 CI 0.5746-0.7499	p=0.028 CI 0.5794-0.8221	6.8933e-10	2.63503e-10	1.68232e-09	0.000564398	0.0279475	2.63503e-10	0.00570237	0.6869-0.8244	0.6695-0.7955	0.6586-0.7859	0.5746-0.7499	0.5794-0.8221	0.713	0.72	0.655	0.47	0.509	0.711	0.733	0.775	0.907	1	0.722	0.671	0.551	0.35	0.485
ATP6V0E1.PEBP1.HSDL1..GNPNAT1.TFAP2A.PPP1R13L	2906	0.7557	0.7429	0.7437	0.6712	0.653	0.7557	0.7557	0.7133	0.724775	0.743833	p=6.8e-10 CI 0.6893-0.8222	p=4.3e-11 CI 0.6833-0.8025	p=4.5e-11 CI 0.6813-0.8061	p=3e-04 CI 0.5804-0.7619	p=0.073 CI 0.4947-0.8113	6.84084e-10	4.32777e-11	4.50516e-11	0.00029659	0.0726302	4.32777e-11	0.0145854	0.6893-0.8222	0.6833-0.8025	0.6813-0.8061	0.5804-0.7619	0.4947-0.8113	0.664	0.7	0.693	0.715	0.607	0.647	0.7	0.568	0.558	0.75	0.778	0.697	0.803	0.758	0.6
ATP6V0E1.SVBP.RNASE1.UBTD1..GNPNAT1.LMNB2.TFAP2A.PPP1R13L	31747	0.7557	0.7293	0.7195	0.6411	0.6636	0.7557	0.7557	0.70184	0.726575	0.743767	p=6.9e-10 CI 0.6908-0.8205	p=4.5e-10 CI 0.6682-0.7905	p=2.6e-09 CI 0.6551-0.7839	p=0.0023 CI 0.5509-0.7313	p=0.06 CI 0.5467-0.7806	6.8933e-10	4.51074e-10	2.6236e-09	0.00231987	0.0596554	4.51074e-10	0.0123951	0.6908-0.8205	0.6682-0.7905	0.6551-0.7839	0.5509-0.7313	0.5467-0.7806	0.703	0.705	0.676	0.76	0.532	0.7	0.718	0.441	0.349	1	0.722	0.658	0.882	0.873	0.509
ATP6V0E1.ZMYND12.BEND5.HSDL1..GNPNAT1.TFAP2A.ANLN.PPP1R13L	25903	0.7479	0.7372	0.7556	0.6983	0.775	0.775	0.7556	0.7428	0.7308	0.743767	p=2.1e-09 CI 0.6828-0.813	p=1.2e-10 CI 0.6782-0.7961	p=5.3e-12 CI 0.6938-0.8173	p=3.5e-05 CI 0.6099-0.7867	p=0.0044 CI 0.6347-0.9153	2.13246e-09	1.18516e-10	5.30933e-12	3.46153e-05	0.00439371	5.30933e-12	0.000885665	0.6828-0.813	0.6782-0.7961	0.6938-0.8173	0.6099-0.7867	0.6347-0.9153	0.71	0.567	0.718	0.75	0.78	0.717	0.473	0.622	0.605	0.75	0.667	0.908	0.803	0.79	0.782
ATP6V0E1.SVBP.BEND5.HSDL1..GNPNAT1.TFAP2A.KIF20B.PPP1R13L	31154	0.7556	0.7444	0.749	0.6692	0.7894	0.7894	0.7556	0.74152	0.727975	0.743767	p=7e-10 CI 0.6923-0.8188	p=3.3e-11 CI 0.6869-0.8018	p=1.7e-11 CI 0.6872-0.8109	p=0.00034 CI 0.5797-0.7588	p=0.0029 CI 0.6726-0.9062	6.99941e-10	3.3309e-11	1.74531e-11	0.000341824	0.00291181	1.74531e-11	0.000650726	0.6923-0.8188	0.6869-0.8018	0.6872-0.8109	0.5797-0.7588	0.6726-0.9062	0.611	0.586	0.706	0.695	0.769	0.577	0.502	0.577	0.605	0.875	0.833	0.895	0.819	0.72	0.764
ATP6V0E1.TMEM59.BEND5.HSDL1..GNPNAT1.LMNB2.TFAP2A.PPP1R13L	32377	0.7485	0.7376	0.7556	0.6725	0.7727	0.7727	0.7556	0.73738	0.729375	0.743733	p=2e-09 CI 0.6858-0.8112	p=1.1e-10 CI 0.6808-0.7945	p=5.3e-12 CI 0.6935-0.8176	p=0.00027 CI 0.5803-0.7647	p=0.0047 CI 0.6634-0.882	1.96519e-09	1.09144e-10	5.30933e-12	0.000268609	0.00468118	5.30933e-12	0.000989958	0.6858-0.8112	0.6808-0.7945	0.6935-0.8176	0.5803-0.7647	0.6634-0.882	0.618	0.643	0.718	0.67	0.694	0.585	0.596	0.514	0.698	0.875	0.833	0.816	0.898	0.662	0.685
ATP6V0E1.SVBP.BEND5.UBTD1..GNPNAT1.ASPM.TFAP2A.PPP1R13L	31352	0.7556	0.7426	0.7499	0.678	0.7583	0.7583	0.7556	0.73688	0.733225	0.743733	p=6.9e-10 CI 0.6935-0.8178	p=4.6e-11 CI 0.6835-0.8017	p=1.5e-11 CI 0.688-0.8119	p=0.00018 CI 0.5903-0.7657	p=0.0069 CI 0.6405-0.8762	6.94616e-10	4.59038e-11	1.47781e-11	0.000177466	0.00692374	1.47781e-11	0.00142024	0.6935-0.8178	0.6835-0.8017	0.688-0.8119	0.5903-0.7657	0.6405-0.8762	0.64	0.669	0.71	0.69	0.618	0.619	0.646	0.559	0.558	0.875	0.778	0.75	0.843	0.726	0.606
PEBP1.CTSH.SVBP.HSDL1..GNPNAT1.TFAP2A.KIF20B.PPP1R13L	39344	0.7556	0.7365	0.7338	0.6759	0.7402	0.7556	0.7556	0.7284	0.724925	0.7437	p=6.9e-10 CI 0.6885-0.8227	p=1.3e-10 CI 0.6745-0.7985	p=2.5e-10 CI 0.6707-0.7969	p=0.00021 CI 0.5904-0.7614	p=0.011 CI 0.6291-0.8512	6.94616e-10	1.3297e-10	2.51008e-10	0.000207878	0.0110769	1.3297e-10	0.00225696	0.6885-0.8227	0.6745-0.7985	0.6707-0.7969	0.5904-0.7614	0.6291-0.8512	0.718	0.72	0.685	0.645	0.671	0.723	0.74	0.658	0.651	0.875	0.685	0.645	0.709	0.643	0.661
ATP6V0E1.CTSH.HSDL1.UBTD1..GNPNAT1.LMNB2.TFAP2A.PPP1R13L	29857	0.7556	0.7288	0.7297	0.6518	0.7159	0.7556	0.7556	0.71636	0.728425	0.7437	p=7e-10 CI 0.6903-0.8208	p=4.9e-10 CI 0.6674-0.7902	p=5e-10 CI 0.6656-0.7939	p=0.0012 CI 0.5617-0.7418	p=0.02 CI 0.6025-0.8293	6.99941e-10	4.92362e-10	4.95355e-10	0.00116283	0.0198711	4.92362e-10	0.00420679	0.6903-0.8208	0.6674-0.7902	0.6656-0.7939	0.5617-0.7418	0.6025-0.8293	0.616	0.603	0.697	0.745	0.555	0.585	0.542	0.505	0.465	1	0.815	0.829	0.866	0.822	0.533
PEBP1.CTSH.RNASE1.HSDL1..CENPE.GNPNAT1.TFAP2A.PPP1R13L	41120	0.7556	0.7203	0.7119	0.6592	0.7167	0.7556	0.7556	0.71274	0.730425	0.7437	p=7e-10 CI 0.6872-0.8239	p=2e-09 CI 0.6558-0.7848	p=8.7e-09 CI 0.647-0.7767	p=7e-04 CI 0.5704-0.7479	p=0.02 CI 0.6037-0.8296	6.99941e-10	2.00892e-09	8.73698e-09	0.000701976	0.0195257	6.99941e-10	0.00404553	0.6872-0.8239	0.6558-0.7848	0.647-0.7767	0.5704-0.7479	0.6037-0.8296	0.686	0.68	0.655	0.63	0.578	0.681	0.686	0.631	0.628	1	0.722	0.658	0.677	0.631	0.558
ATP6V0E1.RNASE1.HSDL1..GNPNAT1.ANLN.PPP1R13L	6148	0.7556	0.7167	0.7126	0.6571	0.7038	0.7556	0.7556	0.70916	0.729525	0.7437	p=6.9e-10 CI 0.6871-0.8241	p=3.5e-09 CI 0.6522-0.7813	p=7.8e-09 CI 0.6474-0.7777	p=0.00081 CI 0.5672-0.747	p=0.026 CI 0.5371-0.8705	6.94616e-10	3.52866e-09	7.8293e-09	0.000810213	0.0261433	6.94616e-10	0.0053907	0.6871-0.8241	0.6522-0.7813	0.6474-0.7777	0.5672-0.747	0.5371-0.8705	0.706	0.703	0.672	0.73	0.682	0.709	0.722	0.459	0.488	0.75	0.685	0.632	0.858	0.796	0.679
ATP6V0E1.RNASE1.HSDL1..CENPE.GNPNAT1.TFAP2A	6090	0.7556	0.7196	0.7068	0.6421	0.7098	0.7556	0.7556	0.70678	0.72325	0.743633	p=7e-10 CI 0.6899-0.8213	p=2.2e-09 CI 0.6567-0.7826	p=1.9e-08 CI 0.6413-0.7724	p=0.0022 CI 0.5498-0.7345	p=0.023 CI 0.5835-0.8361	6.99941e-10	2.21928e-09	1.8848e-08	0.00217326	0.0228263	6.99941e-10	0.00499991	0.6899-0.8213	0.6567-0.7826	0.6413-0.7724	0.5498-0.7345	0.5835-0.8361	0.637	0.646	0.681	0.605	0.601	0.611	0.617	0.694	0.651	0.875	0.815	0.75	0.669	0.592	0.588
CTSH.RNASE1.HSDL1..GNPNAT1.TFAP2A.PPP1R13L	13826	0.7556	0.7233	0.7079	0.6402	0.6848	0.7556	0.7556	0.70236	0.724225	0.7436	p=6.9e-10 CI 0.6871-0.8242	p=1.2e-09 CI 0.6597-0.7868	p=1.6e-08 CI 0.6426-0.7732	p=0.0025 CI 0.5501-0.7303	p=0.039 CI 0.5724-0.7972	6.94616e-10	1.23521e-09	1.60455e-08	0.0024526	0.0391986	6.94616e-10	0.00833025	0.6871-0.8242	0.6597-0.7868	0.6426-0.7732	0.5501-0.7303	0.5724-0.7972	0.727	0.694	0.647	0.4	0.538	0.731	0.704	0.73	0.977	1	0.704	0.658	0.575	0.242	0.515
BEND5.HSDL1.UBTD1..GNPNAT1.TFAP2A.PPP1R13L	16346	0.748	0.7388	0.7555	0.6873	0.7886	0.7886	0.7555	0.74364	0.731625	0.7436	p=2.1e-09 CI 0.6829-0.8131	p=9e-11 CI 0.6804-0.7972	p=5.4e-12 CI 0.6943-0.8167	p=8.5e-05 CI 0.599-0.7756	p=0.003 CI 0.6894-0.8879	2.10105e-09	8.9506e-11	5.37931e-12	8.53462e-05	0.00297683	5.37931e-12	0.000612435	0.6829-0.8131	0.6804-0.7972	0.6943-0.8167	0.599-0.7756	0.6894-0.8879	0.732	0.541	0.714	0.675	0.59	0.748	0.43	0.55	0.651	1	0.63	0.947	0.858	0.682	0.57
CTSH.TMEM59.BEND5.HSDL1..CENPE.GNPNAT1.TFAP2A.PPP1R13L	55610	0.7555	0.7336	0.7382	0.6697	0.7705	0.7705	0.7555	0.7335	0.7312	0.7436	p=7.1e-10 CI 0.6898-0.8213	p=2.2e-10 CI 0.6721-0.7951	p=1.2e-10 CI 0.675-0.8015	p=0.00033 CI 0.5799-0.7594	p=0.005 CI 0.6669-0.874	7.05306e-10	2.20525e-10	1.16861e-10	0.00033085	0.00498531	1.16861e-10	0.00106323	0.6898-0.8213	0.6721-0.7951	0.675-0.8015	0.5799-0.7594	0.6669-0.874	0.706	0.725	0.681	0.565	0.688	0.706	0.747	0.82	0.791	0.875	0.704	0.645	0.559	0.503	0.679
ATP6V0E1.PEBP1.CTSH.BEND5..CENPE.GNPNAT1.TFAP2A.PPP1R13L	18440	0.7555	0.7319	0.7304	0.6698	0.7705	0.7705	0.7555	0.73162	0.73185	0.7436	p=7.1e-10 CI 0.6892-0.8219	p=2.9e-10 CI 0.6703-0.7936	p=4.5e-10 CI 0.6666-0.7942	p=0.00033 CI 0.5805-0.7591	p=0.005 CI 0.6598-0.8811	7.05306e-10	2.90286e-10	4.45274e-10	0.000327265	0.00498531	2.90286e-10	0.00106252	0.6892-0.8219	0.6703-0.7936	0.6666-0.7942	0.5805-0.7591	0.6598-0.8811	0.727	0.728	0.672	0.57	0.549	0.737	0.755	0.82	0.814	1	0.667	0.632	0.543	0.503	0.527
ATP6V0E1.BEND5.HSDL1.UBTD1..ASPM.TFAP2A.ANLN.PPP1R13L	33948	0.7445	0.7304	0.7555	0.6895	0.7295	0.7555	0.7555	0.72988	0.722125	0.743567	p=3.5e-09 CI 0.6807-0.8082	p=3.8e-10 CI 0.6699-0.7908	p=5.4e-12 CI 0.6936-0.8173	p=7.1e-05 CI 0.5999-0.7791	p=0.014 CI 0.5675-0.8916	3.46832e-09	3.78379e-10	5.37931e-12	7.13439e-05	0.0143886	5.37931e-12	0.00289199	0.6807-0.8082	0.6699-0.7908	0.6936-0.8173	0.5999-0.7791	0.5675-0.8916	0.667	0.686	0.714	0.665	0.723	0.655	0.682	0.622	0.698	0.75	0.741	0.697	0.795	0.656	0.721
PEBP1.CTSH.SVBP.HSDL1..GNPNAT1.TFAP2A.ANLN.PPP1R13L	39343	0.7555	0.7361	0.7379	0.6897	0.725	0.7555	0.7555	0.72884	0.7259	0.743567	p=7.1e-10 CI 0.6887-0.8224	p=1.4e-10 CI 0.6745-0.7977	p=1.2e-10 CI 0.6747-0.8011	p=7e-05 CI 0.6024-0.7769	p=0.016 CI 0.5954-0.8546	7.05306e-10	1.43156e-10	1.24233e-10	7.04919e-05	0.0160503	1.24233e-10	0.00322416	0.6887-0.8224	0.6745-0.7977	0.6747-0.8011	0.6024-0.7769	0.5954-0.8546	0.735	0.725	0.706	0.705	0.624	0.748	0.755	0.595	0.605	0.875	0.648	0.618	0.803	0.732	0.612
CTSH.SVBP.TMEM59.HSDL1..GNPNAT1.TFAP2A.ANLN.PPP1R13L	53833	0.7555	0.7344	0.7375	0.6784	0.7197	0.7555	0.7555	0.7251	0.727425	0.743567	p=7.1e-10 CI 0.6901-0.8208	p=1.9e-10 CI 0.6734-0.7954	p=1.3e-10 CI 0.6741-0.8009	p=0.00017 CI 0.5902-0.7667	p=0.018 CI 0.5894-0.85	7.10711e-10	1.90521e-10	1.33682e-10	0.000171515	0.0181943	1.33682e-10	0.00367316	0.6901-0.8208	0.6734-0.7954	0.6741-0.8009	0.5902-0.7667	0.5894-0.85	0.679	0.691	0.71	0.6	0.584	0.667	0.686	0.514	0.767	0.875	0.759	0.711	0.882	0.554	0.57
ATP6V0E1.SVBP.BEND5.RNASE1..GNPNAT1.XRCC2.TFAP2A.PPP1R13L	30922	0.7555	0.7321	0.7265	0.6537	0.7409	0.7555	0.7555	0.72174	0.7301	0.743533	p=7.1e-10 CI 0.6919-0.8191	p=2.8e-10 CI 0.6722-0.7921	p=8.5e-10 CI 0.6624-0.7905	p=0.001 CI 0.5619-0.7454	p=0.011 CI 0.6309-0.851	7.05306e-10	2.81076e-10	8.50337e-10	0.00102185	0.0108681	2.81076e-10	0.00237798	0.6919-0.8191	0.6722-0.7921	0.6624-0.7905	0.5619-0.7454	0.6309-0.851	0.645	0.703	0.685	0.52	0.595	0.619	0.7	0.414	0.791	1	0.815	0.711	0.921	0.446	0.576
ATP6V0E1.CTSH.HSDL1.UBTD1..GNPNAT1.ASPM.TFAP2A.PPP1R13L	29882	0.7555	0.731	0.7329	0.6657	0.7144	0.7555	0.7555	0.7199	0.72315	0.743533	p=7.1e-10 CI 0.6899-0.8211	p=3.4e-10 CI 0.669-0.7929	p=2.9e-10 CI 0.6693-0.7965	p=0.00044 CI 0.5778-0.7535	p=0.021 CI 0.5794-0.8494	7.05306e-10	3.40936e-10	2.89901e-10	0.000442594	0.0205777	2.89901e-10	0.00420406	0.6899-0.8211	0.669-0.7929	0.6693-0.7965	0.5778-0.7535	0.5794-0.8494	0.623	0.643	0.702	0.74	0.462	0.591	0.603	0.486	0.488	1	0.833	0.789	0.89	0.809	0.436
TMEM59.RNASE1.HSDL1.UBTD1..GNPNAT1.TFAP2A.ANLN.PPP1R13L	60343	0.7555	0.7281	0.7278	0.6712	0.6795	0.7555	0.7555	0.71242	0.7243	0.7435	p=7.1e-10 CI 0.6893-0.8217	p=5.5e-10 CI 0.6656-0.7906	p=6.8e-10 CI 0.6644-0.7912	p=3e-04 CI 0.5831-0.7592	p=0.044 CI 0.5441-0.815	7.05306e-10	5.5465e-10	6.80844e-10	0.00029659	0.0436824	5.5465e-10	0.00879581	0.6893-0.8217	0.6656-0.7906	0.6644-0.7912	0.5831-0.7592	0.5441-0.815	0.596	0.739	0.66	0.54	0.509	0.56	0.783	0.802	0.791	1	0.833	0.579	0.535	0.471	0.485
CTSH.SVBP.RNASE1.HSDL1..GNPNAT1.LMNB2.TFAP2A.PPP1R13L	54847	0.7555	0.7237	0.7144	0.6423	0.7076	0.7555	0.7555	0.7087	0.7297	0.7435	p=7.1e-10 CI 0.6891-0.8219	p=1.1e-09 CI 0.6611-0.7864	p=5.9e-09 CI 0.6494-0.7794	p=0.0022 CI 0.5521-0.7324	p=0.024 CI 0.6069-0.8083	7.05306e-10	1.14279e-09	5.87705e-09	0.00215301	0.024026	7.05306e-10	0.00523581	0.6891-0.8219	0.6611-0.7864	0.6494-0.7794	0.5521-0.7324	0.6069-0.8083	0.742	0.686	0.676	0.51	0.595	0.754	0.69	0.378	0.791	1	0.667	0.671	0.937	0.433	0.576
ATP6V0E1.TMEM59.RNASE1.HSDL1..GNPNAT1.TFAP2A.KIF20B.PPP1R13L	32834	0.7555	0.7288	0.722	0.6469	0.6856	0.7555	0.7555	0.70776	0.729975	0.743467	p=7.1e-10 CI 0.689-0.8221	p=4.9e-10 CI 0.6665-0.7912	p=1.8e-09 CI 0.6581-0.7859	p=0.0016 CI 0.5572-0.7365	p=0.039 CI 0.5627-0.8085	7.05306e-10	4.92362e-10	1.7612e-09	0.00160429	0.0385898	4.92362e-10	0.00803882	0.689-0.8221	0.6665-0.7912	0.6581-0.7859	0.5572-0.7365	0.5627-0.8085	0.708	0.708	0.655	0.47	0.509	0.709	0.722	0.838	0.884	1	0.704	0.658	0.496	0.357	0.485
TMEM59.BEND5.HSDL1..GNPNAT1.TFAP2A.PPP1R13L	15506	0.7423	0.7343	0.7554	0.6818	0.7705	0.7705	0.7554	0.73686	0.724825	0.743467	p=4.7e-09 CI 0.6761-0.8086	p=2e-10 CI 0.6758-0.7928	p=5.5e-12 CI 0.694-0.8168	p=0.00013 CI 0.5918-0.7718	p=0.005 CI 0.6658-0.8751	4.67671e-09	1.95229e-10	5.4502e-12	0.000131721	0.00498531	5.4502e-12	0.00102341	0.6761-0.8086	0.6758-0.7928	0.694-0.8168	0.5918-0.7718	0.6658-0.8751	0.499	0.552	0.714	0.73	0.572	0.431	0.448	0.568	0.558	1	0.944	0.934	0.843	0.777	0.552
PEBP1.CTSH.SVBP.BEND5..CENPE.GNPNAT1.TFAP2A.PPP1R13L	38810	0.7554	0.7334	0.7329	0.6756	0.775	0.775	0.7554	0.73446	0.730575	0.743467	p=7.2e-10 CI 0.6886-0.8222	p=2.3e-10 CI 0.6714-0.7954	p=2.9e-10 CI 0.6695-0.7963	p=0.00021 CI 0.5881-0.7631	p=0.0044 CI 0.6747-0.8753	7.16156e-10	2.25955e-10	2.89901e-10	0.000212601	0.00439371	2.25955e-10	0.000921262	0.6886-0.8222	0.6714-0.7954	0.6695-0.7963	0.5881-0.7631	0.6747-0.8753	0.769	0.765	0.689	0.55	0.734	0.787	0.801	0.559	0.837	0.875	0.648	0.632	0.803	0.471	0.727
ATP6V0E1.SVBP.TMEM59.HSDL1..GNPNAT1.ASPM.TFAP2A.PPP1R13L	30512	0.7554	0.7433	0.7529	0.6746	0.7015	0.7554	0.7554	0.72554	0.727925	0.743433	p=7.2e-10 CI 0.6931-0.8177	p=4e-11 CI 0.685-0.8017	p=8.7e-12 CI 0.6909-0.8148	p=0.00023 CI 0.5822-0.767	p=0.027 CI 0.5317-0.8714	7.16156e-10	4.01164e-11	8.71104e-12	0.000229929	0.027487	8.71104e-12	0.00554338	0.6931-0.8177	0.685-0.8017	0.6909-0.8148	0.5822-0.767	0.5317-0.8714	0.713	0.72	0.723	0.735	0.798	0.711	0.729	0.523	0.558	0.625	0.722	0.684	0.898	0.783	0.806
TMEM59.BEND5.RNASE1.HSDL1..GNPNAT1.XRCC2.TFAP2A.PPP1R13L	59692	0.7554	0.7303	0.7316	0.6627	0.747	0.7554	0.7554	0.7254	0.730725	0.743433	p=7.2e-10 CI 0.6915-0.8194	p=3.8e-10 CI 0.6699-0.7907	p=3.6e-10 CI 0.668-0.7952	p=0.00055 CI 0.5704-0.7551	p=0.0093 CI 0.6391-0.8549	7.16156e-10	3.84485e-10	3.63798e-10	0.000546918	0.009317	3.63798e-10	0.00197278	0.6915-0.8194	0.6699-0.7907	0.668-0.7952	0.5704-0.7551	0.6391-0.8549	0.703	0.705	0.693	0.75	0.618	0.697	0.711	0.441	0.465	1	0.741	0.684	0.913	0.828	0.6
ATP6V0E1.PEBP1.HSDL1.UBTD1..GNPNAT1.TFAP2A.ANLN.PPP1R13L	22333	0.7554	0.7371	0.749	0.6919	0.6871	0.7554	0.7554	0.7241	0.72815	0.7434	p=7.2e-10 CI 0.6894-0.8215	p=1.2e-10 CI 0.6762-0.7979	p=1.7e-11 CI 0.687-0.811	p=5.9e-05 CI 0.6032-0.7806	p=0.037 CI 0.5161-0.8582	7.16156e-10	1.20483e-10	1.74531e-11	5.8808e-05	0.0373953	1.74531e-11	0.00749082	0.6894-0.8215	0.6762-0.7979	0.687-0.811	0.6032-0.7806	0.5161-0.8582	0.655	0.674	0.706	0.64	0.642	0.636	0.657	0.604	0.674	0.75	0.778	0.737	0.795	0.631	0.636
PEBP1.RNASE1.HSDL1..CENPE.GNPNAT1.PPP1R13L	9453	0.7554	0.7124	0.7035	0.6593	0.7076	0.7554	0.7554	0.70764	0.7283	0.7434	p=7.2e-10 CI 0.6836-0.8273	p=7e-09 CI 0.6447-0.7801	p=3.1e-08 CI 0.6377-0.7693	p=0.00069 CI 0.5707-0.7479	p=0.024 CI 0.5438-0.8714	7.16156e-10	7.02361e-09	3.10547e-08	0.000694779	0.024026	7.16156e-10	0.00494417	0.6836-0.8273	0.6447-0.7801	0.6377-0.7693	0.5707-0.7479	0.5438-0.8714	0.73	0.72	0.681	0.65	0.63	0.731	0.736	0.802	0.605	0.875	0.722	0.658	0.575	0.662	0.618
PEBP1.BEND5.HSDL1.UBTD1..GNPNAT1.LMNB2.TFAP2A.PPP1R13L	45607	0.7483	0.7346	0.7553	0.6906	0.7788	0.7788	0.7553	0.74152	0.724	0.7434	p=2e-09 CI 0.6839-0.8127	p=1.9e-10 CI 0.6758-0.7933	p=5.6e-12 CI 0.6936-0.817	p=6.6e-05 CI 0.6022-0.7789	p=0.0039 CI 0.6766-0.881	2.0095e-09	1.85924e-10	5.59472e-12	6.55778e-05	0.0039495	5.59472e-12	0.000803016	0.6839-0.8127	0.6758-0.7933	0.6936-0.817	0.6022-0.7789	0.6766-0.881	0.526	0.598	0.723	0.675	0.699	0.462	0.523	0.577	0.698	0.875	0.944	0.868	0.85	0.669	0.691
CTSH.SVBP.BEND5.UBTD1..CENPE.GNPNAT1.TFAP2A.PPP1R13L	54560	0.7553	0.7328	0.7322	0.6703	0.7712	0.7712	0.7553	0.73236	0.722025	0.743333	p=7.3e-10 CI 0.6894-0.8212	p=2.5e-10 CI 0.6707-0.7948	p=3.3e-10 CI 0.6687-0.7957	p=0.00032 CI 0.5833-0.7572	p=0.0049 CI 0.6782-0.8643	7.32738e-10	2.5307e-10	3.26752e-10	0.000316727	0.00488203	2.5307e-10	0.00103975	0.6894-0.8212	0.6707-0.7948	0.6687-0.7957	0.5833-0.7572	0.6782-0.8643	0.642	0.725	0.697	0.69	0.723	0.622	0.747	0.577	0.558	0.875	0.778	0.645	0.803	0.726	0.715
BEND5.RNASE1.HSDL1.UBTD1..GNPNAT1.ASPM.TFAP2A.PPP1R13L	60542	0.7553	0.7308	0.7368	0.6734	0.7598	0.7598	0.7553	0.73122	0.72515	0.743333	p=7.3e-10 CI 0.6899-0.8207	p=3.5e-10 CI 0.6689-0.7927	p=1.5e-10 CI 0.674-0.7995	p=0.00025 CI 0.586-0.7608	p=0.0066 CI 0.652-0.8677	7.27169e-10	3.52054e-10	1.51011e-10	0.000251344	0.00664966	1.51011e-10	0.0013802	0.6899-0.8207	0.6689-0.7927	0.674-0.7995	0.586-0.7608	0.652-0.8677	0.647	0.714	0.681	0.645	0.59	0.627	0.729	0.748	0.651	1	0.778	0.658	0.622	0.643	0.57
ATP6V0E1.BEND5.HSDL1..KIF4A.TFAP2A.PPP1R13L	5958	0.7363	0.731	0.7553	0.6848	0.7295	0.7553	0.7553	0.72738	0.7317	0.7433	p=1.1e-08 CI 0.6712-0.8014	p=3.4e-10 CI 0.6718-0.7901	p=5.5e-12 CI 0.6933-0.8174	p=1e-04 CI 0.5939-0.7756	p=0.014 CI 0.5854-0.8737	1.08268e-08	3.40936e-10	5.52199e-12	0.000104327	0.0143886	5.52199e-12	0.00289859	0.6712-0.8014	0.6718-0.7901	0.6933-0.8174	0.5939-0.7756	0.5854-0.8737	0.518	0.572	0.723	0.71	0.723	0.457	0.48	0.676	0.674	0.75	0.926	0.908	0.764	0.72	0.721
CTSH.SVBP.HSDL1.UBTD1..GNPNAT1.ASPM.TFAP2A.PPP1R13L	55292	0.7553	0.7337	0.735	0.6744	0.728	0.7553	0.7553	0.72528	0.72345	0.7432	p=7.3e-10 CI 0.6896-0.821	p=2.2e-10 CI 0.6716-0.7957	p=2e-10 CI 0.6717-0.7983	p=0.00023 CI 0.5884-0.7604	p=0.015 CI 0.6096-0.8465	7.27169e-10	2.16976e-10	2.04497e-10	0.00023251	0.0149252	2.04497e-10	0.00303155	0.6896-0.821	0.6716-0.7957	0.6717-0.7983	0.5884-0.7604	0.6096-0.8465	0.725	0.731	0.706	0.76	0.549	0.737	0.758	0.514	0.442	1	0.648	0.632	0.874	0.847	0.527
ATP6V0E1.SVBP.HSDL1.UBTD1..CENPE.GNPNAT1.KIF20B.PPP1R13L	31883	0.7553	0.7269	0.7289	0.6652	0.7432	0.7553	0.7553	0.7239	0.723525	0.743167	p=7.3e-10 CI 0.691-0.8196	p=6.8e-10 CI 0.6641-0.7897	p=5.6e-10 CI 0.6648-0.7931	p=0.00046 CI 0.5757-0.7548	p=0.01 CI 0.5687-0.9177	7.27169e-10	6.75931e-10	5.64059e-10	0.000456967	0.0102619	5.64059e-10	0.00214377	0.691-0.8196	0.6641-0.7897	0.6648-0.7931	0.5757-0.7548	0.5687-0.9177	0.635	0.66	0.702	0.66	0.688	0.599	0.628	0.64	0.605	0.75	0.87	0.776	0.756	0.675	0.685
SVBP.RNASE1.HSDL1..GNPNAT1.TFAP2A.ANLN	15024	0.7553	0.7263	0.719	0.6719	0.7273	0.7553	0.7553	0.71996	0.724675	0.743167	p=7.3e-10 CI 0.6893-0.8212	p=7.4e-10 CI 0.6639-0.7888	p=2.8e-09 CI 0.6547-0.7833	p=0.00028 CI 0.582-0.7619	p=0.015 CI 0.6122-0.8423	7.32738e-10	7.42976e-10	2.83984e-09	0.000280727	0.0152	7.32738e-10	0.00309614	0.6893-0.8212	0.6639-0.7888	0.6547-0.7833	0.582-0.7619	0.6122-0.8423	0.71	0.7	0.647	0.655	0.543	0.714	0.718	0.829	0.581	1	0.685	0.632	0.488	0.675	0.521
ATP6V0E1.CTSH.SVBP.UBTD1..GNPNAT1.TFAP2A.KIF20B.PPP1R13L	27794	0.7553	0.7336	0.7244	0.6541	0.7235	0.7553	0.7553	0.71818	0.7298	0.743167	p=7.3e-10 CI 0.6893-0.8212	p=2.2e-10 CI 0.6714-0.7958	p=1.2e-09 CI 0.6603-0.7885	p=0.00099 CI 0.5672-0.7411	p=0.017 CI 0.6155-0.8315	7.32738e-10	2.18743e-10	1.19096e-09	0.000991625	0.0166396	2.18743e-10	0.00352624	0.6893-0.8212	0.6714-0.7958	0.6603-0.7885	0.5672-0.7411	0.6155-0.8315	0.637	0.703	0.693	0.755	0.561	0.613	0.704	0.45	0.442	1	0.796	0.697	0.906	0.841	0.539
SVBP.TMEM59.HSDL1.UBTD1..CENPE.GNPNAT1.TFAP2A.PPP1R13L	58550	0.7553	0.7386	0.7442	0.6741	0.675	0.7553	0.7553	0.71744	0.7289	0.743167	p=7.3e-10 CI 0.6909-0.8197	p=9.3e-11 CI 0.6783-0.7988	p=4.1e-11 CI 0.682-0.8064	p=0.00024 CI 0.5847-0.7636	p=0.048 CI 0.5223-0.8277	7.27169e-10	9.32893e-11	4.12698e-11	0.000237752	0.0478472	4.12698e-11	0.00961698	0.6909-0.8197	0.6783-0.7988	0.682-0.8064	0.5847-0.7636	0.5223-0.8277	0.725	0.688	0.71	0.76	0.393	0.737	0.697	0.486	0.442	1	0.648	0.658	0.906	0.847	0.364
CTSH.RNASE1.HSDL1.UBTD1..CENPE.GNPNAT1.TFAP2A.PPP1R13L	57290	0.7553	0.7197	0.7138	0.6563	0.7076	0.7553	0.7553	0.71054	0.722875	0.743133	p=7.3e-10 CI 0.6876-0.823	p=2.2e-09 CI 0.6551-0.7843	p=6.4e-09 CI 0.6491-0.7786	p=0.00085 CI 0.5681-0.7446	p=0.024 CI 0.5917-0.8235	7.32738e-10	2.20237e-09	6.42089e-09	0.000852454	0.024026	7.32738e-10	0.0049757	0.6876-0.823	0.6551-0.7843	0.6491-0.7786	0.5681-0.7446	0.5917-0.8235	0.635	0.714	0.668	0.625	0.584	0.613	0.747	0.64	0.628	1	0.778	0.592	0.693	0.624	0.564
SVBP.RNASE1.HSDL1.UBTD1..GNPNAT1.LMNB2.TFAP2A.PPP1R13L	59467	0.7553	0.7304	0.7269	0.6501	0.6788	0.7553	0.7553	0.7083	0.721225	0.743133	p=7.3e-10 CI 0.6893-0.8213	p=3.8e-10 CI 0.6687-0.792	p=7.9e-10 CI 0.6632-0.7906	p=0.0013 CI 0.5603-0.7399	p=0.044 CI 0.5632-0.7944	7.27169e-10	3.78379e-10	7.92798e-10	0.0012958	0.0443555	3.78379e-10	0.00913026	0.6893-0.8213	0.6687-0.792	0.6632-0.7906	0.5603-0.7399	0.5632-0.7944	0.696	0.697	0.681	0.555	0.555	0.692	0.704	0.45	0.721	1	0.722	0.671	0.882	0.51	0.533
PEBP1.BEND5.HSDL1.UBTD1..GNPNAT1.XRCC2.TFAP2A.PPP1R13L	45622	0.7552	0.7384	0.7525	0.6983	0.7811	0.7811	0.7552	0.7451	0.732225	0.743133	p=7.4e-10 CI 0.691-0.8194	p=9.6e-11 CI 0.6792-0.7976	p=9.3e-12 CI 0.6904-0.8146	p=3.5e-05 CI 0.6091-0.7874	p=0.0037 CI 0.6667-0.8954	7.38347e-10	9.56339e-11	9.29395e-12	3.46153e-05	0.00370271	9.29395e-12	0.000747464	0.691-0.8194	0.6792-0.7976	0.6904-0.8146	0.6091-0.7874	0.6667-0.8954	0.71	0.717	0.718	0.705	0.688	0.711	0.729	0.631	0.651	0.875	0.704	0.671	0.795	0.72	0.679
ZMYND12.BEND5.HSDL1.UBTD1..GNPNAT1.ASPM.TFAP2A.PPP1R13L	52982	0.744	0.732	0.7552	0.7017	0.7848	0.7848	0.7552	0.74354	0.73155	0.743133	p=3.7e-09 CI 0.6791-0.8088	p=2.9e-10 CI 0.672-0.792	p=5.7e-12 CI 0.6935-0.8168	p=2.6e-05 CI 0.6165-0.7869	p=0.0033 CI 0.6625-0.9072	3.73149e-09	2.85645e-10	5.66838e-12	2.59046e-05	0.00332198	5.66838e-12	0.000669578	0.6791-0.8088	0.672-0.792	0.6935-0.8168	0.6165-0.7869	0.6625-0.9072	0.664	0.652	0.71	0.7	0.561	0.653	0.628	0.622	0.628	1	0.741	0.737	0.787	0.72	0.539
ATP6V0E1.CTSH.SVBP.BEND5..GNPNAT1.XRCC2.TFAP2A.PPP1R13L	27142	0.7552	0.734	0.7287	0.6559	0.7894	0.7894	0.7552	0.73264	0.72815	0.7431	p=7.4e-10 CI 0.6913-0.8191	p=2e-10 CI 0.674-0.794	p=5.9e-10 CI 0.6641-0.7933	p=0.00088 CI 0.5635-0.7483	p=0.0029 CI 0.6916-0.8872	7.38347e-10	2.04988e-10	5.91278e-10	0.000878761	0.00291181	2.04988e-10	0.000758114	0.6913-0.8191	0.674-0.794	0.6641-0.7933	0.5635-0.7483	0.6916-0.8872	0.591	0.623	0.706	0.74	0.717	0.549	0.567	0.505	0.488	0.875	0.87	0.829	0.882	0.809	0.709
SVBP.HSDL1.UBTD1..GNPNAT1.ASPM.PPP1R13L	15259	0.7552	0.7327	0.7444	0.6913	0.7379	0.7552	0.7552	0.7323	0.730125	0.7431	p=7.4e-10 CI 0.6916-0.8188	p=2.6e-10 CI 0.6712-0.7941	p=4e-11 CI 0.6817-0.8072	p=6.2e-05 CI 0.6054-0.7772	p=0.012 CI 0.5368-0.939	7.38347e-10	2.57194e-10	3.97458e-11	6.17312e-05	0.0117246	3.97458e-11	0.00235727	0.6916-0.8188	0.6712-0.7941	0.6817-0.8072	0.6054-0.7772	0.5368-0.939	0.655	0.703	0.706	0.53	0.694	0.636	0.715	0.622	0.86	0.75	0.778	0.658	0.78	0.439	0.691
ATP6V0E1.PEBP1.BEND5.RNASE1..GNPNAT1.TFAP2A.ANLN.PPP1R13L	21283	0.7552	0.7319	0.7311	0.674	0.7386	0.7552	0.7552	0.72616	0.72855	0.7431	p=7.4e-10 CI 0.6897-0.8208	p=3e-10 CI 0.6711-0.7926	p=4e-10 CI 0.6677-0.7944	p=0.00024 CI 0.5854-0.7625	p=0.012 CI 0.6246-0.8526	7.38347e-10	2.95e-10	3.95414e-10	0.000240414	0.0115052	2.95e-10	0.00234912	0.6897-0.8208	0.6711-0.7926	0.6677-0.7944	0.5854-0.7625	0.6246-0.8526	0.589	0.615	0.668	0.52	0.555	0.546	0.56	0.622	0.86	1	0.87	0.816	0.709	0.427	0.533
ATP6V0E1.PEBP1.TMEM59.HSDL1..GNPNAT1.TFAP2A.ANLN.PPP1R13L	20863	0.7552	0.7388	0.7511	0.6886	0.6811	0.7552	0.7552	0.72296	0.72665	0.743067	p=7.4e-10 CI 0.6904-0.82	p=8.9e-11 CI 0.679-0.7987	p=1.2e-11 CI 0.689-0.8131	p=7.7e-05 CI 0.5964-0.7809	p=0.042 CI 0.5029-0.8592	7.38347e-10	8.87675e-11	1.20321e-11	7.66631e-05	0.042361	1.20321e-11	0.00848754	0.6904-0.82	0.679-0.7987	0.689-0.8131	0.5964-0.7809	0.5029-0.8592	0.606	0.615	0.693	0.745	0.647	0.571	0.552	0.712	0.512	0.75	0.833	0.842	0.677	0.809	0.642
ATP6V0E1.PEBP1.SVBP.UBTD1..GNPNAT1.TFAP2A.KIF20B.PPP1R13L	20234	0.7552	0.7439	0.739	0.6685	0.6924	0.7552	0.7552	0.7198	0.724875	0.743067	p=7.4e-10 CI 0.6904-0.8199	p=3.6e-11 CI 0.6838-0.804	p=1e-10 CI 0.6763-0.8016	p=0.00036 CI 0.5803-0.7566	p=0.033 CI 0.5463-0.8385	7.43999e-10	3.62503e-11	1.03375e-10	0.000360869	0.0334501	3.62503e-11	0.00676219	0.6904-0.8199	0.6838-0.804	0.6763-0.8016	0.5803-0.7566	0.5463-0.8385	0.613	0.666	0.697	0.5	0.445	0.58	0.635	0.477	0.907	1	0.833	0.776	0.89	0.389	0.418
ATP6V0E1.CTSH.HSDL1..GNPNAT1.ANLN.PPP1R13L	4468	0.7552	0.7209	0.725	0.6649	0.7242	0.7552	0.7552	0.71804	0.7288	0.743067	p=7.4e-10 CI 0.6885-0.8218	p=1.8e-09 CI 0.6574-0.7844	p=1.1e-09 CI 0.6598-0.7903	p=0.00047 CI 0.5732-0.7567	p=0.016 CI 0.5472-0.9013	7.43999e-10	1.81802e-09	1.07307e-09	0.000466788	0.0163427	7.43999e-10	0.00336189	0.6885-0.8218	0.6574-0.7844	0.6598-0.7903	0.5732-0.7567	0.5472-0.9013	0.628	0.649	0.702	0.655	0.676	0.602	0.617	0.739	0.628	0.75	0.796	0.763	0.669	0.662	0.673
ATP6V0E1.CTSH.TMEM59.HSDL1..GNPNAT1.XRCC2.TFAP2A.PPP1R13L	28402	0.7552	0.7284	0.727	0.6541	0.7144	0.7552	0.7552	0.71582	0.728125	0.743067	p=7.4e-10 CI 0.6903-0.8202	p=5.2e-10 CI 0.6675-0.7894	p=7.7e-10 CI 0.662-0.7921	p=0.00099 CI 0.5609-0.7474	p=0.021 CI 0.5778-0.851	7.38347e-10	5.24681e-10	7.74475e-10	0.000991625	0.0205777	5.24681e-10	0.00431386	0.6903-0.8202	0.6675-0.7894	0.662-0.7921	0.5609-0.7474	0.5778-0.851	0.657	0.674	0.702	0.745	0.439	0.636	0.65	0.459	0.488	1	0.796	0.763	0.913	0.815	0.412
ATP6V0E1.BEND5.RNASE1..GNPNAT1.TFAP2A.PPP1R13L	5786	0.7552	0.735	0.7228	0.6427	0.7144	0.7552	0.7552	0.71402	0.726625	0.743033	p=7.4e-10 CI 0.689-0.8213	p=1.7e-10 CI 0.6754-0.7945	p=1.5e-09 CI 0.6588-0.7869	p=0.0021 CI 0.5527-0.7327	p=0.021 CI 0.599-0.8298	7.43999e-10	1.72773e-10	1.53475e-09	0.0020933	0.0205777	1.72773e-10	0.0045342	0.689-0.8213	0.6754-0.7945	0.6588-0.7869	0.5527-0.7327	0.599-0.8298	0.645	0.663	0.668	0.52	0.665	0.622	0.643	0.703	0.814	0.875	0.796	0.737	0.638	0.439	0.655
TMEM59.RNASE1.HSDL1.UBTD1..GNPNAT1.XRCC2.TFAP2A.PPP1R13L	60322	0.7552	0.7265	0.7224	0.6581	0.6909	0.7552	0.7552	0.71062	0.726125	0.743	p=7.4e-10 CI 0.6902-0.8202	p=7.3e-10 CI 0.6645-0.7884	p=1.6e-09 CI 0.6582-0.7866	p=0.00075 CI 0.5669-0.7494	p=0.035 CI 0.5514-0.8305	7.38347e-10	7.25631e-10	1.64419e-09	0.000754308	0.0345407	7.25631e-10	0.00705899	0.6902-0.8202	0.6645-0.7884	0.6582-0.7866	0.5669-0.7494	0.5514-0.8305	0.672	0.683	0.668	0.765	0.572	0.653	0.671	0.712	0.372	0.875	0.796	0.724	0.63	0.873	0.558
PEBP1.RNASE1.HSDL1..GNPNAT1.TFAP2A.PPP1R13L	9506	0.7552	0.7307	0.7178	0.6558	0.6545	0.7552	0.7552	0.7028	0.724275	0.742967	p=7.4e-10 CI 0.6862-0.8241	p=3.6e-10 CI 0.6681-0.7932	p=3.4e-09 CI 0.6537-0.782	p=0.00089 CI 0.5657-0.7458	p=0.071 CI 0.5147-0.7944	7.43999e-10	3.60624e-10	3.4397e-09	0.000887694	0.0706544	3.60624e-10	0.0143084	0.6862-0.8241	0.6681-0.7932	0.6537-0.782	0.5657-0.7458	0.5147-0.7944	0.713	0.708	0.651	0.465	0.538	0.714	0.726	0.766	0.884	0.875	0.704	0.645	0.551	0.35	0.521
PEBP1.SVBP.BEND5.HSDL1..CENPE.GNPNAT1.TFAP2A.PPP1R13L	42800	0.7551	0.7381	0.7501	0.6928	0.7765	0.7765	0.7551	0.74252	0.7264	0.742933	p=7.6e-10 CI 0.6906-0.8195	p=1e-10 CI 0.6789-0.7973	p=1.4e-11 CI 0.6883-0.8118	p=5.5e-05 CI 0.6039-0.7817	p=0.0042 CI 0.6543-0.8987	7.55429e-10	1.00497e-10	1.4404e-11	5.46671e-05	0.00421093	1.4404e-11	0.00085312	0.6906-0.8195	0.6789-0.7973	0.6883-0.8118	0.6039-0.7817	0.6543-0.8987	0.579	0.606	0.71	0.705	0.728	0.535	0.542	0.622	0.651	0.875	0.87	0.842	0.787	0.72	0.721
PEBP1.CTSH.BEND5.HSDL1..GNPNAT1.XRCC2.TFAP2A.PPP1R13L	40792	0.7551	0.7324	0.7406	0.6793	0.7894	0.7894	0.7551	0.73936	0.7297	0.742933	p=7.6e-10 CI 0.6891-0.821	p=2.7e-10 CI 0.6717-0.7932	p=7.8e-11 CI 0.6772-0.804	p=0.00016 CI 0.5893-0.7693	p=0.0029 CI 0.6851-0.8937	7.55429e-10	2.67793e-10	7.78676e-11	0.00016017	0.00291181	7.78676e-11	0.000614395	0.6891-0.821	0.6717-0.7932	0.6772-0.804	0.5893-0.7693	0.6851-0.8937	0.72	0.722	0.676	0.7	0.734	0.728	0.744	0.838	0.581	0.875	0.667	0.645	0.535	0.732	0.727
SVBP.BEND5.RNASE1.HSDL1..GNPNAT1.KIF4A.TFAP2A.PPP1R13L	58868	0.7551	0.7344	0.7355	0.6763	0.7576	0.7576	0.7551	0.73178	0.72895	0.742933	p=7.6e-10 CI 0.6891-0.821	p=1.9e-10 CI 0.6732-0.7955	p=1.9e-10 CI 0.6727-0.7984	p=2e-04 CI 0.5892-0.7635	p=0.0071 CI 0.659-0.8562	7.55429e-10	1.92078e-10	1.85632e-10	0.000200978	0.00706449	1.85632e-10	0.00145309	0.6891-0.821	0.6732-0.7955	0.6727-0.7984	0.5892-0.7635	0.659-0.8562	0.73	0.728	0.685	0.68	0.607	0.742	0.758	0.622	0.581	1	0.648	0.618	0.74	0.707	0.588
ATP6V0E1.PEBP1.CTSH.SVBP..GNPNAT1.TFAP2A.ANLN.PPP1R13L	18133	0.7551	0.735	0.7305	0.676	0.7114	0.7551	0.7551	0.7216	0.728475	0.742933	p=7.6e-10 CI 0.6893-0.8208	p=1.7e-10 CI 0.6735-0.7964	p=4.3e-10 CI 0.6666-0.7944	p=0.00021 CI 0.587-0.7651	p=0.022 CI 0.5736-0.8491	7.55429e-10	1.72773e-10	4.34835e-10	0.000205554	0.0220548	1.72773e-10	0.00445206	0.6893-0.8208	0.6735-0.7964	0.6666-0.7944	0.587-0.7651	0.5736-0.8491	0.703	0.629	0.697	0.785	0.538	0.706	0.581	0.505	0.395	0.875	0.685	0.803	0.866	0.892	0.521
ATP6V0E1.BEND5.RNASE1.UBTD1..CENPE.GNPNAT1.TFAP2A.PPP1R13L	33560	0.7551	0.7284	0.726	0.6599	0.7379	0.7551	0.7551	0.72146	0.72825	0.742933	p=7.5e-10 CI 0.6899-0.8203	p=5.2e-10 CI 0.6664-0.7904	p=9.1e-10 CI 0.6623-0.7897	p=0.00067 CI 0.5712-0.7486	p=0.012 CI 0.6271-0.8486	7.49693e-10	5.24681e-10	9.11937e-10	0.000666668	0.0117246	5.24681e-10	0.00247826	0.6899-0.8203	0.6664-0.7904	0.6623-0.7897	0.5712-0.7486	0.6271-0.8486	0.664	0.688	0.676	0.61	0.624	0.647	0.679	0.712	0.674	1	0.778	0.724	0.646	0.592	0.606
SVBP.RNASE1.HSDL1..GNPNAT1.XRCC2.TFAP2A	15011	0.7551	0.7253	0.7121	0.6549	0.7295	0.7551	0.7551	0.71538	0.728225	0.7429	p=7.6e-10 CI 0.6905-0.8196	p=8.9e-10 CI 0.6636-0.7869	p=8.5e-09 CI 0.6468-0.7773	p=0.00094 CI 0.5614-0.7483	p=0.014 CI 0.6071-0.852	7.55429e-10	8.90065e-10	8.45446e-09	0.000943072	0.0143886	7.55429e-10	0.00306634	0.6905-0.8196	0.6636-0.7869	0.6468-0.7773	0.5614-0.7483	0.6071-0.852	0.618	0.637	0.676	0.685	0.52	0.58	0.592	0.477	0.535	1	0.87	0.803	0.85	0.726	0.497
CTSH.TMEM59.RNASE1.HSDL1..GNPNAT1.TFAP2A.ANLN.PPP1R13L	56143	0.7551	0.7224	0.7193	0.664	0.703	0.7551	0.7551	0.71276	0.72775	0.742867	p=7.6e-10 CI 0.6878-0.8223	p=1.4e-09 CI 0.6589-0.786	p=2.7e-09 CI 0.6548-0.7838	p=5e-04 CI 0.5752-0.7529	p=0.027 CI 0.5825-0.8235	7.55429e-10	1.4093e-09	2.71424e-09	0.000497437	0.0265849	7.55429e-10	0.00541648	0.6878-0.8223	0.6589-0.786	0.6548-0.7838	0.5752-0.7529	0.5825-0.8235	0.698	0.7	0.66	0.775	0.578	0.695	0.708	0.793	0.419	1	0.722	0.671	0.543	0.873	0.558
PEBP1.TMEM59.RNASE1.HSDL1..GNPNAT1.XRCC2.TFAP2A.PPP1R13L	44572	0.7551	0.7263	0.7217	0.6623	0.6848	0.7551	0.7551	0.71004	0.729525	0.742867	p=7.5e-10 CI 0.6893-0.8209	p=7.5e-10 CI 0.6645-0.7881	p=1.8e-09 CI 0.6575-0.7859	p=0.00056 CI 0.5702-0.7543	p=0.039 CI 0.5417-0.828	7.49693e-10	7.48847e-10	1.84367e-09	0.000564398	0.0391986	7.48847e-10	0.00795261	0.6893-0.8209	0.6645-0.7881	0.6575-0.7859	0.5702-0.7543	0.5417-0.828	0.652	0.649	0.66	0.77	0.457	0.633	0.617	0.775	0.395	1	0.778	0.763	0.559	0.873	0.43
ATP6V0E1.TMEM59.RNASE1.HSDL1..GNPNAT1.LMNB2.TFAP2A.PPP1R13L	32797	0.7551	0.7274	0.7231	0.6377	0.6652	0.7551	0.7551	0.7017	0.7264	0.742833	p=7.5e-10 CI 0.691-0.8192	p=6.2e-10 CI 0.6671-0.7877	p=1.5e-09 CI 0.6589-0.7874	p=0.0029 CI 0.5446-0.7308	p=0.058 CI 0.5464-0.7839	7.49693e-10	6.24598e-10	1.46577e-09	0.0028668	0.0579603	6.24598e-10	0.0121654	0.691-0.8192	0.6671-0.7877	0.6589-0.7874	0.5446-0.7308	0.5464-0.7839	0.715	0.581	0.664	0.77	0.59	0.72	0.509	0.739	0.372	0.875	0.685	0.842	0.598	0.879	0.576
ATP6V0E1.PEBP1.BEND5.HSDL1..GNPNAT1.TFAP2A.KIF20B.PPP1R13L	21494	0.755	0.7417	0.7519	0.683	0.7871	0.7871	0.755	0.74374	0.7311	0.7428	p=7.7e-10 CI 0.6904-0.8195	p=5.4e-11 CI 0.6833-0.8001	p=1e-11 CI 0.6903-0.8135	p=0.00012 CI 0.5947-0.7713	p=0.0031 CI 0.6666-0.9077	7.6703e-10	5.3842e-11	1.04409e-11	0.00012004	0.00311081	1.04409e-11	0.000646171	0.6904-0.8195	0.6833-0.8001	0.6903-0.8135	0.5947-0.7713	0.6666-0.9077	0.564	0.603	0.697	0.67	0.746	0.51	0.527	0.658	0.674	0.875	0.926	0.882	0.732	0.669	0.739
PEBP1.CTSH.BEND5.HSDL1..GNPNAT1.TFAP2A.ANLN.PPP1R13L	40813	0.755	0.7351	0.7453	0.6923	0.778	0.778	0.755	0.74114	0.7272	0.742767	p=7.6e-10 CI 0.6884-0.8216	p=1.7e-10 CI 0.6739-0.7963	p=3.4e-11 CI 0.6828-0.8077	p=5.7e-05 CI 0.6054-0.7793	p=0.004 CI 0.6586-0.8975	7.61208e-10	1.69977e-10	3.41812e-11	5.67019e-05	0.00403498	3.41812e-11	0.000818337	0.6884-0.8216	0.6739-0.7963	0.6828-0.8077	0.6054-0.7793	0.6586-0.8975	0.713	0.728	0.693	0.68	0.717	0.717	0.758	0.631	0.651	0.875	0.685	0.618	0.748	0.688	0.709
ATP6V0E1.SVBP.BEND5.UBTD1..GNPNAT1.XRCC2.TFAP2A.PPP1R13L	31342	0.755	0.743	0.7485	0.674	0.7636	0.7636	0.755	0.73682	0.723875	0.742767	p=7.7e-10 CI 0.6935-0.8164	p=4.3e-11 CI 0.6852-0.8008	p=1.9e-11 CI 0.6859-0.8111	p=0.00024 CI 0.583-0.7649	p=0.006 CI 0.6484-0.8789	7.6703e-10	4.29148e-11	1.90841e-11	0.000240414	0.00600598	1.90841e-11	0.00124928	0.6935-0.8164	0.6852-0.8008	0.6859-0.8111	0.583-0.7649	0.6484-0.8789	0.642	0.68	0.723	0.56	0.526	0.613	0.65	0.568	0.814	1	0.833	0.789	0.858	0.49	0.503
ATP6V0E1.PEBP1.SVBP.UBTD1..GNPNAT1.XRCC2.TFAP2A.PPP1R13L	20212	0.755	0.7381	0.7382	0.675	0.6811	0.755	0.755	0.71748	0.727075	0.742767	p=7.6e-10 CI 0.6909-0.8191	p=1e-10 CI 0.6781-0.7981	p=1.2e-10 CI 0.6746-0.8017	p=0.00022 CI 0.5841-0.7659	p=0.042 CI 0.5208-0.8413	7.61208e-10	1.00497e-10	1.183e-10	0.000222347	0.042361	1.00497e-10	0.00851668	0.6909-0.8191	0.6781-0.7981	0.6746-0.8017	0.5841-0.7659	0.5208-0.8413	0.625	0.663	0.693	0.78	0.647	0.597	0.625	0.685	0.442	0.75	0.815	0.803	0.701	0.873	0.642
ATP6V0E1.RNASE1.HSDL1..GNPNAT1.XRCC2.PPP1R13L	6134	0.755	0.7101	0.7041	0.6384	0.7205	0.755	0.755	0.70562	0.72735	0.742767	p=7.6e-10 CI 0.6881-0.8219	p=9.9e-09 CI 0.6464-0.7739	p=2.8e-08 CI 0.6379-0.7703	p=0.0027 CI 0.5447-0.7321	p=0.018 CI 0.5597-0.8812	7.61208e-10	9.93255e-09	2.82396e-08	0.00273887	0.0178738	7.61208e-10	0.00412254	0.6881-0.8219	0.6464-0.7739	0.6379-0.7703	0.5447-0.7321	0.5597-0.8812	0.718	0.708	0.664	0.72	0.647	0.717	0.726	0.658	0.442	0.875	0.722	0.645	0.669	0.796	0.636
PEBP1.BEND5.HSDL1.UBTD1..GNPNAT1.TFAP2A.ANLN.PPP1R13L	45643	0.7541	0.7366	0.7549	0.7061	0.7644	0.7644	0.7549	0.74322	0.727125	0.742733	p=8.7e-10 CI 0.6889-0.8193	p=1.3e-10 CI 0.6765-0.7967	p=6e-12 CI 0.6935-0.8163	p=1.8e-05 CI 0.6195-0.7927	p=0.0059 CI 0.629-0.8998	8.66305e-10	1.30804e-10	5.97264e-12	1.76302e-05	0.00588408	5.97264e-12	0.00118034	0.6889-0.8193	0.6765-0.7967	0.6935-0.8163	0.6195-0.7927	0.629-0.8998	0.521	0.601	0.714	0.69	0.694	0.457	0.534	0.622	0.698	0.875	0.944	0.842	0.795	0.688	0.685
PEBP1.TMEM59.BEND5.HSDL1..GNPNAT1.KIF4A.TFAP2A.PPP1R13L	44168	0.7441	0.7331	0.7549	0.7014	0.7568	0.7568	0.7549	0.73806	0.72535	0.742733	p=3.7e-09 CI 0.6768-0.8114	p=2.4e-10 CI 0.6724-0.7938	p=6e-12 CI 0.6933-0.8165	p=2.7e-05 CI 0.6144-0.7884	p=0.0072 CI 0.6361-0.8775	3.65057e-09	2.39138e-10	5.97264e-12	2.65706e-05	0.00720775	5.97264e-12	0.00144687	0.6768-0.8114	0.6724-0.7938	0.6933-0.8165	0.6144-0.7884	0.6361-0.8775	0.703	0.694	0.71	0.675	0.503	0.706	0.708	0.477	0.674	1	0.685	0.645	0.913	0.675	0.479
ATP6V0E1.HSDL1.UBTD1..GNPNAT1.LMNB2.PPP1R13L	6368	0.7549	0.7255	0.7406	0.6547	0.7121	0.7549	0.7549	0.71756	0.724625	0.7427	p=7.7e-10 CI 0.6916-0.8182	p=8.6e-10 CI 0.6657-0.7853	p=7.8e-11 CI 0.6765-0.8047	p=0.00095 CI 0.5627-0.7467	p=0.022 CI 0.5211-0.9032	7.72896e-10	8.55852e-10	7.78676e-11	0.000952605	0.0216773	7.78676e-11	0.00452599	0.6916-0.8182	0.6657-0.7853	0.6765-0.8047	0.5627-0.7467	0.5211-0.9032	0.572	0.606	0.714	0.625	0.711	0.524	0.542	0.649	0.674	0.75	0.889	0.842	0.772	0.611	0.709
ATP6V0E1.TMEM59.HSDL1.UBTD1..GNPNAT1.XRCC2.TFAP2A.PPP1R13L	33232	0.7549	0.736	0.7436	0.6689	0.6811	0.7549	0.7549	0.7169	0.72685	0.7427	p=7.8e-10 CI 0.6915-0.8182	p=1.5e-10 CI 0.6766-0.7954	p=4.6e-11 CI 0.6804-0.8068	p=0.00035 CI 0.5762-0.7617	p=0.042 CI 0.5155-0.8466	7.78805e-10	1.45521e-10	4.56188e-11	0.000349327	0.042361	4.56188e-11	0.00854207	0.6915-0.8182	0.6766-0.7954	0.6804-0.8068	0.5762-0.7617	0.5155-0.8466	0.708	0.717	0.689	0.785	0.642	0.703	0.718	0.694	0.395	0.75	0.741	0.711	0.685	0.892	0.636
ATP6V0E1.CTSH.RNASE1.HSDL1..GNPNAT1.KIF4A.TFAP2A.PPP1R13L	29468	0.7549	0.7224	0.7152	0.6559	0.7091	0.7549	0.7549	0.7115	0.72445	0.742667	p=7.8e-10 CI 0.6869-0.8228	p=1.4e-09 CI 0.6586-0.7862	p=5.2e-09 CI 0.6503-0.7801	p=0.00088 CI 0.5667-0.7452	p=0.023 CI 0.5923-0.8258	7.78805e-10	1.42026e-09	5.20179e-09	0.000878761	0.0232204	7.78805e-10	0.00481984	0.6869-0.8228	0.6586-0.7862	0.6503-0.7801	0.5667-0.7452	0.5923-0.8258	0.674	0.671	0.681	0.72	0.555	0.661	0.664	0.532	0.512	1	0.759	0.697	0.811	0.777	0.533
ATP6V0E1.BEND5.HSDL1..GNPNAT1.TFAP2A.ANLN	5904	0.7548	0.7366	0.7512	0.6875	0.797	0.797	0.7548	0.74542	0.726675	0.742667	p=7.8e-10 CI 0.6919-0.8177	p=1.3e-10 CI 0.6777-0.7955	p=1.2e-11 CI 0.6891-0.8132	p=8.4e-05 CI 0.5958-0.7792	p=0.0023 CI 0.6614-0.9326	7.84758e-10	1.30804e-10	1.18782e-11	8.43376e-05	0.00232862	1.18782e-11	0.000482591	0.6919-0.8177	0.6777-0.7955	0.6891-0.8132	0.5958-0.7792	0.6614-0.9326	0.599	0.569	0.706	0.73	0.751	0.56	0.48	0.595	0.628	0.875	0.852	0.895	0.803	0.758	0.745
PEBP1.CTSH.BEND5.HSDL1..GNPNAT1.TFAP2A.KIF20B.PPP1R13L	40814	0.7548	0.7337	0.7397	0.6803	0.8023	0.8023	0.7548	0.74216	0.72865	0.742667	p=7.8e-10 CI 0.6882-0.8214	p=2.2e-10 CI 0.6725-0.7949	p=9.1e-11 CI 0.6769-0.8024	p=0.00015 CI 0.5939-0.7668	p=0.002 CI 0.6996-0.9049	7.84758e-10	2.15222e-10	9.14133e-11	0.000147822	0.00198566	9.14133e-11	0.000426697	0.6882-0.8214	0.6725-0.7949	0.6769-0.8024	0.5939-0.7668	0.6996-0.9049	0.774	0.618	0.676	0.69	0.751	0.804	0.574	0.775	0.605	0.875	0.574	0.776	0.591	0.713	0.745
PEBP1.SVBP.HSDL1.UBTD1..GNPNAT1.TFAP2A.KIF20B.PPP1R13L	43754	0.7548	0.741	0.7458	0.6864	0.7174	0.7548	0.7548	0.72908	0.721925	0.7426	p=7.8e-10 CI 0.6887-0.8209	p=6.1e-11 CI 0.6803-0.8017	p=3.1e-11 CI 0.684-0.8076	p=9.2e-05 CI 0.5997-0.7732	p=0.019 CI 0.5825-0.8523	7.84758e-10	6.05349e-11	3.09028e-11	9.16401e-05	0.0191853	3.09028e-11	0.00385539	0.6887-0.8209	0.6803-0.8017	0.684-0.8076	0.5997-0.7732	0.5825-0.8523	0.725	0.711	0.697	0.495	0.457	0.737	0.729	0.631	0.907	1	0.648	0.645	0.756	0.382	0.43
ATP6V0E1.SVBP.HSDL1..GNPNAT1.KIF4A.PPP1R13L	5063	0.7548	0.7342	0.7443	0.6809	0.7152	0.7548	0.7548	0.72588	0.733475	0.7426	p=7.8e-10 CI 0.6897-0.8199	p=2e-10 CI 0.6732-0.7953	p=4.1e-11 CI 0.6807-0.8078	p=0.00014 CI 0.5884-0.7734	p=0.02 CI 0.5097-0.9206	7.84758e-10	1.96823e-10	4.07556e-11	0.000141172	0.0202218	4.07556e-11	0.00407259	0.6897-0.8199	0.6732-0.7953	0.6807-0.8078	0.5884-0.7734	0.5097-0.9206	0.662	0.66	0.714	0.67	0.676	0.641	0.628	0.739	0.651	0.75	0.796	0.776	0.693	0.675	0.673
ATP6V0E1.SVBP.HSDL1.UBTD1..CENPE.GNPNAT1.LMNB2.PPP1R13L	31862	0.7548	0.7256	0.7322	0.6601	0.7159	0.7548	0.7548	0.71772	0.727125	0.742567	p=7.8e-10 CI 0.6927-0.8169	p=8.4e-10 CI 0.6645-0.7868	p=3.3e-10 CI 0.6675-0.7969	p=0.00066 CI 0.5673-0.7528	p=0.02 CI 0.5335-0.8984	7.84758e-10	8.35943e-10	3.26752e-10	0.000659806	0.0198711	3.26752e-10	0.00410619	0.6927-0.8169	0.6645-0.7868	0.6675-0.7969	0.5673-0.7528	0.5335-0.8984	0.628	0.649	0.697	0.65	0.665	0.594	0.61	0.667	0.651	0.75	0.852	0.789	0.724	0.65	0.661
PEBP1.SVBP.RNASE1.HSDL1..GNPNAT1.KIF4A.TFAP2A.PPP1R13L	43328	0.7548	0.7311	0.727	0.6784	0.6909	0.7548	0.7548	0.71644	0.72745	0.742567	p=7.8e-10 CI 0.6864-0.8232	p=3.3e-10 CI 0.6683-0.794	p=7.7e-10 CI 0.6636-0.7905	p=0.00017 CI 0.5906-0.7662	p=0.035 CI 0.5646-0.8173	7.84758e-10	3.32823e-10	7.74475e-10	0.000171515	0.0345407	3.32823e-10	0.00694244	0.6864-0.8232	0.6683-0.794	0.6636-0.7905	0.5906-0.7662	0.5646-0.8173	0.779	0.748	0.655	0.73	0.526	0.81	0.798	0.856	0.488	1	0.574	0.566	0.48	0.796	0.503
ATP6V0E1.SVBP.TMEM59.UBTD1..CENPE.GNPNAT1.TFAP2A.PPP1R13L	30620	0.7548	0.7389	0.739	0.6666	0.6674	0.7548	0.7548	0.71334	0.719175	0.742533	p=7.8e-10 CI 0.6913-0.8183	p=8.7e-11 CI 0.6791-0.7988	p=1e-10 CI 0.6758-0.8021	p=0.00042 CI 0.5756-0.7575	p=0.055 CI 0.5037-0.8311	7.84758e-10	8.73084e-11	1.03375e-10	0.000415097	0.0554889	8.73084e-11	0.0111808	0.6913-0.8183	0.6791-0.7988	0.6758-0.8021	0.5756-0.7575	0.5037-0.8311	0.74	0.751	0.706	0.765	0.63	0.751	0.78	0.468	0.442	0.75	0.667	0.645	0.913	0.854	0.624
ATP6V0E1.ZMYND12.BEND5.HSDL1..GNPNAT1.ASPM.TFAP2A.PPP1R13L	25892	0.745	0.7351	0.7547	0.6888	0.7773	0.7773	0.7547	0.74018	0.72335	0.742533	p=3.2e-09 CI 0.6807-0.8094	p=1.7e-10 CI 0.676-0.7943	p=6.2e-12 CI 0.693-0.8164	p=7.6e-05 CI 0.6001-0.7775	p=0.0041 CI 0.641-0.9136	3.19968e-09	1.68595e-10	6.21128e-12	7.57514e-05	0.00412212	6.21128e-12	0.000839574	0.6807-0.8094	0.676-0.7943	0.693-0.8164	0.6001-0.7775	0.641-0.9136	0.659	0.677	0.718	0.76	0.792	0.647	0.668	0.523	0.581	0.75	0.741	0.711	0.89	0.809	0.794
CTSH.RNASE1.HSDL1.UBTD1..GNPNAT1.TFAP2A.ANLN.PPP1R13L	57403	0.7547	0.7219	0.7186	0.6673	0.7144	0.7547	0.7547	0.71538	0.72355	0.742533	p=8e-10 CI 0.6865-0.8229	p=1.5e-09 CI 0.6577-0.7862	p=3e-09 CI 0.6543-0.7829	p=0.00039 CI 0.5804-0.7542	p=0.021 CI 0.5962-0.8326	7.96798e-10	1.53445e-09	3.03891e-09	0.000393403	0.0205777	7.96798e-10	0.00419422	0.6865-0.8229	0.6577-0.7862	0.6543-0.7829	0.5804-0.7542	0.5962-0.8326	0.603	0.714	0.651	0.755	0.566	0.571	0.744	0.793	0.419	1	0.815	0.605	0.528	0.847	0.545
PEBP1.CTSH.RNASE1.HSDL1..GNPNAT1.XRCC2.TFAP2A.PPP1R13L	41212	0.7547	0.7203	0.7123	0.6572	0.7159	0.7547	0.7547	0.71208	0.72625	0.742533	p=8e-10 CI 0.6871-0.8223	p=2e-09 CI 0.6565-0.784	p=8.2e-09 CI 0.6471-0.7774	p=8e-04 CI 0.5668-0.7477	p=0.02 CI 0.598-0.8338	7.96798e-10	2.00892e-09	8.18081e-09	0.000802	0.0198711	7.96798e-10	0.00413463	0.6871-0.8223	0.6565-0.784	0.6471-0.7774	0.5668-0.7477	0.598-0.8338	0.667	0.674	0.647	0.78	0.59	0.65	0.664	0.838	0.372	1	0.778	0.711	0.48	0.892	0.57
ATP6V0E1.HSDL1..GNPNAT1.TFAP2A	429	0.7547	0.7397	0.7314	0.6481	0.6818	0.7547	0.7547	0.71114	0.728625	0.742533	p=8e-10 CI 0.6905-0.8189	p=7.6e-11 CI 0.6809-0.7986	p=3.8e-10 CI 0.6675-0.7952	p=0.0015 CI 0.5528-0.7433	p=0.042 CI 0.5204-0.8432	7.96798e-10	7.58162e-11	3.77034e-10	0.00148511	0.0417126	7.58162e-11	0.00863953	0.6905-0.8189	0.6809-0.7986	0.6675-0.7952	0.5528-0.7433	0.5204-0.8432	0.647	0.646	0.697	0.66	0.601	0.619	0.614	0.477	0.581	0.75	0.833	0.763	0.89	0.682	0.594
ATP6V0E1.TMEM59.RNASE1.HSDL1..GNPNAT1.KIF4A.TFAP2A.PPP1R13L	32828	0.7547	0.7276	0.7275	0.6611	0.6773	0.7547	0.7547	0.70964	0.7281	0.7425	p=7.9e-10 CI 0.6889-0.8206	p=6.1e-10 CI 0.6656-0.7896	p=7.1e-10 CI 0.6638-0.7913	p=0.00061 CI 0.5703-0.7519	p=0.046 CI 0.5379-0.8166	7.90756e-10	6.05146e-10	7.13539e-10	0.000613568	0.0457267	6.05146e-10	0.00926805	0.6889-0.8206	0.6656-0.7896	0.6638-0.7913	0.5703-0.7519	0.5379-0.8166	0.706	0.705	0.66	0.735	0.549	0.706	0.718	0.775	0.465	0.875	0.704	0.658	0.559	0.809	0.533
SVBP.TMEM59.BEND5.HSDL1..GNPNAT1.KIF4A.TFAP2A.PPP1R13L	57818	0.7458	0.7374	0.7546	0.6963	0.775	0.775	0.7546	0.74182	0.72645	0.742467	p=2.9e-09 CI 0.6809-0.8107	p=1.1e-10 CI 0.6783-0.7965	p=6.3e-12 CI 0.693-0.8163	p=4.1e-05 CI 0.6079-0.7848	p=0.0044 CI 0.6606-0.8894	2.88691e-09	1.14677e-10	6.29288e-12	4.06974e-05	0.00439371	6.29288e-12	0.000886882	0.6809-0.8107	0.6783-0.7965	0.693-0.8163	0.6079-0.7848	0.6606-0.8894	0.691	0.572	0.718	0.725	0.699	0.692	0.487	0.586	0.581	0.875	0.685	0.882	0.835	0.764	0.691
PEBP1.TMEM59.BEND5.HSDL1..GNPNAT1.TFAP2A.ANLN.PPP1R13L	44173	0.7475	0.7343	0.7546	0.7024	0.7561	0.7561	0.7546	0.73898	0.731675	0.742467	p=2.3e-09 CI 0.682-0.8129	p=2e-10 CI 0.6744-0.7942	p=6.3e-12 CI 0.6931-0.8161	p=2.4e-05 CI 0.6141-0.7908	p=0.0074 CI 0.6193-0.8928	2.26274e-09	1.95229e-10	6.29288e-12	2.43082e-05	0.00735357	6.29288e-12	0.00147558	0.682-0.8129	0.6744-0.7942	0.6931-0.8161	0.6141-0.7908	0.6193-0.8928	0.513	0.535	0.697	0.685	0.676	0.451	0.43	0.703	0.721	0.875	0.926	0.921	0.693	0.675	0.667
TMEM59.BEND5.HSDL1.UBTD1..CENPE.GNPNAT1.TFAP2A.PPP1R13L	60020	0.7546	0.7371	0.7534	0.6863	0.7614	0.7614	0.7546	0.73856	0.72425	0.742433	p=8.1e-10 CI 0.6905-0.8187	p=1.2e-10 CI 0.6771-0.797	p=7.9e-12 CI 0.6918-0.815	p=9.3e-05 CI 0.5975-0.775	p=0.0064 CI 0.6395-0.8832	8.09018e-10	1.20483e-10	7.85204e-12	9.27306e-05	0.00638521	7.85204e-12	0.00129559	0.6905-0.8187	0.6771-0.797	0.6918-0.815	0.5975-0.775	0.6395-0.8832	0.737	0.731	0.706	0.6	0.746	0.745	0.755	0.559	0.767	0.75	0.685	0.645	0.835	0.554	0.745
ATP6V0E1.TMEM59.BEND5.HSDL1..GNPNAT1.ASPM.TFAP2A.PPP1R13L	32402	0.7522	0.7393	0.7546	0.6784	0.7621	0.7621	0.7546	0.73732	0.730625	0.742433	p=1.1e-09 CI 0.6894-0.815	p=8.2e-11 CI 0.6806-0.798	p=6.4e-12 CI 0.6928-0.8163	p=0.00017 CI 0.5875-0.7694	p=0.0063 CI 0.628-0.8962	1.14624e-09	8.17027e-11	6.37553e-12	0.000171515	0.00625651	6.37553e-12	0.0012856	0.6894-0.815	0.6806-0.798	0.6928-0.8163	0.5875-0.7694	0.628-0.8962	0.516	0.592	0.714	0.72	0.751	0.448	0.516	0.468	0.558	0.75	0.963	0.868	0.929	0.764	0.752
BEND5.RNASE1.HSDL1..GNPNAT1.TFAP2A.ANLN	16104	0.7546	0.7275	0.7275	0.6752	0.7803	0.7803	0.7546	0.73302	0.7249	0.742433	p=8e-10 CI 0.689-0.8203	p=6.1e-10 CI 0.6657-0.7893	p=7.1e-10 CI 0.664-0.7911	p=0.00022 CI 0.586-0.7643	p=0.0038 CI 0.6815-0.8791	8.02885e-10	6.09953e-10	7.13539e-10	0.000219872	0.00378339	6.09953e-10	0.000800653	0.689-0.8203	0.6657-0.7893	0.664-0.7911	0.586-0.7643	0.6815-0.8791	0.689	0.671	0.655	0.665	0.607	0.683	0.668	0.82	0.628	1	0.722	0.684	0.512	0.675	0.588
SVBP.BEND5.RNASE1.HSDL1..GNPNAT1.ASPM.TFAP2A.PPP1R13L	58862	0.7546	0.7342	0.7366	0.6707	0.7667	0.7667	0.7546	0.73256	0.720625	0.7424	p=8e-10 CI 0.6893-0.82	p=2e-10 CI 0.6733-0.7952	p=1.5e-10 CI 0.6739-0.7994	p=0.00031 CI 0.5828-0.7586	p=0.0055 CI 0.6701-0.8632	8.02885e-10	1.96823e-10	1.54731e-10	0.000306505	0.00553145	1.54731e-10	0.00116759	0.6893-0.82	0.6733-0.7952	0.6739-0.7994	0.5828-0.7586	0.6701-0.8632	0.735	0.728	0.676	0.63	0.63	0.748	0.758	0.712	0.674	1	0.648	0.618	0.646	0.618	0.612
ATP6V0E1.BEND5.HSDL1..ASPM.TFAP2A.PPP1R13L	5952	0.7408	0.7334	0.7546	0.6768	0.7348	0.7546	0.7546	0.72808	0.72195	0.742333	p=5.8e-09 CI 0.6781-0.8036	p=2.3e-10 CI 0.675-0.7918	p=6.3e-12 CI 0.6928-0.8165	p=0.00019 CI 0.5849-0.7687	p=0.013 CI 0.581-0.8887	5.76921e-09	2.25955e-10	6.29288e-12	0.000194293	0.0126392	6.29288e-12	0.0025667	0.6781-0.8036	0.675-0.7918	0.6928-0.8165	0.5849-0.7687	0.581-0.8887	0.596	0.561	0.714	0.695	0.827	0.56	0.462	0.64	0.628	0.625	0.833	0.921	0.78	0.713	0.836
PEBP1.CTSH.SVBP.HSDL1..GNPNAT1.ASPM.TFAP2A.PPP1R13L	39332	0.7546	0.7349	0.7375	0.6823	0.7311	0.7546	0.7546	0.72808	0.72605	0.742333	p=8.1e-10 CI 0.6878-0.8214	p=1.8e-10 CI 0.673-0.7968	p=1.3e-10 CI 0.6745-0.8006	p=0.00013 CI 0.5961-0.7685	p=0.014 CI 0.6084-0.8537	8.09018e-10	1.75615e-10	1.3206e-10	0.000127221	0.0138687	1.3206e-10	0.00279918	0.6878-0.8214	0.673-0.7968	0.6745-0.8006	0.5961-0.7685	0.6084-0.8537	0.703	0.708	0.706	0.76	0.497	0.703	0.718	0.486	0.465	1	0.704	0.671	0.898	0.841	0.473
ATP6V0E1.BEND5.HSDL1.UBTD1..LMNB2.KIF4A.TFAP2A.PPP1R13L	33913	0.7374	0.7274	0.7546	0.6774	0.725	0.7546	0.7546	0.72436	0.727325	0.742333	p=9.3e-09 CI 0.6733-0.8015	p=6.2e-10 CI 0.6677-0.7872	p=6.4e-12 CI 0.6923-0.8168	p=0.00019 CI 0.5879-0.7669	p=0.016 CI 0.5917-0.8583	9.26012e-09	6.19678e-10	6.37553e-12	0.000185701	0.0160503	6.37553e-12	0.0032472	0.6733-0.8015	0.6677-0.7872	0.6923-0.8168	0.5879-0.7669	0.5917-0.8583	0.664	0.623	0.727	0.655	0.561	0.653	0.574	0.712	0.674	0.875	0.741	0.803	0.74	0.65	0.545
ATP6V0E1.PEBP1.TMEM59.HSDL1..GNPNAT1.ASPM.TFAP2A.PPP1R13L	20852	0.7546	0.7382	0.7499	0.6795	0.6871	0.7546	0.7546	0.72186	0.72645	0.7423	p=8.1e-10 CI 0.6901-0.8191	p=1e-10 CI 0.6785-0.7979	p=1.5e-11 CI 0.6877-0.812	p=0.00016 CI 0.5874-0.7715	p=0.037 CI 0.5097-0.8645	8.09018e-10	9.96699e-11	1.49688e-11	0.000158348	0.0373953	1.49688e-11	0.00751073	0.6901-0.8191	0.6785-0.7979	0.6877-0.812	0.5874-0.7715	0.5097-0.8645	0.684	0.592	0.71	0.765	0.653	0.681	0.52	0.486	0.512	0.75	0.704	0.855	0.906	0.834	0.648
ATP6V0E1.TMEM59.HSDL1.UBTD1..GNPNAT1.ASPM.TFAP2A.PPP1R13L	33242	0.7546	0.7379	0.7503	0.676	0.6856	0.7546	0.7546	0.72088	0.726375	0.7423	p=8e-10 CI 0.6913-0.818	p=1e-10 CI 0.6779-0.7979	p=1.4e-11 CI 0.6883-0.8123	p=0.00021 CI 0.5867-0.7653	p=0.039 CI 0.518-0.8532	8.02885e-10	1.04733e-10	1.386e-11	0.000205554	0.0385898	1.386e-11	0.00775907	0.6913-0.818	0.6779-0.7979	0.6883-0.8123	0.5867-0.7653	0.518-0.8532	0.672	0.688	0.706	0.765	0.653	0.661	0.682	0.568	0.442	0.75	0.741	0.711	0.827	0.854	0.648
ATP6V0E1.RNASE1.HSDL1..GNPNAT1.TFAP2A.KIF20B	6145	0.7546	0.7225	0.7068	0.6423	0.7341	0.7546	0.7546	0.71206	0.72935	0.742267	p=8.1e-10 CI 0.6879-0.8213	p=1.4e-09 CI 0.6595-0.7855	p=1.9e-08 CI 0.6415-0.7721	p=0.0022 CI 0.5517-0.7329	p=0.013 CI 0.6222-0.846	8.09018e-10	1.39843e-09	1.8848e-08	0.00215301	0.0128772	8.09018e-10	0.00300606	0.6879-0.8213	0.6595-0.7855	0.6415-0.7721	0.5517-0.7329	0.6222-0.846	0.645	0.646	0.66	0.44	0.572	0.619	0.621	0.712	0.93	1	0.815	0.737	0.614	0.306	0.552
PEBP1.SVBP.BEND5.HSDL1..GNPNAT1.KIF4A.TFAP2A.PPP1R13L	42908	0.7486	0.7372	0.7545	0.7036	0.772	0.772	0.7545	0.74318	0.724025	0.742233	p=1.9e-09 CI 0.6826-0.8146	p=1.2e-10 CI 0.6774-0.7971	p=6.5e-12 CI 0.6931-0.8159	p=2.2e-05 CI 0.6171-0.7901	p=0.0048 CI 0.6536-0.8903	1.93618e-09	1.17545e-10	6.45925e-12	2.19464e-05	0.00478066	6.45925e-12	0.000960522	0.6826-0.8146	0.6774-0.7971	0.6931-0.8159	0.6171-0.7901	0.6536-0.8903	0.65	0.558	0.702	0.69	0.699	0.636	0.466	0.613	0.651	0.875	0.741	0.895	0.78	0.701	0.691
ATP6V0E1.PEBP1.BEND5.UBTD1..GNPNAT1.TFAP2A.KIF20B.PPP1R13L	21704	0.7545	0.7405	0.7485	0.6815	0.7697	0.7697	0.7545	0.73894	0.72445	0.7422	p=8.2e-10 CI 0.6902-0.8188	p=6.6e-11 CI 0.6812-0.7999	p=1.9e-11 CI 0.6867-0.8103	p=0.00013 CI 0.5948-0.7682	p=0.0051 CI 0.6528-0.8866	8.2142e-10	6.58067e-11	1.90841e-11	0.000134803	0.00509053	1.90841e-11	0.00104507	0.6902-0.8188	0.6812-0.7999	0.6867-0.8103	0.5948-0.7682	0.6528-0.8866	0.608	0.637	0.702	0.62	0.694	0.574	0.592	0.631	0.698	0.875	0.833	0.803	0.764	0.599	0.685
BEND5.RNASE1.HSDL1.UBTD1..GNPNAT1.KIF4A.TFAP2A.PPP1R13L	60548	0.7545	0.7298	0.7355	0.679	0.7492	0.7545	0.7545	0.7296	0.724075	0.742167	p=8.2e-10 CI 0.6881-0.8209	p=4.2e-10 CI 0.6675-0.792	p=1.9e-10 CI 0.6726-0.7984	p=0.00016 CI 0.5923-0.7658	p=0.0088 CI 0.6348-0.8637	8.15196e-10	4.19823e-10	1.87894e-10	0.000163871	0.00878738	1.87894e-10	0.00179025	0.6881-0.8209	0.6675-0.792	0.6726-0.7984	0.5923-0.7658	0.6348-0.8637	0.611	0.731	0.685	0.685	0.676	0.577	0.762	0.64	0.605	0.875	0.833	0.618	0.724	0.707	0.667
CTSH.BEND5.RNASE1.HSDL1..GNPNAT1.ASPM.TFAP2A.PPP1R13L	56762	0.7545	0.7262	0.7259	0.666	0.7742	0.7742	0.7545	0.72936	0.7279	0.742167	p=8.2e-10 CI 0.6879-0.8212	p=7.7e-10 CI 0.663-0.7893	p=9.3e-10 CI 0.662-0.7898	p=0.00043 CI 0.5782-0.7537	p=0.0045 CI 0.6769-0.8716	8.15196e-10	7.66732e-10	9.33421e-10	0.000433246	0.00448773	7.66732e-10	0.000984196	0.6879-0.8212	0.663-0.7893	0.662-0.7898	0.5782-0.7537	0.6769-0.8716	0.737	0.731	0.672	0.7	0.636	0.748	0.758	0.802	0.512	1	0.667	0.632	0.559	0.752	0.618
TMEM59.BEND5.RNASE1.HSDL1..CENPE.GNPNAT1.TFAP2A.PPP1R13L	59600	0.7545	0.7295	0.7289	0.6614	0.7364	0.7545	0.7545	0.72214	0.727775	0.742167	p=8.2e-10 CI 0.6889-0.82	p=4.4e-10 CI 0.668-0.791	p=5.6e-10 CI 0.6655-0.7924	p=6e-04 CI 0.5714-0.7514	p=0.012 CI 0.6295-0.8432	8.2142e-10	4.40413e-10	5.64059e-10	0.000600918	0.0121745	4.40413e-10	0.00255508	0.6889-0.82	0.668-0.791	0.6655-0.7924	0.5714-0.7514	0.6295-0.8432	0.701	0.694	0.668	0.76	0.601	0.7	0.7	0.766	0.419	1	0.704	0.671	0.583	0.854	0.582
ATP6V0E1.PEBP1.CTSH.HSDL1..GNPNAT1.ASPM.TFAP2A.PPP1R13L	18962	0.7545	0.7308	0.7342	0.6713	0.7189	0.7545	0.7545	0.72194	0.7262	0.742167	p=8.2e-10 CI 0.688-0.821	p=3.5e-10 CI 0.6687-0.7929	p=2.3e-10 CI 0.6707-0.7977	p=0.00029 CI 0.582-0.7606	p=0.019 CI 0.5776-0.8602	8.2142e-10	3.54889e-10	2.33521e-10	0.000293352	0.0185197	2.33521e-10	0.0037626	0.688-0.821	0.6687-0.7929	0.6707-0.7977	0.582-0.7606	0.5776-0.8602	0.662	0.637	0.681	0.77	0.462	0.65	0.596	0.73	0.488	1	0.741	0.789	0.638	0.847	0.436
ATP6V0E1.SVBP.HSDL1.UBTD1..CENPE.GNPNAT1.ANLN.PPP1R13L	31882	0.7545	0.727	0.7347	0.6809	0.703	0.7545	0.7545	0.72002	0.72675	0.742133	p=8.2e-10 CI 0.6903-0.8187	p=6.7e-10 CI 0.6649-0.7891	p=2.1e-10 CI 0.6706-0.7988	p=0.00014 CI 0.5902-0.7717	p=0.027 CI 0.501-0.905	8.2142e-10	6.65346e-10	2.14619e-10	0.000141172	0.0265849	2.14619e-10	0.00534522	0.6903-0.8187	0.6649-0.7891	0.6706-0.7988	0.5902-0.7717	0.501-0.905	0.655	0.711	0.702	0.695	0.757	0.633	0.722	0.604	0.605	0.625	0.796	0.671	0.787	0.72	0.764
ATP6V0E1.PEBP1.TMEM59.HSDL1..GNPNAT1.XRCC2.TFAP2A.PPP1R13L	20842	0.7545	0.7354	0.7421	0.6734	0.6803	0.7545	0.7545	0.71714	0.724875	0.742133	p=8.2e-10 CI 0.6898-0.8192	p=1.6e-10 CI 0.6758-0.7949	p=5.9e-11 CI 0.6788-0.8055	p=0.00025 CI 0.579-0.7678	p=0.043 CI 0.5054-0.8552	8.15196e-10	1.6185e-10	5.92789e-11	0.000251344	0.0430176	5.92789e-11	0.0086538	0.6898-0.8192	0.6758-0.7949	0.6788-0.8055	0.579-0.7678	0.5054-0.8552	0.669	0.691	0.689	0.785	0.659	0.658	0.679	0.757	0.442	0.75	0.741	0.737	0.63	0.879	0.655
ATP6V0E1.SVBP.TMEM59.RNASE1..GNPNAT1.TFAP2A.ANLN.PPP1R13L	30313	0.7545	0.7311	0.7236	0.6589	0.6705	0.7545	0.7545	0.70772	0.729525	0.742067	p=8.2e-10 CI 0.6901-0.819	p=3.4e-10 CI 0.6704-0.7918	p=1.4e-09 CI 0.6595-0.7878	p=0.00072 CI 0.5671-0.7507	p=0.052 CI 0.5335-0.8074	8.15196e-10	3.35506e-10	1.35225e-09	0.000716575	0.0523239	3.35506e-10	0.0106081	0.6901-0.819	0.6704-0.7918	0.6595-0.7878	0.5671-0.7507	0.5335-0.8074	0.737	0.734	0.697	0.755	0.468	0.751	0.769	0.441	0.442	1	0.648	0.605	0.921	0.841	0.442
PEBP1.TMEM59.RNASE1.HSDL1..CENPE.GNPNAT1.TFAP2A.PPP1R13L	44480	0.7545	0.7241	0.7206	0.6633	0.6735	0.7545	0.7545	0.7072	0.726575	0.742033	p=8.2e-10 CI 0.6875-0.8215	p=1.1e-09 CI 0.6611-0.787	p=2.2e-09 CI 0.6566-0.7846	p=0.00052 CI 0.573-0.7536	p=0.049 CI 0.5347-0.8123	8.2142e-10	1.08213e-09	2.21281e-09	0.00052439	0.049304	8.2142e-10	0.00996569	0.6875-0.8215	0.6611-0.787	0.6566-0.7846	0.573-0.7536	0.5347-0.8123	0.703	0.691	0.66	0.755	0.451	0.706	0.704	0.748	0.395	1	0.685	0.645	0.583	0.854	0.424
ATP6V0E1.CTSH.SVBP.RNASE1..CENPE.GNPNAT1.TFAP2A.PPP1R13L	27260	0.7545	0.721	0.7055	0.6411	0.7015	0.7545	0.7545	0.70472	0.72545	0.741967	p=8.2e-10 CI 0.6882-0.8208	p=1.8e-09 CI 0.6577-0.7843	p=2.3e-08 CI 0.6399-0.7712	p=0.0023 CI 0.5504-0.7318	p=0.027 CI 0.5917-0.8114	8.15196e-10	1.79027e-09	2.28408e-08	0.00231987	0.027487	8.15196e-10	0.00596137	0.6882-0.8208	0.6577-0.7843	0.6399-0.7712	0.5504-0.7318	0.5917-0.8114	0.72	0.66	0.672	0.765	0.555	0.728	0.646	0.378	0.372	1	0.667	0.711	0.929	0.873	0.533
CTSH.BEND5.HSDL1..GNPNAT1.TFAP2A.ANLN	13584	0.7544	0.7308	0.7387	0.6879	0.8136	0.8136	0.7544	0.74508	0.726675	0.741967	p=8.3e-10 CI 0.6885-0.8203	p=3.5e-10 CI 0.6689-0.7927	p=1.1e-10 CI 0.6757-0.8018	p=8.1e-05 CI 0.5992-0.7766	p=0.0014 CI 0.7046-0.9227	8.34008e-10	3.52054e-10	1.07252e-10	8.13787e-05	0.00140013	1.07252e-10	0.000296303	0.6885-0.8203	0.6689-0.7927	0.6757-0.8018	0.5992-0.7766	0.7046-0.9227	0.698	0.705	0.672	0.71	0.751	0.692	0.715	0.82	0.605	0.875	0.741	0.671	0.543	0.739	0.745
CTSH.BEND5.HSDL1.UBTD1..GNPNAT1.ASPM.TFAP2A.PPP1R13L	57182	0.7544	0.7337	0.7436	0.6832	0.7886	0.7886	0.7544	0.7407	0.7286	0.741967	p=8.3e-10 CI 0.6888-0.82	p=2.2e-10 CI 0.6719-0.7954	p=4.6e-11 CI 0.6811-0.8062	p=0.00012 CI 0.5965-0.7698	p=0.003 CI 0.6862-0.8911	8.34008e-10	2.16976e-10	4.56188e-11	0.00011865	0.00297683	4.56188e-11	0.000619096	0.6888-0.82	0.6719-0.7954	0.6811-0.8062	0.5965-0.7698	0.6862-0.8911	0.655	0.711	0.697	0.69	0.711	0.636	0.729	0.604	0.628	0.875	0.778	0.645	0.78	0.707	0.703
ATP6V0E1.CTSH.SVBP.BEND5..GNPNAT1.TFAP2A.KIF20B.PPP1R13L	27164	0.7544	0.7362	0.7321	0.6562	0.7977	0.7977	0.7544	0.73532	0.726775	0.741967	p=8.3e-10 CI 0.6891-0.8198	p=1.4e-10 CI 0.6756-0.7969	p=3.3e-10 CI 0.6686-0.7955	p=0.00086 CI 0.568-0.7444	p=0.0023 CI 0.699-0.8965	8.27691e-10	1.39678e-10	3.34652e-10	0.000861141	0.00227654	1.39678e-10	0.000627537	0.6891-0.8198	0.6756-0.7969	0.6686-0.7955	0.568-0.7444	0.699-0.8965	0.562	0.731	0.689	0.565	0.717	0.513	0.758	0.486	0.744	0.875	0.889	0.632	0.866	0.516	0.709
PEBP1.SVBP.HSDL1.UBTD1..GNPNAT1.ASPM.TFAP2A.PPP1R13L	43742	0.7544	0.7404	0.7512	0.6941	0.7068	0.7544	0.7544	0.72938	0.726925	0.741967	p=8.3e-10 CI 0.6892-0.8196	p=6.8e-11 CI 0.6798-0.8009	p=1.2e-11 CI 0.6895-0.8128	p=4.9e-05 CI 0.6076-0.7807	p=0.024 CI 0.5539-0.8598	8.34008e-10	6.80388e-11	1.18782e-11	4.8968e-05	0.0244376	1.18782e-11	0.00489731	0.6892-0.8196	0.6798-0.8009	0.6895-0.8128	0.6076-0.7807	0.5539-0.8598	0.647	0.654	0.71	0.75	0.434	0.627	0.632	0.568	0.488	1	0.778	0.737	0.835	0.822	0.406
ATP6V0E1.CTSH.TMEM59.HSDL1..GNPNAT1.ASPM.TFAP2A.PPP1R13L	28412	0.7544	0.7306	0.734	0.6596	0.7083	0.7544	0.7544	0.71738	0.726775	0.741967	p=8.3e-10 CI 0.6894-0.8194	p=3.7e-10 CI 0.6691-0.792	p=2.4e-10 CI 0.6702-0.7978	p=0.00068 CI 0.5689-0.7503	p=0.024 CI 0.5651-0.8515	8.34008e-10	3.6645e-10	2.42111e-10	0.000680589	0.0236204	2.42111e-10	0.00486019	0.6894-0.8194	0.6691-0.792	0.6702-0.7978	0.5689-0.7503	0.5651-0.8515	0.642	0.691	0.71	0.775	0.422	0.619	0.686	0.495	0.442	1	0.796	0.711	0.898	0.866	0.394
ATP6V0E1.TMEM59.BEND5.HSDL1..GNPNAT1.TFAP2A.KIF20B.PPP1R13L	32414	0.7536	0.7426	0.7543	0.6744	0.7848	0.7848	0.7543	0.74194	0.718475	0.741933	p=9.4e-10 CI 0.6902-0.8169	p=4.6e-11 CI 0.6849-0.8004	p=6.6e-12 CI 0.6928-0.8159	p=0.00023 CI 0.585-0.7639	p=0.0033 CI 0.6705-0.8992	9.41706e-10	4.55193e-11	6.62992e-12	0.00023251	0.00332198	6.62992e-12	0.000710899	0.6902-0.8169	0.6849-0.8004	0.6928-0.8159	0.585-0.7639	0.6705-0.8992	0.606	0.618	0.689	0.67	0.699	0.571	0.56	0.694	0.628	0.875	0.833	0.829	0.685	0.682	0.691
ATP6V0E1.CTSH.SVBP.BEND5..GNPNAT1.KIF4A.TFAP2A.PPP1R13L	27158	0.7543	0.7366	0.7373	0.6732	0.7826	0.7826	0.7543	0.7368	0.72335	0.741933	p=8.4e-10 CI 0.6888-0.8199	p=1.3e-10 CI 0.6755-0.7977	p=1.4e-10 CI 0.674-0.8007	p=0.00025 CI 0.5856-0.7609	p=0.0035 CI 0.6888-0.8764	8.40372e-10	1.31883e-10	1.36985e-10	0.000254148	0.00354595	1.31883e-10	0.00076002	0.6888-0.8199	0.6755-0.7977	0.674-0.8007	0.5856-0.7609	0.6888-0.8764	0.742	0.745	0.689	0.695	0.728	0.754	0.776	0.568	0.558	0.875	0.667	0.632	0.795	0.732	0.721
ATP6V0E1.PEBP1.BEND5.UBTD1..GNPNAT1.XRCC2.TFAP2A.PPP1R13L	21682	0.7543	0.7375	0.7455	0.6784	0.7538	0.7543	0.7543	0.7339	0.7275	0.7419	p=8.4e-10 CI 0.6909-0.8178	p=1.1e-10 CI 0.6781-0.7968	p=3.3e-11 CI 0.6827-0.8083	p=0.00017 CI 0.5882-0.7686	p=0.0078 CI 0.6322-0.8753	8.40372e-10	1.12803e-10	3.29138e-11	0.000171515	0.00780676	3.29138e-11	0.00159565	0.6909-0.8178	0.6781-0.7968	0.6827-0.8083	0.5882-0.7686	0.6322-0.8753	0.645	0.728	0.702	0.565	0.538	0.622	0.74	0.55	0.814	1	0.796	0.684	0.835	0.497	0.515
ATP6V0E1.SVBP.TMEM59.HSDL1..GNPNAT1.KIF4A.TFAP2A.PPP1R13L	30518	0.7543	0.7422	0.7514	0.682	0.6909	0.7543	0.7543	0.72416	0.72715	0.7419	p=8.5e-10 CI 0.6903-0.8182	p=4.9e-11 CI 0.6833-0.8012	p=1.1e-11 CI 0.6892-0.8135	p=0.00013 CI 0.5909-0.773	p=0.035 CI 0.5268-0.855	8.46783e-10	4.9096e-11	1.14278e-11	0.000130205	0.0345407	1.14278e-11	0.00693417	0.6903-0.8182	0.6833-0.8012	0.6892-0.8135	0.5909-0.773	0.5268-0.855	0.596	0.632	0.718	0.76	0.653	0.557	0.578	0.514	0.512	0.75	0.852	0.829	0.898	0.828	0.648
ATP6V0E1.PEBP1.CTSH.HSDL1..GNPNAT1.KIF4A.TFAP2A.PPP1R13L	18968	0.7543	0.7295	0.7337	0.676	0.7114	0.7543	0.7543	0.72098	0.728	0.7419	p=8.4e-10 CI 0.6859-0.8227	p=4.4e-10 CI 0.6666-0.7925	p=2.5e-10 CI 0.6701-0.7973	p=0.00021 CI 0.5877-0.7644	p=0.022 CI 0.5769-0.8458	8.40372e-10	4.36914e-10	2.54045e-10	0.000205554	0.0220548	2.54045e-10	0.00445206	0.6859-0.8227	0.6666-0.7925	0.6701-0.7973	0.5877-0.7644	0.5769-0.8458	0.727	0.697	0.685	0.765	0.491	0.739	0.708	0.694	0.465	1	0.648	0.658	0.677	0.847	0.467
ATP6V0E1.PEBP1.BEND5.RNASE1..CENPE.GNPNAT1.TFAP2A.PPP1R13L	21170	0.7543	0.7276	0.7241	0.6608	0.7318	0.7543	0.7543	0.71972	0.725	0.741867	p=8.5e-10 CI 0.6879-0.8206	p=6.1e-10 CI 0.6658-0.7894	p=1.2e-09 CI 0.6602-0.788	p=0.00063 CI 0.5711-0.7505	p=0.014 CI 0.6113-0.8523	8.46783e-10	6.05146e-10	1.24731e-09	0.000626464	0.0136148	6.05146e-10	0.00284826	0.6879-0.8206	0.6658-0.7894	0.6602-0.788	0.5711-0.7505	0.6113-0.8523	0.742	0.688	0.664	0.765	0.595	0.756	0.69	0.784	0.372	1	0.648	0.684	0.559	0.873	0.576
SVBP.RNASE1.HSDL1..CENPE.GNPNAT1.TFAP2A	14970	0.7543	0.7226	0.7108	0.6541	0.7114	0.7543	0.7543	0.71064	0.7232	0.741867	p=8.5e-10 CI 0.6886-0.82	p=1.4e-09 CI 0.6597-0.7855	p=1e-08 CI 0.6458-0.7757	p=0.00099 CI 0.5629-0.7454	p=0.022 CI 0.5877-0.835	8.46783e-10	1.37693e-09	1.02929e-08	0.000991625	0.0220548	8.46783e-10	0.00460928	0.6886-0.82	0.6597-0.7855	0.6458-0.7757	0.5629-0.7454	0.5877-0.835	0.606	0.72	0.668	0.69	0.526	0.569	0.751	0.468	0.512	1	0.852	0.605	0.843	0.739	0.503
ATP6V0E1.CTSH.BEND5.UBTD1..GNPNAT1.XRCC2.TFAP2A.PPP1R13L	29242	0.7542	0.7292	0.7294	0.6589	0.7765	0.7765	0.7542	0.72964	0.729375	0.741867	p=8.6e-10 CI 0.6894-0.819	p=4.6e-10 CI 0.668-0.7905	p=5.3e-10 CI 0.665-0.7938	p=0.00072 CI 0.5685-0.7492	p=0.0042 CI 0.6767-0.8764	8.59749e-10	4.58321e-10	5.25508e-10	0.000716575	0.00421093	4.58321e-10	0.000985501	0.6894-0.819	0.668-0.7905	0.665-0.7938	0.5685-0.7492	0.6767-0.8764	0.616	0.725	0.676	0.535	0.613	0.58	0.74	0.802	0.791	1	0.852	0.671	0.567	0.465	0.594
ATP6V0E1.SVBP.HSDL1..GNPNAT1.ASPM.TFAP2A	5056	0.7542	0.7388	0.7429	0.6728	0.7394	0.7542	0.7542	0.72962	0.71905	0.741833	p=8.6e-10 CI 0.6928-0.8155	p=9e-11 CI 0.6799-0.7977	p=5.2e-11 CI 0.6799-0.806	p=0.00026 CI 0.5793-0.7663	p=0.011 CI 0.5742-0.9046	8.59749e-10	8.9506e-11	5.16888e-11	0.000262735	0.0112893	5.16888e-11	0.0023104	0.6928-0.8155	0.6799-0.7977	0.6799-0.806	0.5793-0.7663	0.5742-0.9046	0.582	0.606	0.718	0.78	0.763	0.535	0.542	0.532	0.465	0.75	0.889	0.842	0.882	0.866	0.764
ATP6V0E1.BEND5.HSDL1.UBTD1..LMNB2.TFAP2A.ANLN.PPP1R13L	33918	0.7428	0.7299	0.7542	0.6789	0.7303	0.7542	0.7542	0.72722	0.7236	0.741833	p=4.4e-09 CI 0.68-0.8056	p=4.1e-10 CI 0.671-0.7888	p=6.8e-12 CI 0.6919-0.8165	p=0.00017 CI 0.588-0.7698	p=0.014 CI 0.5838-0.8768	4.38062e-09	4.1317e-10	6.80501e-12	0.000165752	0.0141266	6.80501e-12	0.00285847	0.68-0.8056	0.671-0.7888	0.6919-0.8165	0.588-0.7698	0.5838-0.8768	0.582	0.612	0.727	0.69	0.613	0.535	0.549	0.622	0.628	0.875	0.889	0.842	0.819	0.707	0.6
ATP6V0E1.PEBP1.BEND5.RNASE1..GNPNAT1.XRCC2.TFAP2A.PPP1R13L	21262	0.7542	0.7291	0.7255	0.6596	0.7379	0.7542	0.7542	0.72126	0.7288	0.741833	p=8.6e-10 CI 0.6893-0.8191	p=4.7e-10 CI 0.6686-0.7897	p=9.9e-10 CI 0.6615-0.7896	p=0.00068 CI 0.5683-0.751	p=0.012 CI 0.6195-0.8563	8.59749e-10	4.65682e-10	9.89311e-10	0.000680589	0.0117246	4.65682e-10	0.00248104	0.6893-0.8191	0.6686-0.7897	0.6615-0.7896	0.5683-0.751	0.6195-0.8563	0.642	0.677	0.685	0.775	0.613	0.613	0.661	0.396	0.395	1	0.833	0.737	0.937	0.879	0.594
ATP6V0E1.RNASE1.HSDL1..GNPNAT1.XRCC2.TFAP2A	6131	0.7542	0.7181	0.7055	0.6409	0.7167	0.7542	0.7542	0.70708	0.724025	0.7418	p=8.5e-10 CI 0.69-0.8184	p=2.8e-09 CI 0.6564-0.7799	p=2.3e-08 CI 0.6395-0.7715	p=0.0023 CI 0.5462-0.7357	p=0.02 CI 0.5933-0.8401	8.53242e-10	2.83256e-09	2.30851e-08	0.00234153	0.0195257	8.53242e-10	0.00437344	0.69-0.8184	0.6564-0.7799	0.6395-0.7715	0.5462-0.7357	0.5933-0.8401	0.674	0.671	0.672	0.72	0.59	0.65	0.646	0.667	0.442	0.875	0.833	0.763	0.677	0.796	0.576
CTSH.BEND5.HSDL1.UBTD1..GNPNAT1.TFAP2A.KIF20B.PPP1R13L	57194	0.7541	0.7328	0.7384	0.6753	0.7992	0.7992	0.7541	0.73996	0.723725	0.7418	p=8.7e-10 CI 0.6882-0.8199	p=2.5e-10 CI 0.671-0.7945	p=1.1e-10 CI 0.6755-0.8013	p=0.00022 CI 0.5889-0.7617	p=0.0022 CI 0.6996-0.8989	8.72909e-10	2.5307e-10	1.14033e-10	0.000217423	0.00217555	1.14033e-10	0.000478596	0.6882-0.8199	0.671-0.7945	0.6755-0.8013	0.5889-0.7617	0.6996-0.8989	0.667	0.677	0.689	0.745	0.717	0.655	0.671	0.459	0.465	0.875	0.741	0.697	0.89	0.822	0.709
CTSH.SVBP.BEND5.UBTD1..GNPNAT1.TFAP2A.ANLN.PPP1R13L	54673	0.7541	0.7349	0.7385	0.6849	0.7682	0.7682	0.7541	0.73612	0.72585	0.7418	p=8.7e-10 CI 0.6885-0.8197	p=1.8e-10 CI 0.6735-0.7963	p=1.1e-10 CI 0.6756-0.8015	p=1e-04 CI 0.5989-0.7709	p=0.0053 CI 0.6605-0.8759	8.66305e-10	1.75615e-10	1.11272e-10	0.000103109	0.00530692	1.11272e-10	0.00108201	0.6885-0.8197	0.6735-0.7963	0.6756-0.8015	0.5989-0.7709	0.6605-0.8759	0.689	0.742	0.693	0.685	0.705	0.683	0.776	0.595	0.605	0.875	0.722	0.618	0.78	0.707	0.697
PEBP1.SVBP.BEND5.UBTD1..CENPE.GNPNAT1.TFAP2A.PPP1R13L	43010	0.7541	0.7387	0.7451	0.6895	0.7515	0.7541	0.7541	0.73578	0.722075	0.741767	p=8.7e-10 CI 0.6893-0.8189	p=9e-11 CI 0.6787-0.7988	p=3.5e-11 CI 0.6829-0.8073	p=7.1e-05 CI 0.6024-0.7766	p=0.0083 CI 0.6292-0.8738	8.72909e-10	9.02505e-11	3.50526e-11	7.13439e-05	0.00828433	3.50526e-11	0.00167114	0.6893-0.8189	0.6787-0.7988	0.6829-0.8073	0.6024-0.7766	0.6292-0.8738	0.662	0.68	0.693	0.66	0.676	0.647	0.668	0.613	0.651	0.875	0.759	0.724	0.764	0.662	0.667
SVBP.BEND5.RNASE1.UBTD1..GNPNAT1.XRCC2.TFAP2A.PPP1R13L	59062	0.7541	0.7304	0.7285	0.6639	0.7455	0.7541	0.7541	0.72448	0.72515	0.741767	p=8.7e-10 CI 0.6899-0.8183	p=3.8e-10 CI 0.6695-0.7912	p=6.1e-10 CI 0.6648-0.7923	p=5e-04 CI 0.5744-0.7534	p=0.0097 CI 0.6261-0.8648	8.66305e-10	3.78379e-10	6.05363e-10	0.000502723	0.00968541	3.78379e-10	0.00203763	0.6899-0.8183	0.6695-0.7912	0.6648-0.7923	0.5744-0.7534	0.6261-0.8648	0.582	0.714	0.676	0.55	0.549	0.538	0.729	0.613	0.767	1	0.87	0.658	0.732	0.49	0.527
ATP6V0E1.CTSH.BEND5.RNASE1..GNPNAT1.TFAP2A.ANLN.PPP1R13L	28843	0.7541	0.7261	0.7207	0.659	0.7508	0.7541	0.7541	0.72214	0.727875	0.741733	p=8.7e-10 CI 0.6874-0.8208	p=7.7e-10 CI 0.6636-0.7886	p=2.2e-09 CI 0.6563-0.7852	p=0.00071 CI 0.5703-0.7477	p=0.0084 CI 0.6499-0.8516	8.66305e-10	7.72786e-10	2.163e-09	0.000709241	0.00844913	7.72786e-10	0.00183168	0.6874-0.8208	0.6636-0.7886	0.6563-0.7852	0.5703-0.7477	0.6499-0.8516	0.633	0.711	0.676	0.615	0.618	0.608	0.733	0.468	0.651	1	0.796	0.632	0.858	0.605	0.6
ATP6V0E1.BEND5.RNASE1.UBTD1..GNPNAT1.XRCC2.TFAP2A.PPP1R13L	33652	0.7541	0.7277	0.7246	0.6555	0.7462	0.7541	0.7541	0.72162	0.725575	0.741733	p=8.7e-10 CI 0.6902-0.8179	p=5.9e-10 CI 0.6667-0.7887	p=1.2e-09 CI 0.6604-0.7888	p=0.00091 CI 0.5644-0.7465	p=0.0095 CI 0.6341-0.8583	8.72909e-10	5.90947e-10	1.15032e-09	0.000905813	0.00949965	5.90947e-10	0.00208109	0.6902-0.8179	0.6667-0.7887	0.6604-0.7888	0.5644-0.7465	0.6341-0.8583	0.628	0.657	0.676	0.625	0.636	0.594	0.617	0.541	0.628	1	0.852	0.803	0.795	0.624	0.618
CTSH.SVBP.TMEM59.HSDL1..GNPNAT1.XRCC2.TFAP2A.PPP1R13L	53812	0.7541	0.7309	0.7289	0.6623	0.7212	0.7541	0.7541	0.71948	0.724975	0.741733	p=8.7e-10 CI 0.6893-0.8189	p=3.5e-10 CI 0.6701-0.7917	p=5.6e-10 CI 0.6642-0.7937	p=0.00056 CI 0.5712-0.7533	p=0.018 CI 0.6034-0.8391	8.66305e-10	3.46452e-10	5.64059e-10	0.000564398	0.0175581	3.46452e-10	0.00362451	0.6893-0.8189	0.6701-0.7917	0.6642-0.7937	0.5712-0.7533	0.6034-0.8391	0.706	0.714	0.706	0.565	0.549	0.7	0.718	0.495	0.791	1	0.741	0.697	0.89	0.503	0.527
PEBP1.CTSH.RNASE1.HSDL1..GNPNAT1.TFAP2A.ANLN.PPP1R13L	41233	0.7541	0.7226	0.7184	0.6723	0.7129	0.7541	0.7541	0.71606	0.733575	0.7417	p=8.7e-10 CI 0.6855-0.8226	p=1.4e-09 CI 0.6586-0.7866	p=3.1e-09 CI 0.654-0.7828	p=0.00027 CI 0.5844-0.7603	p=0.021 CI 0.5955-0.8303	8.72909e-10	1.37693e-09	3.14347e-09	0.000271592	0.0213054	8.72909e-10	0.0043154	0.6855-0.8226	0.6586-0.7866	0.654-0.7828	0.5844-0.7603	0.5955-0.8303	0.65	0.694	0.651	0.72	0.572	0.633	0.708	0.856	0.512	1	0.759	0.645	0.472	0.777	0.552
SVBP.TMEM59.RNASE1.HSDL1..GNPNAT1.TFAP2A.KIF20B.PPP1R13L	58244	0.7541	0.7298	0.7225	0.6528	0.6848	0.7541	0.7541	0.7088	0.730275	0.7417	p=8.7e-10 CI 0.6869-0.8213	p=4.2e-10 CI 0.6672-0.7923	p=1.6e-09 CI 0.6587-0.7862	p=0.0011 CI 0.564-0.7416	p=0.039 CI 0.5607-0.809	8.66305e-10	4.19823e-10	1.62543e-09	0.00108484	0.0391986	4.19823e-10	0.0080567	0.6869-0.8213	0.6672-0.7923	0.6587-0.7862	0.564-0.7416	0.5607-0.809	0.637	0.722	0.66	0.525	0.503	0.613	0.747	0.793	0.837	1	0.796	0.632	0.543	0.439	0.479
ATP6V0E1.SVBP.TMEM59.RNASE1..CENPE.GNPNAT1.TFAP2A.PPP1R13L	30200	0.7541	0.7268	0.717	0.6466	0.6644	0.7541	0.7541	0.70178	0.7266	0.741667	p=8.7e-10 CI 0.6894-0.8188	p=6.9e-10 CI 0.6653-0.7882	p=3.9e-09 CI 0.6523-0.7817	p=0.0016 CI 0.5541-0.7391	p=0.059 CI 0.5283-0.8005	8.66305e-10	6.92117e-10	3.93555e-09	0.00163542	0.058803	6.92117e-10	0.0120877	0.6894-0.8188	0.6653-0.7882	0.6523-0.7817	0.5541-0.7391	0.5283-0.8005	0.55	0.7	0.66	0.73	0.526	0.496	0.708	0.775	0.442	0.875	0.907	0.671	0.559	0.809	0.509
ATP6V0E1.RNASE1.UBTD1..GNPNAT1.TFAP2A.PPP1R13L	6266	0.7541	0.7267	0.7142	0.6412	0.6356	0.7541	0.7541	0.69436	0.725325	0.741667	p=8.7e-10 CI 0.6867-0.8216	p=7e-10 CI 0.6642-0.7893	p=6.1e-09 CI 0.6496-0.7788	p=0.0023 CI 0.5511-0.7314	p=0.098 CI 0.4947-0.7765	8.66305e-10	6.97596e-10	6.07553e-09	0.00229839	0.0984853	6.97596e-10	0.0201567	0.6867-0.8216	0.6642-0.7893	0.6496-0.7788	0.5511-0.7314	0.4947-0.7765	0.684	0.711	0.651	0.48	0.405	0.675	0.733	0.667	0.86	1	0.741	0.632	0.638	0.376	0.376
ATP6V0E1.ZMYND12.BEND5.HSDL1..GNPNAT1.KIF4A.TFAP2A.PPP1R13L	25898	0.7443	0.7352	0.754	0.6977	0.7795	0.7795	0.754	0.74214	0.7279	0.741667	p=3.5e-09 CI 0.6782-0.8104	p=1.7e-10 CI 0.6757-0.7947	p=7.1e-12 CI 0.6921-0.8159	p=3.6e-05 CI 0.6103-0.785	p=0.0039 CI 0.6555-0.9035	3.54532e-09	1.65865e-10	7.07617e-12	3.63885e-05	0.00386565	7.07617e-12	0.000780408	0.6782-0.8104	0.6757-0.7947	0.6921-0.8159	0.6103-0.785	0.6555-0.9035	0.737	0.72	0.718	0.755	0.78	0.751	0.736	0.541	0.605	0.75	0.648	0.658	0.874	0.796	0.782
TMEM59.BEND5.HSDL1.UBTD1..LMNB2.ASPM.TFAP2A.PPP1R13L	60157	0.7318	0.7224	0.754	0.6786	0.7333	0.754	0.754	0.72402	0.725475	0.741667	p=2e-08 CI 0.6675-0.796	p=1.4e-09 CI 0.662-0.7829	p=7.1e-12 CI 0.6919-0.8161	p=0.00017 CI 0.5885-0.7686	p=0.013 CI 0.5946-0.8721	1.99487e-08	1.4093e-09	7.07617e-12	0.000169574	0.0131192	7.07617e-12	0.00265775	0.6675-0.796	0.662-0.7829	0.6919-0.8161	0.5885-0.7686	0.5946-0.8721	0.672	0.714	0.718	0.695	0.711	0.664	0.733	0.658	0.651	0.75	0.722	0.645	0.772	0.707	0.709
ATP6V0E1.PEBP1.CTSH.HSDL1..GNPNAT1.LMNB2.TFAP2A.PPP1R13L	18937	0.754	0.7298	0.7316	0.6558	0.7197	0.754	0.754	0.71818	0.7276	0.741633	p=8.9e-10 CI 0.6883-0.8196	p=4.2e-10 CI 0.6688-0.7909	p=3.6e-10 CI 0.6674-0.7957	p=0.00089 CI 0.5644-0.7471	p=0.018 CI 0.6092-0.8301	8.86264e-10	4.16483e-10	3.63798e-10	0.000887694	0.0181943	3.63798e-10	0.0038164	0.6883-0.8196	0.6688-0.7909	0.6674-0.7957	0.5644-0.7471	0.6092-0.8301	0.676	0.694	0.693	0.59	0.572	0.667	0.682	0.64	0.721	1	0.741	0.737	0.74	0.554	0.552
ATP6V0E1.ZMYND12.RNASE1.HSDL1..GNPNAT1.XRCC2.TFAP2A.PPP1R13L	26302	0.754	0.7272	0.7255	0.659	0.7167	0.754	0.754	0.71648	0.732375	0.741533	p=8.8e-10 CI 0.6902-0.8179	p=6.4e-10 CI 0.667-0.7875	p=1e-09 CI 0.661-0.7899	p=0.00071 CI 0.566-0.752	p=0.02 CI 0.5739-0.8594	8.79562e-10	6.39585e-10	1.00087e-09	0.000709241	0.0195257	6.39585e-10	0.00404698	0.6902-0.8179	0.667-0.7875	0.661-0.7899	0.566-0.752	0.5739-0.8594	0.672	0.674	0.676	0.675	0.665	0.65	0.653	0.73	0.605	0.875	0.815	0.75	0.63	0.694	0.655
PEBP1.RNASE1.HSDL1.UBTD1..GNPNAT1.TFAP2A.KIF20B.PPP1R13L	45854	0.754	0.7258	0.718	0.6636	0.6902	0.754	0.754	0.71032	0.733075	0.741533	p=8.8e-10 CI 0.6851-0.8229	p=8.2e-10 CI 0.6617-0.7898	p=3.4e-09 CI 0.6539-0.782	p=0.00051 CI 0.5767-0.7505	p=0.035 CI 0.5604-0.8199	8.79562e-10	8.16486e-10	3.36319e-09	0.000513451	0.0350968	8.16486e-10	0.00712205	0.6851-0.8229	0.6617-0.7898	0.6539-0.782	0.5767-0.7505	0.5604-0.8199	0.674	0.683	0.66	0.49	0.532	0.664	0.682	0.811	0.884	1	0.741	0.684	0.528	0.382	0.509
TMEM59.RNASE1.HSDL1.UBTD1..GNPNAT1.TFAP2A.KIF20B.PPP1R13L	60344	0.754	0.7268	0.7211	0.6562	0.6803	0.754	0.754	0.70768	0.7214	0.7415	p=8.8e-10 CI 0.6869-0.8212	p=6.9e-10 CI 0.6634-0.7902	p=2e-09 CI 0.6573-0.785	p=0.00086 CI 0.5683-0.7441	p=0.043 CI 0.5496-0.811	8.79562e-10	6.92117e-10	2.02005e-09	0.000861141	0.0430176	6.92117e-10	0.00877576	0.6869-0.8212	0.6634-0.7902	0.6573-0.785	0.5683-0.7441	0.5496-0.811	0.625	0.728	0.66	0.515	0.514	0.599	0.762	0.829	0.837	1	0.796	0.605	0.512	0.427	0.491
ATP6V0E1.CTSH.UBTD1..GNPNAT1.TFAP2A.PPP1R13L	4586	0.754	0.7297	0.7214	0.6463	0.6841	0.754	0.754	0.7071	0.724875	0.7415	p=8.8e-10 CI 0.6866-0.8215	p=4.2e-10 CI 0.6674-0.792	p=2e-09 CI 0.6569-0.7858	p=0.0017 CI 0.5585-0.7341	p=0.04 CI 0.5613-0.8069	8.79562e-10	4.23188e-10	1.95206e-09	0.0016671	0.0398153	4.23188e-10	0.00829647	0.6866-0.8215	0.6674-0.792	0.6569-0.7858	0.5585-0.7341	0.5613-0.8069	0.594	0.637	0.672	0.48	0.457	0.557	0.596	0.649	0.884	1	0.833	0.789	0.693	0.369	0.43
ATP6V0E1.TMEM59.UBTD1..GNPNAT1.TFAP2A.PPP1R13L	5666	0.754	0.7422	0.743	0.6627	0.6318	0.754	0.754	0.70674	0.7304	0.7415	p=8.8e-10 CI 0.689-0.8191	p=5e-11 CI 0.6832-0.8011	p=5.1e-11 CI 0.6803-0.8057	p=0.00055 CI 0.5728-0.7526	p=0.1 CI 0.4654-0.7982	8.79562e-10	4.951e-11	5.10479e-11	0.000546918	0.104905	4.951e-11	0.0210903	0.689-0.8191	0.6832-0.8011	0.6803-0.8057	0.5728-0.7526	0.4654-0.7982	0.526	0.62	0.706	0.705	0.474	0.465	0.567	0.658	0.488	0.875	0.926	0.816	0.748	0.764	0.455
RNASE1.HSDL1.UBTD1..CENPE.GNPNAT1.PPP1R13L	16413	0.754	0.7102	0.7043	0.6559	0.7053	0.754	0.754	0.70594	0.728825	0.741467	p=8.8e-10 CI 0.6843-0.8237	p=9.8e-09 CI 0.6433-0.7772	p=2.8e-08 CI 0.6387-0.7698	p=0.00088 CI 0.5679-0.7439	p=0.025 CI 0.5347-0.8759	8.79562e-10	9.78785e-09	2.76484e-08	0.000878761	0.0252784	8.79562e-10	0.00523144	0.6843-0.8237	0.6433-0.7772	0.6387-0.7698	0.5679-0.7439	0.5347-0.8759	0.647	0.635	0.676	0.585	0.659	0.625	0.599	0.685	0.744	0.875	0.796	0.763	0.669	0.541	0.648
ZMYND12.BEND5.HSDL1.UBTD1..GNPNAT1.KIF4A.TFAP2A.PPP1R13L	52988	0.7409	0.7303	0.7539	0.7092	0.7758	0.7758	0.7539	0.74202	0.722075	0.741467	p=5.7e-09 CI 0.6738-0.808	p=3.8e-10 CI 0.6695-0.7911	p=7.2e-12 CI 0.6922-0.8156	p=1.3e-05 CI 0.6258-0.7926	p=0.0043 CI 0.6562-0.8953	5.72771e-09	3.8142e-10	7.16888e-12	1.34063e-05	0.00430145	7.16888e-12	0.000862973	0.6738-0.808	0.6695-0.7911	0.6922-0.8156	0.6258-0.7926	0.6562-0.8953	0.642	0.663	0.718	0.725	0.572	0.622	0.646	0.586	0.605	1	0.778	0.724	0.835	0.758	0.552
PEBP1.CTSH.BEND5.HSDL1..GNPNAT1.KIF4A.TFAP2A.PPP1R13L	40808	0.7539	0.7336	0.7438	0.6919	0.778	0.778	0.7539	0.74024	0.7245	0.741433	p=9e-10 CI 0.6856-0.8221	p=2.2e-10 CI 0.6713-0.7959	p=4.4e-11 CI 0.6812-0.8064	p=5.9e-05 CI 0.6064-0.7774	p=0.004 CI 0.6744-0.8816	8.99819e-10	2.18743e-10	4.44913e-11	5.8808e-05	0.00403498	4.44913e-11	0.000818758	0.6856-0.8221	0.6713-0.7959	0.6812-0.8064	0.6064-0.7774	0.6744-0.8816	0.72	0.722	0.681	0.615	0.566	0.725	0.744	0.73	0.721	1	0.685	0.645	0.638	0.586	0.545
TMEM59.BEND5.RNASE1.HSDL1..GNPNAT1.TFAP2A.ANLN.PPP1R13L	59713	0.7539	0.7309	0.7351	0.6752	0.7447	0.7539	0.7539	0.72796	0.728975	0.741433	p=9e-10 CI 0.6887-0.819	p=3.5e-10 CI 0.6701-0.7917	p=2e-10 CI 0.6721-0.798	p=0.00022 CI 0.586-0.7643	p=0.0099 CI 0.6357-0.8537	8.99819e-10	3.46452e-10	2.0204e-10	0.000219872	0.00987435	2.0204e-10	0.00201884	0.6887-0.819	0.6701-0.7917	0.6721-0.798	0.586-0.7643	0.6357-0.8537	0.693	0.688	0.681	0.645	0.566	0.692	0.697	0.658	0.651	1	0.704	0.658	0.701	0.643	0.545
SVBP.TMEM59.RNASE1.HSDL1..GNPNAT1.ASPM.TFAP2A.PPP1R13L	58232	0.7539	0.73	0.729	0.6667	0.6917	0.7539	0.7539	0.71426	0.72795	0.741433	p=9e-10 CI 0.6885-0.8192	p=4.1e-10 CI 0.6681-0.7918	p=5.6e-10 CI 0.6655-0.7926	p=0.00041 CI 0.5775-0.756	p=0.034 CI 0.5645-0.8189	8.99819e-10	4.06621e-10	5.57448e-10	0.000410671	0.0339918	4.06621e-10	0.00688049	0.6885-0.8192	0.6681-0.7918	0.6655-0.7926	0.5775-0.756	0.5645-0.8189	0.774	0.731	0.689	0.75	0.491	0.801	0.765	0.405	0.419	1	0.593	0.605	0.937	0.841	0.467
ATP6V0E1.PEBP1.CTSH.SVBP..GNPNAT1.XRCC2.TFAP2A.PPP1R13L	18112	0.7539	0.7301	0.7224	0.6572	0.7061	0.7539	0.7539	0.71394	0.723175	0.741367	p=8.9e-10 CI 0.6887-0.8191	p=4e-10 CI 0.6689-0.7913	p=1.7e-09 CI 0.6573-0.7874	p=8e-04 CI 0.5658-0.7487	p=0.025 CI 0.5758-0.8363	8.93017e-10	3.96986e-10	1.66315e-09	0.000802	0.024855	3.96986e-10	0.0051314	0.6887-0.8191	0.6689-0.7913	0.6573-0.7874	0.5658-0.7487	0.5758-0.8363	0.752	0.652	0.685	0.75	0.474	0.768	0.614	0.667	0.465	1	0.648	0.789	0.701	0.828	0.448
CTSH.RNASE1.HSDL1.UBTD1..GNPNAT1.XRCC2.TFAP2A.PPP1R13L	57382	0.7539	0.7185	0.7114	0.6529	0.7167	0.7539	0.7539	0.71068	0.722175	0.741367	p=8.9e-10 CI 0.6867-0.8211	p=2.7e-09 CI 0.6547-0.7823	p=9.3e-09 CI 0.6462-0.7766	p=0.0011 CI 0.563-0.7428	p=0.02 CI 0.5975-0.8358	8.93017e-10	2.66534e-09	9.32979e-09	0.0010741	0.0195257	8.93017e-10	0.00411995	0.6867-0.8211	0.6547-0.7823	0.6462-0.7766	0.563-0.7428	0.5975-0.8358	0.625	0.686	0.672	0.77	0.572	0.594	0.686	0.595	0.395	1	0.833	0.684	0.74	0.873	0.552
ATP6V0E1.SVBP.RNASE1.UBTD1..GNPNAT1.TFAP2A.KIF20B.PPP1R13L	31784	0.7539	0.7296	0.718	0.6472	0.6795	0.7539	0.7539	0.70564	0.722225	0.741367	p=8.9e-10 CI 0.687-0.8208	p=4.3e-10 CI 0.6668-0.7924	p=3.4e-09 CI 0.6538-0.7821	p=0.0016 CI 0.5595-0.7348	p=0.044 CI 0.5552-0.8039	8.93017e-10	4.29998e-10	3.36319e-09	0.00157371	0.0436824	4.29998e-10	0.00905123	0.687-0.8208	0.6668-0.7924	0.6538-0.7821	0.5595-0.7348	0.5552-0.8039	0.693	0.751	0.655	0.45	0.514	0.689	0.794	0.847	0.953	1	0.722	0.592	0.488	0.312	0.491
PEBP1.BEND5.HSDL1.UBTD1..GNPNAT1.KIF4A.TFAP2A.PPP1R13L	45638	0.7487	0.735	0.7538	0.706	0.7606	0.7606	0.7538	0.74082	0.726075	0.741367	p=1.9e-09 CI 0.6815-0.8159	p=1.7e-10 CI 0.674-0.796	p=7.3e-12 CI 0.6922-0.8154	p=1.8e-05 CI 0.6211-0.7909	p=0.0065 CI 0.6347-0.8865	1.89344e-09	1.72773e-10	7.26279e-12	1.786e-05	0.00651624	7.26279e-12	0.00130682	0.6815-0.8159	0.674-0.796	0.6922-0.8154	0.6211-0.7909	0.6347-0.8865	0.691	0.694	0.718	0.695	0.497	0.689	0.704	0.649	0.651	1	0.704	0.658	0.78	0.707	0.473
ATP6V0E1.PEBP1.BEND5.HSDL1..GNPNAT1.LMNB2.TFAP2A.PPP1R13L	21457	0.7494	0.7373	0.7538	0.6789	0.7758	0.7758	0.7538	0.73904	0.7246	0.741367	p=1.7e-09 CI 0.686-0.8128	p=1.2e-10 CI 0.6799-0.7947	p=7.3e-12 CI 0.6918-0.8159	p=0.00017 CI 0.588-0.7697	p=0.0043 CI 0.6659-0.8856	1.71863e-09	1.15625e-10	7.26279e-12	0.000165752	0.00430145	7.26279e-12	0.000893441	0.686-0.8128	0.6799-0.7947	0.6918-0.8159	0.588-0.7697	0.6659-0.8856	0.552	0.598	0.718	0.695	0.717	0.499	0.52	0.523	0.651	0.875	0.907	0.882	0.89	0.707	0.709
PEBP1.TMEM59.BEND5.HSDL1..GNPNAT1.ASPM.TFAP2A.PPP1R13L	44162	0.7448	0.7322	0.7538	0.694	0.7667	0.7667	0.7538	0.7383	0.72645	0.741367	p=3.3e-09 CI 0.6791-0.8105	p=2.8e-10 CI 0.6719-0.7925	p=7.3e-12 CI 0.6924-0.8153	p=5e-05 CI 0.6056-0.7823	p=0.0055 CI 0.6366-0.8967	3.29494e-09	2.78818e-10	7.26279e-12	4.95724e-05	0.00553145	7.26279e-12	0.00111621	0.6791-0.8105	0.6719-0.7925	0.6924-0.8153	0.6056-0.7823	0.6366-0.8967	0.703	0.705	0.71	0.69	0.763	0.711	0.726	0.486	0.651	0.75	0.648	0.632	0.906	0.701	0.764
CTSH.SVBP.BEND5.HSDL1..CENPE.GNPNAT1.TFAP2A.ANLN	54348	0.7538	0.7294	0.7326	0.6823	0.7924	0.7924	0.7538	0.7381	0.728025	0.741367	p=9.1e-10 CI 0.6882-0.8193	p=4.4e-10 CI 0.6668-0.7921	p=3e-10 CI 0.669-0.7962	p=0.00013 CI 0.593-0.7715	p=0.0027 CI 0.6704-0.9144	9.13576e-10	4.43939e-10	3.04127e-10	0.000127221	0.00266433	3.04127e-10	0.00055831	0.6882-0.8193	0.6668-0.7921	0.669-0.7962	0.593-0.7715	0.6704-0.9144	0.73	0.717	0.668	0.69	0.74	0.734	0.726	0.784	0.605	0.875	0.704	0.684	0.567	0.713	0.733
ATP6V0E1.CTSH.BEND5.UBTD1..GNPNAT1.LMNB2.TFAP2A.PPP1R13L	29227	0.7538	0.7325	0.7353	0.6581	0.7788	0.7788	0.7538	0.7317	0.72535	0.741333	p=9.1e-10 CI 0.6891-0.8185	p=2.7e-10 CI 0.6719-0.793	p=1.9e-10 CI 0.6718-0.7988	p=0.00075 CI 0.5694-0.7468	p=0.0039 CI 0.6934-0.8642	9.06672e-10	2.6564e-10	1.92498e-10	0.000754308	0.0039495	1.92498e-10	0.000940762	0.6891-0.8185	0.6719-0.793	0.6718-0.7988	0.5694-0.7468	0.6934-0.8642	0.608	0.635	0.693	0.64	0.671	0.571	0.588	0.577	0.628	1	0.852	0.803	0.795	0.643	0.655
BEND5.HSDL1.UBTD1..ASPM.TFAP2A.PPP1R13L	16392	0.7374	0.7288	0.7538	0.6913	0.7424	0.7538	0.7538	0.73074	0.72175	0.741333	p=9.3e-09 CI 0.6732-0.8015	p=4.9e-10 CI 0.6688-0.7888	p=7.3e-12 CI 0.692-0.8157	p=6.2e-05 CI 0.6029-0.7797	p=0.01 CI 0.6037-0.8812	9.32629e-09	4.92362e-10	7.26279e-12	6.17312e-05	0.0104606	7.26279e-12	0.00210447	0.6732-0.8015	0.6688-0.7888	0.692-0.8157	0.6029-0.7797	0.6037-0.8812	0.523	0.601	0.718	0.675	0.717	0.465	0.542	0.595	0.698	0.75	0.907	0.816	0.827	0.669	0.715
ATP6V0E1.BEND5.HSDL1..TFAP2A.ANLN.PPP1R13L	5963	0.7426	0.7338	0.7538	0.683	0.7326	0.7538	0.7538	0.72916	0.72495	0.741333	p=4.5e-09 CI 0.6787-0.8064	p=2.1e-10 CI 0.6753-0.7924	p=7.4e-12 CI 0.6919-0.8157	p=0.00012 CI 0.5914-0.7746	p=0.013 CI 0.5801-0.885	4.54279e-09	2.10044e-10	7.3579e-12	0.00012004	0.013365	7.3579e-12	0.00269701	0.6787-0.8064	0.6753-0.7924	0.6919-0.8157	0.5914-0.7746	0.5801-0.885	0.586	0.623	0.714	0.68	0.607	0.543	0.563	0.604	0.674	0.875	0.87	0.842	0.811	0.682	0.594
CTSH.BEND5.RNASE1.HSDL1..GNPNAT1.KIF4A.TFAP2A.PPP1R13L	56768	0.7538	0.726	0.7258	0.6707	0.7682	0.7682	0.7538	0.7289	0.729975	0.741333	p=9.1e-10 CI 0.6862-0.8214	p=7.9e-10 CI 0.6624-0.7895	p=9.4e-10 CI 0.6619-0.7897	p=0.00031 CI 0.5841-0.7573	p=0.0053 CI 0.6678-0.8686	9.06672e-10	7.91228e-10	9.44347e-10	0.000306505	0.00530692	7.91228e-10	0.00112269	0.6862-0.8214	0.6624-0.7895	0.6619-0.7897	0.5841-0.7573	0.6678-0.8686	0.715	0.714	0.664	0.655	0.601	0.717	0.729	0.793	0.605	1	0.704	0.658	0.551	0.669	0.582
ATP6V0E1.SVBP.HSDL1.UBTD1..GNPNAT1.ANLN.KIF20B.PPP1R13L	31995	0.7538	0.7305	0.7354	0.6809	0.7348	0.7538	0.7538	0.72708	0.7246	0.741333	p=9.1e-10 CI 0.6895-0.818	p=3.7e-10 CI 0.6685-0.7924	p=1.9e-10 CI 0.6716-0.7992	p=0.00014 CI 0.5916-0.7703	p=0.013 CI 0.5442-0.9255	9.13576e-10	3.72368e-10	1.90182e-10	0.000141172	0.0126392	1.90182e-10	0.00255607	0.6895-0.818	0.6685-0.7924	0.6716-0.7992	0.5916-0.7703	0.5442-0.9255	0.63	0.705	0.697	0.71	0.751	0.597	0.708	0.703	0.558	0.75	0.852	0.697	0.693	0.752	0.752
CTSH.SVBP.HSDL1..GNPNAT1.KIF20B.PPP1R13L	12749	0.7538	0.7226	0.7152	0.6553	0.7765	0.7765	0.7538	0.72468	0.723975	0.7413	p=9.1e-10 CI 0.6847-0.8229	p=1.4e-09 CI 0.657-0.7883	p=5.2e-09 CI 0.6502-0.7802	p=0.00091 CI 0.5687-0.7419	p=0.0042 CI 0.6271-0.9259	9.13576e-10	1.36631e-09	5.20179e-09	0.000914998	0.00421093	9.13576e-10	0.00102519	0.6847-0.8229	0.657-0.7883	0.6502-0.7802	0.5687-0.7419	0.6271-0.9259	0.657	0.68	0.672	0.435	0.85	0.641	0.664	0.73	0.953	0.625	0.759	0.737	0.622	0.293	0.861
CTSH.SVBP.TMEM59.HSDL1..GNPNAT1.TFAP2A.KIF20B.PPP1R13L	53834	0.7538	0.7343	0.7331	0.6638	0.7341	0.7538	0.7538	0.72382	0.72795	0.7413	p=9.1e-10 CI 0.6878-0.8198	p=1.9e-10 CI 0.6728-0.7958	p=2.8e-10 CI 0.6696-0.7965	p=0.00051 CI 0.576-0.7515	p=0.013 CI 0.6194-0.8488	9.06672e-10	1.93647e-10	2.83034e-10	0.000508061	0.0128772	1.93647e-10	0.00267706	0.6878-0.8198	0.6728-0.7958	0.6696-0.7965	0.576-0.7515	0.6194-0.8488	0.715	0.717	0.676	0.555	0.555	0.717	0.729	0.793	0.791	1	0.704	0.671	0.575	0.49	0.533
CTSH.BEND5.RNASE1.HSDL1..GNPNAT1.LMNB2.TFAP2A.PPP1R13L	56737	0.7538	0.7249	0.7209	0.6495	0.7659	0.7659	0.7538	0.723	0.72505	0.7413	p=9.1e-10 CI 0.6874-0.8202	p=9.4e-10 CI 0.6628-0.7871	p=2.1e-09 CI 0.6566-0.7853	p=0.0013 CI 0.5604-0.7387	p=0.0056 CI 0.674-0.8578	9.06672e-10	9.40211e-10	2.09034e-09	0.0013475	0.00564685	9.06672e-10	0.00139887	0.6874-0.8202	0.6628-0.7871	0.6566-0.7853	0.5604-0.7387	0.674-0.8578	0.74	0.717	0.664	0.63	0.647	0.754	0.74	0.631	0.605	1	0.648	0.632	0.693	0.637	0.63
ATP6V0E1.PEBP1.SVBP.HSDL1..CENPE.GNPNAT1.KIF20B.PPP1R13L	19913	0.7538	0.7246	0.7253	0.666	0.7326	0.7538	0.7538	0.72046	0.7235	0.7413	p=9.1e-10 CI 0.6874-0.8203	p=9.9e-10 CI 0.661-0.7881	p=1e-09 CI 0.6606-0.79	p=0.00043 CI 0.5743-0.7576	p=0.013 CI 0.551-0.9141	9.06672e-10	9.93105e-10	1.03636e-09	0.000433246	0.013365	9.06672e-10	0.00275965	0.6874-0.8203	0.661-0.7881	0.6606-0.79	0.5743-0.7576	0.551-0.9141	0.647	0.666	0.697	0.67	0.798	0.627	0.643	0.73	0.651	0.625	0.778	0.75	0.669	0.675	0.806
CTSH.SVBP.BEND5.RNASE1..CENPE.GNPNAT1.TFAP2A.PPP1R13L	54140	0.7538	0.7248	0.7176	0.6555	0.75	0.7538	0.7538	0.72034	0.72285	0.741267	p=9.1e-10 CI 0.6868-0.8207	p=9.6e-10 CI 0.6615-0.7881	p=3.6e-09 CI 0.653-0.7822	p=0.00091 CI 0.5669-0.744	p=0.0086 CI 0.647-0.853	9.13576e-10	9.55037e-10	3.55764e-09	0.000905813	0.0086168	9.13576e-10	0.00190452	0.6868-0.8207	0.6615-0.7881	0.653-0.7822	0.5669-0.744	0.647-0.853	0.732	0.72	0.685	0.63	0.642	0.742	0.74	0.432	0.628	1	0.667	0.645	0.906	0.631	0.624
ATP6V0E1.PEBP1.CTSH.SVBP..GNPNAT1.TFAP2A.KIF20B.PPP1R13L	18134	0.7538	0.7333	0.7248	0.6596	0.725	0.7538	0.7538	0.7193	0.72645	0.741267	p=9.1e-10 CI 0.6877-0.8198	p=2.3e-10 CI 0.6716-0.7951	p=1.1e-09 CI 0.6607-0.7889	p=0.00068 CI 0.5713-0.7479	p=0.016 CI 0.6071-0.8429	9.13576e-10	2.29647e-10	1.12399e-09	0.000680589	0.0160503	2.29647e-10	0.00334618	0.6877-0.8198	0.6716-0.7951	0.6607-0.7889	0.5713-0.7479	0.6071-0.8429	0.664	0.637	0.672	0.47	0.514	0.653	0.592	0.604	0.907	1	0.741	0.803	0.732	0.35	0.491
SVBP.RNASE1.HSDL1..GNPNAT1.ASPM.PPP1R13L	15019	0.7538	0.7201	0.7146	0.6651	0.7348	0.7538	0.7538	0.71768	0.725825	0.741267	p=9.1e-10 CI 0.6834-0.8241	p=2.1e-09 CI 0.6538-0.7864	p=5.7e-09 CI 0.6497-0.7795	p=0.00046 CI 0.5786-0.7515	p=0.013 CI 0.5706-0.8991	9.13576e-10	2.07149e-09	5.68488e-09	0.000461854	0.0126392	9.13576e-10	0.00262021	0.6834-0.8241	0.6538-0.7864	0.6497-0.7795	0.5786-0.7515	0.5706-0.8991	0.659	0.694	0.668	0.57	0.647	0.641	0.693	0.757	0.744	0.875	0.778	0.697	0.591	0.522	0.636
ATP6V0E1.CTSH.SVBP.TMEM59..GNPNAT1.TFAP2A.ANLN.PPP1R13L	26953	0.7538	0.7333	0.73	0.6663	0.703	0.7538	0.7538	0.71728	0.72815	0.741233	p=9.1e-10 CI 0.6888-0.8187	p=2.3e-10 CI 0.6723-0.7944	p=4.7e-10 CI 0.6658-0.7943	p=0.00042 CI 0.5757-0.7569	p=0.027 CI 0.5642-0.8419	9.13576e-10	2.29647e-10	4.72453e-10	0.000424082	0.0265849	2.29647e-10	0.00540181	0.6888-0.8187	0.6723-0.7944	0.6658-0.7943	0.5757-0.7569	0.5642-0.8419	0.681	0.691	0.714	0.78	0.457	0.672	0.686	0.505	0.442	1	0.741	0.711	0.898	0.873	0.43
PEBP1.CTSH.TMEM59.HSDL1..CENPE.GNPNAT1.TFAP2A.PPP1R13L	40070	0.7538	0.7272	0.7282	0.6709	0.7061	0.7538	0.7538	0.71724	0.7222	0.741233	p=9.1e-10 CI 0.6858-0.8217	p=6.5e-10 CI 0.6643-0.79	p=6.4e-10 CI 0.6642-0.7921	p=3e-04 CI 0.5815-0.7602	p=0.025 CI 0.5726-0.8396	9.13576e-10	6.4977e-10	6.42023e-10	0.000303166	0.024855	6.42023e-10	0.00503163	0.6858-0.8217	0.6643-0.79	0.6642-0.7921	0.5815-0.7602	0.5726-0.8396	0.681	0.686	0.672	0.76	0.474	0.672	0.682	0.748	0.442	1	0.741	0.697	0.606	0.847	0.448
CTSH.SVBP.RNASE1.HSDL1..GNPNAT1.KIF4A.TFAP2A.PPP1R13L	54878	0.7538	0.7247	0.7184	0.664	0.7159	0.7538	0.7538	0.71536	0.73005	0.7412	p=9.1e-10 CI 0.6857-0.8218	p=9.7e-10 CI 0.6608-0.7887	p=3.1e-09 CI 0.6539-0.7829	p=5e-04 CI 0.5767-0.7514	p=0.02 CI 0.6083-0.8235	9.13576e-10	9.7009e-10	3.14347e-09	0.000497437	0.0198711	9.13576e-10	0.00407372	0.6857-0.8218	0.6608-0.7887	0.6539-0.7829	0.5767-0.7514	0.6083-0.8235	0.732	0.714	0.66	0.755	0.561	0.742	0.733	0.811	0.395	1	0.667	0.645	0.528	0.854	0.539
ATP6V0E1.SVBP.RNASE1.HSDL1..GNPNAT1.XRCC2.ANLN.PPP1R13L	31554	0.7538	0.7174	0.7148	0.6574	0.7205	0.7538	0.7538	0.71278	0.72605	0.7412	p=9.1e-10 CI 0.6884-0.8191	p=3.2e-09 CI 0.6544-0.7805	p=5.5e-09 CI 0.649-0.7807	p=0.00079 CI 0.5634-0.7514	p=0.018 CI 0.5543-0.8866	9.13576e-10	3.17403e-09	5.49882e-09	0.000793863	0.0178738	9.13576e-10	0.00373354	0.6884-0.8191	0.6544-0.7805	0.649-0.7807	0.5634-0.7514	0.5543-0.8866	0.674	0.688	0.672	0.78	0.659	0.661	0.682	0.766	0.442	0.75	0.759	0.711	0.591	0.873	0.655
ATP6V0E1.SVBP.RNASE1.HSDL1..CENPE.GNPNAT1.ANLN.PPP1R13L	31462	0.7538	0.7187	0.7123	0.6599	0.7159	0.7538	0.7538	0.71212	0.72795	0.7412	p=9.1e-10 CI 0.6863-0.8212	p=2.6e-09 CI 0.6541-0.7834	p=8.2e-09 CI 0.647-0.7776	p=0.00067 CI 0.569-0.7508	p=0.02 CI 0.5535-0.8784	9.13576e-10	2.56575e-09	8.18081e-09	0.000666668	0.0198711	9.13576e-10	0.00410756	0.6863-0.8212	0.6541-0.7834	0.647-0.7776	0.569-0.7508	0.5535-0.8784	0.659	0.68	0.664	0.7	0.642	0.644	0.675	0.73	0.535	0.75	0.759	0.697	0.606	0.745	0.636
PEBP1.SVBP.RNASE1.UBTD1..GNPNAT1.XRCC2.TFAP2A.PPP1R13L	43522	0.7538	0.7263	0.7185	0.664	0.6773	0.7538	0.7538	0.70798	0.721925	0.741167	p=9.1e-10 CI 0.6881-0.8196	p=7.4e-10 CI 0.6642-0.7885	p=3.1e-09 CI 0.6541-0.783	p=5e-04 CI 0.5744-0.7537	p=0.046 CI 0.5316-0.8229	9.06672e-10	7.42976e-10	3.07338e-09	0.000497437	0.0457267	7.42976e-10	0.00924483	0.6881-0.8196	0.6642-0.7885	0.6541-0.783	0.5744-0.7537	0.5316-0.8229	0.603	0.632	0.676	0.705	0.48	0.569	0.585	0.514	0.488	1	0.833	0.803	0.819	0.764	0.455
SVBP.TMEM59.BEND5.HSDL1..GNPNAT1.ASPM.TFAP2A.PPP1R13L	57812	0.7477	0.7361	0.7537	0.687	0.7773	0.7773	0.7537	0.74036	0.727	0.741167	p=2.2e-09 CI 0.6835-0.8119	p=1.4e-10 CI 0.6766-0.7957	p=7.5e-12 CI 0.6923-0.8152	p=8.7e-05 CI 0.5977-0.7763	p=0.0041 CI 0.6563-0.8982	2.19666e-09	1.41987e-10	7.45422e-12	8.73976e-05	0.00412212	7.45422e-12	0.000841903	0.6835-0.8119	0.6766-0.7957	0.6923-0.8152	0.5977-0.7763	0.6563-0.8982	0.657	0.671	0.71	0.72	0.671	0.644	0.661	0.586	0.581	0.875	0.741	0.711	0.819	0.758	0.661
ATP6V0E1.SVBP.BEND5.HSDL1..CENPE.GNPNAT1.TFAP2A.ANLN	31038	0.7537	0.7338	0.7438	0.6806	0.7841	0.7841	0.7537	0.7392	0.7185	0.741133	p=9.2e-10 CI 0.6902-0.8172	p=2.1e-10 CI 0.6732-0.7943	p=4.4e-11 CI 0.6812-0.8065	p=0.00014 CI 0.5891-0.7722	p=0.0034 CI 0.6382-0.93	9.20531e-10	2.13483e-10	4.39378e-11	0.000144461	0.00339518	4.39378e-11	0.000707929	0.6902-0.8172	0.6732-0.7943	0.6812-0.8065	0.5891-0.7722	0.6382-0.93	0.71	0.7	0.676	0.69	0.798	0.709	0.7	0.748	0.605	0.75	0.722	0.697	0.614	0.713	0.8
ATP6V0E1.SVBP.BEND5.UBTD1..GNPNAT1.KIF4A.TFAP2A.PPP1R13L	31358	0.7537	0.7425	0.7528	0.6888	0.7553	0.7553	0.7537	0.73862	0.72275	0.741133	p=9.3e-10 CI 0.6897-0.8176	p=4.6e-11 CI 0.6831-0.802	p=8.8e-12 CI 0.6911-0.8145	p=7.6e-05 CI 0.6025-0.7751	p=0.0075 CI 0.6427-0.8679	9.27537e-10	4.62914e-11	8.82468e-12	7.57514e-05	0.00750199	8.82468e-12	0.00151555	0.6897-0.8176	0.6831-0.802	0.6911-0.8145	0.6025-0.7751	0.6427-0.8679	0.708	0.722	0.714	0.58	0.543	0.706	0.733	0.586	0.814	1	0.722	0.684	0.827	0.516	0.521
ATP6V0E1.TMEM59.BEND5.HSDL1..GNPNAT1.XRCC2.TFAP2A.PPP1R13L	32392	0.7537	0.7399	0.7521	0.6734	0.7697	0.7697	0.7537	0.73776	0.722575	0.741133	p=9.2e-10 CI 0.6918-0.8156	p=7.4e-11 CI 0.6826-0.7972	p=9.9e-12 CI 0.6895-0.8148	p=0.00025 CI 0.579-0.7678	p=0.0051 CI 0.6424-0.897	9.20531e-10	7.39477e-11	9.915e-12	0.000251344	0.00509053	9.915e-12	0.00106837	0.6918-0.8156	0.6826-0.7972	0.6895-0.8148	0.579-0.7678	0.6424-0.897	0.55	0.595	0.723	0.715	0.775	0.49	0.505	0.586	0.581	0.75	0.944	0.921	0.843	0.752	0.776
ATP6V0E1.CTSH.BEND5.UBTD1..GNPNAT1.TFAP2A.ANLN.PPP1R13L	29263	0.7537	0.7324	0.7379	0.6774	0.7621	0.7621	0.7537	0.7327	0.726	0.741133	p=9.3e-10 CI 0.688-0.8193	p=2.7e-10 CI 0.671-0.7938	p=1.2e-10 CI 0.6747-0.801	p=0.00019 CI 0.5902-0.7646	p=0.0063 CI 0.6493-0.8749	9.27537e-10	2.67793e-10	1.24233e-10	0.000185701	0.00625651	1.24233e-10	0.00128844	0.688-0.8193	0.671-0.7938	0.6747-0.801	0.5902-0.7646	0.6493-0.8749	0.691	0.734	0.697	0.55	0.699	0.686	0.762	0.532	0.814	0.875	0.722	0.632	0.843	0.478	0.691
ATP6V0E1.ZMYND12.RNASE1.HSDL1..GNPNAT1.TFAP2A.ANLN.PPP1R13L	26323	0.7537	0.7283	0.7314	0.6771	0.7167	0.7537	0.7537	0.72144	0.722975	0.7411	p=9.2e-10 CI 0.6881-0.8193	p=5.4e-10 CI 0.6673-0.7893	p=3.8e-10 CI 0.6679-0.7949	p=0.00019 CI 0.5877-0.7665	p=0.02 CI 0.5794-0.8539	9.20531e-10	5.37327e-10	3.77034e-10	0.000189952	0.0195257	3.77034e-10	0.00394312	0.6881-0.8193	0.6673-0.7893	0.6679-0.7949	0.5877-0.7665	0.5794-0.8539	0.608	0.623	0.693	0.745	0.572	0.571	0.581	0.486	0.512	0.875	0.852	0.776	0.874	0.809	0.558
PEBP1.RNASE1.HSDL1.UBTD1..GNPNAT1.TFAP2A.ANLN.PPP1R13L	45853	0.7537	0.7266	0.725	0.6786	0.6864	0.7537	0.7537	0.71406	0.731725	0.7411	p=9.2e-10 CI 0.6857-0.8217	p=7.1e-10 CI 0.6634-0.7898	p=1.1e-09 CI 0.6614-0.7885	p=0.00017 CI 0.5915-0.7656	p=0.038 CI 0.5525-0.8202	9.20531e-10	7.14288e-10	1.08558e-09	0.000169574	0.0379887	7.14288e-10	0.00763166	0.6857-0.8217	0.6634-0.7898	0.6614-0.7885	0.5915-0.7656	0.5525-0.8202	0.715	0.708	0.655	0.535	0.532	0.725	0.736	0.82	0.837	1	0.648	0.605	0.512	0.452	0.509
ATP6V0E1.PEBP1.SVBP.RNASE1..GNPNAT1.ASPM.TFAP2A.PPP1R13L	19802	0.7537	0.7308	0.7211	0.6614	0.6833	0.7537	0.7537	0.71006	0.7294	0.7411	p=9.3e-10 CI 0.6881-0.8192	p=3.5e-10 CI 0.6692-0.7924	p=2e-09 CI 0.6569-0.7853	p=6e-04 CI 0.5718-0.751	p=0.04 CI 0.5494-0.8173	9.27537e-10	3.52054e-10	2.04322e-09	0.000600918	0.0404397	3.52054e-10	0.00820813	0.6881-0.8192	0.6692-0.7924	0.6569-0.7853	0.5718-0.751	0.5494-0.8173	0.686	0.697	0.676	0.77	0.566	0.683	0.704	0.541	0.395	0.875	0.704	0.671	0.795	0.873	0.552
CTSH.BEND5.HSDL1.UBTD1..GNPNAT1.LMNB2.TFAP2A.PPP1R13L	57157	0.7536	0.7324	0.742	0.6698	0.7924	0.7924	0.7536	0.73804	0.726475	0.741067	p=9.3e-10 CI 0.6889-0.8183	p=2.7e-10 CI 0.6722-0.7926	p=6.1e-11 CI 0.6789-0.8051	p=0.00033 CI 0.5814-0.7582	p=0.0027 CI 0.7071-0.8777	9.34595e-10	2.69964e-10	6.07714e-11	0.000327265	0.00266433	6.07714e-11	0.000598319	0.6889-0.8183	0.6722-0.7926	0.6789-0.8051	0.5814-0.7582	0.7071-0.8777	0.637	0.635	0.697	0.64	0.665	0.611	0.596	0.685	0.674	1	0.815	0.776	0.709	0.631	0.648
ATP6V0E1.SVBP.TMEM59.BEND5..GNPNAT1.TFAP2A.ANLN.PPP1R13L	30103	0.751	0.7419	0.7536	0.6848	0.7508	0.7536	0.7536	0.73642	0.72955	0.741067	p=1.4e-09 CI 0.6881-0.814	p=5.2e-11 CI 0.6836-0.8002	p=7.6e-12 CI 0.6918-0.8155	p=1e-04 CI 0.5943-0.7752	p=0.0084 CI 0.6147-0.8868	1.36279e-09	5.16316e-11	7.55179e-12	0.000104327	0.00844913	7.55179e-12	0.00171069	0.6881-0.814	0.6836-0.8002	0.6918-0.8155	0.5943-0.7752	0.6147-0.8868	0.521	0.635	0.718	0.705	0.636	0.457	0.588	0.577	0.581	0.875	0.944	0.803	0.843	0.739	0.624
SVBP.TMEM59.HSDL1.UBTD1..GNPNAT1.TFAP2A.KIF20B.PPP1R13L	58664	0.7536	0.7423	0.7477	0.6783	0.7091	0.7536	0.7536	0.7262	0.7212	0.741033	p=9.4e-10 CI 0.6885-0.8186	p=4.9e-11 CI 0.6822-0.8023	p=2.2e-11 CI 0.686-0.8095	p=0.00017 CI 0.5912-0.7653	p=0.023 CI 0.5761-0.8421	9.41706e-10	4.86854e-11	2.19528e-11	0.000173478	0.0232204	2.19528e-11	0.00467878	0.6885-0.8186	0.6822-0.8023	0.686-0.8095	0.5912-0.7653	0.5761-0.8421	0.725	0.734	0.706	0.76	0.486	0.731	0.765	0.505	0.442	1	0.685	0.618	0.882	0.847	0.461
ATP6V0E1.SVBP.RNASE1.HSDL1..GNPNAT1.TFAP2A.ANLN.KIF20B	31572	0.7536	0.7237	0.7178	0.663	0.7432	0.7536	0.7536	0.72026	0.725975	0.741033	p=9.4e-10 CI 0.6878-0.8193	p=1.1e-09 CI 0.6605-0.787	p=3.4e-09 CI 0.6533-0.7823	p=0.00054 CI 0.5736-0.7524	p=0.01 CI 0.6278-0.8586	9.41706e-10	1.14279e-09	3.4397e-09	0.000535544	0.0102619	9.41706e-10	0.00215949	0.6878-0.8193	0.6605-0.787	0.6533-0.7823	0.5736-0.7524	0.6278-0.8586	0.637	0.703	0.66	0.67	0.509	0.613	0.718	0.658	0.581	1	0.796	0.645	0.661	0.694	0.485
ATP6V0E1.ZMYND12.RNASE1.HSDL1..CENPE.GNPNAT1.TFAP2A.PPP1R13L	26210	0.7536	0.7248	0.7246	0.6643	0.7129	0.7536	0.7536	0.71604	0.726075	0.741033	p=9.4e-10 CI 0.6883-0.8188	p=9.6e-10 CI 0.6634-0.7861	p=1.2e-09 CI 0.6605-0.7886	p=0.00049 CI 0.5736-0.7551	p=0.021 CI 0.5706-0.8552	9.41706e-10	9.62535e-10	1.16371e-09	0.00048702	0.0213054	9.41706e-10	0.00435849	0.6883-0.8188	0.6634-0.7861	0.6605-0.7886	0.5736-0.7551	0.5706-0.8552	0.582	0.663	0.685	0.725	0.63	0.538	0.65	0.486	0.488	0.875	0.87	0.711	0.858	0.79	0.618
CTSH.SVBP.UBTD1..GNPNAT1.TFAP2A.PPP1R13L	12866	0.7536	0.7348	0.724	0.6556	0.6932	0.7536	0.7536	0.71224	0.721225	0.741033	p=9.4e-10 CI 0.6855-0.8216	p=1.8e-10 CI 0.6726-0.7969	p=1.3e-09 CI 0.6599-0.7881	p=9e-04 CI 0.5693-0.7419	p=0.033 CI 0.5781-0.8083	9.41706e-10	1.79963e-10	1.27646e-09	0.000896711	0.0329155	1.79963e-10	0.00676245	0.6855-0.8216	0.6726-0.7969	0.6599-0.7881	0.5693-0.7419	0.5781-0.8083	0.667	0.677	0.676	0.48	0.555	0.653	0.668	0.649	0.907	1	0.759	0.711	0.701	0.363	0.533
ATP6V0E1.PEBP1.RNASE1..GNPNAT1.TFAP2A.PPP1R13L	2786	0.7536	0.7274	0.712	0.6446	0.6348	0.7536	0.7536	0.69448	0.723575	0.741033	p=9.4e-10 CI 0.6859-0.8212	p=6.2e-10 CI 0.6655-0.7893	p=8.5e-09 CI 0.6472-0.7768	p=0.0019 CI 0.5537-0.7356	p=0.1 CI 0.4894-0.7803	9.41706e-10	6.19678e-10	8.54763e-09	0.00185153	0.0997457	6.19678e-10	0.0203194	0.6859-0.8212	0.6655-0.7893	0.6472-0.7768	0.5537-0.7356	0.4894-0.7803	0.732	0.643	0.668	0.465	0.613	0.748	0.617	0.468	0.884	0.75	0.63	0.737	0.843	0.35	0.606
BEND5.RNASE1.HSDL1..GNPNAT1.XRCC2.TFAP2A	16091	0.7535	0.7248	0.7207	0.6583	0.7909	0.7909	0.7535	0.72964	0.725475	0.741	p=9.5e-10 CI 0.6896-0.8174	p=9.6e-10 CI 0.6636-0.786	p=2.2e-09 CI 0.6562-0.7852	p=0.00075 CI 0.5651-0.7515	p=0.0028 CI 0.6903-0.8916	9.4887e-10	9.55037e-10	2.163e-09	0.000746618	0.00278559	9.4887e-10	0.000706442	0.6896-0.8174	0.6636-0.786	0.6562-0.7852	0.5651-0.7515	0.6903-0.8916	0.594	0.714	0.672	0.715	0.636	0.549	0.733	0.495	0.512	1	0.889	0.645	0.827	0.771	0.618
PEBP1.CTSH.HSDL1.UBTD1..CENPE.GNPNAT1.TFAP2A.PPP1R13L	41540	0.7535	0.7272	0.728	0.6777	0.7182	0.7535	0.7535	0.72092	0.723725	0.740967	p=9.5e-10 CI 0.6851-0.8219	p=6.4e-10 CI 0.6639-0.7906	p=6.7e-10 CI 0.6642-0.7917	p=0.00018 CI 0.591-0.7643	p=0.019 CI 0.5897-0.8466	9.4887e-10	6.39585e-10	6.65048e-10	0.00018154	0.01885	6.39585e-10	0.0038063	0.6851-0.8219	0.6639-0.7906	0.6642-0.7917	0.591-0.7643	0.5897-0.8466	0.594	0.615	0.685	0.785	0.514	0.56	0.567	0.505	0.372	1	0.815	0.789	0.843	0.898	0.491
TMEM59.RNASE1.HSDL1.UBTD1..CENPE.GNPNAT1.TFAP2A.PPP1R13L	60230	0.7535	0.724	0.7218	0.6587	0.6735	0.7535	0.7535	0.7063	0.724075	0.740967	p=9.5e-10 CI 0.6873-0.8197	p=1.1e-09 CI 0.6611-0.7869	p=1.8e-09 CI 0.6578-0.7857	p=0.00072 CI 0.5691-0.7483	p=0.049 CI 0.5383-0.8087	9.4887e-10	1.0906e-09	1.82271e-09	0.00072398	0.049304	9.4887e-10	0.0100056	0.6873-0.8197	0.6611-0.7869	0.6578-0.7857	0.5691-0.7483	0.5383-0.8087	0.62	0.663	0.655	0.655	0.578	0.591	0.653	0.775	0.558	0.875	0.815	0.697	0.551	0.682	0.564
CTSH.TMEM59.BEND5.HSDL1..GNPNAT1.TFAP2A.ANLN.PPP1R13L	55723	0.7534	0.7339	0.7458	0.687	0.778	0.778	0.7534	0.73962	0.729525	0.740967	p=9.6e-10 CI 0.6879-0.819	p=2.1e-10 CI 0.6729-0.7949	p=3.1e-11 CI 0.6831-0.8084	p=8.7e-05 CI 0.5991-0.7749	p=0.004 CI 0.669-0.887	9.56086e-10	2.08345e-10	3.12951e-11	8.73976e-05	0.00403498	3.12951e-11	0.000824476	0.6879-0.819	0.6729-0.7949	0.6831-0.8084	0.5991-0.7749	0.669-0.887	0.703	0.705	0.689	0.635	0.688	0.7	0.711	0.694	0.698	0.875	0.722	0.684	0.685	0.618	0.679
ATP6V0E1.SVBP.BEND5.UBTD1..GNPNAT1.TFAP2A.KIF20B.PPP1R13L	31364	0.7534	0.7424	0.748	0.6719	0.775	0.775	0.7534	0.73814	0.7244	0.740967	p=9.6e-10 CI 0.6903-0.8166	p=4.7e-11 CI 0.6837-0.8011	p=2.1e-11 CI 0.6861-0.8098	p=0.00028 CI 0.5846-0.7592	p=0.0044 CI 0.6678-0.8822	9.56086e-10	4.74736e-11	2.11311e-11	0.000280727	0.00439371	2.11311e-11	0.000934887	0.6903-0.8166	0.6837-0.8011	0.6861-0.8098	0.5846-0.7592	0.6678-0.8822	0.701	0.705	0.706	0.685	0.717	0.7	0.708	0.622	0.581	0.875	0.704	0.697	0.78	0.713	0.709
PEBP1.TMEM59.BEND5.HSDL1..GNPNAT1.LMNB2.TFAP2A.PPP1R13L	44137	0.74	0.7291	0.7534	0.6877	0.772	0.772	0.7534	0.73644	0.7232	0.740933	p=6.5e-09 CI 0.6747-0.8053	p=4.7e-10 CI 0.6704-0.7877	p=8e-12 CI 0.6914-0.8153	p=8.2e-05 CI 0.5978-0.7777	p=0.0048 CI 0.6664-0.8775	6.47426e-09	4.73157e-10	7.9547e-12	8.2354e-05	0.00478066	7.9547e-12	0.000972605	0.6747-0.8053	0.6704-0.7877	0.6914-0.8153	0.5978-0.7777	0.6664-0.8775	0.489	0.547	0.723	0.7	0.717	0.417	0.433	0.55	0.628	0.875	0.963	0.961	0.874	0.72	0.709
ATP6V0E1.BEND5.RNASE1.HSDL1..CENPE.GNPNAT1.TFAP2A.ANLN	33348	0.7534	0.7247	0.7263	0.6691	0.7674	0.7674	0.7534	0.72818	0.7286	0.740933	p=9.6e-10 CI 0.6881-0.8187	p=9.8e-10 CI 0.6621-0.7873	p=8.8e-10 CI 0.6623-0.7902	p=0.00035 CI 0.5788-0.7593	p=0.0054 CI 0.6547-0.8802	9.63356e-10	9.77704e-10	8.80612e-10	0.000345556	0.00541815	8.80612e-10	0.00115274	0.6881-0.8187	0.6621-0.7873	0.6623-0.7902	0.5788-0.7593	0.6547-0.8802	0.659	0.666	0.676	0.695	0.671	0.639	0.646	0.694	0.535	0.875	0.796	0.737	0.661	0.739	0.661
BEND5.RNASE1.HSDL1.UBTD1..GNPNAT1.TFAP2A.KIF20B.PPP1R13L	60554	0.7534	0.7291	0.7283	0.664	0.7606	0.7606	0.7534	0.72708	0.7265	0.7409	p=9.6e-10 CI 0.6862-0.8206	p=4.7e-10 CI 0.6664-0.7918	p=6.3e-10 CI 0.6651-0.7916	p=5e-04 CI 0.5773-0.7508	p=0.0065 CI 0.6518-0.8694	9.63356e-10	4.69405e-10	6.27107e-10	0.000497437	0.00651624	4.69405e-10	0.00140274	0.6862-0.8206	0.6664-0.7918	0.6651-0.7916	0.5773-0.7508	0.6518-0.8694	0.65	0.708	0.668	0.6	0.607	0.625	0.722	0.739	0.698	1	0.815	0.658	0.606	0.573	0.588
ATP6V0E1.SVBP.BEND5.RNASE1..GNPNAT1.KIF4A.TFAP2A.PPP1R13L	30938	0.7534	0.7338	0.7314	0.6689	0.7439	0.7534	0.7534	0.72628	0.719725	0.7409	p=9.6e-10 CI 0.6882-0.8187	p=2.1e-10 CI 0.6731-0.7944	p=3.7e-10 CI 0.6681-0.7948	p=0.00035 CI 0.5806-0.7573	p=0.01 CI 0.6371-0.8508	9.56086e-10	2.13483e-10	3.7257e-10	0.000349327	0.0100665	2.13483e-10	0.00208316	0.6882-0.8187	0.6731-0.7944	0.6681-0.7948	0.5806-0.7573	0.6371-0.8508	0.608	0.725	0.685	0.74	0.618	0.574	0.751	0.459	0.442	1	0.833	0.632	0.882	0.822	0.6
ATP6V0E1.CTSH.HSDL1..GNPNAT1.TFAP2A.ANLN	4464	0.7534	0.7249	0.7248	0.675	0.7492	0.7534	0.7534	0.72546	0.728475	0.7409	p=9.6e-10 CI 0.6874-0.8195	p=9.5e-10 CI 0.6627-0.787	p=1.1e-09 CI 0.66-0.7895	p=0.00022 CI 0.5841-0.7659	p=0.0088 CI 0.6104-0.8881	9.56086e-10	9.47595e-10	1.12399e-09	0.000222347	0.00878738	9.47595e-10	0.00180195	0.6874-0.8195	0.6627-0.787	0.66-0.7895	0.5841-0.7659	0.6104-0.8881	0.625	0.584	0.697	0.77	0.838	0.599	0.509	0.55	0.488	0.625	0.796	0.855	0.827	0.847	0.848
PEBP1.SVBP.BEND5.RNASE1..GNPNAT1.XRCC2.TFAP2A.PPP1R13L	42682	0.7534	0.7305	0.7266	0.6663	0.7432	0.7534	0.7534	0.724	0.720525	0.740867	p=9.6e-10 CI 0.6883-0.8185	p=3.7e-10 CI 0.6699-0.7911	p=8.3e-10 CI 0.6627-0.7905	p=0.00042 CI 0.5758-0.7568	p=0.01 CI 0.6221-0.8643	9.63356e-10	3.69398e-10	8.30719e-10	0.000424082	0.0102619	3.69398e-10	0.00213719	0.6883-0.8185	0.6699-0.7911	0.6627-0.7905	0.5758-0.7568	0.6221-0.8643	0.679	0.691	0.681	0.745	0.543	0.669	0.69	0.468	0.442	1	0.741	0.697	0.866	0.828	0.521
ATP6V0E1.SVBP.HSDL1..GNPNAT1.XRCC2.TFAP2A	5051	0.7534	0.7354	0.733	0.6599	0.7303	0.7534	0.7534	0.7224	0.72685	0.740867	p=9.6e-10 CI 0.692-0.8149	p=1.6e-10 CI 0.677-0.7937	p=2.9e-10 CI 0.6684-0.7976	p=0.00067 CI 0.562-0.7578	p=0.014 CI 0.5703-0.8903	9.56086e-10	1.6185e-10	2.86447e-10	0.000666668	0.0141266	1.6185e-10	0.00295865	0.692-0.8149	0.677-0.7937	0.6684-0.7976	0.562-0.7578	0.5703-0.8903	0.599	0.635	0.697	0.725	0.711	0.555	0.574	0.541	0.558	0.75	0.889	0.855	0.835	0.771	0.709
PEBP1.RNASE1.HSDL1.UBTD1..GNPNAT1.ASPM.TFAP2A.PPP1R13L	45842	0.7534	0.7265	0.7277	0.6758	0.7023	0.7534	0.7534	0.71714	0.72225	0.740867	p=9.6e-10 CI 0.6859-0.8209	p=7.3e-10 CI 0.6632-0.7897	p=6.9e-10 CI 0.6642-0.7912	p=0.00021 CI 0.5888-0.7627	p=0.027 CI 0.5702-0.8344	9.63356e-10	7.25631e-10	6.88878e-10	0.000210227	0.0270328	6.88878e-10	0.00544861	0.6859-0.8209	0.6632-0.7897	0.6642-0.7912	0.5888-0.7627	0.5702-0.8344	0.718	0.72	0.681	0.7	0.503	0.723	0.74	0.802	0.535	1	0.685	0.645	0.575	0.745	0.479
ATP6V0E1.HSDL1.UBTD1..GNPNAT1.ASPM.PPP1R13L	6379	0.7534	0.7258	0.7375	0.668	0.6985	0.7534	0.7534	0.71664	0.728	0.740867	p=9.6e-10 CI 0.6903-0.8166	p=8.1e-10 CI 0.6647-0.787	p=1.3e-10 CI 0.6738-0.8011	p=0.00037 CI 0.579-0.7571	p=0.029 CI 0.4877-0.9093	9.56086e-10	8.10098e-10	1.33682e-10	0.000372764	0.0293677	1.33682e-10	0.00594808	0.6903-0.8166	0.6647-0.787	0.6738-0.8011	0.579-0.7571	0.4877-0.9093	0.562	0.603	0.71	0.765	0.746	0.507	0.534	0.658	0.419	0.625	0.926	0.855	0.756	0.86	0.752
ATP6V0E1.CTSH.BEND5.RNASE1..CENPE.GNPNAT1.TFAP2A.PPP1R13L	28730	0.7534	0.7217	0.7145	0.6475	0.7417	0.7534	0.7534	0.71576	0.7297	0.740867	p=9.6e-10 CI 0.6865-0.8202	p=1.6e-09 CI 0.6583-0.7851	p=5.8e-09 CI 0.6496-0.7794	p=0.0015 CI 0.558-0.7369	p=0.011 CI 0.6376-0.8457	9.63356e-10	1.58258e-09	5.8123e-09	0.00154365	0.0106626	9.63356e-10	0.00244126	0.6865-0.8202	0.6583-0.7851	0.6496-0.7794	0.558-0.7369	0.6376-0.8457	0.732	0.666	0.66	0.645	0.659	0.739	0.653	0.649	0.628	1	0.685	0.711	0.669	0.65	0.642
ATP6V0E1.SVBP.RNASE1.UBTD1..GNPNAT1.ASPM.TFAP2A.PPP1R13L	31772	0.7534	0.7286	0.7229	0.6571	0.6864	0.7534	0.7534	0.70968	0.72755	0.740833	p=9.6e-10 CI 0.6885-0.8184	p=5.1e-10 CI 0.6668-0.7905	p=1.5e-09 CI 0.6587-0.7871	p=0.00081 CI 0.5681-0.7461	p=0.038 CI 0.5562-0.8165	9.56086e-10	5.08271e-10	1.51722e-09	0.000810213	0.0379887	5.08271e-10	0.00775979	0.6885-0.8184	0.6668-0.7905	0.6587-0.7871	0.5681-0.7461	0.5562-0.8165	0.662	0.677	0.685	0.735	0.578	0.65	0.671	0.477	0.442	0.875	0.741	0.697	0.866	0.815	0.564
ATP6V0E1.BEND5.HSDL1..GNPNAT1.XRCC2.TFAP2A	5891	0.7533	0.736	0.7418	0.6686	0.8152	0.8152	0.7533	0.74298	0.726	0.740833	p=9.7e-10 CI 0.6918-0.8149	p=1.4e-10 CI 0.6783-0.7938	p=6.3e-11 CI 0.6781-0.8054	p=0.00036 CI 0.5718-0.7654	p=0.0013 CI 0.6969-0.9334	9.7068e-10	1.44333e-10	6.30792e-11	0.000356983	0.0013353	6.30792e-11	0.000338458	0.6918-0.8149	0.6783-0.7938	0.6781-0.8054	0.5718-0.7654	0.6969-0.9334	0.645	0.646	0.71	0.755	0.821	0.619	0.599	0.559	0.558	0.75	0.815	0.816	0.843	0.809	0.824
ATP6V0E1.PEBP1.CTSH.BEND5..GNPNAT1.TFAP2A.ANLN.PPP1R13L	18553	0.7533	0.7334	0.7394	0.6802	0.7727	0.7727	0.7533	0.7358	0.729825	0.7408	p=9.7e-10 CI 0.687-0.8197	p=2.3e-10 CI 0.6723-0.7945	p=9.6e-11 CI 0.6763-0.8025	p=0.00015 CI 0.5918-0.7686	p=0.0047 CI 0.6571-0.8883	9.7068e-10	2.27794e-10	9.60262e-11	0.000149529	0.00468118	9.60262e-11	0.000966142	0.687-0.8197	0.6723-0.7945	0.6763-0.8025	0.5918-0.7686	0.6571-0.8883	0.662	0.705	0.689	0.6	0.717	0.65	0.715	0.577	0.744	0.875	0.741	0.671	0.787	0.561	0.709
ATP6V0E1.CTSH.BEND5.UBTD1..GNPNAT1.TFAP2A.KIF20B.PPP1R13L	29264	0.7533	0.7318	0.7325	0.6612	0.7871	0.7871	0.7533	0.73318	0.7216	0.7408	p=9.8e-10 CI 0.6874-0.8192	p=3e-10 CI 0.6698-0.7937	p=3.1e-10 CI 0.6691-0.7959	p=0.00061 CI 0.5744-0.7481	p=0.0031 CI 0.6917-0.8826	9.78058e-10	2.9979e-10	3.11493e-10	0.000607212	0.00311081	2.9979e-10	0.000743605	0.6874-0.8192	0.6698-0.7937	0.6691-0.7959	0.5744-0.7481	0.6917-0.8826	0.686	0.697	0.693	0.535	0.734	0.683	0.704	0.55	0.814	0.875	0.704	0.671	0.819	0.459	0.727
CTSH.SVBP.BEND5.RNASE1..GNPNAT1.TFAP2A.ANLN.PPP1R13L	54253	0.7533	0.7271	0.7224	0.6652	0.7561	0.7561	0.7533	0.72482	0.723775	0.740767	p=9.7e-10 CI 0.6866-0.8201	p=6.5e-10 CI 0.6645-0.7897	p=1.6e-09 CI 0.6582-0.7866	p=0.00046 CI 0.5777-0.7528	p=0.0074 CI 0.6523-0.8599	9.7068e-10	6.54922e-10	1.64419e-09	0.000456967	0.00735357	6.54922e-10	0.00156211	0.6866-0.8201	0.6645-0.7897	0.6582-0.7866	0.5777-0.7528	0.6523-0.8599	0.72	0.725	0.676	0.53	0.607	0.728	0.751	0.459	0.814	1	0.667	0.632	0.866	0.452	0.588
CTSH.TMEM59.HSDL1..GNPNAT1.TFAP2A.PPP1R13L	13226	0.7533	0.7339	0.7318	0.6583	0.6992	0.7533	0.7533	0.7153	0.7277	0.740767	p=9.8e-10 CI 0.6864-0.8202	p=2.1e-10 CI 0.6732-0.7946	p=3.5e-10 CI 0.6682-0.7954	p=0.00075 CI 0.5693-0.7472	p=0.029 CI 0.5815-0.817	9.78058e-10	2.08345e-10	3.51015e-10	0.000746618	0.0288877	2.08345e-10	0.00592687	0.6864-0.8202	0.6732-0.7946	0.6682-0.7954	0.5693-0.7472	0.5815-0.817	0.569	0.606	0.697	0.545	0.52	0.524	0.542	0.514	0.791	1	0.87	0.842	0.858	0.478	0.497
ATP6V0E1.SVBP.UBTD1..CENPE.GNPNAT1.PPP1R13L	5133	0.7533	0.7263	0.7221	0.6595	0.703	0.7533	0.7533	0.71284	0.726975	0.740733	p=9.7e-10 CI 0.6897-0.817	p=7.5e-10 CI 0.6644-0.7882	p=1.7e-09 CI 0.6575-0.7866	p=0.00069 CI 0.5689-0.75	p=0.027 CI 0.5184-0.8877	9.7068e-10	7.48847e-10	1.74115e-09	0.00068765	0.0265849	7.48847e-10	0.00545452	0.6897-0.817	0.6644-0.7882	0.6575-0.7866	0.5689-0.75	0.5184-0.8877	0.618	0.637	0.685	0.76	0.838	0.585	0.599	0.568	0.395	0.5	0.833	0.776	0.787	0.86	0.855
CTSH.RNASE1.HSDL1.UBTD1..GNPNAT1.TFAP2A.KIF20B.PPP1R13L	57404	0.7533	0.719	0.7097	0.6512	0.7144	0.7533	0.7533	0.70952	0.725825	0.740733	p=9.7e-10 CI 0.6844-0.8223	p=2.5e-09 CI 0.6538-0.7841	p=1.2e-08 CI 0.6448-0.7747	p=0.0012 CI 0.5636-0.7387	p=0.021 CI 0.6024-0.8264	9.7068e-10	2.46978e-09	1.21164e-08	0.00120966	0.0205777	9.7068e-10	0.00435747	0.6844-0.8223	0.6538-0.7841	0.6448-0.7747	0.5636-0.7387	0.6024-0.8264	0.73	0.694	0.643	0.455	0.572	0.742	0.704	0.73	0.93	1	0.648	0.658	0.567	0.325	0.552
ATP6V0E1.SVBP.TMEM59.RNASE1..GNPNAT1.XRCC2.TFAP2A.PPP1R13L	30292	0.7533	0.726	0.7153	0.6455	0.672	0.7533	0.7533	0.70242	0.722225	0.740733	p=9.7e-10 CI 0.6899-0.8168	p=7.9e-10 CI 0.6655-0.7864	p=5.1e-09 CI 0.65-0.7807	p=0.0017 CI 0.5511-0.7399	p=0.051 CI 0.5269-0.8171	9.7068e-10	7.91228e-10	5.0874e-09	0.00174875	0.0507961	7.91228e-10	0.010509	0.6899-0.8168	0.6655-0.7864	0.65-0.7807	0.5511-0.7399	0.5269-0.8171	0.703	0.708	0.689	0.765	0.514	0.7	0.718	0.45	0.395	0.875	0.722	0.671	0.898	0.866	0.497
CTSH.BEND5.HSDL1..GNPNAT1.TFAP2A.PPP1R13L	13586	0.7532	0.7353	0.7419	0.6689	0.7992	0.7992	0.7532	0.7397	0.726975	0.7407	p=9.9e-10 CI 0.6875-0.8189	p=1.6e-10 CI 0.6759-0.7947	p=6.2e-11 CI 0.6789-0.8048	p=0.00035 CI 0.5799-0.758	p=0.0022 CI 0.7118-0.8866	9.85491e-10	1.63177e-10	6.23006e-11	0.000349327	0.00217555	6.23006e-11	0.000504977	0.6875-0.8189	0.6759-0.7947	0.6789-0.8048	0.5799-0.758	0.7118-0.8866	0.574	0.606	0.706	0.635	0.659	0.529	0.542	0.486	0.698	1	0.87	0.842	0.898	0.618	0.642
SVBP.BEND5.RNASE1.HSDL1..GNPNAT1.TFAP2A.KIF20B.PPP1R13L	58874	0.7532	0.7316	0.7282	0.6577	0.7674	0.7674	0.7532	0.72762	0.720575	0.7407	p=9.9e-10 CI 0.6858-0.8206	p=3.1e-10 CI 0.67-0.7931	p=6.3e-10 CI 0.665-0.7915	p=0.00078 CI 0.5697-0.7457	p=0.0054 CI 0.6625-0.8724	9.92979e-10	3.09597e-10	6.34522e-10	0.000777817	0.00541815	3.09597e-10	0.00123919	0.6858-0.8206	0.67-0.7931	0.665-0.7915	0.5697-0.7457	0.6625-0.8724	0.745	0.739	0.668	0.52	0.584	0.759	0.776	0.721	0.837	1	0.648	0.605	0.622	0.433	0.564
SVBP.BEND5.RNASE1.UBTD1..GNPNAT1.TFAP2A.ANLN.PPP1R13L	59083	0.7532	0.7311	0.734	0.6744	0.7348	0.7532	0.7532	0.7255	0.727625	0.740667	p=9.9e-10 CI 0.6875-0.8189	p=3.3e-10 CI 0.6698-0.7924	p=2.4e-10 CI 0.671-0.7969	p=0.00023 CI 0.5878-0.761	p=0.013 CI 0.6169-0.8528	9.92979e-10	3.32823e-10	2.42111e-10	0.00023251	0.0126392	2.42111e-10	0.00257434	0.6875-0.8189	0.6698-0.7924	0.671-0.7969	0.5878-0.761	0.6169-0.8528	0.679	0.694	0.689	0.555	0.584	0.675	0.704	0.405	0.767	1	0.704	0.658	0.937	0.497	0.564
CTSH.SVBP.HSDL1..GNPNAT1.ASPM.PPP1R13L	12739	0.7532	0.7233	0.7248	0.6682	0.7576	0.7576	0.7532	0.72542	0.726625	0.740667	p=9.9e-10 CI 0.6864-0.8201	p=1.2e-09 CI 0.6589-0.7877	p=1.1e-09 CI 0.6603-0.7894	p=0.00037 CI 0.5811-0.7553	p=0.0071 CI 0.5928-0.9224	9.85491e-10	1.22565e-09	1.11104e-09	0.000368759	0.00706449	9.85491e-10	0.00148665	0.6864-0.8201	0.6589-0.7877	0.6603-0.7894	0.5811-0.7553	0.5928-0.9224	0.652	0.686	0.693	0.69	0.717	0.639	0.686	0.541	0.558	0.75	0.741	0.684	0.827	0.726	0.715
PEBP1.CTSH.HSDL1.UBTD1..GNPNAT1.TFAP2A.KIF20B.PPP1R13L	41654	0.7532	0.7296	0.7295	0.6762	0.7386	0.7532	0.7532	0.72542	0.723225	0.740667	p=9.9e-10 CI 0.6846-0.8219	p=4.3e-10 CI 0.6662-0.793	p=5.1e-10 CI 0.666-0.793	p=2e-04 CI 0.5907-0.7617	p=0.012 CI 0.6266-0.8506	9.85491e-10	4.29998e-10	5.13238e-10	0.000203254	0.0115052	4.29998e-10	0.00234168	0.6846-0.8219	0.6662-0.793	0.666-0.793	0.5907-0.7617	0.6266-0.8506	0.63	0.62	0.681	0.645	0.549	0.608	0.574	0.64	0.628	1	0.778	0.789	0.717	0.65	0.527
ATP6V0E1.PEBP1.SVBP.UBTD1..GNPNAT1.TFAP2A.ANLN.PPP1R13L	20233	0.7532	0.7401	0.7451	0.6917	0.6894	0.7532	0.7532	0.7239	0.7254	0.740667	p=9.9e-10 CI 0.6883-0.8182	p=7.1e-11 CI 0.6799-0.8003	p=3.5e-11 CI 0.6828-0.8074	p=6e-05 CI 0.6041-0.7794	p=0.036 CI 0.5289-0.8499	9.85491e-10	7.09331e-11	3.50526e-11	5.95263e-05	0.0356603	3.50526e-11	0.00714396	0.6883-0.8182	0.6799-0.8003	0.6828-0.8074	0.6041-0.7794	0.5289-0.8499	0.528	0.669	0.702	0.685	0.699	0.468	0.646	0.495	0.605	0.75	0.926	0.75	0.882	0.707	0.697
TMEM59.BEND5.HSDL1..ASPM.TFAP2A.PPP1R13L	15552	0.7292	0.7236	0.7532	0.6821	0.7295	0.7532	0.7532	0.72352	0.72075	0.740633	p=2.8e-08 CI 0.6637-0.7948	p=1.2e-09 CI 0.6632-0.784	p=8.2e-12 CI 0.6914-0.815	p=0.00013 CI 0.591-0.7732	p=0.014 CI 0.5799-0.8792	2.80076e-08	1.16978e-09	8.16398e-12	0.000128705	0.0143886	8.16398e-12	0.00290347	0.6637-0.7948	0.6632-0.784	0.6914-0.815	0.591-0.7732	0.5799-0.8792	0.606	0.629	0.71	0.75	0.809	0.577	0.592	0.541	0.558	0.625	0.796	0.763	0.858	0.803	0.818
CTSH.SVBP.BEND5.RNASE1..GNPNAT1.XRCC2.TFAP2A.PPP1R13L	54232	0.7532	0.7242	0.715	0.6494	0.7492	0.7532	0.7532	0.7182	0.7249	0.740633	p=9.9e-10 CI 0.6872-0.8191	p=1.1e-09 CI 0.6618-0.7865	p=5.3e-09 CI 0.6499-0.7802	p=0.0014 CI 0.559-0.7398	p=0.0088 CI 0.6434-0.8551	9.92979e-10	1.06539e-09	5.31868e-09	0.00136071	0.00878738	9.92979e-10	0.00202962	0.6872-0.8191	0.6618-0.7865	0.6499-0.7802	0.559-0.7398	0.6434-0.8551	0.74	0.697	0.689	0.53	0.613	0.754	0.7	0.423	0.791	1	0.648	0.684	0.921	0.459	0.594
ATP6V0E1.SVBP.TMEM59.UBTD1..GNPNAT1.TFAP2A.KIF20B.PPP1R13L	30734	0.7532	0.7422	0.743	0.6646	0.6856	0.7532	0.7532	0.71772	0.722425	0.740633	p=9.9e-10 CI 0.689-0.8173	p=4.9e-11 CI 0.6822-0.8022	p=5.1e-11 CI 0.6806-0.8054	p=0.00048 CI 0.5758-0.7535	p=0.039 CI 0.5375-0.8337	9.92979e-10	4.9096e-11	5.10479e-11	0.000476805	0.0385898	4.9096e-11	0.00781332	0.689-0.8173	0.6822-0.8022	0.6806-0.8054	0.5758-0.7535	0.5375-0.8337	0.742	0.745	0.71	0.76	0.422	0.754	0.773	0.477	0.442	1	0.667	0.645	0.913	0.847	0.394
PEBP1.RNASE1.HSDL1..GNPNAT1.XRCC2.PPP1R13L	9494	0.7532	0.711	0.7044	0.6586	0.7227	0.7532	0.7532	0.70998	0.72545	0.740633	p=9.9e-10 CI 0.684-0.8224	p=8.7e-09 CI 0.6457-0.7763	p=2.7e-08 CI 0.6384-0.7704	p=0.00073 CI 0.5666-0.7505	p=0.017 CI 0.5443-0.9012	9.92979e-10	8.70162e-09	2.70693e-08	0.000731454	0.0169411	9.92979e-10	0.00353452	0.684-0.8224	0.6457-0.7763	0.6384-0.7704	0.5666-0.7505	0.5443-0.9012	0.723	0.657	0.664	0.79	0.676	0.725	0.635	0.775	0.372	0.875	0.704	0.737	0.567	0.904	0.667
ATP6V0E1.PEBP1.UBTD1..GNPNAT1.TFAP2A.PPP1R13L	3026	0.7532	0.7407	0.7394	0.6695	0.6371	0.7532	0.7532	0.70798	0.726525	0.740633	p=9.9e-10 CI 0.6867-0.8197	p=6.4e-11 CI 0.6804-0.801	p=9.6e-11 CI 0.6767-0.802	p=0.00033 CI 0.5814-0.7577	p=0.096 CI 0.4746-0.7996	9.92979e-10	6.36462e-11	9.60262e-11	0.000334471	0.0959998	6.36462e-11	0.0192668	0.6867-0.8197	0.6804-0.801	0.6767-0.802	0.5814-0.7577	0.4746-0.7996	0.608	0.632	0.693	0.535	0.474	0.577	0.585	0.649	0.86	0.875	0.815	0.803	0.732	0.446	0.455
ATP6V0E1.PEBP1.SVBP.RNASE1..GNPNAT1.TFAP2A.KIF20B.PPP1R13L	19814	0.7532	0.7303	0.7154	0.65	0.6773	0.7532	0.7532	0.70524	0.72435	0.740633	p=9.9e-10 CI 0.6856-0.8207	p=3.8e-10 CI 0.6679-0.7927	p=5e-09 CI 0.651-0.7798	p=0.0013 CI 0.5611-0.7388	p=0.046 CI 0.5484-0.8062	9.92979e-10	3.84485e-10	5.03112e-09	0.00130855	0.0457267	3.84485e-10	0.00940705	0.6856-0.8207	0.6679-0.7927	0.651-0.7798	0.5611-0.7388	0.5484-0.8062	0.672	0.683	0.668	0.48	0.48	0.661	0.682	0.514	0.884	1	0.741	0.684	0.803	0.369	0.455
ATP6V0E1.CTSH.RNASE1..GNPNAT1.TFAP2A.PPP1R13L	4346	0.7532	0.7192	0.6994	0.6263	0.6705	0.7532	0.7532	0.69372	0.72245	0.740633	p=9.9e-10 CI 0.6851-0.8214	p=2.4e-09 CI 0.6557-0.7828	p=5.6e-08 CI 0.6334-0.7655	p=0.0056 CI 0.5354-0.7171	p=0.052 CI 0.5577-0.7832	9.85491e-10	2.37731e-09	5.63222e-08	0.00564393	0.0523239	9.85491e-10	0.0115936	0.6851-0.8214	0.6557-0.7828	0.6334-0.7655	0.5354-0.7171	0.5577-0.7832	0.742	0.606	0.66	0.385	0.514	0.756	0.552	0.441	0.977	1	0.648	0.803	0.85	0.223	0.491
PEBP1.BEND5.HSDL1.UBTD1..GNPNAT1.TFAP2A.KIF20B.PPP1R13L	45644	0.7531	0.737	0.7509	0.6966	0.7917	0.7917	0.7531	0.74586	0.7158	0.7406	p=1e-09 CI 0.688-0.8181	p=1.2e-10 CI 0.6774-0.7967	p=1.3e-11 CI 0.6893-0.8125	p=4e-05 CI 0.6103-0.783	p=0.0027 CI 0.6729-0.9105	1.00812e-09	1.21478e-10	1.25058e-11	3.97001e-05	0.00272435	1.25058e-11	0.00055281	0.688-0.8181	0.6774-0.7967	0.6893-0.8125	0.6103-0.783	0.6729-0.9105	0.564	0.603	0.714	0.725	0.751	0.515	0.534	0.64	0.628	0.875	0.889	0.855	0.78	0.752	0.745
ATP6V0E1.BEND5.RNASE1.HSDL1..GNPNAT1.LMNB2.TFAP2A.ANLN	33425	0.7531	0.726	0.7296	0.6654	0.7795	0.7795	0.7531	0.73072	0.721725	0.7406	p=1e-09 CI 0.6889-0.8173	p=7.9e-10 CI 0.6648-0.7871	p=5.1e-10 CI 0.6658-0.7934	p=0.00045 CI 0.5743-0.7565	p=0.0039 CI 0.6864-0.8727	1.00812e-09	7.91228e-10	5.07208e-10	0.000452129	0.00386565	5.07208e-10	0.000863556	0.6889-0.8173	0.6648-0.7871	0.6658-0.7934	0.5743-0.7565	0.6864-0.8727	0.635	0.705	0.668	0.685	0.607	0.605	0.718	0.775	0.558	1	0.833	0.658	0.575	0.72	0.588
ATP6V0E1.SVBP.BEND5.HSDL1..ASPM.TFAP2A.ANLN.PPP1R13L	31218	0.7435	0.7329	0.7531	0.6861	0.7333	0.7531	0.7531	0.72978	0.720425	0.7406	p=4e-09 CI 0.6801-0.8069	p=2.5e-10 CI 0.6731-0.7926	p=8.4e-12 CI 0.691-0.8151	p=9.4e-05 CI 0.5951-0.7771	p=0.013 CI 0.5695-0.8971	3.95591e-09	2.4901e-10	8.37864e-12	9.38333e-05	0.0131192	8.37864e-12	0.0026426	0.6801-0.8069	0.6731-0.7926	0.691-0.8151	0.5951-0.7771	0.5695-0.8971	0.62	0.598	0.727	0.73	0.751	0.591	0.52	0.604	0.605	0.75	0.815	0.882	0.835	0.764	0.752
ATP6V0E1.TMEM59.BEND5.UBTD1..CENPE.GNPNAT1.TFAP2A.PPP1R13L	32510	0.7531	0.7362	0.7453	0.6682	0.7394	0.7531	0.7531	0.72844	0.73045	0.7406	p=1e-09 CI 0.6899-0.8163	p=1.4e-10 CI 0.6764-0.796	p=3.4e-11 CI 0.6829-0.8078	p=0.00037 CI 0.5777-0.7587	p=0.011 CI 0.6115-0.8673	1.00812e-09	1.40828e-10	3.37535e-11	0.000368759	0.0112893	3.37535e-11	0.00233161	0.6899-0.8163	0.6764-0.796	0.6829-0.8078	0.5777-0.7587	0.6115-0.8673	0.737	0.739	0.697	0.695	0.514	0.748	0.765	0.586	0.558	1	0.667	0.645	0.795	0.732	0.491
ATP6V0E1.CTSH.SVBP.HSDL1..GNPNAT1.ANLN.KIF20B.PPP1R13L	27585	0.7531	0.722	0.7241	0.667	0.7515	0.7531	0.7531	0.72354	0.7255	0.7406	p=1e-09 CI 0.6871-0.8192	p=1.5e-09 CI 0.6578-0.7862	p=1.2e-09 CI 0.6591-0.7891	p=4e-04 CI 0.577-0.757	p=0.0083 CI 0.5885-0.9145	1.00052e-09	1.52264e-09	1.24731e-09	0.000401951	0.00828433	1.00052e-09	0.00173726	0.6871-0.8192	0.6578-0.7862	0.6591-0.7891	0.577-0.757	0.5885-0.9145	0.642	0.671	0.702	0.625	0.723	0.613	0.639	0.712	0.698	0.75	0.833	0.789	0.693	0.605	0.721
ATP6V0E1.TMEM59.HSDL1.UBTD1..GNPNAT1.LMNB2.TFAP2A.PPP1R13L	33217	0.7531	0.7351	0.7492	0.6623	0.6773	0.7531	0.7531	0.7154	0.720225	0.740567	p=1e-09 CI 0.69-0.8162	p=1.7e-10 CI 0.6765-0.7937	p=1.7e-11 CI 0.6867-0.8118	p=0.00056 CI 0.5708-0.7538	p=0.046 CI 0.5326-0.8219	1.00812e-09	1.69977e-10	1.67966e-11	0.000564398	0.0457267	1.67966e-11	0.00925822	0.69-0.8162	0.6765-0.7937	0.6867-0.8118	0.5708-0.7538	0.5326-0.8219	0.713	0.595	0.71	0.72	0.514	0.714	0.527	0.486	0.488	0.875	0.704	0.842	0.906	0.783	0.497
PEBP1.TMEM59.RNASE1.HSDL1..GNPNAT1.TFAP2A.ANLN.PPP1R13L	44593	0.7531	0.7273	0.7238	0.6746	0.6773	0.7531	0.7531	0.71122	0.724325	0.740567	p=1e-09 CI 0.686-0.8203	p=6.3e-10 CI 0.6649-0.7897	p=1.3e-09 CI 0.66-0.7877	p=0.00023 CI 0.5849-0.7642	p=0.046 CI 0.5359-0.8186	1.00052e-09	6.3455e-10	1.30627e-09	0.000229929	0.0457267	6.3455e-10	0.00919133	0.686-0.8203	0.6649-0.7897	0.66-0.7877	0.5849-0.7642	0.5359-0.8186	0.752	0.561	0.655	0.75	0.491	0.773	0.473	0.856	0.465	1	0.611	0.882	0.48	0.828	0.467
PEBP1.SVBP.RNASE1.HSDL1..GNPNAT1.LMNB2.TFAP2A.PPP1R13L	43297	0.7531	0.7304	0.7232	0.6516	0.6788	0.7531	0.7531	0.70742	0.719925	0.740533	p=1e-09 CI 0.6866-0.8197	p=3.8e-10 CI 0.6693-0.7916	p=1.4e-09 CI 0.6592-0.7872	p=0.0012 CI 0.5606-0.7427	p=0.044 CI 0.5642-0.7933	1.00052e-09	3.75362e-10	1.44901e-09	0.00117438	0.0443555	3.75362e-10	0.00910598	0.6866-0.8197	0.6693-0.7916	0.6592-0.7872	0.5606-0.7427	0.5642-0.7933	0.674	0.703	0.66	0.505	0.555	0.664	0.715	0.694	0.837	1	0.741	0.658	0.63	0.414	0.533
ATP6V0E1.RNASE1.HSDL1..GNPNAT1.LMNB2.TFAP2A	6125	0.7531	0.7199	0.7108	0.6353	0.7053	0.7531	0.7531	0.70488	0.724975	0.740533	p=1e-09 CI 0.6886-0.8176	p=2.1e-09 CI 0.6584-0.7814	p=1e-08 CI 0.6454-0.7762	p=0.0033 CI 0.542-0.7286	p=0.025 CI 0.6013-0.8093	1.00812e-09	2.13595e-09	1.02929e-08	0.0033132	0.0252784	1.00812e-09	0.00571832	0.6886-0.8176	0.6584-0.7814	0.6454-0.7762	0.542-0.7286	0.6013-0.8093	0.613	0.603	0.672	0.61	0.532	0.577	0.549	0.658	0.628	1	0.852	0.803	0.685	0.605	0.509
PEBP1.CTSH.BEND5.HSDL1..GNPNAT1.ASPM.TFAP2A.PPP1R13L	40802	0.753	0.7329	0.7433	0.686	0.7917	0.7917	0.753	0.74138	0.72955	0.740533	p=1e-09 CI 0.6864-0.8197	p=2.5e-10 CI 0.6714-0.7944	p=4.9e-11 CI 0.6808-0.8058	p=9.5e-05 CI 0.5995-0.7724	p=0.0027 CI 0.6818-0.9015	1.01578e-09	2.47005e-10	4.85612e-11	9.49483e-05	0.00272435	4.85612e-11	0.00056386	0.6864-0.8197	0.6714-0.7944	0.6808-0.8058	0.5995-0.7724	0.6818-0.9015	0.73	0.725	0.672	0.665	0.734	0.742	0.755	0.838	0.651	0.875	0.648	0.618	0.528	0.669	0.727
ATP6V0E1.TMEM59.BEND5.UBTD1..GNPNAT1.TFAP2A.ANLN.PPP1R13L	32623	0.7512	0.7387	0.753	0.6879	0.7455	0.753	0.753	0.73526	0.7272	0.740533	p=1.3e-09 CI 0.6879-0.8145	p=9.1e-11 CI 0.6794-0.798	p=8.5e-12 CI 0.6912-0.8148	p=8.1e-05 CI 0.5994-0.7764	p=0.0097 CI 0.6137-0.8772	1.32246e-09	9.1001e-11	8.48804e-12	8.13787e-05	0.00968541	8.48804e-12	0.00195336	0.6879-0.8145	0.6794-0.798	0.6912-0.8148	0.5994-0.7764	0.6137-0.8772	0.708	0.711	0.718	0.62	0.74	0.706	0.708	0.586	0.791	0.75	0.722	0.724	0.835	0.573	0.739
CTSH.TMEM59.BEND5.HSDL1..GNPNAT1.XRCC2.TFAP2A.PPP1R13L	55702	0.753	0.7319	0.7377	0.6664	0.7856	0.7856	0.753	0.73492	0.71675	0.7405	p=1e-09 CI 0.688-0.818	p=3e-10 CI 0.6715-0.7922	p=1.3e-10 CI 0.6738-0.8016	p=0.00042 CI 0.5745-0.7583	p=0.0033 CI 0.6846-0.8866	1.02349e-09	2.95e-10	1.28873e-10	0.000419567	0.0032502	1.28873e-10	0.000733954	0.688-0.818	0.6715-0.7922	0.6738-0.8016	0.5745-0.7583	0.6846-0.8866	0.698	0.705	0.706	0.54	0.59	0.695	0.711	0.505	0.814	1	0.722	0.684	0.882	0.465	0.57
ATP6V0E1.PEBP1.CTSH.BEND5..GNPNAT1.XRCC2.TFAP2A.PPP1R13L	18532	0.753	0.7315	0.7304	0.6657	0.7758	0.7758	0.753	0.73128	0.7248	0.7405	p=1e-09 CI 0.687-0.819	p=3.1e-10 CI 0.6706-0.7924	p=4.4e-10 CI 0.6662-0.7947	p=0.00044 CI 0.5745-0.7569	p=0.0043 CI 0.6687-0.8828	1.02349e-09	3.14618e-10	4.40025e-10	0.000442594	0.00430145	3.14618e-10	0.00094881	0.687-0.819	0.6706-0.7924	0.6662-0.7947	0.5745-0.7569	0.6687-0.8828	0.601	0.705	0.672	0.59	0.561	0.563	0.711	0.793	0.767	1	0.852	0.684	0.567	0.541	0.539
SVBP.BEND5.RNASE1.UBTD1..CENPE.GNPNAT1.TFAP2A.PPP1R13L	58970	0.753	0.7285	0.7282	0.6663	0.7394	0.753	0.753	0.72308	0.72695	0.7405	p=1e-09 CI 0.6872-0.8188	p=5.2e-10 CI 0.6664-0.7906	p=6.4e-10 CI 0.6647-0.7916	p=0.00042 CI 0.5785-0.754	p=0.011 CI 0.625-0.8537	1.02349e-09	5.16413e-10	6.42023e-10	0.000424082	0.0112893	5.16413e-10	0.00234267	0.6872-0.8188	0.6664-0.7906	0.6647-0.7916	0.5785-0.754	0.625-0.8537	0.662	0.688	0.681	0.58	0.578	0.65	0.686	0.477	0.721	1	0.741	0.697	0.858	0.541	0.558
ATP6V0E1.PEBP1.SVBP.TMEM59..GNPNAT1.TFAP2A.KIF20B.PPP1R13L	19394	0.753	0.7418	0.7428	0.6716	0.6856	0.753	0.753	0.71896	0.729075	0.740467	p=1e-09 CI 0.6886-0.8174	p=5.3e-11 CI 0.6825-0.8011	p=5.3e-11 CI 0.6803-0.8053	p=0.00029 CI 0.5816-0.7616	p=0.039 CI 0.5316-0.8396	1.02349e-09	5.25049e-11	5.29943e-11	0.000286975	0.0385898	5.25049e-11	0.00777536	0.6886-0.8174	0.6825-0.8011	0.6803-0.8053	0.5816-0.7616	0.5316-0.8396	0.574	0.62	0.685	0.73	0.416	0.529	0.563	0.613	0.488	1	0.87	0.829	0.748	0.796	0.388
SVBP.RNASE1.HSDL1..GNPNAT1.TFAP2A.KIF20B	15025	0.753	0.7241	0.7093	0.6531	0.7356	0.753	0.753	0.71502	0.724325	0.740467	p=1e-09 CI 0.6856-0.8204	p=1.1e-09 CI 0.6606-0.7875	p=1.3e-08 CI 0.6445-0.7741	p=0.0011 CI 0.5633-0.7429	p=0.012 CI 0.6165-0.8547	1.02349e-09	1.08213e-09	1.29304e-08	0.00106346	0.0124049	1.02349e-09	0.00269368	0.6856-0.8204	0.6606-0.7875	0.6445-0.7741	0.5633-0.7429	0.6165-0.8547	0.613	0.737	0.651	0.655	0.659	0.58	0.78	0.694	0.558	0.875	0.833	0.579	0.614	0.682	0.648
ATP6V0E1.CTSH.SVBP.UBTD1..GNPNAT1.LMNB2.TFAP2A.PPP1R13L	27757	0.753	0.7295	0.7218	0.6466	0.7076	0.753	0.753	0.7117	0.725325	0.740467	p=1e-09 CI 0.6878-0.8181	p=4.4e-10 CI 0.6683-0.7907	p=1.8e-09 CI 0.6571-0.7865	p=0.0016 CI 0.5574-0.7358	p=0.024 CI 0.601-0.8141	1.02349e-09	4.36914e-10	1.82271e-09	0.00163542	0.024026	4.36914e-10	0.00513229	0.6878-0.8181	0.6683-0.7907	0.6571-0.7865	0.5574-0.7358	0.601-0.8141	0.645	0.657	0.697	0.705	0.572	0.627	0.639	0.477	0.488	1	0.759	0.724	0.89	0.764	0.552
ATP6V0E1.PEBP1.SVBP.RNASE1..GNPNAT1.KIF4A.TFAP2A.PPP1R13L	19808	0.753	0.7295	0.7199	0.6667	0.678	0.753	0.753	0.70942	0.726075	0.740467	p=1e-09 CI 0.6858-0.8202	p=4.4e-10 CI 0.6672-0.7918	p=2.5e-09 CI 0.6556-0.7842	p=0.00041 CI 0.5772-0.7562	p=0.045 CI 0.5427-0.8134	1.01578e-09	4.40413e-10	2.47904e-09	0.000410671	0.0450369	4.40413e-10	0.00908952	0.6858-0.8202	0.6672-0.7918	0.6556-0.7842	0.5772-0.7562	0.5427-0.8134	0.64	0.771	0.668	0.755	0.439	0.619	0.838	0.586	0.465	1	0.778	0.526	0.74	0.834	0.412
CTSH.BEND5.UBTD1..GNPNAT1.TFAP2A.PPP1R13L	13706	0.7529	0.7352	0.7373	0.6695	0.7826	0.7826	0.7529	0.7355	0.7296	0.740433	p=1e-09 CI 0.6862-0.8197	p=1.7e-10 CI 0.6744-0.7961	p=1.4e-10 CI 0.6741-0.8005	p=0.00033 CI 0.5832-0.7558	p=0.0035 CI 0.6936-0.8716	1.03126e-09	1.65865e-10	1.36985e-10	0.000334471	0.00354595	1.36985e-10	0.000776085	0.6862-0.8197	0.6744-0.7961	0.6741-0.8005	0.5832-0.7558	0.6936-0.8716	0.572	0.669	0.693	0.655	0.682	0.527	0.653	0.622	0.628	1	0.87	0.724	0.756	0.662	0.667
SVBP.BEND5.RNASE1.HSDL1..GNPNAT1.XRCC2.TFAP2A.ANLN	58850	0.7529	0.7262	0.7265	0.6729	0.7758	0.7758	0.7529	0.73086	0.729	0.740433	p=1e-09 CI 0.6885-0.8172	p=7.5e-10 CI 0.6643-0.7882	p=8.4e-10 CI 0.6624-0.7907	p=0.00026 CI 0.5818-0.7641	p=0.0043 CI 0.6672-0.8843	1.03908e-09	7.54763e-10	8.40472e-10	0.000259843	0.00430145	7.54763e-10	0.000912259	0.6885-0.8172	0.6643-0.7882	0.6624-0.7907	0.5818-0.7641	0.6672-0.8843	0.735	0.734	0.672	0.69	0.717	0.742	0.758	0.631	0.581	0.875	0.685	0.645	0.709	0.72	0.709
SVBP.TMEM59.HSDL1.UBTD1..GNPNAT1.TFAP2A.ANLN.PPP1R13L	58663	0.7517	0.7392	0.7529	0.6913	0.6909	0.7529	0.7529	0.7252	0.722825	0.7404	p=1.2e-09 CI 0.6871-0.8163	p=8.4e-11 CI 0.6793-0.7991	p=8.7e-12 CI 0.6913-0.8145	p=6.2e-05 CI 0.604-0.7786	p=0.035 CI 0.5412-0.8406	1.22666e-09	8.37624e-11	8.71104e-12	6.17312e-05	0.0345407	8.71104e-12	0.00692048	0.6871-0.8163	0.6793-0.7991	0.6913-0.8145	0.604-0.7786	0.5412-0.8406	0.71	0.626	0.697	0.64	0.636	0.72	0.581	0.631	0.721	0.75	0.648	0.789	0.756	0.618	0.63
CTSH.BEND5.RNASE1.HSDL1..GNPNAT1.TFAP2A.KIF20B.PPP1R13L	56774	0.7529	0.7241	0.7203	0.6534	0.7689	0.7689	0.7529	0.72392	0.72125	0.7404	p=1e-09 CI 0.685-0.8208	p=1.1e-09 CI 0.6603-0.7879	p=2.3e-09 CI 0.6561-0.7845	p=0.001 CI 0.5661-0.7407	p=0.0052 CI 0.6691-0.8687	1.03908e-09	1.07373e-09	2.31578e-09	0.00104246	0.00519772	1.03908e-09	0.00124804	0.685-0.8208	0.6603-0.7879	0.6561-0.7845	0.5661-0.7407	0.6691-0.8687	0.727	0.725	0.655	0.535	0.671	0.737	0.751	0.838	0.814	1	0.667	0.632	0.496	0.459	0.655
CTSH.TMEM59.HSDL1.UBTD1..GNPNAT1.TFAP2A.KIF20B.PPP1R13L	56564	0.7529	0.7288	0.7309	0.6669	0.728	0.7529	0.7529	0.7215	0.726175	0.7404	p=1e-09 CI 0.6856-0.8203	p=4.9e-10 CI 0.6658-0.7919	p=4.1e-10 CI 0.6673-0.7944	p=0.00041 CI 0.581-0.7527	p=0.015 CI 0.6148-0.8413	1.03126e-09	4.92362e-10	4.09771e-10	0.00040629	0.0149252	4.09771e-10	0.00306631	0.6856-0.8203	0.6658-0.7919	0.6673-0.7944	0.581-0.7527	0.6148-0.8413	0.628	0.637	0.693	0.765	0.566	0.599	0.599	0.468	0.419	1	0.815	0.776	0.89	0.86	0.545
PEBP1.SVBP.TMEM59.HSDL1..CENPE.GNPNAT1.TFAP2A.PPP1R13L	42170	0.7529	0.7369	0.7449	0.682	0.6879	0.7529	0.7529	0.72092	0.7235	0.7404	p=1e-09 CI 0.6874-0.8183	p=1.2e-10 CI 0.6771-0.7967	p=3.6e-11 CI 0.6826-0.8073	p=0.00013 CI 0.5907-0.7732	p=0.037 CI 0.5342-0.8415	1.03908e-09	1.23493e-10	3.64005e-11	0.000130205	0.0368094	3.64005e-11	0.00738793	0.6874-0.8183	0.6771-0.7967	0.6826-0.8073	0.5907-0.7732	0.5342-0.8415	0.698	0.708	0.702	0.59	0.647	0.697	0.726	0.459	0.744	0.75	0.704	0.645	0.913	0.548	0.642
ATP6V0E1.SVBP.RNASE1.HSDL1..GNPNAT1.XRCC2.TFAP2A.ANLN	31550	0.7529	0.7227	0.7166	0.6646	0.7364	0.7529	0.7529	0.71864	0.7283	0.7404	p=1e-09 CI 0.6886-0.8172	p=1.3e-09 CI 0.6607-0.7848	p=4.2e-09 CI 0.6515-0.7818	p=0.00048 CI 0.5721-0.7572	p=0.012 CI 0.6151-0.8576	1.03126e-09	1.34529e-09	4.16208e-09	0.000476805	0.0121745	1.03126e-09	0.00253025	0.6886-0.8172	0.6607-0.7848	0.6515-0.7818	0.5721-0.7572	0.6151-0.8576	0.62	0.637	0.668	0.77	0.538	0.585	0.596	0.64	0.419	1	0.852	0.789	0.693	0.866	0.515
SVBP.RNASE1.HSDL1..GNPNAT1.ASPM.TFAP2A	15016	0.7529	0.7242	0.7165	0.6635	0.7348	0.7529	0.7529	0.71838	0.7263	0.7404	p=1e-09 CI 0.6877-0.8181	p=1.1e-09 CI 0.6616-0.7868	p=4.3e-09 CI 0.6518-0.7811	p=0.00052 CI 0.5739-0.7531	p=0.013 CI 0.6258-0.8439	1.03908e-09	1.05711e-09	4.2562e-09	0.000518894	0.0126392	1.03908e-09	0.00263162	0.6877-0.8181	0.6616-0.7868	0.6518-0.7811	0.5739-0.7531	0.6258-0.8439	0.586	0.72	0.668	0.68	0.538	0.541	0.751	0.568	0.581	1	0.889	0.605	0.756	0.707	0.515
ATP6V0E1.SVBP.RNASE1.HSDL1..GNPNAT1.LMNB2.TFAP2A.ANLN	31535	0.7529	0.7239	0.7195	0.6569	0.7311	0.7529	0.7529	0.71686	0.7296	0.7404	p=1e-09 CI 0.6889-0.8169	p=1.1e-09 CI 0.6625-0.7854	p=2.6e-09 CI 0.6548-0.7842	p=0.00082 CI 0.5645-0.7493	p=0.014 CI 0.6226-0.8396	1.03908e-09	1.10773e-09	2.6236e-09	0.000818504	0.0138687	1.03908e-09	0.00293744	0.6889-0.8169	0.6625-0.7854	0.6548-0.7842	0.5645-0.7493	0.6226-0.8396	0.572	0.595	0.681	0.69	0.543	0.524	0.531	0.586	0.581	1	0.889	0.829	0.764	0.72	0.521
ATP6V0E1.PEBP1.SVBP.TMEM59..CENPE.GNPNAT1.TFAP2A.PPP1R13L	19280	0.7529	0.7371	0.7358	0.6676	0.6598	0.7529	0.7529	0.71064	0.71935	0.740367	p=1e-09 CI 0.6886-0.8173	p=1.2e-10 CI 0.6774-0.7968	p=1.8e-10 CI 0.6724-0.7993	p=0.00039 CI 0.5743-0.7609	p=0.064 CI 0.4822-0.8375	1.03126e-09	1.19496e-10	1.76848e-10	0.000385023	0.0640632	1.19496e-10	0.0128896	0.6886-0.8173	0.6774-0.7968	0.6724-0.7993	0.5743-0.7609	0.4822-0.8375	0.718	0.683	0.689	0.78	0.624	0.723	0.671	0.721	0.442	0.75	0.685	0.724	0.661	0.873	0.618
CTSH.TMEM59.RNASE1.HSDL1..GNPNAT1.XRCC2.TFAP2A.PPP1R13L	56122	0.7529	0.7192	0.7133	0.6507	0.7083	0.7529	0.7529	0.70888	0.727875	0.740367	p=1e-09 CI 0.6866-0.8192	p=2.4e-09 CI 0.6563-0.782	p=6.9e-09 CI 0.648-0.7787	p=0.0012 CI 0.5589-0.7425	p=0.024 CI 0.5888-0.8278	1.03908e-09	2.39553e-09	6.93661e-09	0.00124591	0.0236204	1.03908e-09	0.00497326	0.6866-0.8192	0.6563-0.782	0.648-0.7787	0.5589-0.7425	0.5888-0.8278	0.691	0.703	0.676	0.77	0.543	0.681	0.708	0.459	0.395	1	0.759	0.684	0.866	0.873	0.521
ATP6V0E1.SVBP.RNASE1.HSDL1..GNPNAT1.LMNB2.XRCC2.PPP1R13L	31525	0.7529	0.712	0.7075	0.6366	0.7273	0.7529	0.7529	0.70726	0.728925	0.740367	p=1e-09 CI 0.6879-0.818	p=7.5e-09 CI 0.6489-0.775	p=1.7e-08 CI 0.6409-0.7742	p=0.0031 CI 0.5407-0.7326	p=0.015 CI 0.5716-0.8829	1.03126e-09	7.50751e-09	1.69315e-08	0.00305496	0.0152	1.03126e-09	0.00365099	0.6879-0.818	0.6489-0.775	0.6409-0.7742	0.5407-0.7326	0.5716-0.8829	0.681	0.671	0.672	0.77	0.671	0.669	0.653	0.721	0.442	0.875	0.759	0.737	0.63	0.86	0.661
CTSH.SVBP.BEND5.HSDL1..GNPNAT1.TFAP2A.ANLN.KIF20B	54462	0.7528	0.7289	0.7334	0.6799	0.8152	0.8152	0.7528	0.74204	0.719725	0.740367	p=1e-09 CI 0.6877-0.818	p=4.9e-10 CI 0.6664-0.7913	p=2.7e-10 CI 0.67-0.7968	p=0.00015 CI 0.5919-0.7679	p=0.0013 CI 0.7-0.9304	1.04697e-09	4.88461e-10	2.66552e-10	0.000153	0.0013353	2.66552e-10	0.000297661	0.6877-0.818	0.6664-0.7913	0.67-0.7968	0.5919-0.7679	0.7-0.9304	0.737	0.72	0.668	0.685	0.763	0.745	0.736	0.802	0.628	0.875	0.685	0.658	0.551	0.701	0.758
CTSH.SVBP.HSDL1..GNPNAT1.TFAP2A.ANLN	12744	0.7528	0.7291	0.7286	0.6833	0.7667	0.7667	0.7528	0.7321	0.72235	0.740367	p=1.1e-09 CI 0.6866-0.819	p=4.7e-10 CI 0.6671-0.7911	p=6e-10 CI 0.6645-0.7927	p=0.00012 CI 0.5949-0.7717	p=0.0055 CI 0.6459-0.8874	1.05491e-09	4.65682e-10	5.9828e-10	0.000117276	0.00553145	4.65682e-10	0.00112975	0.6866-0.819	0.6671-0.7911	0.6645-0.7927	0.5949-0.7717	0.6459-0.8874	0.737	0.72	0.693	0.75	0.671	0.754	0.747	0.55	0.488	0.875	0.63	0.618	0.819	0.822	0.661
SVBP.BEND5.RNASE1.HSDL1..CENPE.GNPNAT1.TFAP2A.ANLN	58758	0.7528	0.7261	0.7265	0.6726	0.7674	0.7674	0.7528	0.72908	0.718925	0.740333	p=1e-09 CI 0.687-0.8186	p=7.7e-10 CI 0.6632-0.789	p=8.4e-10 CI 0.6628-0.7903	p=0.00027 CI 0.5832-0.7621	p=0.0054 CI 0.6589-0.8759	1.04697e-09	7.72786e-10	8.40472e-10	0.000265657	0.00541815	7.72786e-10	0.00113676	0.687-0.8186	0.6632-0.789	0.6628-0.7903	0.5832-0.7621	0.6589-0.8759	0.674	0.688	0.664	0.68	0.705	0.661	0.686	0.694	0.605	0.875	0.759	0.697	0.638	0.701	0.697
BEND5.RNASE1.HSDL1..GNPNAT1.TFAP2A.PPP1R13L	16106	0.7528	0.7332	0.7316	0.6584	0.7538	0.7538	0.7528	0.72596	0.721625	0.740333	p=1e-09 CI 0.6862-0.8195	p=2.4e-10 CI 0.6733-0.7931	p=3.6e-10 CI 0.6685-0.7948	p=0.00074 CI 0.5684-0.7484	p=0.0078 CI 0.6421-0.8655	1.04697e-09	2.35297e-10	3.59487e-10	0.000739	0.00780676	2.35297e-10	0.00170915	0.6862-0.8195	0.6733-0.7931	0.6685-0.7948	0.5684-0.7484	0.6421-0.8655	0.62	0.637	0.676	0.61	0.676	0.591	0.603	0.658	0.651	0.875	0.815	0.763	0.693	0.599	0.667
ATP6V0E1.PEBP1.SVBP.HSDL1..CENPE.GNPNAT1.TFAP2A.KIF20B	19909	0.7528	0.7295	0.7297	0.6718	0.7455	0.7528	0.7528	0.72586	0.725	0.740333	p=1e-09 CI 0.6881-0.8175	p=4.4e-10 CI 0.6678-0.7912	p=5e-10 CI 0.6658-0.7937	p=0.00028 CI 0.579-0.7645	p=0.0097 CI 0.5843-0.9066	1.04697e-09	4.40413e-10	4.95355e-10	0.000283835	0.00968541	4.40413e-10	0.00199385	0.6881-0.8175	0.6678-0.7912	0.6658-0.7937	0.579-0.7645	0.5843-0.9066	0.603	0.663	0.693	0.725	0.792	0.566	0.65	0.559	0.558	0.75	0.852	0.711	0.811	0.771	0.794
ATP6V0E1.TMEM59.BEND5.RNASE1..GNPNAT1.TFAP2A.ANLN.PPP1R13L	32203	0.7528	0.7311	0.7329	0.6667	0.7318	0.7528	0.7528	0.72306	0.73	0.740333	p=1e-09 CI 0.6885-0.8171	p=3.4e-10 CI 0.6709-0.7913	p=2.9e-10 CI 0.6696-0.7961	p=0.00041 CI 0.5765-0.7569	p=0.014 CI 0.6186-0.8451	1.04697e-09	3.35506e-10	2.93395e-10	0.000410671	0.0136148	2.93395e-10	0.0028051	0.6885-0.8171	0.6709-0.7913	0.6696-0.7961	0.5765-0.7569	0.6186-0.8451	0.618	0.615	0.689	0.58	0.566	0.588	0.563	0.486	0.744	1	0.815	0.803	0.866	0.535	0.545
SVBP.TMEM59.HSDL1.UBTD1..GNPNAT1.XRCC2.TFAP2A.PPP1R13L	58642	0.7528	0.7375	0.7447	0.6758	0.6917	0.7528	0.7528	0.7205	0.7278	0.7403	p=1e-09 CI 0.6895-0.8161	p=1.1e-10 CI 0.6781-0.7969	p=3.8e-11 CI 0.6818-0.8076	p=0.00021 CI 0.5849-0.7666	p=0.034 CI 0.5445-0.8388	1.04697e-09	1.11877e-10	3.7799e-11	0.000210227	0.0339918	3.7799e-11	0.0068404	0.6895-0.8161	0.6781-0.7969	0.6818-0.8076	0.5849-0.7666	0.5445-0.8388	0.637	0.654	0.71	0.615	0.416	0.613	0.621	0.486	0.698	1	0.796	0.776	0.906	0.592	0.388
ATP6V0E1.PEBP1.SVBP.UBTD1..GNPNAT1.ASPM.TFAP2A.PPP1R13L	20222	0.7528	0.7391	0.7448	0.6799	0.6848	0.7528	0.7528	0.72028	0.7236	0.7403	p=1e-09 CI 0.6888-0.8168	p=8.4e-11 CI 0.6791-0.7992	p=3.7e-11 CI 0.6823-0.8072	p=0.00015 CI 0.5915-0.7683	p=0.039 CI 0.5197-0.85	1.04697e-09	8.44601e-11	3.73271e-11	0.000153	0.0391986	3.73271e-11	0.00787033	0.6888-0.8168	0.6791-0.7992	0.6823-0.8072	0.5915-0.7683	0.5197-0.85	0.706	0.714	0.689	0.775	0.647	0.709	0.729	0.649	0.442	0.75	0.685	0.658	0.724	0.866	0.642
SVBP.TMEM59.RNASE1.HSDL1..GNPNAT1.KIF4A.TFAP2A.PPP1R13L	58238	0.7528	0.7289	0.727	0.6689	0.6848	0.7528	0.7528	0.71248	0.721925	0.740267	p=1e-09 CI 0.6864-0.8193	p=4.9e-10 CI 0.6668-0.791	p=7.8e-10 CI 0.6632-0.7907	p=0.00035 CI 0.5796-0.7583	p=0.039 CI 0.5577-0.812	1.04697e-09	4.88461e-10	7.83584e-10	0.000349327	0.0391986	4.88461e-10	0.00790959	0.6864-0.8193	0.6668-0.791	0.6632-0.7907	0.5796-0.7583	0.5577-0.812	0.776	0.762	0.664	0.52	0.497	0.804	0.816	0.802	0.837	1	0.593	0.566	0.543	0.433	0.473
CTSH.TMEM59.RNASE1.HSDL1..CENPE.GNPNAT1.TFAP2A.PPP1R13L	56030	0.7528	0.7183	0.7138	0.6521	0.7076	0.7528	0.7528	0.70892	0.7152	0.740233	p=1e-09 CI 0.6855-0.8201	p=2.7e-09 CI 0.6544-0.7822	p=6.5e-09 CI 0.6488-0.7787	p=0.0011 CI 0.5617-0.7424	p=0.024 CI 0.5902-0.825	1.04697e-09	2.74771e-09	6.49221e-09	0.00114004	0.024026	1.04697e-09	0.00503322	0.6855-0.8201	0.6544-0.7822	0.6488-0.7787	0.5617-0.7424	0.5902-0.825	0.703	0.694	0.672	0.75	0.543	0.7	0.704	0.459	0.419	1	0.722	0.658	0.858	0.841	0.521
ATP6V0E1.CTSH.SVBP.RNASE1..GNPNAT1.ASPM.TFAP2A.PPP1R13L	27362	0.7528	0.722	0.7107	0.6481	0.7061	0.7528	0.7528	0.70794	0.720775	0.740233	p=1.1e-09 CI 0.687-0.8186	p=1.5e-09 CI 0.659-0.785	p=1e-08 CI 0.6453-0.7762	p=0.0015 CI 0.5585-0.7376	p=0.025 CI 0.5975-0.8146	1.05491e-09	1.52264e-09	1.04056e-08	0.00148511	0.024855	1.05491e-09	0.00526802	0.687-0.8186	0.659-0.785	0.6453-0.7762	0.5585-0.7376	0.5975-0.8146	0.745	0.711	0.676	0.73	0.555	0.759	0.729	0.468	0.442	1	0.648	0.645	0.858	0.809	0.533
PEBP1.RNASE1.HSDL1.UBTD1..GNPNAT1.LMNB2.TFAP2A.PPP1R13L	45817	0.7528	0.7259	0.7238	0.6563	0.6795	0.7528	0.7528	0.70766	0.721175	0.740233	p=1e-09 CI 0.6859-0.8198	p=8e-10 CI 0.6633-0.7884	p=1.3e-09 CI 0.6599-0.7878	p=0.00085 CI 0.5669-0.7458	p=0.044 CI 0.5586-0.8005	1.04697e-09	8.0376e-10	1.30627e-09	0.000852454	0.0436824	8.0376e-10	0.00890698	0.6859-0.8198	0.6633-0.7884	0.6599-0.7878	0.5669-0.7458	0.5586-0.8005	0.655	0.663	0.672	0.715	0.503	0.639	0.65	0.694	0.488	1	0.759	0.711	0.654	0.777	0.479
ATP6V0E1.CTSH.SVBP.RNASE1..GNPNAT1.TFAP2A.KIF20B.PPP1R13L	27374	0.7528	0.7225	0.706	0.6344	0.6985	0.7528	0.7528	0.70284	0.727975	0.740233	p=1.1e-09 CI 0.6853-0.8202	p=1.4e-09 CI 0.6589-0.7862	p=2.1e-08 CI 0.6406-0.7715	p=0.0035 CI 0.5461-0.7228	p=0.029 CI 0.593-0.804	1.05491e-09	1.38764e-09	2.11991e-08	0.00349609	0.0293677	1.05491e-09	0.00657275	0.6853-0.8202	0.6589-0.7862	0.6406-0.7715	0.5461-0.7228	0.593-0.804	0.754	0.737	0.668	0.47	0.566	0.77	0.783	0.441	0.86	1	0.648	0.566	0.866	0.363	0.545
ATP6V0E1.PEBP1.SVBP.RNASE1..GNPNAT1.LMNB2.TFAP2A.PPP1R13L	19777	0.7528	0.7281	0.7147	0.6423	0.6636	0.7528	0.7528	0.7003	0.7277	0.740233	p=1.1e-09 CI 0.6874-0.8181	p=5.6e-10 CI 0.6672-0.7889	p=5.6e-09 CI 0.6498-0.7795	p=0.0022 CI 0.5506-0.7339	p=0.06 CI 0.5423-0.7849	1.05491e-09	5.59066e-10	5.62219e-09	0.00215301	0.0596554	5.59066e-10	0.0123617	0.6874-0.8181	0.6672-0.7889	0.6498-0.7795	0.5506-0.7339	0.5423-0.7849	0.642	0.654	0.672	0.765	0.491	0.619	0.632	0.495	0.349	1	0.796	0.737	0.827	0.879	0.467
ZMYND12.TMEM59.BEND5.HSDL1..GNPNAT1.ASPM.TFAP2A.PPP1R13L	51512	0.7345	0.7259	0.7527	0.6929	0.7742	0.7742	0.7527	0.73604	0.72915	0.740233	p=1.4e-08 CI 0.668-0.801	p=8e-10 CI 0.6653-0.7866	p=8.9e-12 CI 0.6909-0.8145	p=5.4e-05 CI 0.6053-0.7805	p=0.0045 CI 0.6426-0.9059	1.37657e-08	7.9747e-10	8.93978e-12	5.40042e-05	0.00448773	8.93978e-12	0.00090835	0.668-0.801	0.6653-0.7866	0.6909-0.8145	0.6053-0.7805	0.6426-0.9059	0.53	0.705	0.714	0.77	0.763	0.473	0.726	0.523	0.535	0.75	0.907	0.632	0.882	0.834	0.764
CTSH.SVBP.BEND5.UBTD1..GNPNAT1.XRCC2.TFAP2A.PPP1R13L	54652	0.7527	0.7316	0.7303	0.6657	0.775	0.775	0.7527	0.73106	0.72715	0.740233	p=1.1e-09 CI 0.6879-0.8176	p=3.1e-10 CI 0.6705-0.7927	p=4.5e-10 CI 0.6661-0.7945	p=0.00044 CI 0.5772-0.7541	p=0.0044 CI 0.6781-0.8719	1.06291e-09	3.07117e-10	4.50585e-10	0.000442594	0.00439371	3.07117e-10	0.000967261	0.6879-0.8176	0.6705-0.7927	0.6661-0.7945	0.5772-0.7541	0.6781-0.8719	0.742	0.739	0.71	0.7	0.728	0.754	0.769	0.595	0.581	0.875	0.667	0.632	0.811	0.732	0.721
PEBP1.BEND5.RNASE1.HSDL1..GNPNAT1.KIF4A.TFAP2A.PPP1R13L	45218	0.7527	0.7299	0.7347	0.6848	0.7523	0.7527	0.7527	0.73088	0.7204	0.740233	p=1.1e-09 CI 0.6851-0.8203	p=4.1e-10 CI 0.6677-0.7921	p=2.1e-10 CI 0.6718-0.7976	p=1e-04 CI 0.5985-0.771	p=0.0081 CI 0.6402-0.8643	1.07097e-09	4.1317e-10	2.14619e-10	0.000104327	0.00812237	2.14619e-10	0.00164534	0.6851-0.8203	0.6677-0.7921	0.6718-0.7976	0.5985-0.771	0.6402-0.8643	0.586	0.737	0.685	0.535	0.555	0.546	0.776	0.64	0.86	1	0.852	0.592	0.724	0.446	0.533
BEND5.HSDL1.UBTD1..KIF4A.TFAP2A.PPP1R13L	16398	0.7335	0.727	0.7527	0.6977	0.7417	0.7527	0.7527	0.73052	0.726775	0.740233	p=1.6e-08 CI 0.6668-0.8002	p=6.7e-10 CI 0.6662-0.7877	p=8.9e-12 CI 0.6907-0.8148	p=3.6e-05 CI 0.6103-0.7851	p=0.011 CI 0.6107-0.8726	1.58419e-08	6.70618e-10	8.93978e-12	3.63885e-05	0.0106626	8.93978e-12	0.00213981	0.6668-0.8002	0.6662-0.7877	0.6907-0.8148	0.6103-0.7851	0.6107-0.8726	0.543	0.586	0.723	0.685	0.595	0.493	0.513	0.631	0.674	0.875	0.87	0.855	0.803	0.688	0.582
CTSH.SVBP.HSDL1..GNPNAT1.TFAP2A.KIF20B	12745	0.7527	0.7287	0.7208	0.6649	0.7818	0.7818	0.7527	0.72978	0.7249	0.740233	p=1.1e-09 CI 0.6869-0.8185	p=5e-10 CI 0.6664-0.7909	p=2.1e-09 CI 0.6563-0.7853	p=0.00047 CI 0.5758-0.7541	p=0.0036 CI 0.6811-0.8825	1.07097e-09	5.04248e-10	2.13851e-09	0.000466788	0.00362357	5.04248e-10	0.000818072	0.6869-0.8185	0.6664-0.7909	0.6563-0.7853	0.5758-0.7541	0.6811-0.8825	0.662	0.674	0.685	0.765	0.717	0.647	0.668	0.568	0.419	0.875	0.759	0.697	0.787	0.86	0.709
TMEM59.BEND5.HSDL1.UBTD1..ASPM.TFAP2A.ANLN.PPP1R13L	60198	0.737	0.7245	0.7527	0.6916	0.7288	0.7527	0.7527	0.72692	0.72415	0.7402	p=9.8e-09 CI 0.6716-0.8024	p=1e-09 CI 0.6629-0.7862	p=8.9e-12 CI 0.6907-0.8147	p=6e-05 CI 0.6028-0.7804	p=0.015 CI 0.5727-0.8849	9.8025e-09	1.00089e-09	8.93978e-12	6.02529e-05	0.0146548	8.93978e-12	0.00294302	0.6716-0.8024	0.6629-0.7862	0.6907-0.8147	0.6028-0.7804	0.5727-0.8849	0.701	0.711	0.714	0.68	0.711	0.7	0.726	0.622	0.698	0.75	0.704	0.658	0.795	0.675	0.709
ATP6V0E1.PEBP1.HSDL1..CENPE.GNPNAT1.TFAP2A	2850	0.7527	0.7286	0.7304	0.6749	0.7189	0.7527	0.7527	0.7211	0.722875	0.7402	p=1.1e-09 CI 0.6865-0.8188	p=5.1e-10 CI 0.6671-0.79	p=4.4e-10 CI 0.6664-0.7945	p=0.00022 CI 0.5802-0.7696	p=0.019 CI 0.5406-0.8972	1.07097e-09	5.12326e-10	4.40025e-10	0.000224848	0.0185197	4.40025e-10	0.0037489	0.6865-0.8188	0.6671-0.79	0.6664-0.7945	0.5802-0.7696	0.5406-0.8972	0.616	0.637	0.702	0.72	0.74	0.585	0.596	0.568	0.605	0.75	0.815	0.789	0.819	0.752	0.739
CTSH.SVBP.RNASE1.UBTD1..GNPNAT1.TFAP2A.ANLN.PPP1R13L	55093	0.7527	0.721	0.7136	0.6638	0.7015	0.7527	0.7527	0.71052	0.719325	0.740167	p=1.1e-09 CI 0.6851-0.8202	p=1.8e-09 CI 0.6572-0.7849	p=6.6e-09 CI 0.6487-0.7785	p=0.00051 CI 0.5772-0.7503	p=0.027 CI 0.5836-0.8194	1.07097e-09	1.77654e-09	6.63718e-09	0.000508061	0.027487	1.07097e-09	0.00559901	0.6851-0.8202	0.6572-0.7849	0.6487-0.7785	0.5772-0.7503	0.5836-0.8194	0.684	0.694	0.685	0.755	0.584	0.683	0.708	0.396	0.419	1	0.685	0.645	0.937	0.847	0.564
ATP6V0E1.CTSH.SVBP.TMEM59..CENPE.GNPNAT1.TFAP2A.PPP1R13L	26840	0.7527	0.7296	0.7211	0.6507	0.6932	0.7527	0.7527	0.70946	0.728325	0.740167	p=1.1e-09 CI 0.6876-0.8179	p=4.3e-10 CI 0.6681-0.791	p=2e-09 CI 0.6562-0.7861	p=0.0012 CI 0.5591-0.7424	p=0.033 CI 0.5524-0.834	1.06291e-09	4.33442e-10	2.02005e-09	0.00124591	0.0329155	4.33442e-10	0.00683229	0.6876-0.8179	0.6681-0.791	0.6562-0.7861	0.5591-0.7424	0.5524-0.834	0.672	0.691	0.697	0.775	0.52	0.655	0.679	0.495	0.419	0.875	0.778	0.737	0.874	0.873	0.503
RNASE1.HSDL1.UBTD1..GNPNAT1.XRCC2.PPP1R13L	16454	0.7527	0.7083	0.7042	0.6532	0.7227	0.7527	0.7527	0.70822	0.722175	0.740133	p=1.1e-09 CI 0.6856-0.8199	p=1.3e-08 CI 0.6435-0.7731	p=2.8e-08 CI 0.6381-0.7702	p=0.0011 CI 0.562-0.7445	p=0.017 CI 0.5442-0.9013	1.06291e-09	1.3207e-08	2.79425e-08	0.00105291	0.0169411	1.06291e-09	0.00359881	0.6856-0.8199	0.6435-0.7731	0.6381-0.7702	0.562-0.7445	0.5442-0.9013	0.669	0.671	0.664	0.675	0.699	0.655	0.664	0.676	0.581	0.875	0.759	0.697	0.654	0.701	0.691
ATP6V0E1.PEBP1.RNASE1.UBTD1..CENPE.GNPNAT1.TFAP2A.PPP1R13L	22010	0.7527	0.7211	0.7143	0.6561	0.6689	0.7527	0.7527	0.70262	0.7249	0.740133	p=1.1e-09 CI 0.686-0.8193	p=1.7e-09 CI 0.6581-0.7842	p=6e-09 CI 0.6497-0.7789	p=0.00087 CI 0.5665-0.7456	p=0.054 CI 0.5244-0.8135	1.07097e-09	1.74941e-09	6.00866e-09	0.00086991	0.053888	1.07097e-09	0.0109516	0.686-0.8193	0.6581-0.7842	0.6497-0.7789	0.5665-0.7456	0.5244-0.8135	0.667	0.632	0.643	0.47	0.561	0.658	0.603	0.775	0.884	0.875	0.722	0.737	0.528	0.357	0.545
CTSH.BEND5.HSDL1.UBTD1..GNPNAT1.KIF4A.TFAP2A.PPP1R13L	57188	0.7526	0.7319	0.7443	0.69	0.7811	0.7811	0.7526	0.73998	0.7284	0.740133	p=1.1e-09 CI 0.6854-0.8198	p=2.9e-10 CI 0.6696-0.7943	p=4.1e-11 CI 0.6817-0.8069	p=6.9e-05 CI 0.6048-0.7751	p=0.0037 CI 0.6797-0.8824	1.08727e-09	2.90286e-10	4.07556e-11	6.88166e-05	0.00370271	4.07556e-11	0.000754305	0.6854-0.8198	0.6696-0.7943	0.6817-0.8069	0.6048-0.7751	0.6797-0.8824	0.708	0.731	0.71	0.615	0.607	0.711	0.762	0.586	0.767	1	0.685	0.618	0.819	0.573	0.588
ATP6V0E1.PEBP1.SVBP.BEND5..GNPNAT1.TFAP2A.ANLN.PPP1R13L	19603	0.7526	0.7414	0.7511	0.6895	0.7523	0.7526	0.7526	0.73738	0.731175	0.740133	p=1.1e-09 CI 0.6889-0.8164	p=5.7e-11 CI 0.6828-0.8	p=1.2e-11 CI 0.6892-0.813	p=7.1e-05 CI 0.6007-0.7784	p=0.0081 CI 0.615-0.8895	1.07909e-09	5.66168e-11	1.20321e-11	7.13439e-05	0.00812237	1.20321e-11	0.00163874	0.6889-0.8164	0.6828-0.8	0.6892-0.813	0.6007-0.7784	0.615-0.8895	0.557	0.601	0.71	0.72	0.676	0.504	0.523	0.577	0.558	0.875	0.907	0.882	0.827	0.764	0.667
SVBP.BEND5.HSDL1.UBTD1..ASPM.TFAP2A.ANLN.PPP1R13L	59358	0.7412	0.7298	0.7526	0.6966	0.747	0.7526	0.7526	0.73344	0.724975	0.740133	p=5.5e-09 CI 0.6766-0.8057	p=4.2e-10 CI 0.6688-0.7907	p=9.1e-12 CI 0.6908-0.8145	p=4e-05 CI 0.6087-0.7846	p=0.0093 CI 0.5988-0.8951	5.52454e-09	4.19823e-10	9.05634e-12	3.97001e-05	0.009317	9.05634e-12	0.00187134	0.6766-0.8057	0.6688-0.7907	0.6908-0.8145	0.6087-0.7846	0.5988-0.8951	0.569	0.609	0.727	0.71	0.624	0.521	0.542	0.64	0.651	0.875	0.889	0.855	0.803	0.726	0.612
BEND5.HSDL1.UBTD1..TFAP2A.ANLN.PPP1R13L	16403	0.7398	0.73	0.7526	0.6969	0.7462	0.7526	0.7526	0.7331	0.7279	0.740133	p=6.7e-09 CI 0.6743-0.8052	p=4e-10 CI 0.6701-0.79	p=9.2e-12 CI 0.6907-0.8144	p=3.9e-05 CI 0.6076-0.7862	p=0.0095 CI 0.6027-0.8897	6.71127e-09	4.00172e-10	9.17439e-12	3.87259e-05	0.00949965	9.17439e-12	0.00190768	0.6743-0.8052	0.6701-0.79	0.6907-0.8144	0.6076-0.7862	0.6027-0.8897	0.572	0.598	0.731	0.72	0.688	0.524	0.52	0.622	0.628	0.875	0.889	0.882	0.827	0.745	0.679
ATP6V0E1.CTSH.SVBP.BEND5..GNPNAT1.LMNB2.TFAP2A.PPP1R13L	27127	0.7526	0.735	0.7306	0.6529	0.7894	0.7894	0.7526	0.7321	0.714525	0.7401	p=1.1e-09 CI 0.6886-0.8167	p=1.7e-10 CI 0.6757-0.7943	p=4.3e-10 CI 0.6666-0.7945	p=0.0011 CI 0.5626-0.7433	p=0.0029 CI 0.7049-0.8739	1.07909e-09	1.72773e-10	4.29706e-10	0.0010741	0.00291181	1.72773e-10	0.000797182	0.6886-0.8167	0.6757-0.7943	0.6666-0.7945	0.5626-0.7433	0.7049-0.8739	0.655	0.697	0.681	0.645	0.647	0.636	0.693	0.685	0.674	1	0.778	0.711	0.677	0.637	0.63
SVBP.HSDL1.UBTD1..GNPNAT1.KIF4A.PPP1R13L	15263	0.7526	0.7301	0.7451	0.7061	0.7235	0.7526	0.7526	0.73148	0.721525	0.7401	p=1.1e-09 CI 0.6852-0.82	p=4e-10 CI 0.6674-0.7928	p=3.5e-11 CI 0.6822-0.8079	p=1.8e-05 CI 0.621-0.7912	p=0.017 CI 0.5147-0.9323	1.08727e-09	3.96986e-10	3.54964e-11	1.76302e-05	0.0166396	3.54964e-11	0.00333144	0.6852-0.82	0.6674-0.7928	0.6822-0.8079	0.621-0.7912	0.5147-0.9323	0.771	0.762	0.714	0.68	0.723	0.796	0.816	0.604	0.628	0.75	0.611	0.566	0.811	0.694	0.721
PEBP1.BEND5.RNASE1.HSDL1..GNPNAT1.ASPM.TFAP2A.PPP1R13L	45212	0.7526	0.7283	0.7322	0.6781	0.7598	0.7598	0.7526	0.7302	0.72265	0.7401	p=1.1e-09 CI 0.6863-0.8189	p=5.3e-10 CI 0.6665-0.7902	p=3.3e-10 CI 0.669-0.7954	p=0.00018 CI 0.5906-0.7656	p=0.0066 CI 0.65-0.8697	1.07909e-09	5.33079e-10	3.26752e-10	0.000175462	0.00664966	3.26752e-10	0.00136502	0.6863-0.8189	0.6665-0.7902	0.669-0.7954	0.5906-0.7656	0.65-0.8697	0.618	0.722	0.676	0.605	0.607	0.588	0.747	0.748	0.698	1	0.815	0.632	0.614	0.58	0.588
CTSH.SVBP.TMEM59.HSDL1..GNPNAT1.ASPM.TFAP2A.PPP1R13L	53822	0.7526	0.733	0.7367	0.6728	0.7295	0.7526	0.7526	0.72492	0.725675	0.7401	p=1.1e-09 CI 0.6867-0.8185	p=2.4e-10 CI 0.6711-0.7949	p=1.5e-10 CI 0.6733-0.8001	p=0.00026 CI 0.5849-0.7607	p=0.014 CI 0.6059-0.8532	1.07909e-09	2.4304e-10	1.5286e-10	0.000262735	0.0143886	1.5286e-10	0.00293027	0.6867-0.8185	0.6711-0.7949	0.6733-0.8001	0.5849-0.7607	0.6059-0.8532	0.689	0.714	0.714	0.77	0.532	0.681	0.722	0.495	0.442	1	0.741	0.684	0.906	0.86	0.509
PEBP1.CTSH.HSDL1..GNPNAT1.TFAP2A.PPP1R13L	7826	0.7526	0.7329	0.7309	0.6729	0.7182	0.7526	0.7526	0.7215	0.725925	0.740067	p=1.1e-09 CI 0.6839-0.8213	p=2.5e-10 CI 0.6708-0.7949	p=4.1e-10 CI 0.6673-0.7944	p=0.00026 CI 0.5869-0.7589	p=0.019 CI 0.6131-0.8233	1.07909e-09	2.4901e-10	4.09771e-10	0.000259843	0.01885	2.4901e-10	0.00382196	0.6839-0.8213	0.6708-0.7949	0.6673-0.7944	0.5869-0.7589	0.6131-0.8233	0.664	0.674	0.689	0.615	0.601	0.655	0.657	0.739	0.721	1	0.722	0.737	0.646	0.586	0.582
PEBP1.CTSH.HSDL1.UBTD1..GNPNAT1.XRCC2.TFAP2A.PPP1R13L	41632	0.7526	0.7265	0.7287	0.6753	0.7182	0.7526	0.7526	0.72026	0.729275	0.740067	p=1.1e-09 CI 0.6847-0.8206	p=7.2e-10 CI 0.6638-0.7893	p=5.9e-10 CI 0.6646-0.7927	p=0.00022 CI 0.5875-0.7631	p=0.019 CI 0.5865-0.8499	1.07909e-09	7.19937e-10	5.91278e-10	0.000217423	0.01885	5.91278e-10	0.00381348	0.6847-0.8206	0.6638-0.7893	0.6646-0.7927	0.5875-0.7631	0.5865-0.8499	0.647	0.674	0.693	0.775	0.526	0.63	0.661	0.721	0.395	1	0.759	0.724	0.669	0.879	0.503
ATP6V0E1.CTSH.HSDL1.UBTD1..GNPNAT1.KIF4A.TFAP2A.PPP1R13L	29888	0.7526	0.7283	0.7329	0.6738	0.7083	0.7526	0.7526	0.71918	0.725175	0.740067	p=1.1e-09 CI 0.6849-0.8204	p=5.4e-10 CI 0.6654-0.7912	p=2.9e-10 CI 0.6693-0.7965	p=0.00024 CI 0.5874-0.7603	p=0.024 CI 0.5782-0.8385	1.07909e-09	5.37327e-10	2.89901e-10	0.000243104	0.0236204	2.89901e-10	0.00477269	0.6849-0.8204	0.6654-0.7912	0.6693-0.7965	0.5874-0.7603	0.5782-0.8385	0.727	0.635	0.693	0.765	0.503	0.742	0.606	0.486	0.465	1	0.63	0.737	0.874	0.847	0.479
ATP6V0E1.PEBP1.SVBP.HSDL1..CENPE.GNPNAT1.ANLN.PPP1R13L	19912	0.7526	0.7256	0.7299	0.6793	0.7045	0.7526	0.7526	0.71838	0.72285	0.740067	p=1.1e-09 CI 0.6862-0.819	p=8.4e-10 CI 0.6627-0.7884	p=4.8e-10 CI 0.6653-0.7944	p=0.00016 CI 0.5857-0.7729	p=0.026 CI 0.5025-0.9066	1.07909e-09	8.42529e-10	4.83772e-10	0.00016017	0.0257078	4.83772e-10	0.00517359	0.6862-0.819	0.6627-0.7884	0.6653-0.7944	0.5857-0.7729	0.5025-0.9066	0.769	0.657	0.706	0.75	0.78	0.793	0.635	0.694	0.558	0.625	0.611	0.737	0.717	0.803	0.788
PEBP1.TMEM59.HSDL1.UBTD1..CENPE.GNPNAT1.TFAP2A.PPP1R13L	44900	0.7526	0.7313	0.7399	0.682	0.6735	0.7526	0.7526	0.71586	0.733025	0.740033	p=1.1e-09 CI 0.6864-0.8188	p=3.2e-10 CI 0.6699-0.7927	p=8.8e-11 CI 0.6772-0.8025	p=0.00013 CI 0.5927-0.7712	p=0.049 CI 0.507-0.8399	1.07909e-09	3.24898e-10	8.80965e-11	0.000130205	0.049304	8.80965e-11	0.00988685	0.6864-0.8188	0.6699-0.7927	0.6772-0.8025	0.5927-0.7712	0.507-0.8399	0.706	0.66	0.685	0.655	0.659	0.711	0.646	0.64	0.628	0.75	0.667	0.711	0.724	0.662	0.655
SVBP.RNASE1.HSDL1..GNPNAT1.KIF4A.PPP1R13L	15023	0.7526	0.7196	0.7138	0.6723	0.7205	0.7526	0.7526	0.71576	0.73015	0.740033	p=1.1e-09 CI 0.6818-0.8233	p=2.2e-09 CI 0.6536-0.7857	p=6.5e-09 CI 0.6488-0.7787	p=0.00027 CI 0.5851-0.7596	p=0.018 CI 0.5436-0.8973	1.08727e-09	2.21928e-09	6.49221e-09	0.000271592	0.0178738	1.08727e-09	0.00362908	0.6818-0.8233	0.6536-0.7857	0.6488-0.7787	0.5851-0.7596	0.5436-0.8973	0.708	0.742	0.66	0.67	0.694	0.711	0.787	0.766	0.581	0.875	0.685	0.579	0.567	0.694	0.685
ATP6V0E1.SVBP.BEND5.HSDL1..CENPE.GNPNAT1.XRCC2.TFAP2A	31025	0.7525	0.7319	0.7375	0.6678	0.7917	0.7917	0.7525	0.73628	0.730175	0.740033	p=1.1e-09 CI 0.6899-0.8152	p=3e-10 CI 0.6717-0.792	p=1.3e-10 CI 0.6738-0.8013	p=0.00038 CI 0.5725-0.763	p=0.0027 CI 0.6583-0.925	1.09551e-09	2.95e-10	1.3206e-10	0.000380896	0.00272435	1.3206e-10	0.000621049	0.6899-0.8152	0.6717-0.792	0.6738-0.8013	0.5725-0.763	0.6583-0.925	0.701	0.705	0.697	0.78	0.815	0.695	0.708	0.64	0.442	0.75	0.741	0.697	0.748	0.873	0.818
ATP6V0E1.PEBP1.BEND5.UBTD1..GNPNAT1.TFAP2A.ANLN.PPP1R13L	21703	0.7525	0.7373	0.7501	0.6917	0.7432	0.7525	0.7525	0.73496	0.727825	0.74	p=1.1e-09 CI 0.6878-0.8172	p=1.2e-10 CI 0.6774-0.7971	p=1.4e-11 CI 0.6881-0.8121	p=6e-05 CI 0.6042-0.7793	p=0.01 CI 0.6044-0.882	1.09551e-09	1.16581e-10	1.4404e-11	5.95263e-05	0.0102619	1.4404e-11	0.00206428	0.6878-0.8172	0.6774-0.7971	0.6881-0.8121	0.6042-0.7793	0.6044-0.882	0.713	0.691	0.714	0.625	0.613	0.711	0.682	0.577	0.721	0.875	0.722	0.724	0.835	0.599	0.6
PEBP1.CTSH.BEND5.UBTD1..CENPE.GNPNAT1.TFAP2A.PPP1R13L	40910	0.7525	0.7287	0.7326	0.6809	0.7705	0.7705	0.7525	0.73304	0.7265	0.74	p=1.1e-09 CI 0.6849-0.8202	p=5e-10 CI 0.6658-0.7915	p=3.1e-10 CI 0.6692-0.7959	p=0.00014 CI 0.595-0.7669	p=0.005 CI 0.6625-0.8784	1.09551e-09	5.04248e-10	3.07789e-10	0.000141172	0.00498531	3.07789e-10	0.0010253	0.6849-0.8202	0.6658-0.7915	0.6692-0.7959	0.595-0.7669	0.6625-0.8784	0.723	0.725	0.685	0.58	0.578	0.725	0.744	0.604	0.791	1	0.704	0.658	0.756	0.522	0.558
TMEM59.BEND5.UBTD1..GNPNAT1.TFAP2A.PPP1R13L	15626	0.744	0.7371	0.7525	0.6815	0.747	0.7525	0.7525	0.73242	0.721975	0.74	p=3.7e-09 CI 0.6782-0.8099	p=1.2e-10 CI 0.6781-0.7961	p=9.3e-12 CI 0.6908-0.8142	p=0.00013 CI 0.5935-0.7696	p=0.0093 CI 0.6285-0.8654	3.70432e-09	1.20483e-10	9.29395e-12	0.000134803	0.009317	9.29395e-12	0.00189036	0.6782-0.8099	0.6781-0.7961	0.6908-0.8142	0.5935-0.7696	0.6285-0.8654	0.584	0.609	0.71	0.57	0.538	0.546	0.552	0.568	0.767	1	0.833	0.816	0.835	0.516	0.515
ATP6V0E1.PEBP1.HSDL1..GNPNAT1.TFAP2A.KIF20B	2905	0.7525	0.734	0.7329	0.6732	0.7424	0.7525	0.7525	0.727	0.72705	0.74	p=1.1e-09 CI 0.6872-0.8178	p=2e-10 CI 0.6733-0.7948	p=2.9e-10 CI 0.6692-0.7965	p=0.00025 CI 0.58-0.7664	p=0.01 CI 0.5837-0.9012	1.10381e-09	2.03329e-10	2.93395e-10	0.000254148	0.0104606	2.03329e-10	0.00214295	0.6872-0.8178	0.6733-0.7948	0.6692-0.7965	0.58-0.7664	0.5837-0.9012	0.567	0.598	0.693	0.76	0.74	0.513	0.52	0.577	0.512	0.75	0.926	0.882	0.795	0.828	0.739
SVBP.BEND5.RNASE1.HSDL1..GNPNAT1.LMNB2.TFAP2A.PPP1R13L	58837	0.7525	0.7313	0.7327	0.6566	0.7598	0.7598	0.7525	0.72658	0.7233	0.74	p=1.1e-09 CI 0.6872-0.8179	p=3.2e-10 CI 0.6714-0.7912	p=3e-10 CI 0.6695-0.7959	p=0.00084 CI 0.5664-0.7469	p=0.0066 CI 0.6649-0.8548	1.09551e-09	3.24898e-10	3.00508e-10	0.00083532	0.00664966	3.00508e-10	0.001497	0.6872-0.8179	0.6714-0.7912	0.6695-0.7959	0.5664-0.7469	0.6649-0.8548	0.618	0.635	0.685	0.62	0.63	0.583	0.592	0.685	0.674	1	0.852	0.789	0.685	0.605	0.612
PEBP1.SVBP.HSDL1.UBTD1..CENPE.GNPNAT1.KIF20B.PPP1R13L	43643	0.7525	0.7231	0.7293	0.6852	0.7424	0.7525	0.7525	0.7265	0.725125	0.74	p=1.1e-09 CI 0.6857-0.8194	p=1.3e-09 CI 0.6592-0.7871	p=5.3e-10 CI 0.6654-0.7932	p=1e-04 CI 0.5971-0.7734	p=0.01 CI 0.5544-0.9305	1.09551e-09	1.26433e-09	5.3175e-10	0.000100713	0.0104606	5.3175e-10	0.00211226	0.6857-0.8194	0.6592-0.7871	0.6654-0.7932	0.5971-0.7734	0.5544-0.9305	0.623	0.725	0.693	0.66	0.705	0.594	0.751	0.667	0.674	0.75	0.815	0.632	0.717	0.656	0.703
ATP6V0E1.PEBP1.BEND5.RNASE1..GNPNAT1.KIF4A.TFAP2A.PPP1R13L	21278	0.7525	0.7298	0.7312	0.6765	0.7386	0.7525	0.7525	0.72572	0.723775	0.739967	p=1.1e-09 CI 0.6857-0.8193	p=4.2e-10 CI 0.6681-0.7914	p=3.9e-10 CI 0.6678-0.7946	p=2e-04 CI 0.5887-0.7643	p=0.012 CI 0.6231-0.8541	1.09551e-09	4.19823e-10	3.86117e-10	0.000198726	0.0115052	3.86117e-10	0.00234078	0.6857-0.8193	0.6681-0.7914	0.6678-0.7946	0.5887-0.7643	0.6231-0.8541	0.686	0.703	0.681	0.765	0.578	0.681	0.708	0.432	0.465	1	0.722	0.684	0.898	0.847	0.558
TMEM59.BEND5.HSDL1.UBTD1..LMNB2.KIF4A.TFAP2A.PPP1R13L	60163	0.7294	0.7206	0.7525	0.6838	0.7212	0.7525	0.7525	0.7215	0.726725	0.739967	p=2.7e-08 CI 0.6639-0.795	p=1.9e-09 CI 0.6596-0.7816	p=9.3e-12 CI 0.6904-0.8146	p=0.00011 CI 0.5953-0.7722	p=0.018 CI 0.5879-0.8545	2.72461e-08	1.90383e-09	9.29395e-12	0.000113241	0.0175581	9.29395e-12	0.00353428	0.6639-0.795	0.6596-0.7816	0.6904-0.8146	0.5953-0.7722	0.5879-0.8545	0.679	0.686	0.71	0.68	0.474	0.672	0.69	0.586	0.605	1	0.722	0.671	0.819	0.701	0.448
CTSH.SVBP.HSDL1.UBTD1..GNPNAT1.LMNB2.TFAP2A.PPP1R13L	55267	0.7525	0.7313	0.7318	0.6614	0.7273	0.7525	0.7525	0.72086	0.725475	0.739967	p=1.1e-09 CI 0.6867-0.8183	p=3.2e-10 CI 0.6703-0.7924	p=3.5e-10 CI 0.668-0.7956	p=6e-04 CI 0.5736-0.7492	p=0.015 CI 0.627-0.8276	1.10381e-09	3.22298e-10	3.51015e-10	0.000600918	0.0152	3.22298e-10	0.00316018	0.6867-0.8183	0.6703-0.7924	0.668-0.7956	0.5736-0.7492	0.627-0.8276	0.63	0.683	0.697	0.565	0.607	0.605	0.682	0.55	0.767	1	0.796	0.684	0.827	0.51	0.588
ATP6V0E1.SVBP.RNASE1.HSDL1..GNPNAT1.XRCC2.TFAP2A.KIF20B	31551	0.7525	0.7227	0.7102	0.6503	0.7447	0.7525	0.7525	0.71608	0.7247	0.739933	p=1.1e-09 CI 0.688-0.8171	p=1.3e-09 CI 0.6602-0.7852	p=1.1e-08 CI 0.6447-0.7758	p=0.0013 CI 0.5577-0.7429	p=0.0099 CI 0.6291-0.8603	1.09551e-09	1.34529e-09	1.12294e-08	0.00128316	0.00987435	1.09551e-09	0.0022315	0.688-0.8171	0.6602-0.7852	0.6447-0.7758	0.5577-0.7429	0.6291-0.8603	0.657	0.666	0.685	0.72	0.561	0.63	0.639	0.468	0.512	1	0.833	0.763	0.874	0.777	0.539
PEBP1.SVBP.RNASE1.UBTD1..CENPE.GNPNAT1.TFAP2A.PPP1R13L	43430	0.7525	0.7254	0.717	0.6629	0.672	0.7525	0.7525	0.70596	0.725375	0.739933	p=1.1e-09 CI 0.6855-0.8195	p=8.7e-10 CI 0.6625-0.7883	p=3.9e-09 CI 0.6526-0.7813	p=0.00054 CI 0.5746-0.7511	p=0.051 CI 0.5344-0.8095	1.09551e-09	8.69381e-10	3.93555e-09	0.000541204	0.0507961	8.69381e-10	0.0102675	0.6855-0.8195	0.6625-0.7883	0.6526-0.7813	0.5746-0.7511	0.5344-0.8095	0.759	0.748	0.643	0.53	0.486	0.784	0.801	0.856	0.791	1	0.593	0.553	0.457	0.459	0.461
SVBP.BEND5.HSDL1.UBTD1..GNPNAT1.TFAP2A.KIF20B.PPP1R13L	59294	0.7524	0.7404	0.7503	0.6829	0.7962	0.7962	0.7524	0.74444	0.72045	0.739933	p=1.1e-09 CI 0.6882-0.8166	p=6.7e-11 CI 0.6815-0.7993	p=1.4e-11 CI 0.6886-0.812	p=0.00012 CI 0.5948-0.7709	p=0.0024 CI 0.6839-0.9085	1.1206e-09	6.74739e-11	1.386e-11	0.000121445	0.00238176	1.386e-11	0.000500642	0.6882-0.8166	0.6815-0.7993	0.6886-0.812	0.5948-0.7709	0.6839-0.9085	0.672	0.589	0.714	0.69	0.734	0.661	0.516	0.64	0.628	0.875	0.741	0.855	0.78	0.707	0.727
ZMYND12.BEND5.HSDL1.UBTD1..GNPNAT1.LMNB2.TFAP2A.PPP1R13L	52957	0.7374	0.7276	0.7524	0.6935	0.8053	0.8053	0.7524	0.74324	0.721925	0.739933	p=9.3e-09 CI 0.6719-0.803	p=6.1e-10 CI 0.6688-0.7863	p=9.4e-12 CI 0.6903-0.8146	p=5.1e-05 CI 0.6062-0.7809	p=0.0018 CI 0.7149-0.8957	9.26012e-09	6.05146e-10	9.41503e-12	5.1428e-05	0.00181095	9.41503e-12	0.000372477	0.6719-0.803	0.6688-0.7863	0.6903-0.8146	0.6062-0.7809	0.7149-0.8957	0.521	0.564	0.723	0.73	0.659	0.462	0.473	0.559	0.558	1	0.907	0.895	0.866	0.777	0.642
SVBP.BEND5.HSDL1.UBTD1..GNPNAT1.LMNB2.TFAP2A.PPP1R13L	59257	0.7463	0.7368	0.7524	0.6799	0.7924	0.7924	0.7524	0.74156	0.72795	0.739933	p=2.7e-09 CI 0.6829-0.8097	p=1.3e-10 CI 0.6791-0.7944	p=9.5e-12 CI 0.6903-0.8144	p=0.00015 CI 0.5905-0.7693	p=0.0027 CI 0.6961-0.8888	2.68192e-09	1.26576e-10	9.53766e-12	0.000153	0.00266433	9.53766e-12	0.000563466	0.6829-0.8097	0.6791-0.7944	0.6903-0.8144	0.5905-0.7693	0.6961-0.8888	0.506	0.552	0.739	0.695	0.74	0.437	0.44	0.559	0.581	0.875	0.963	0.961	0.898	0.726	0.733
ATP6V0E1.CTSH.BEND5.HSDL1..GNPNAT1.LMNB2.TFAP2A.ANLN	29015	0.7524	0.7288	0.7377	0.6729	0.8015	0.8015	0.7524	0.73866	0.72515	0.7399	p=1.1e-09 CI 0.6879-0.8169	p=4.9e-10 CI 0.6676-0.79	p=1.3e-10 CI 0.674-0.8014	p=0.00026 CI 0.5822-0.7637	p=0.002 CI 0.699-0.904	1.11217e-09	4.92362e-10	1.28873e-10	0.000259843	0.00203167	1.28873e-10	0.000458303	0.6879-0.8169	0.6676-0.79	0.674-0.8014	0.5822-0.7637	0.699-0.904	0.72	0.72	0.685	0.725	0.763	0.72	0.729	0.802	0.558	0.875	0.722	0.684	0.583	0.771	0.758
ZMYND12.TMEM59.BEND5.HSDL1..GNPNAT1.TFAP2A.ANLN.PPP1R13L	51523	0.7372	0.7262	0.7524	0.7029	0.7697	0.7697	0.7524	0.73768	0.72145	0.7399	p=9.5e-09 CI 0.6702-0.8042	p=7.7e-10 CI 0.6658-0.7866	p=9.5e-12 CI 0.6903-0.8144	p=2.3e-05 CI 0.6154-0.7904	p=0.0051 CI 0.6326-0.9068	9.52756e-09	7.66732e-10	9.53766e-12	2.33956e-05	0.00509053	9.53766e-12	0.00102279	0.6702-0.8042	0.6658-0.7866	0.6903-0.8144	0.6154-0.7904	0.6326-0.9068	0.523	0.569	0.714	0.765	0.763	0.462	0.477	0.532	0.558	0.75	0.926	0.908	0.874	0.822	0.764
ATP6V0E1.CTSH.TMEM59.BEND5..GNPNAT1.TFAP2A.ANLN.PPP1R13L	28003	0.7524	0.733	0.7377	0.6712	0.7644	0.7644	0.7524	0.73174	0.719125	0.7399	p=1.1e-09 CI 0.6871-0.8177	p=2.4e-10 CI 0.6722-0.7939	p=1.3e-10 CI 0.6741-0.8012	p=3e-04 CI 0.5811-0.7612	p=0.0059 CI 0.651-0.8778	1.11217e-09	2.41081e-10	1.28873e-10	0.00029659	0.00588408	1.28873e-10	0.00123613	0.6871-0.8177	0.6722-0.7939	0.6741-0.8012	0.5811-0.7612	0.651-0.8778	0.698	0.711	0.706	0.755	0.671	0.697	0.718	0.477	0.465	0.875	0.704	0.684	0.906	0.834	0.661
ATP6V0E1.CTSH.SVBP.HSDL1..GNPNAT1.TFAP2A.ANLN.KIF20B	27582	0.7524	0.7262	0.726	0.6726	0.7674	0.7674	0.7524	0.72892	0.725275	0.7399	p=1.1e-09 CI 0.6872-0.8175	p=7.5e-10 CI 0.6637-0.7888	p=9.2e-10 CI 0.6615-0.7904	p=0.00027 CI 0.5828-0.7625	p=0.0054 CI 0.6336-0.9013	1.1206e-09	7.54763e-10	9.22618e-10	0.000265657	0.00541815	7.54763e-10	0.00113676	0.6872-0.8175	0.6637-0.7888	0.6615-0.7904	0.5828-0.7625	0.6336-0.9013	0.681	0.7	0.685	0.77	0.642	0.672	0.708	0.595	0.465	0.875	0.741	0.671	0.764	0.854	0.63
ATP6V0E1.PEBP1.BEND5.HSDL1..LMNB2.ASPM.TFAP2A.PPP1R13L	21517	0.7376	0.7268	0.7524	0.6771	0.7364	0.7524	0.7524	0.72606	0.72885	0.7399	p=9e-09 CI 0.6736-0.8016	p=6.9e-10 CI 0.6676-0.7859	p=9.5e-12 CI 0.6901-0.8146	p=0.00019 CI 0.5852-0.7689	p=0.012 CI 0.5919-0.8808	8.99998e-09	6.92117e-10	9.53766e-12	0.000189952	0.0121745	9.53766e-12	0.00247288	0.6736-0.8016	0.6676-0.7859	0.6901-0.8146	0.5852-0.7689	0.5919-0.8808	0.55	0.589	0.718	0.71	0.728	0.499	0.513	0.586	0.605	0.75	0.889	0.868	0.835	0.739	0.727
ATP6V0E1.SVBP.HSDL1.UBTD1..GNPNAT1.LMNB2.KIF20B.PPP1R13L	31960	0.7524	0.7273	0.7351	0.6552	0.747	0.7524	0.7524	0.7234	0.7246	0.7399	p=1.1e-09 CI 0.6894-0.8155	p=6.3e-10 CI 0.6665-0.7881	p=2e-10 CI 0.6708-0.7993	p=0.00092 CI 0.5629-0.7474	p=0.0093 CI 0.5655-0.9284	1.11217e-09	6.3455e-10	2.0204e-10	0.00092427	0.009317	2.0204e-10	0.00204825	0.6894-0.8155	0.6665-0.7881	0.6708-0.7993	0.5629-0.7474	0.5655-0.9284	0.63	0.635	0.702	0.615	0.78	0.597	0.588	0.739	0.698	0.75	0.852	0.803	0.669	0.592	0.782
ATP6V0E1.ZMYND12.RNASE1.HSDL1..GNPNAT1.TFAP2A.KIF20B.PPP1R13L	26324	0.7524	0.7269	0.7253	0.6608	0.7333	0.7524	0.7524	0.71974	0.71895	0.7399	p=1.1e-09 CI 0.686-0.8187	p=6.8e-10 CI 0.6653-0.7886	p=1e-09 CI 0.6615-0.789	p=0.00063 CI 0.5722-0.7493	p=0.013 CI 0.6119-0.8547	1.1206e-09	6.75931e-10	1.03636e-09	0.000626464	0.0131192	6.75931e-10	0.00274913	0.686-0.8187	0.6653-0.7886	0.6615-0.789	0.5722-0.7493	0.6119-0.8547	0.642	0.652	0.676	0.685	0.659	0.619	0.632	0.514	0.535	0.875	0.796	0.724	0.819	0.726	0.648
ATP6V0E1.PEBP1.CTSH.SVBP..GNPNAT1.ASPM.TFAP2A.PPP1R13L	18122	0.7524	0.7318	0.7266	0.663	0.7114	0.7524	0.7524	0.71704	0.724775	0.739867	p=1.1e-09 CI 0.6867-0.818	p=3e-10 CI 0.67-0.7935	p=8.3e-10 CI 0.6624-0.7908	p=0.00054 CI 0.5737-0.7523	p=0.022 CI 0.575-0.8478	1.1206e-09	2.9979e-10	8.30719e-10	0.000535544	0.0220548	2.9979e-10	0.00451806	0.6867-0.818	0.67-0.7935	0.6624-0.7908	0.5737-0.7523	0.575-0.8478	0.633	0.728	0.702	0.745	0.457	0.611	0.755	0.505	0.512	1	0.778	0.632	0.874	0.809	0.43
ATP6V0E1.SVBP.RNASE1.HSDL1..CENPE.GNPNAT1.TFAP2A.ANLN	31458	0.7524	0.7207	0.715	0.6652	0.7242	0.7524	0.7524	0.7155	0.729025	0.739867	p=1.1e-09 CI 0.6869-0.8179	p=1.9e-09 CI 0.6577-0.7838	p=5.3e-09 CI 0.6501-0.78	p=0.00046 CI 0.5742-0.7562	p=0.016 CI 0.6005-0.848	1.1206e-09	1.86045e-09	5.31868e-09	0.000456967	0.0163427	1.1206e-09	0.00335993	0.6869-0.8179	0.6577-0.7838	0.6501-0.78	0.5742-0.7562	0.6005-0.848	0.62	0.629	0.668	0.67	0.503	0.588	0.592	0.622	0.581	1	0.833	0.763	0.709	0.694	0.479
ATP6V0E1.CTSH.SVBP.UBTD1..GNPNAT1.ASPM.TFAP2A.PPP1R13L	27782	0.7524	0.7296	0.7263	0.6603	0.7083	0.7524	0.7524	0.71538	0.727575	0.739867	p=1.1e-09 CI 0.687-0.8177	p=4.3e-10 CI 0.6673-0.7918	p=8.7e-10 CI 0.6621-0.7905	p=0.00065 CI 0.5732-0.7475	p=0.024 CI 0.58-0.8367	1.1206e-09	4.33442e-10	8.70405e-10	0.000646277	0.0236204	4.33442e-10	0.00485333	0.687-0.8177	0.6673-0.7918	0.6621-0.7905	0.5732-0.7475	0.58-0.8367	0.523	0.666	0.706	0.76	0.462	0.462	0.653	0.495	0.465	1	0.926	0.711	0.89	0.841	0.436
CTSH.TMEM59.HSDL1.UBTD1..CENPE.GNPNAT1.TFAP2A.PPP1R13L	56450	0.7524	0.7254	0.7275	0.6658	0.7045	0.7524	0.7524	0.71512	0.72175	0.739833	p=1.1e-09 CI 0.685-0.8197	p=8.6e-10 CI 0.6624-0.7885	p=7.1e-10 CI 0.6635-0.7916	p=0.00044 CI 0.5783-0.7534	p=0.026 CI 0.5764-0.8327	1.1206e-09	8.6259e-10	7.13539e-10	0.000437897	0.0257078	7.13539e-10	0.00522914	0.685-0.8197	0.6624-0.7885	0.6635-0.7916	0.5783-0.7534	0.5764-0.8327	0.732	0.725	0.706	0.76	0.497	0.742	0.755	0.477	0.419	1	0.667	0.618	0.906	0.854	0.473
ATP6V0E1.SVBP.HSDL1.UBTD1..CENPE.GNPNAT1.XRCC2.PPP1R13L	31868	0.7524	0.7202	0.7239	0.6606	0.7174	0.7524	0.7524	0.7149	0.7227	0.739833	p=1.1e-09 CI 0.6897-0.815	p=2e-09 CI 0.6588-0.7815	p=1.3e-09 CI 0.6582-0.7896	p=0.00063 CI 0.5662-0.7551	p=0.019 CI 0.5318-0.9031	1.1206e-09	2.03997e-09	1.29128e-09	0.000633005	0.0191853	1.1206e-09	0.00396366	0.6897-0.815	0.6588-0.7815	0.6582-0.7896	0.5662-0.7551	0.5318-0.9031	0.713	0.714	0.71	0.645	0.786	0.711	0.726	0.622	0.628	0.625	0.722	0.671	0.787	0.65	0.794
ATP6V0E1.PEBP1.SVBP..CENPE.GNPNAT1.PPP1R13L	2373	0.7524	0.7239	0.7189	0.6598	0.697	0.7524	0.7524	0.7104	0.7214	0.739833	p=1.1e-09 CI 0.6863-0.8185	p=1.1e-09 CI 0.6613-0.7865	p=2.9e-09 CI 0.6541-0.7838	p=0.00067 CI 0.566-0.7536	p=0.03 CI 0.5064-0.8875	1.11217e-09	1.1164e-09	2.87212e-09	0.000673595	0.0303473	1.11217e-09	0.00620419	0.6863-0.8185	0.6613-0.7865	0.6541-0.7838	0.566-0.7536	0.5064-0.8875	0.749	0.646	0.681	0.71	0.757	0.768	0.617	0.676	0.535	0.625	0.63	0.75	0.685	0.758	0.764
PEBP1.RNASE1.HSDL1..CENPE.GNPNAT1.TFAP2A	9450	0.7524	0.7166	0.7068	0.6624	0.7114	0.7524	0.7524	0.70992	0.72695	0.739833	p=1.1e-09 CI 0.6843-0.8204	p=3.6e-09 CI 0.6524-0.7808	p=1.9e-08 CI 0.6417-0.772	p=0.00056 CI 0.5724-0.7524	p=0.022 CI 0.5842-0.8385	1.1206e-09	3.60951e-09	1.8848e-08	0.000558515	0.0220548	1.1206e-09	0.00452266	0.6843-0.8204	0.6524-0.7808	0.6417-0.772	0.5724-0.7524	0.5842-0.8385	0.647	0.646	0.651	0.675	0.486	0.625	0.625	0.667	0.581	1	0.796	0.724	0.638	0.701	0.461
CTSH.RNASE1.HSDL1.UBTD1..GNPNAT1.LMNB2.TFAP2A.PPP1R13L	57367	0.7524	0.7185	0.7128	0.6449	0.7045	0.7524	0.7524	0.70662	0.724625	0.739833	p=1.1e-09 CI 0.6847-0.82	p=2.7e-09 CI 0.6546-0.7823	p=7.6e-09 CI 0.6478-0.7778	p=0.0018 CI 0.5558-0.7341	p=0.026 CI 0.595-0.8141	1.1206e-09	2.68571e-09	7.57534e-09	0.00181668	0.0257078	1.1206e-09	0.0055049	0.6847-0.82	0.6546-0.7823	0.6478-0.7778	0.5558-0.7341	0.595-0.8141	0.599	0.697	0.655	0.635	0.543	0.563	0.715	0.73	0.581	1	0.833	0.632	0.591	0.65	0.521
ATP6V0E1.PEBP1.SVBP.BEND5..GNPNAT1.ASPM.TFAP2A.PPP1R13L	19592	0.7523	0.7403	0.75	0.6835	0.7674	0.7674	0.7523	0.7387	0.725875	0.739833	p=1.1e-09 CI 0.6888-0.8158	p=6.9e-11 CI 0.6815-0.7991	p=1.5e-11 CI 0.6882-0.8119	p=0.00012 CI 0.5946-0.7723	p=0.0054 CI 0.6426-0.8923	1.12908e-09	6.86082e-11	1.45899e-11	0.000115916	0.00541815	1.45899e-11	0.00110681	0.6888-0.8158	0.6815-0.7991	0.6882-0.8119	0.5946-0.7723	0.6426-0.8923	0.727	0.725	0.702	0.735	0.775	0.739	0.751	0.532	0.535	0.75	0.648	0.632	0.85	0.79	0.776
ATP6V0E1.PEBP1.CTSH.BEND5..GNPNAT1.TFAP2A.KIF20B.PPP1R13L	18554	0.7523	0.7317	0.7319	0.6649	0.7917	0.7917	0.7523	0.7345	0.7241	0.739833	p=1.1e-09 CI 0.6856-0.8189	p=3e-10 CI 0.6702-0.7931	p=3.4e-10 CI 0.6683-0.7955	p=0.00047 CI 0.5774-0.7525	p=0.0027 CI 0.6929-0.8904	1.13763e-09	3.04655e-10	3.42738e-10	0.000466788	0.00272435	3.04655e-10	0.000638228	0.6856-0.8189	0.6702-0.7931	0.6683-0.7955	0.5774-0.7525	0.6929-0.8904	0.642	0.711	0.689	0.71	0.751	0.625	0.729	0.55	0.535	0.875	0.759	0.645	0.811	0.758	0.745
BEND5.RNASE1.HSDL1..CENPE.GNPNAT1.TFAP2A	16050	0.7523	0.723	0.7196	0.6626	0.7818	0.7818	0.7523	0.72786	0.7242	0.7398	p=1.1e-09 CI 0.6863-0.8183	p=1.3e-09 CI 0.6603-0.7858	p=2.6e-09 CI 0.6554-0.7838	p=0.00055 CI 0.5723-0.7528	p=0.0036 CI 0.686-0.8776	1.12908e-09	1.28411e-09	2.59405e-09	0.000552688	0.00362357	1.12908e-09	0.000835252	0.6863-0.8183	0.6603-0.7858	0.6554-0.7838	0.5723-0.7528	0.686-0.8776	0.71	0.7	0.655	0.645	0.659	0.711	0.708	0.775	0.628	1	0.704	0.671	0.551	0.65	0.642
BEND5.RNASE1.HSDL1.UBTD1..GNPNAT1.LMNB2.TFAP2A.PPP1R13L	60517	0.7523	0.7284	0.734	0.6572	0.753	0.753	0.7523	0.72498	0.724075	0.7398	p=1.1e-09 CI 0.6869-0.8177	p=5.2e-10 CI 0.6675-0.7894	p=2.4e-10 CI 0.6708-0.7971	p=8e-04 CI 0.5677-0.7467	p=0.008 CI 0.6509-0.8552	1.12908e-09	5.24681e-10	2.42111e-10	0.000802	0.00796319	2.42111e-10	0.00175304	0.6869-0.8177	0.6675-0.7894	0.6708-0.7971	0.5677-0.7467	0.6509-0.8552	0.659	0.671	0.681	0.6	0.59	0.641	0.661	0.577	0.698	1	0.778	0.711	0.772	0.573	0.57
ATP6V0E1.SVBP.UBTD1..GNPNAT1.ANLN.PPP1R13L	5188	0.7523	0.7305	0.7338	0.6809	0.6955	0.7523	0.7523	0.7186	0.72715	0.7398	p=1.1e-09 CI 0.6884-0.8162	p=3.7e-10 CI 0.6697-0.7913	p=2.5e-10 CI 0.6697-0.7979	p=0.00014 CI 0.5906-0.7713	p=0.031 CI 0.4899-0.901	1.13763e-09	3.72368e-10	2.51008e-10	0.000141172	0.031354	2.51008e-10	0.00629903	0.6884-0.8162	0.6697-0.7913	0.6697-0.7979	0.5906-0.7713	0.4899-0.901	0.684	0.691	0.706	0.72	0.879	0.675	0.682	0.622	0.535	0.5	0.741	0.724	0.78	0.771	0.897
PEBP1.SVBP.RNASE1.HSDL1..GNPNAT1.XRCC2.ANLN.PPP1R13L	43314	0.7523	0.7174	0.7155	0.6729	0.7227	0.7523	0.7523	0.71616	0.721275	0.7398	p=1.1e-09 CI 0.6847-0.82	p=3.2e-09 CI 0.6532-0.7816	p=4.9e-09 CI 0.6502-0.7809	p=0.00026 CI 0.5812-0.7647	p=0.017 CI 0.5481-0.8973	1.12908e-09	3.19817e-09	4.92038e-09	0.000259843	0.0169411	1.12908e-09	0.00344019	0.6847-0.82	0.6532-0.7816	0.6502-0.7809	0.5812-0.7647	0.5481-0.8973	0.669	0.731	0.668	0.75	0.676	0.658	0.762	0.811	0.488	0.75	0.741	0.618	0.543	0.822	0.673
ATP6V0E1.RNASE1.HSDL1..GNPNAT1.ASPM.PPP1R13L	6139	0.7523	0.7129	0.7069	0.6466	0.7083	0.7523	0.7523	0.7054	0.72315	0.7398	p=1.1e-09 CI 0.6835-0.821	p=6.5e-09 CI 0.6474-0.7783	p=1.9e-08 CI 0.6412-0.7725	p=0.0016 CI 0.557-0.7361	p=0.024 CI 0.5363-0.8803	1.13763e-09	6.52146e-09	1.86472e-08	0.00163542	0.0236204	1.13763e-09	0.00505116	0.6835-0.821	0.6474-0.7783	0.6412-0.7725	0.557-0.7361	0.5363-0.8803	0.718	0.717	0.668	0.605	0.607	0.723	0.747	0.649	0.628	0.875	0.685	0.605	0.685	0.599	0.594
ATP6V0E1.BEND5.HSDL1..GNPNAT1.TFAP2A.KIF20B	5905	0.7522	0.7365	0.7421	0.6661	0.8258	0.8258	0.7522	0.74454	0.722	0.7398	p=1.2e-09 CI 0.6891-0.8152	p=1.3e-10 CI 0.6778-0.7951	p=5.9e-11 CI 0.6795-0.8048	p=0.00043 CI 0.5744-0.7579	p=0.00095 CI 0.7122-0.9394	1.15492e-09	1.34065e-10	5.92789e-11	0.000428641	0.000952992	5.92789e-11	0.000276327	0.6891-0.8152	0.6778-0.7951	0.6795-0.8048	0.5744-0.7579	0.7122-0.9394	0.611	0.595	0.702	0.715	0.798	0.577	0.523	0.523	0.558	0.875	0.833	0.855	0.858	0.758	0.794
ZMYND12.TMEM59.BEND5.HSDL1..GNPNAT1.KIF4A.TFAP2A.PPP1R13L	51518	0.7334	0.7258	0.7522	0.7015	0.7742	0.7742	0.7522	0.73742	0.724125	0.7398	p=1.6e-08 CI 0.6655-0.8012	p=8.1e-10 CI 0.6649-0.7867	p=9.8e-12 CI 0.6903-0.8142	p=2.6e-05 CI 0.6153-0.7877	p=0.0045 CI 0.6503-0.8982	1.60655e-08	8.10098e-10	9.78763e-12	2.62356e-05	0.00448773	9.78763e-12	0.000902796	0.6655-0.8012	0.6649-0.7867	0.6903-0.8142	0.6153-0.7877	0.6503-0.8982	0.745	0.739	0.71	0.765	0.763	0.765	0.787	0.468	0.512	0.75	0.611	0.566	0.921	0.834	0.764
ATP6V0E1.PEBP1.SVBP.BEND5..GNPNAT1.XRCC2.TFAP2A.PPP1R13L	19582	0.7522	0.7414	0.7462	0.6763	0.7606	0.7606	0.7522	0.73534	0.72295	0.739767	p=1.1e-09 CI 0.689-0.8154	p=5.7e-11 CI 0.6833-0.7994	p=2.9e-11 CI 0.6834-0.809	p=2e-04 CI 0.5845-0.7682	p=0.0065 CI 0.6406-0.8806	1.14624e-09	5.70926e-11	2.90121e-11	0.000200978	0.00651624	2.90121e-11	0.00134344	0.689-0.8154	0.6833-0.7994	0.6834-0.809	0.5845-0.7682	0.6406-0.8806	0.706	0.618	0.702	0.69	0.509	0.706	0.552	0.613	0.605	1	0.704	0.855	0.78	0.713	0.485
ATP6V0E1.CTSH.BEND5.UBTD1..GNPNAT1.ASPM.TFAP2A.PPP1R13L	29252	0.7522	0.7307	0.7365	0.6686	0.7712	0.7712	0.7522	0.73184	0.72395	0.739767	p=1.1e-09 CI 0.6869-0.8175	p=3.6e-10 CI 0.6689-0.7925	p=1.6e-10 CI 0.6732-0.7997	p=0.00036 CI 0.5815-0.7558	p=0.0049 CI 0.6655-0.8769	1.14624e-09	3.57745e-10	1.58541e-10	0.000356983	0.00488203	1.58541e-10	0.0010478	0.6869-0.8175	0.6689-0.7925	0.6732-0.7997	0.5815-0.7558	0.6655-0.8769	0.662	0.742	0.685	0.54	0.59	0.647	0.78	0.586	0.814	1	0.759	0.605	0.772	0.465	0.57
ATP6V0E1.SVBP.HSDL1.UBTD1..GNPNAT1.XRCC2.KIF20B.PPP1R13L	31975	0.7522	0.7249	0.7279	0.6632	0.7515	0.7522	0.7522	0.72394	0.724725	0.739767	p=1.1e-09 CI 0.6892-0.8152	p=9.4e-10 CI 0.6635-0.7863	p=6.7e-10 CI 0.6626-0.7931	p=0.00053 CI 0.57-0.7564	p=0.0083 CI 0.5673-0.9358	1.14624e-09	9.40211e-10	6.72901e-10	0.00052994	0.00828433	6.72901e-10	0.00176286	0.6892-0.8152	0.6635-0.7863	0.6626-0.7931	0.57-0.7564	0.5673-0.9358	0.635	0.652	0.714	0.665	0.809	0.599	0.614	0.649	0.628	0.625	0.87	0.789	0.772	0.675	0.818
ATP6V0E1.SVBP.HSDL1.UBTD1..GNPNAT1.LMNB2.XRCC2.PPP1R13L	31945	0.7522	0.7221	0.7316	0.6556	0.7288	0.7522	0.7522	0.71806	0.72365	0.739767	p=1.1e-09 CI 0.6917-0.8127	p=1.5e-09 CI 0.6625-0.7817	p=3.6e-10 CI 0.6655-0.7977	p=9e-04 CI 0.5588-0.7524	p=0.015 CI 0.5432-0.9144	1.14624e-09	1.49928e-09	3.59487e-10	0.000896711	0.0146548	3.59487e-10	0.00311031	0.6917-0.8127	0.6625-0.7817	0.6655-0.7977	0.5588-0.7524	0.5432-0.9144	0.616	0.618	0.723	0.715	0.676	0.577	0.552	0.595	0.535	0.75	0.87	0.855	0.835	0.764	0.673
ATP6V0E1.CTSH.SVBP.HSDL1..CENPE.GNPNAT1.KIF20B.PPP1R13L	27473	0.7522	0.7176	0.7131	0.6512	0.7561	0.7561	0.7522	0.71804	0.726525	0.739733	p=1.2e-09 CI 0.6855-0.8188	p=3.1e-09 CI 0.6523-0.7828	p=7.2e-09 CI 0.6474-0.7788	p=0.0012 CI 0.5616-0.7408	p=0.0074 CI 0.6071-0.905	1.15492e-09	3.10268e-09	7.16975e-09	0.00120966	0.00735357	1.15492e-09	0.00171265	0.6855-0.8188	0.6523-0.7828	0.6474-0.7788	0.5616-0.7408	0.6071-0.905	0.625	0.646	0.689	0.64	0.74	0.597	0.61	0.685	0.628	0.75	0.815	0.776	0.693	0.643	0.739
ATP6V0E1.PEBP1.HSDL1.UBTD1..GNPNAT1.LMNB2.TFAP2A.PPP1R13L	22297	0.7522	0.7342	0.7468	0.6694	0.6826	0.7522	0.7522	0.71704	0.72185	0.739733	p=1.1e-09 CI 0.6878-0.8166	p=2e-10 CI 0.6746-0.7938	p=2.6e-11 CI 0.684-0.8095	p=0.00034 CI 0.5783-0.7604	p=0.041 CI 0.5389-0.8263	1.14624e-09	1.96823e-10	2.622e-11	0.000338129	0.0410722	2.622e-11	0.00828206	0.6878-0.8166	0.6746-0.7938	0.684-0.8095	0.5783-0.7604	0.5389-0.8263	0.662	0.606	0.714	0.745	0.405	0.65	0.542	0.64	0.535	1	0.741	0.842	0.78	0.803	0.376
PEBP1.CTSH.RNASE1.HSDL1..GNPNAT1.ASPM.TFAP2A.PPP1R13L	41222	0.7522	0.7206	0.7165	0.663	0.7242	0.7522	0.7522	0.7153	0.7201	0.739733	p=1.1e-09 CI 0.6838-0.8206	p=1.9e-09 CI 0.6566-0.7846	p=4.2e-09 CI 0.6519-0.7812	p=0.00054 CI 0.5747-0.7513	p=0.016 CI 0.606-0.8424	1.14624e-09	1.90383e-09	4.20888e-09	0.000535544	0.0163427	1.14624e-09	0.00337564	0.6838-0.8206	0.6566-0.7846	0.6519-0.7812	0.5747-0.7513	0.606-0.8424	0.674	0.677	0.655	0.715	0.566	0.664	0.671	0.712	0.488	1	0.741	0.697	0.606	0.777	0.545
SVBP.RNASE1.HSDL1.UBTD1..CENPE.GNPNAT1.LMNB2.PPP1R13L	59372	0.7522	0.7142	0.7119	0.6525	0.7182	0.7522	0.7522	0.7098	0.721225	0.739733	p=1.1e-09 CI 0.6844-0.8201	p=5.3e-09 CI 0.6488-0.7796	p=8.6e-09 CI 0.6467-0.7772	p=0.0011 CI 0.5632-0.7417	p=0.019 CI 0.5551-0.8813	1.14624e-09	5.29394e-09	8.6418e-09	0.00110662	0.01885	1.14624e-09	0.00399132	0.6844-0.8201	0.6488-0.7796	0.6467-0.7772	0.5632-0.7417	0.5551-0.8813	0.645	0.643	0.676	0.575	0.665	0.622	0.61	0.703	0.744	0.875	0.796	0.763	0.654	0.529	0.655
ATP6V0E1.TMEM59.HSDL1..CENPE.GNPNAT1.PPP1R13L	5493	0.7522	0.7223	0.7315	0.6529	0.6788	0.7522	0.7522	0.70754	0.725325	0.739733	p=1.1e-09 CI 0.6878-0.8166	p=1.5e-09 CI 0.6607-0.7838	p=3.7e-10 CI 0.6668-0.7962	p=0.0011 CI 0.5571-0.7488	p=0.044 CI 0.4867-0.8709	1.14624e-09	1.45361e-09	3.68158e-10	0.0010741	0.0443555	3.68158e-10	0.00908592	0.6878-0.8166	0.6607-0.7838	0.6668-0.7962	0.5571-0.7488	0.4867-0.8709	0.479	0.694	0.697	0.765	0.37	0.403	0.715	0.73	0.442	1	0.981	0.618	0.669	0.854	0.339
ATP6V0E1.CTSH.SVBP.RNASE1..GNPNAT1.LMNB2.TFAP2A.PPP1R13L	27337	0.7522	0.7203	0.7048	0.6285	0.697	0.7522	0.7522	0.70056	0.72075	0.739733	p=1.2e-09 CI 0.6864-0.8179	p=2e-09 CI 0.6579-0.7827	p=2.5e-08 CI 0.639-0.7707	p=0.005 CI 0.5374-0.7196	p=0.03 CI 0.6009-0.793	1.15492e-09	1.99357e-09	2.54015e-08	0.00496488	0.0303473	1.15492e-09	0.00706245	0.6864-0.8179	0.6579-0.7827	0.639-0.7707	0.5374-0.7196	0.6009-0.793	0.608	0.626	0.668	0.63	0.59	0.574	0.581	0.405	0.558	1	0.833	0.789	0.898	0.65	0.57
ATP6V0E1.ZMYND12.BEND5.HSDL1..GNPNAT1.XRCC2.TFAP2A.PPP1R13L	25882	0.7497	0.7387	0.7521	0.6846	0.7871	0.7871	0.7521	0.74244	0.72585	0.739733	p=1.6e-09 CI 0.686-0.8134	p=9e-11 CI 0.6809-0.7966	p=1e-11 CI 0.6894-0.8147	p=0.00011 CI 0.5929-0.7764	p=0.0031 CI 0.6564-0.9178	1.64335e-09	9.02505e-11	1.0044e-11	0.000105559	0.00311081	1.0044e-11	0.000643275	0.686-0.8134	0.6809-0.7966	0.6894-0.8147	0.5929-0.7764	0.6564-0.9178	0.642	0.606	0.735	0.775	0.809	0.622	0.534	0.55	0.581	0.75	0.778	0.868	0.898	0.828	0.812
ATP6V0E1.ZMYND12.BEND5.UBTD1..GNPNAT1.TFAP2A.ANLN.PPP1R13L	26113	0.7466	0.7352	0.7521	0.6993	0.7652	0.7652	0.7521	0.73968	0.7251	0.739733	p=2.6e-09 CI 0.6812-0.812	p=1.7e-10 CI 0.6754-0.795	p=1e-11 CI 0.69-0.8141	p=3.2e-05 CI 0.6134-0.7852	p=0.0058 CI 0.6307-0.8996	2.5658e-09	1.67224e-10	1.0044e-11	3.17072e-05	0.00576438	1.0044e-11	0.00115922	0.6812-0.812	0.6754-0.795	0.69-0.8141	0.6134-0.7852	0.6307-0.8996	0.684	0.711	0.718	0.715	0.763	0.672	0.708	0.604	0.605	0.75	0.759	0.724	0.819	0.745	0.764
ATP6V0E1.PEBP1.BEND5.UBTD1..GNPNAT1.ASPM.TFAP2A.PPP1R13L	21692	0.7521	0.7367	0.7509	0.6863	0.7538	0.7538	0.7521	0.73596	0.71735	0.7397	p=1.2e-09 CI 0.6879-0.8163	p=1.3e-10 CI 0.6767-0.7967	p=1.3e-11 CI 0.6891-0.8127	p=9.3e-05 CI 0.599-0.7735	p=0.0078 CI 0.6233-0.8843	1.16366e-09	1.28673e-10	1.25058e-11	9.27306e-05	0.00780676	1.25058e-11	0.0015799	0.6879-0.8163	0.6767-0.7967	0.6891-0.8127	0.599-0.7735	0.6233-0.8843	0.637	0.666	0.702	0.605	0.486	0.616	0.643	0.559	0.744	1	0.778	0.75	0.827	0.567	0.461
ATP6V0E1.CTSH.SVBP.BEND5..GNPNAT1.ASPM.TFAP2A.PPP1R13L	27152	0.7521	0.7336	0.7351	0.6669	0.7841	0.7841	0.7521	0.73436	0.727225	0.7397	p=1.2e-09 CI 0.6874-0.8168	p=2.2e-10 CI 0.6724-0.7948	p=2e-10 CI 0.6718-0.7985	p=0.00041 CI 0.5787-0.7551	p=0.0034 CI 0.6853-0.8828	1.16366e-09	2.18743e-10	1.99612e-10	0.00040629	0.00339518	1.99612e-10	0.000760295	0.6874-0.8168	0.6724-0.7948	0.6718-0.7985	0.5787-0.7551	0.6853-0.8828	0.657	0.683	0.697	0.66	0.705	0.641	0.671	0.423	0.581	0.875	0.759	0.724	0.937	0.682	0.697
SVBP.TMEM59.HSDL1.UBTD1..GNPNAT1.ASPM.TFAP2A.PPP1R13L	58652	0.751	0.7386	0.7521	0.6846	0.6939	0.7521	0.7521	0.72404	0.719325	0.739667	p=1.4e-09 CI 0.6869-0.8151	p=9.3e-11 CI 0.6784-0.7987	p=9.9e-12 CI 0.6905-0.8138	p=0.00011 CI 0.5972-0.7721	p=0.032 CI 0.5393-0.8485	1.36279e-09	9.32893e-11	9.915e-12	0.000105559	0.032388	9.915e-12	0.00649872	0.6869-0.8151	0.6784-0.7987	0.6905-0.8138	0.5972-0.7721	0.5393-0.8485	0.708	0.756	0.714	0.74	0.653	0.711	0.805	0.505	0.465	0.75	0.685	0.579	0.898	0.815	0.648
ATP6V0E1.TMEM59.BEND5.HSDL1..ASPM.TFAP2A.ANLN.PPP1R13L	32478	0.7386	0.7267	0.7521	0.6808	0.7205	0.7521	0.7521	0.72374	0.71965	0.739667	p=7.9e-09 CI 0.6742-0.803	p=7e-10 CI 0.6658-0.7875	p=9.9e-12 CI 0.69-0.8143	p=0.00014 CI 0.5891-0.7725	p=0.018 CI 0.5502-0.8907	7.85812e-09	7.03117e-10	9.915e-12	0.000142808	0.0178738	9.915e-12	0.00360332	0.6742-0.803	0.6658-0.7875	0.69-0.8143	0.5891-0.7725	0.5502-0.8907	0.616	0.629	0.71	0.69	0.705	0.585	0.581	0.64	0.628	0.75	0.815	0.803	0.772	0.707	0.703
ATP6V0E1.TMEM59.BEND5.HSDL1..LMNB2.TFAP2A.ANLN.PPP1R13L	32448	0.7344	0.7248	0.7521	0.676	0.7235	0.7521	0.7521	0.72216	0.7232	0.739667	p=1.4e-08 CI 0.6708-0.798	p=9.6e-10 CI 0.6659-0.7838	p=1e-11 CI 0.6895-0.8146	p=0.00021 CI 0.5832-0.7689	p=0.017 CI 0.571-0.8759	1.39608e-08	9.55037e-10	1.0044e-11	0.000205554	0.0166396	1.0044e-11	0.00336903	0.6708-0.798	0.6659-0.7838	0.6895-0.8146	0.5832-0.7689	0.571-0.8759	0.664	0.575	0.718	0.745	0.792	0.653	0.487	0.541	0.512	0.625	0.741	0.895	0.874	0.809	0.8
ATP6V0E1.CTSH.SVBP.HSDL1..GNPNAT1.XRCC2.ANLN.PPP1R13L	27564	0.7521	0.7181	0.7204	0.6623	0.7295	0.7521	0.7521	0.71648	0.7258	0.739667	p=1.2e-09 CI 0.6869-0.8173	p=2.9e-09 CI 0.6551-0.781	p=2.3e-09 CI 0.654-0.7868	p=0.00056 CI 0.5676-0.7569	p=0.014 CI 0.5547-0.9044	1.16366e-09	2.85417e-09	2.28961e-09	0.000564398	0.0143886	1.16366e-09	0.0029906	0.6869-0.8173	0.6551-0.781	0.654-0.7868	0.5676-0.7569	0.5547-0.9044	0.645	0.657	0.71	0.75	0.705	0.619	0.621	0.721	0.465	0.75	0.815	0.789	0.701	0.828	0.703
ATP6V0E1.CTSH.SVBP..GNPNAT1.ANLN.PPP1R13L	3988	0.7521	0.7212	0.7166	0.6598	0.725	0.7521	0.7521	0.71494	0.7292	0.739667	p=1.2e-09 CI 0.686-0.8182	p=1.7e-09 CI 0.6577-0.7847	p=4.2e-09 CI 0.6509-0.7823	p=0.00067 CI 0.5683-0.7512	p=0.016 CI 0.5605-0.8895	1.16366e-09	1.72267e-09	4.16208e-09	0.000673595	0.0160503	1.16366e-09	0.00334478	0.686-0.8182	0.6577-0.7847	0.6509-0.7823	0.5683-0.7512	0.5605-0.8895	0.65	0.671	0.689	0.72	0.665	0.625	0.643	0.712	0.512	0.75	0.815	0.776	0.669	0.777	0.661
ATP6V0E1.UBTD1..GNPNAT1.PPP1R13L	477	0.7521	0.728	0.7262	0.6483	0.6848	0.7521	0.7521	0.70788	0.727575	0.739667	p=1.2e-09 CI 0.6849-0.8193	p=5.7e-10 CI 0.6668-0.7891	p=8.9e-10 CI 0.6624-0.79	p=0.0015 CI 0.5616-0.7351	p=0.039 CI 0.4951-0.8746	1.16366e-09	5.67999e-10	8.90936e-10	0.0014566	0.0391986	5.67999e-10	0.00813105	0.6849-0.8193	0.6668-0.7891	0.6624-0.79	0.5616-0.7351	0.4951-0.8746	0.713	0.728	0.681	0.585	0.607	0.717	0.758	0.505	0.721	0.875	0.685	0.618	0.835	0.548	0.594
PEBP1.TMEM59.RNASE1.HSDL1..GNPNAT1.TFAP2A.KIF20B.PPP1R13L	44594	0.7521	0.7261	0.718	0.6601	0.6803	0.7521	0.7521	0.70732	0.7277	0.739633	p=1.2e-09 CI 0.6837-0.8205	p=7.7e-10 CI 0.6628-0.7894	p=3.4e-09 CI 0.6538-0.7821	p=0.00066 CI 0.5712-0.7489	p=0.043 CI 0.5493-0.8113	1.16366e-09	7.72786e-10	3.36319e-09	0.000659806	0.0430176	7.72786e-10	0.00873549	0.6837-0.8205	0.6628-0.7894	0.6538-0.7821	0.5712-0.7489	0.5493-0.8113	0.689	0.694	0.66	0.515	0.514	0.683	0.7	0.865	0.86	1	0.722	0.671	0.48	0.42	0.491
SVBP.TMEM59.BEND5.HSDL1..GNPNAT1.XRCC2.TFAP2A.PPP1R13L	57802	0.7488	0.7372	0.752	0.6817	0.7803	0.7803	0.752	0.74	0.72295	0.739633	p=1.9e-09 CI 0.6859-0.8118	p=1.2e-10 CI 0.6793-0.7951	p=1e-11 CI 0.6895-0.8145	p=0.00013 CI 0.5888-0.7745	p=0.0038 CI 0.6665-0.8941	1.86547e-09	1.18516e-10	1.01746e-11	0.000133254	0.00378339	1.01746e-11	0.000783329	0.6859-0.8118	0.6793-0.7951	0.6895-0.8145	0.5888-0.7745	0.6665-0.8941	0.71	0.615	0.71	0.685	0.705	0.714	0.549	0.649	0.628	0.875	0.685	0.855	0.764	0.701	0.697
PEBP1.CTSH.SVBP.BEND5..GNPNAT1.TFAP2A.ANLN.PPP1R13L	38923	0.752	0.7342	0.7388	0.6866	0.7697	0.7697	0.752	0.73626	0.7277	0.739633	p=1.2e-09 CI 0.6854-0.8187	p=2e-10 CI 0.6728-0.7955	p=1.1e-10 CI 0.6759-0.8017	p=9.1e-05 CI 0.6003-0.7729	p=0.0051 CI 0.6605-0.8789	1.17246e-09	1.9843e-10	1.05944e-10	9.05617e-05	0.00509053	1.05944e-10	0.00103622	0.6854-0.8187	0.6728-0.7955	0.6759-0.8017	0.6003-0.7729	0.6605-0.8789	0.737	0.742	0.697	0.63	0.717	0.748	0.773	0.595	0.721	0.875	0.667	0.632	0.787	0.605	0.709
TMEM59.BEND5.RNASE1.HSDL1..GNPNAT1.KIF4A.TFAP2A.PPP1R13L	59708	0.752	0.7302	0.7339	0.6731	0.7417	0.752	0.752	0.72618	0.72015	0.7396	p=1.2e-09 CI 0.686-0.818	p=3.9e-10 CI 0.6687-0.7916	p=2.5e-10 CI 0.6708-0.7971	p=0.00026 CI 0.5845-0.7617	p=0.011 CI 0.6345-0.8488	1.18133e-09	3.90686e-10	2.45042e-10	0.000256981	0.0106626	2.45042e-10	0.00218392	0.686-0.818	0.6687-0.7916	0.6708-0.7971	0.5845-0.7617	0.6345-0.8488	0.713	0.714	0.668	0.76	0.584	0.717	0.733	0.811	0.442	1	0.685	0.645	0.543	0.847	0.564
ATP6V0E1.PEBP1.HSDL1..GNPNAT1.XRCC2.TFAP2A	2891	0.752	0.728	0.7304	0.6732	0.7265	0.752	0.752	0.72202	0.722075	0.7396	p=1.2e-09 CI 0.6867-0.8174	p=5.6e-10 CI 0.6675-0.7885	p=4.5e-10 CI 0.666-0.7947	p=0.00025 CI 0.5771-0.7694	p=0.015 CI 0.5562-0.8968	1.17246e-09	5.63515e-10	4.45274e-10	0.000254148	0.015479	4.45274e-10	0.00314663	0.6867-0.8174	0.6675-0.7885	0.666-0.7947	0.5771-0.7694	0.5562-0.8968	0.686	0.635	0.681	0.77	0.728	0.683	0.588	0.73	0.512	0.75	0.704	0.803	0.638	0.841	0.727
CTSH.TMEM59.HSDL1.UBTD1..GNPNAT1.TFAP2A.ANLN.PPP1R13L	56563	0.752	0.7281	0.7338	0.6802	0.7076	0.752	0.752	0.72034	0.72835	0.7396	p=1.2e-09 CI 0.6845-0.8196	p=5.6e-10 CI 0.6653-0.7909	p=2.5e-10 CI 0.6702-0.7973	p=0.00015 CI 0.5938-0.7666	p=0.024 CI 0.5773-0.8378	1.17246e-09	5.59066e-10	2.51008e-10	0.000149529	0.024026	2.51008e-10	0.00483511	0.6845-0.8196	0.6653-0.7909	0.6702-0.7973	0.5938-0.7666	0.5773-0.8378	0.71	0.72	0.702	0.55	0.468	0.714	0.744	0.486	0.814	1	0.685	0.632	0.89	0.478	0.442
ATP6V0E1.BEND5.RNASE1.UBTD1..GNPNAT1.TFAP2A.KIF20B.PPP1R13L	33674	0.752	0.7271	0.7238	0.6522	0.7439	0.752	0.752	0.7198	0.72195	0.739567	p=1.2e-09 CI 0.6855-0.8185	p=6.6e-10 CI 0.6646-0.7895	p=1.3e-09 CI 0.6601-0.7876	p=0.0011 CI 0.5645-0.7399	p=0.01 CI 0.6349-0.853	1.18133e-09	6.60114e-10	1.30627e-09	0.0011288	0.0100665	6.60114e-10	0.00223906	0.6855-0.8185	0.6646-0.7895	0.6601-0.7876	0.5645-0.7399	0.6349-0.853	0.652	0.674	0.66	0.46	0.595	0.63	0.657	0.712	0.907	1	0.796	0.737	0.614	0.338	0.576
ATP6V0E1.CTSH.SVBP.HSDL1..CENPE.GNPNAT1.ANLN.PPP1R13L	27472	0.752	0.72	0.7219	0.6649	0.7212	0.752	0.752	0.716	0.72605	0.739567	p=1.2e-09 CI 0.6859-0.8181	p=2.1e-09 CI 0.6559-0.7841	p=1.8e-09 CI 0.6565-0.7872	p=0.00047 CI 0.5731-0.7568	p=0.018 CI 0.5498-0.8926	1.18133e-09	2.10348e-09	1.80198e-09	0.000466788	0.0175581	1.18133e-09	0.00360499	0.6859-0.8181	0.6559-0.7841	0.6565-0.7872	0.5731-0.7568	0.5498-0.8926	0.618	0.643	0.697	0.645	0.682	0.585	0.603	0.676	0.674	0.75	0.833	0.789	0.717	0.637	0.679
CTSH.RNASE1.HSDL1.UBTD1..GNPNAT1.ASPM.TFAP2A.PPP1R13L	57392	0.752	0.7197	0.7171	0.6601	0.7205	0.752	0.752	0.71388	0.721875	0.739533	p=1.2e-09 CI 0.6843-0.8198	p=2.2e-09 CI 0.6554-0.784	p=3.8e-09 CI 0.6525-0.7817	p=0.00066 CI 0.5725-0.7476	p=0.018 CI 0.6002-0.8407	1.17246e-09	2.20237e-09	3.84833e-09	0.000659806	0.0178738	1.17246e-09	0.00370672	0.6843-0.8198	0.6554-0.784	0.6525-0.7817	0.5725-0.7476	0.6002-0.8407	0.686	0.691	0.668	0.745	0.555	0.683	0.7	0.64	0.419	1	0.704	0.658	0.693	0.834	0.533
TMEM59.RNASE1.HSDL1.UBTD1..GNPNAT1.ASPM.TFAP2A.PPP1R13L	60332	0.752	0.7267	0.7296	0.6685	0.6917	0.752	0.752	0.7137	0.7198	0.739533	p=1.2e-09 CI 0.6863-0.8177	p=7e-10 CI 0.6642-0.7892	p=5.1e-10 CI 0.6662-0.793	p=0.00036 CI 0.5802-0.7568	p=0.034 CI 0.5538-0.8296	1.18133e-09	6.97596e-10	5.07208e-10	0.000360869	0.0339918	5.07208e-10	0.00687053	0.6863-0.8177	0.6642-0.7892	0.6662-0.793	0.5802-0.7568	0.5538-0.8296	0.55	0.722	0.668	0.68	0.445	0.499	0.755	0.802	0.581	1	0.889	0.605	0.551	0.707	0.418
PEBP1.CTSH.RNASE1.HSDL1..GNPNAT1.TFAP2A.KIF20B.PPP1R13L	41234	0.752	0.7205	0.7104	0.6571	0.7212	0.752	0.752	0.71224	0.72955	0.739533	p=1.2e-09 CI 0.6824-0.8216	p=1.9e-09 CI 0.6554-0.7856	p=1.1e-08 CI 0.6455-0.7754	p=0.00081 CI 0.5696-0.7446	p=0.018 CI 0.6153-0.8271	1.18133e-09	1.9333e-09	1.08689e-08	0.000810213	0.0175581	1.18133e-09	0.00367367	0.6824-0.8216	0.6554-0.7856	0.6455-0.7754	0.5696-0.7446	0.6153-0.8271	0.703	0.697	0.651	0.51	0.63	0.703	0.708	0.847	0.86	1	0.704	0.658	0.48	0.414	0.612
ATP6V0E1.CTSH.HSDL1..GNPNAT1.XRCC2.PPP1R13L	4454	0.752	0.7107	0.7098	0.6389	0.7379	0.752	0.752	0.70986	0.72445	0.739533	p=1.2e-09 CI 0.6858-0.8182	p=9.1e-09 CI 0.6473-0.7741	p=1.2e-08 CI 0.6427-0.7769	p=0.0027 CI 0.544-0.7337	p=0.012 CI 0.5828-0.8929	1.18133e-09	9.09449e-09	1.19856e-08	0.00266461	0.0117246	1.18133e-09	0.00287785	0.6858-0.8182	0.6473-0.7741	0.6427-0.7769	0.544-0.7337	0.5828-0.8929	0.625	0.643	0.689	0.66	0.694	0.597	0.61	0.694	0.581	0.75	0.815	0.763	0.685	0.682	0.691
SVBP.RNASE1.UBTD1..GNPNAT1.TFAP2A.PPP1R13L	15146	0.752	0.7299	0.7168	0.6504	0.6386	0.752	0.752	0.69754	0.724025	0.739533	p=1.2e-09 CI 0.6838-0.8202	p=4.1e-10 CI 0.6675-0.7922	p=4e-09 CI 0.6523-0.7813	p=0.0013 CI 0.5616-0.7392	p=0.094 CI 0.4836-0.7937	1.18133e-09	4.1317e-10	4.02468e-09	0.00127063	0.0935606	4.1317e-10	0.0189663	0.6838-0.8202	0.6675-0.7922	0.6523-0.7813	0.5616-0.7392	0.4836-0.7937	0.72	0.72	0.676	0.55	0.526	0.725	0.74	0.396	0.767	0.875	0.685	0.645	0.921	0.49	0.509
PEBP1.SVBP.RNASE1..GNPNAT1.TFAP2A.PPP1R13L	8306	0.752	0.7312	0.7119	0.6497	0.6371	0.752	0.752	0.69638	0.72475	0.7395	p=1.2e-09 CI 0.6836-0.8204	p=3.3e-10 CI 0.6694-0.793	p=8.7e-09 CI 0.647-0.7767	p=0.0013 CI 0.5604-0.739	p=0.096 CI 0.4829-0.7914	1.18133e-09	3.30161e-10	8.73698e-09	0.0013344	0.0959998	3.30161e-10	0.0194668	0.6836-0.8204	0.6694-0.793	0.647-0.7767	0.5604-0.739	0.4829-0.7914	0.693	0.694	0.668	0.6	0.532	0.692	0.7	0.414	0.651	0.875	0.704	0.671	0.89	0.586	0.515
TMEM59.BEND5.HSDL1.UBTD1..GNPNAT1.TFAP2A.KIF20B.PPP1R13L	60134	0.749	0.7361	0.7519	0.6857	0.7879	0.7879	0.7519	0.74212	0.7269	0.7395	p=1.8e-09 CI 0.6843-0.8138	p=1.4e-10 CI 0.6764-0.7959	p=1e-11 CI 0.6904-0.8135	p=9.7e-05 CI 0.5984-0.773	p=0.003 CI 0.6734-0.9024	1.81071e-09	1.41987e-10	1.03069e-11	9.72158e-05	0.00304316	1.03069e-11	0.000628075	0.6843-0.8138	0.6764-0.7959	0.6904-0.8135	0.5984-0.773	0.6734-0.9024	0.718	0.717	0.71	0.705	0.74	0.723	0.74	0.595	0.581	0.875	0.685	0.632	0.811	0.739	0.733
PEBP1.ZMYND12.BEND5.HSDL1..GNPNAT1.TFAP2A.ANLN.PPP1R13L	37663	0.7398	0.7284	0.7519	0.712	0.7773	0.7773	0.7519	0.74188	0.72295	0.739467	p=6.7e-09 CI 0.6716-0.8079	p=5.3e-10 CI 0.6675-0.7893	p=1e-11 CI 0.6901-0.8136	p=1e-05 CI 0.6266-0.7975	p=0.0041 CI 0.6445-0.91	6.71127e-09	5.28864e-10	1.04409e-11	1.04302e-05	0.00412212	1.04409e-11	0.000826511	0.6716-0.8079	0.6675-0.7893	0.6901-0.8136	0.6266-0.7975	0.6445-0.91	0.745	0.541	0.706	0.74	0.775	0.768	0.437	0.559	0.605	0.75	0.593	0.921	0.835	0.777	0.776
ATP6V0E1.PEBP1.BEND5.UBTD1..GNPNAT1.KIF4A.TFAP2A.PPP1R13L	21698	0.7519	0.737	0.7502	0.694	0.7439	0.7519	0.7519	0.7354	0.7224	0.739467	p=1.2e-09 CI 0.6859-0.818	p=1.2e-10 CI 0.6764-0.7977	p=1.4e-11 CI 0.6883-0.8122	p=5e-05 CI 0.608-0.78	p=0.01 CI 0.6187-0.8691	1.19026e-09	1.21478e-10	1.4039e-11	4.95724e-05	0.0100665	1.4039e-11	0.00202321	0.6859-0.818	0.6764-0.7977	0.6883-0.8122	0.608-0.78	0.6187-0.8691	0.667	0.683	0.697	0.635	0.52	0.655	0.675	0.658	0.698	1	0.741	0.711	0.732	0.618	0.497
SVBP.BEND5.HSDL1.UBTD1..LMNB2.ASPM.TFAP2A.PPP1R13L	59317	0.737	0.7281	0.7519	0.679	0.7568	0.7568	0.7519	0.73056	0.729025	0.739467	p=9.9e-09 CI 0.6738-0.8001	p=5.6e-10 CI 0.6686-0.7875	p=1e-11 CI 0.6898-0.8141	p=0.00016 CI 0.5889-0.7691	p=0.0072 CI 0.629-0.8846	9.87243e-09	5.59066e-10	1.03069e-11	0.000163871	0.00720775	1.03069e-11	0.00147433	0.6738-0.8001	0.6686-0.7875	0.6898-0.8141	0.5889-0.7691	0.629-0.8846	0.616	0.637	0.723	0.68	0.676	0.585	0.592	0.685	0.698	0.875	0.815	0.803	0.756	0.675	0.667
ATP6V0E1.SVBP.TMEM59.BEND5..CENPE.GNPNAT1.TFAP2A.PPP1R13L	29990	0.7519	0.7397	0.7454	0.668	0.7462	0.7519	0.7519	0.73024	0.722675	0.739467	p=1.2e-09 CI 0.6882-0.8157	p=7.6e-11 CI 0.6808-0.7986	p=3.3e-11 CI 0.683-0.8078	p=0.00037 CI 0.5761-0.76	p=0.0095 CI 0.6158-0.8766	1.19026e-09	7.58162e-11	3.33311e-11	0.000372764	0.00949965	3.33311e-11	0.00197448	0.6882-0.8157	0.6808-0.7986	0.683-0.8078	0.5761-0.76	0.6158-0.8766	0.72	0.745	0.702	0.74	0.491	0.728	0.783	0.495	0.465	1	0.667	0.605	0.882	0.815	0.467
ATP6V0E1.SVBP.BEND5.HSDL1..KIF4A.TFAP2A.ANLN.PPP1R13L	31222	0.7407	0.7317	0.7519	0.6916	0.7348	0.7519	0.7519	0.73014	0.729025	0.739467	p=5.9e-09 CI 0.6752-0.8063	p=3e-10 CI 0.6712-0.7921	p=1e-11 CI 0.6898-0.814	p=6e-05 CI 0.6016-0.7816	p=0.013 CI 0.5718-0.8979	5.85308e-09	3.04655e-10	1.03069e-11	6.02529e-05	0.0126392	1.03069e-11	0.00253989	0.6752-0.8063	0.6712-0.7921	0.6898-0.814	0.6016-0.7816	0.5718-0.8979	0.557	0.584	0.714	0.71	0.746	0.51	0.509	0.586	0.605	0.75	0.87	0.855	0.827	0.739	0.745
ATP6V0E1.SVBP.BEND5.HSDL1..ASPM.KIF4A.TFAP2A.PPP1R13L	31213	0.7393	0.73	0.7519	0.6835	0.7326	0.7519	0.7519	0.72746	0.723175	0.739433	p=7.2e-09 CI 0.6746-0.804	p=4e-10 CI 0.6693-0.7907	p=1e-11 CI 0.6899-0.814	p=0.00012 CI 0.5942-0.7727	p=0.013 CI 0.5809-0.8842	7.1593e-09	4.03384e-10	1.03069e-11	0.000115916	0.013365	1.03069e-11	0.00269619	0.6746-0.804	0.6693-0.7907	0.6899-0.814	0.5942-0.7727	0.5809-0.8842	0.73	0.734	0.702	0.675	0.717	0.745	0.769	0.694	0.628	0.75	0.63	0.605	0.709	0.688	0.715
PEBP1.CTSH.SVBP.HSDL1..GNPNAT1.KIF4A.TFAP2A.PPP1R13L	39338	0.7519	0.7335	0.7346	0.686	0.7227	0.7519	0.7519	0.72574	0.721775	0.739433	p=1.2e-09 CI 0.6831-0.8207	p=2.2e-10 CI 0.6707-0.7962	p=2.2e-10 CI 0.6713-0.7979	p=9.5e-05 CI 0.6008-0.7712	p=0.017 CI 0.6022-0.8433	1.19926e-09	2.24131e-10	2.19861e-10	9.49483e-05	0.0169411	2.19861e-10	0.00340721	0.6831-0.8207	0.6707-0.7962	0.6713-0.7979	0.6008-0.7712	0.6022-0.8433	0.701	0.708	0.693	0.725	0.532	0.7	0.718	0.532	0.535	1	0.704	0.671	0.835	0.777	0.509
ATP6V0E1.BEND5.HSDL1.UBTD1..ASPM.KIF4A.TFAP2A.PPP1R13L	33943	0.7394	0.7262	0.7519	0.6842	0.7242	0.7519	0.7519	0.72518	0.727725	0.739433	p=7.1e-09 CI 0.6745-0.8043	p=7.6e-10 CI 0.6648-0.7876	p=1e-11 CI 0.6897-0.8142	p=0.00011 CI 0.5959-0.7725	p=0.016 CI 0.5657-0.8828	7.05729e-09	7.60724e-10	1.03069e-11	0.000109337	0.0163427	1.03069e-11	0.0032904	0.6745-0.8043	0.6648-0.7876	0.6897-0.8142	0.5959-0.7725	0.5657-0.8828	0.657	0.677	0.702	0.645	0.636	0.641	0.668	0.73	0.674	0.75	0.759	0.711	0.677	0.637	0.63
ATP6V0E1.SVBP.BEND5.RNASE1..GNPNAT1.ASPM.TFAP2A.PPP1R13L	30932	0.7519	0.7305	0.7303	0.662	0.7462	0.7519	0.7519	0.72418	0.7234	0.739433	p=1.2e-09 CI 0.6871-0.8167	p=3.7e-10 CI 0.6696-0.7915	p=4.5e-10 CI 0.6669-0.7937	p=0.00058 CI 0.5732-0.7508	p=0.0095 CI 0.6437-0.8487	1.19026e-09	3.69398e-10	4.50585e-10	0.000576337	0.00949965	3.69398e-10	0.0020152	0.6871-0.8167	0.6696-0.7915	0.6669-0.7937	0.5732-0.7508	0.6437-0.8487	0.745	0.72	0.664	0.675	0.618	0.762	0.744	0.739	0.535	1	0.63	0.632	0.598	0.713	0.6
SVBP.RNASE1.HSDL1.UBTD1..GNPNAT1.XRCC2.ANLN.PPP1R13L	59484	0.7519	0.7151	0.7174	0.6741	0.7258	0.7519	0.7519	0.71686	0.7263	0.739433	p=1.2e-09 CI 0.6858-0.818	p=4.6e-09 CI 0.6512-0.779	p=3.7e-09 CI 0.6522-0.7825	p=0.00024 CI 0.5847-0.7636	p=0.016 CI 0.552-0.8995	1.19926e-09	4.59219e-09	3.67951e-09	0.000237752	0.0157624	1.19926e-09	0.00320004	0.6858-0.818	0.6512-0.779	0.6522-0.7825	0.5847-0.7636	0.552-0.8995	0.647	0.731	0.664	0.745	0.584	0.627	0.762	0.775	0.488	0.875	0.778	0.618	0.567	0.815	0.57
ATP6V0E1.SVBP.BEND5.RNASE1..GNPNAT1.LMNB2.TFAP2A.PPP1R13L	30907	0.7519	0.7297	0.7238	0.6409	0.7379	0.7519	0.7519	0.71684	0.723375	0.739433	p=1.2e-09 CI 0.687-0.8167	p=4.2e-10 CI 0.67-0.7894	p=1.3e-09 CI 0.6597-0.7879	p=0.0023 CI 0.5503-0.7316	p=0.012 CI 0.6395-0.8363	1.19926e-09	4.23188e-10	1.32142e-09	0.00234153	0.0117246	4.23188e-10	0.00281323	0.687-0.8167	0.67-0.7894	0.6597-0.7879	0.5503-0.7316	0.6395-0.8363	0.647	0.674	0.672	0.525	0.595	0.625	0.661	0.703	0.791	1	0.796	0.724	0.646	0.452	0.576
ATP6V0E1.RNASE1.HSDL1..GNPNAT1.ASPM.TFAP2A	6136	0.7519	0.7198	0.7136	0.6528	0.7311	0.7519	0.7519	0.71384	0.7228	0.739433	p=1.2e-09 CI 0.6871-0.8166	p=2.2e-09 CI 0.6576-0.7821	p=6.7e-09 CI 0.6483-0.7788	p=0.0011 CI 0.5611-0.7445	p=0.014 CI 0.6058-0.8563	1.19926e-09	2.15237e-09	6.71084e-09	0.00108484	0.0138687	1.19926e-09	0.00299071	0.6871-0.8166	0.6576-0.7821	0.6483-0.7788	0.5611-0.7445	0.6058-0.8563	0.672	0.677	0.676	0.69	0.717	0.658	0.668	0.685	0.558	0.75	0.759	0.711	0.669	0.726	0.715
ATP6V0E1.SVBP.TMEM59.UBTD1..GNPNAT1.XRCC2.TFAP2A.PPP1R13L	30712	0.7519	0.7359	0.7363	0.6648	0.6773	0.7519	0.7519	0.71324	0.720125	0.7394	p=1.2e-09 CI 0.6893-0.8146	p=1.5e-10 CI 0.6768-0.795	p=1.6e-10 CI 0.6722-0.8004	p=0.00047 CI 0.5722-0.7574	p=0.046 CI 0.5149-0.8396	1.19026e-09	1.47924e-10	1.64427e-10	0.000471772	0.0457267	1.47924e-10	0.0092397	0.6893-0.8146	0.6768-0.795	0.6722-0.8004	0.5722-0.7574	0.5149-0.8396	0.718	0.734	0.706	0.555	0.63	0.72	0.747	0.459	0.814	0.75	0.704	0.684	0.921	0.484	0.624
ATP6V0E1.CTSH.TMEM59.HSDL1..GNPNAT1.LMNB2.TFAP2A.PPP1R13L	28387	0.7519	0.7273	0.7297	0.6461	0.7083	0.7519	0.7519	0.71266	0.72305	0.7394	p=1.2e-09 CI 0.6874-0.8164	p=6.3e-10 CI 0.6669-0.7878	p=5e-10 CI 0.6652-0.7941	p=0.0017 CI 0.5536-0.7386	p=0.024 CI 0.5828-0.8338	1.19926e-09	6.29555e-10	5.01247e-10	0.00168315	0.0236204	5.01247e-10	0.0050607	0.6874-0.8164	0.6669-0.7878	0.6652-0.7941	0.5536-0.7386	0.5828-0.8338	0.662	0.68	0.702	0.755	0.486	0.644	0.664	0.505	0.442	1	0.778	0.737	0.874	0.841	0.461
PEBP1.SVBP.RNASE1.HSDL1..GNPNAT1.LMNB2.XRCC2.PPP1R13L	43285	0.7519	0.7139	0.7119	0.6532	0.7318	0.7519	0.7519	0.71254	0.717775	0.7394	p=1.2e-09 CI 0.6849-0.819	p=5.5e-09 CI 0.6499-0.778	p=8.7e-09 CI 0.6459-0.7778	p=0.0011 CI 0.5593-0.7472	p=0.014 CI 0.5656-0.8981	1.19026e-09	5.49529e-09	8.73698e-09	0.00105291	0.0136148	1.19026e-09	0.00293355	0.6849-0.819	0.6499-0.778	0.6459-0.7778	0.5593-0.7472	0.5656-0.8981	0.708	0.717	0.689	0.705	0.665	0.7	0.722	0.55	0.558	0.875	0.759	0.697	0.811	0.745	0.655
PEBP1.SVBP.RNASE1.HSDL1..CENPE.GNPNAT1.XRCC2.PPP1R13L	43208	0.7519	0.7128	0.7085	0.6618	0.7265	0.7519	0.7519	0.7123	0.72275	0.7394	p=1.2e-09 CI 0.6841-0.8197	p=6.6e-09 CI 0.6474-0.7781	p=1.5e-08 CI 0.6426-0.7744	p=0.00058 CI 0.5695-0.7542	p=0.015 CI 0.5654-0.8876	1.19926e-09	6.61901e-09	1.45628e-08	0.000582393	0.015479	1.19926e-09	0.00321228	0.6841-0.8197	0.6474-0.7781	0.6426-0.7744	0.5695-0.7542	0.5654-0.8876	0.672	0.728	0.668	0.56	0.601	0.658	0.751	0.811	0.767	0.875	0.759	0.645	0.543	0.503	0.588
PEBP1.RNASE1.HSDL1..GNPNAT1.XRCC2.TFAP2A	9491	0.7519	0.7178	0.7078	0.6598	0.7212	0.7519	0.7519	0.7117	0.726675	0.7394	p=1.2e-09 CI 0.6852-0.8187	p=3e-09 CI 0.6548-0.7808	p=1.6e-08 CI 0.6425-0.7731	p=0.00067 CI 0.5678-0.7518	p=0.018 CI 0.5907-0.8517	1.19026e-09	2.98722e-09	1.6219e-08	0.000673595	0.0175581	1.19026e-09	0.00364635	0.6852-0.8187	0.6548-0.7808	0.6425-0.7731	0.5678-0.7518	0.5907-0.8517	0.652	0.626	0.66	0.645	0.497	0.633	0.581	0.613	0.628	1	0.778	0.789	0.701	0.65	0.473
RNASE1.HSDL1..GNPNAT1.TFAP2A	2004	0.7519	0.7211	0.7016	0.6452	0.6977	0.7519	0.7519	0.7035	0.72855	0.7394	p=1.2e-09 CI 0.6844-0.8195	p=1.7e-09 CI 0.6583-0.784	p=4.1e-08 CI 0.6359-0.7673	p=0.0018 CI 0.5524-0.7381	p=0.03 CI 0.5556-0.8399	1.19026e-09	1.74941e-09	4.08008e-08	0.00178242	0.0298542	1.19026e-09	0.00632733	0.6844-0.8195	0.6583-0.784	0.6359-0.7673	0.5524-0.7381	0.5556-0.8399	0.65	0.535	0.664	0.695	0.555	0.633	0.433	0.514	0.488	0.875	0.759	0.908	0.795	0.752	0.539
ATP6V0E1.SVBP.TMEM59.RNASE1..GNPNAT1.TFAP2A.KIF20B.PPP1R13L	30314	0.7519	0.7298	0.7178	0.6426	0.675	0.7519	0.7519	0.70342	0.726825	0.7394	p=1.2e-09 CI 0.6858-0.818	p=4.2e-10 CI 0.668-0.7916	p=3.4e-09 CI 0.6534-0.7822	p=0.0021 CI 0.5525-0.7326	p=0.048 CI 0.5451-0.8049	1.19926e-09	4.16483e-10	3.4397e-09	0.00211304	0.0478472	4.16483e-10	0.00999204	0.6858-0.818	0.668-0.7916	0.6534-0.7822	0.5525-0.7326	0.5451-0.8049	0.737	0.737	0.672	0.505	0.486	0.751	0.773	0.514	0.837	1	0.648	0.605	0.811	0.414	0.461
CTSH.SVBP.RNASE1..GNPNAT1.TFAP2A.PPP1R13L	12626	0.7519	0.7224	0.7023	0.6374	0.6811	0.7519	0.7519	0.69902	0.717925	0.7394	p=1.2e-09 CI 0.6838-0.8201	p=1.4e-09 CI 0.6591-0.7856	p=3.7e-08 CI 0.6365-0.7682	p=0.0029 CI 0.5479-0.7269	p=0.042 CI 0.5571-0.805	1.19026e-09	1.43129e-09	3.67449e-08	0.00291946	0.042361	1.19026e-09	0.00905611	0.6838-0.8201	0.6591-0.7856	0.6365-0.7682	0.5479-0.7269	0.5571-0.805	0.749	0.737	0.668	0.51	0.451	0.762	0.776	0.405	0.814	1	0.667	0.592	0.898	0.427	0.424
ATP6V0E1.BEND5.HSDL1.UBTD1..ASPM.TFAP2A.KIF20B.PPP1R13L	33949	0.7447	0.7315	0.7518	0.6787	0.7553	0.7553	0.7518	0.7324	0.7262	0.739367	p=3.3e-09 CI 0.6819-0.8075	p=3.1e-10 CI 0.6713-0.7918	p=1.1e-11 CI 0.6897-0.8139	p=0.00017 CI 0.5899-0.7676	p=0.0075 CI 0.609-0.9016	3.3436e-09	3.12098e-10	1.05766e-11	0.000167653	0.00750199	1.05766e-11	0.00153393	0.6819-0.8075	0.6713-0.7918	0.6897-0.8139	0.5899-0.7676	0.609-0.9016	0.591	0.62	0.71	0.65	0.757	0.552	0.563	0.721	0.698	0.75	0.852	0.829	0.701	0.637	0.758
HSDL1.UBTD1..GNPNAT1.PPP1R13L	2097	0.7518	0.7295	0.7424	0.6889	0.7432	0.7518	0.7518	0.73116	0.730425	0.739367	p=1.2e-09 CI 0.6814-0.8223	p=4.4e-10 CI 0.6673-0.7917	p=5.6e-11 CI 0.6795-0.8054	p=7.5e-05 CI 0.6041-0.7738	p=0.01 CI 0.5381-0.9482	1.20833e-09	4.36914e-10	5.64006e-11	7.48499e-05	0.0102619	5.64006e-11	0.00206735	0.6814-0.8223	0.6673-0.7917	0.6795-0.8054	0.6041-0.7738	0.5381-0.9482	0.659	0.663	0.697	0.625	0.636	0.641	0.643	0.739	0.721	0.875	0.778	0.737	0.661	0.599	0.624
SVBP.BEND5.HSDL1.UBTD1..KIF4A.TFAP2A.ANLN.PPP1R13L	59362	0.7394	0.7289	0.7518	0.7005	0.7341	0.7518	0.7518	0.73094	0.715875	0.739367	p=7.1e-09 CI 0.6728-0.8059	p=4.8e-10 CI 0.6673-0.7905	p=1.1e-11 CI 0.6899-0.8137	p=2.9e-05 CI 0.6135-0.7875	p=0.013 CI 0.5854-0.8827	7.05729e-09	4.84591e-10	1.05766e-11	2.86672e-05	0.0128772	1.05766e-11	0.00258118	0.6728-0.8059	0.6673-0.7905	0.6899-0.8137	0.6135-0.7875	0.5854-0.8827	0.535	0.569	0.723	0.72	0.624	0.479	0.484	0.595	0.581	0.875	0.907	0.882	0.835	0.758	0.612
PEBP1.SVBP.HSDL1.UBTD1..GNPNAT1.TFAP2A.ANLN.PPP1R13L	43753	0.7518	0.7384	0.7497	0.6993	0.697	0.7518	0.7518	0.72724	0.7238	0.739367	p=1.2e-09 CI 0.6855-0.818	p=9.6e-11 CI 0.6774-0.7993	p=1.6e-11 CI 0.6879-0.8115	p=3.2e-05 CI 0.6129-0.7857	p=0.03 CI 0.545-0.849	1.21746e-09	9.64281e-11	1.55553e-11	3.17072e-05	0.0303473	1.55553e-11	0.00607581	0.6855-0.818	0.6774-0.7993	0.6879-0.8115	0.6129-0.7857	0.545-0.849	0.611	0.677	0.706	0.675	0.642	0.583	0.671	0.658	0.674	0.75	0.796	0.697	0.748	0.675	0.636
ATP6V0E1.ZMYND12.HSDL1.UBTD1..CENPE.GNPNAT1.TFAP2A.PPP1R13L	26630	0.7518	0.7324	0.7445	0.6842	0.7106	0.7518	0.7518	0.7247	0.7268	0.739367	p=1.2e-09 CI 0.6875-0.8161	p=2.7e-10 CI 0.6728-0.7921	p=3.9e-11 CI 0.6817-0.8073	p=0.00011 CI 0.5946-0.7738	p=0.022 CI 0.5333-0.8879	1.21746e-09	2.67793e-10	3.92501e-11	0.000109337	0.0224377	3.92501e-11	0.00450941	0.6875-0.8161	0.6728-0.7921	0.6817-0.8073	0.5946-0.7738	0.5333-0.8879	0.652	0.635	0.71	0.675	0.676	0.636	0.592	0.514	0.651	0.75	0.759	0.789	0.882	0.682	0.673
PEBP1.CTSH.HSDL1.UBTD1..GNPNAT1.TFAP2A.ANLN.PPP1R13L	41653	0.7518	0.7287	0.7329	0.6892	0.7114	0.7518	0.7518	0.7228	0.72505	0.739367	p=1.2e-09 CI 0.6831-0.8206	p=5e-10 CI 0.6655-0.7918	p=2.9e-10 CI 0.6694-0.7963	p=7.3e-05 CI 0.6036-0.7749	p=0.022 CI 0.5754-0.8473	1.20833e-09	5.04248e-10	2.93395e-10	7.30771e-05	0.0220548	2.93395e-10	0.00442557	0.6831-0.8206	0.6655-0.7918	0.6694-0.7963	0.6036-0.7749	0.5754-0.8473	0.783	0.586	0.693	0.705	0.59	0.818	0.516	0.55	0.558	0.875	0.556	0.842	0.819	0.745	0.576
PEBP1.SVBP.BEND5.RNASE1..CENPE.GNPNAT1.TFAP2A.PPP1R13L	42590	0.7518	0.7277	0.7241	0.6691	0.7402	0.7518	0.7518	0.72258	0.7243	0.739333	p=1.2e-09 CI 0.685-0.8187	p=6e-10 CI 0.6656-0.7897	p=1.3e-09 CI 0.6602-0.7879	p=0.00035 CI 0.5803-0.7579	p=0.011 CI 0.6206-0.8597	1.20833e-09	5.95643e-10	1.26181e-09	0.000345556	0.0110769	5.95643e-10	0.0022845	0.685-0.8187	0.6656-0.7897	0.6602-0.7879	0.5803-0.7579	0.6206-0.8597	0.725	0.731	0.664	0.61	0.572	0.734	0.758	0.685	0.674	1	0.667	0.632	0.646	0.592	0.552
ATP6V0E1.PEBP1.SVBP.UBTD1..GNPNAT1.KIF4A.TFAP2A.PPP1R13L	20228	0.7518	0.7389	0.7424	0.6879	0.6773	0.7518	0.7518	0.71966	0.726925	0.739333	p=1.2e-09 CI 0.6848-0.8188	p=8.8e-11 CI 0.6777-0.8001	p=5.6e-11 CI 0.68-0.8049	p=8.1e-05 CI 0.601-0.7747	p=0.046 CI 0.5186-0.836	1.21746e-09	8.8035e-11	5.64006e-11	8.13787e-05	0.0457267	5.64006e-11	0.00916162	0.6848-0.8188	0.6777-0.8001	0.68-0.8049	0.601-0.7747	0.5186-0.836	0.577	0.606	0.693	0.785	0.699	0.535	0.545	0.55	0.442	0.625	0.852	0.829	0.819	0.879	0.703
ATP6V0E1.SVBP.BEND5.RNASE1..GNPNAT1.TFAP2A.KIF20B.PPP1R13L	30944	0.7518	0.7305	0.7228	0.6457	0.7447	0.7518	0.7518	0.7191	0.72365	0.739333	p=1.2e-09 CI 0.685-0.8186	p=3.7e-10 CI 0.6692-0.7919	p=1.5e-09 CI 0.659-0.7867	p=0.0017 CI 0.5572-0.7342	p=0.0099 CI 0.6374-0.852	1.21746e-09	3.69398e-10	1.53475e-09	0.00173214	0.00987435	3.69398e-10	0.0023213	0.685-0.8186	0.6692-0.7919	0.659-0.7867	0.5572-0.7342	0.6374-0.852	0.611	0.722	0.651	0.505	0.549	0.574	0.751	0.802	0.837	1	0.852	0.618	0.52	0.414	0.527
PEBP1.TMEM59.RNASE1.HSDL1..GNPNAT1.ASPM.TFAP2A.PPP1R13L	44582	0.7518	0.7257	0.7276	0.6704	0.6932	0.7518	0.7518	0.71374	0.727575	0.739333	p=1.2e-09 CI 0.6847-0.8189	p=8.3e-10 CI 0.663-0.7884	p=7.1e-10 CI 0.664-0.7912	p=0.00031 CI 0.5814-0.7594	p=0.033 CI 0.5564-0.83	1.21746e-09	8.29408e-10	7.05224e-10	0.000313285	0.0329155	7.05224e-10	0.00664577	0.6847-0.8189	0.663-0.7884	0.664-0.7912	0.5814-0.7594	0.5564-0.83	0.672	0.703	0.66	0.775	0.578	0.661	0.715	0.82	0.395	0.875	0.741	0.658	0.52	0.879	0.564
ATP6V0E1.SVBP.RNASE1.HSDL1..GNPNAT1.LMNB2.ANLN.PPP1R13L	31539	0.7518	0.7192	0.7143	0.6525	0.7235	0.7518	0.7518	0.71226	0.72455	0.739333	p=1.2e-09 CI 0.6857-0.818	p=2.4e-09 CI 0.656-0.7824	p=6e-09 CI 0.6489-0.7797	p=0.0011 CI 0.5601-0.7449	p=0.017 CI 0.5647-0.8822	1.20833e-09	2.37731e-09	6.00866e-09	0.00110662	0.0166396	1.20833e-09	0.00354924	0.6857-0.818	0.656-0.7824	0.6489-0.7797	0.5601-0.7449	0.5647-0.8822	0.664	0.68	0.676	0.7	0.728	0.647	0.668	0.55	0.558	0.75	0.778	0.724	0.787	0.739	0.727
ATP6V0E1.PEBP1.SVBP..GNPNAT1.TFAP2A.PPP1R13L	2426	0.7518	0.7443	0.7383	0.6658	0.6417	0.7518	0.7518	0.70838	0.724825	0.7393	p=1.2e-09 CI 0.6865-0.8171	p=3.4e-11 CI 0.6857-0.8029	p=1.2e-10 CI 0.6755-0.8011	p=0.00044 CI 0.5762-0.7554	p=0.089 CI 0.4816-0.8017	1.21746e-09	3.3878e-11	1.15438e-10	0.000437897	0.0888202	3.3878e-11	0.0178516	0.6865-0.8171	0.6857-0.8029	0.6755-0.8011	0.5762-0.7554	0.4816-0.8017	0.662	0.683	0.697	0.65	0.364	0.647	0.671	0.45	0.628	1	0.759	0.724	0.913	0.656	0.333
ATP6V0E1.TMEM59.RNASE1.UBTD1..GNPNAT1.TFAP2A.ANLN.PPP1R13L	33043	0.7518	0.7244	0.7224	0.664	0.6788	0.7518	0.7518	0.70828	0.72485	0.7393	p=1.2e-09 CI 0.6865-0.8172	p=1e-09 CI 0.6625-0.7864	p=1.6e-09 CI 0.6584-0.7865	p=5e-04 CI 0.5743-0.7538	p=0.044 CI 0.5368-0.8207	1.20833e-09	1.01665e-09	1.64419e-09	0.000497437	0.0443555	1.01665e-09	0.00897059	0.6865-0.8172	0.6625-0.7864	0.6584-0.7865	0.5743-0.7538	0.5368-0.8207	0.63	0.731	0.681	0.76	0.555	0.605	0.769	0.405	0.419	0.875	0.796	0.592	0.921	0.854	0.539
ATP6V0E1.SVBP.RNASE1.HSDL1..XRCC2.TFAP2A.ANLN.PPP1R13L	31628	0.7518	0.7241	0.7246	0.6541	0.672	0.7518	0.7518	0.70532	0.726475	0.7393	p=1.2e-09 CI 0.6872-0.8163	p=1.1e-09 CI 0.6625-0.7857	p=1.2e-09 CI 0.6603-0.789	p=0.00099 CI 0.5605-0.7477	p=0.051 CI 0.5205-0.8235	1.21746e-09	1.08213e-09	1.15032e-09	0.000991625	0.0507961	1.08213e-09	0.0103575	0.6872-0.8163	0.6625-0.7857	0.6603-0.789	0.5605-0.7477	0.5205-0.8235	0.647	0.66	0.676	0.76	0.642	0.622	0.632	0.55	0.465	0.75	0.815	0.763	0.787	0.841	0.636
ATP6V0E1.PEBP1.RNASE1.UBTD1..GNPNAT1.XRCC2.TFAP2A.PPP1R13L	22102	0.7518	0.7204	0.713	0.655	0.6811	0.7518	0.7518	0.70426	0.71845	0.7393	p=1.2e-09 CI 0.6858-0.8178	p=2e-09 CI 0.6578-0.783	p=7.3e-09 CI 0.648-0.778	p=0.00093 CI 0.5639-0.7461	p=0.042 CI 0.531-0.8312	1.21746e-09	1.96321e-09	7.32939e-09	0.000933628	0.042361	1.21746e-09	0.00865893	0.6858-0.8178	0.6578-0.783	0.648-0.778	0.5639-0.7461	0.531-0.8312	0.703	0.626	0.664	0.765	0.549	0.703	0.578	0.613	0.372	0.875	0.704	0.803	0.709	0.873	0.533
ATP6V0E1.SVBP.BEND5.HSDL1..GNPNAT1.TFAP2A.ANLN.KIF20B	31152	0.7517	0.7338	0.7422	0.6808	0.8061	0.8061	0.7517	0.74292	0.7219	0.739267	p=1.2e-09 CI 0.6885-0.8148	p=2.1e-10 CI 0.6738-0.7939	p=5.9e-11 CI 0.6795-0.8049	p=0.00014 CI 0.5897-0.7719	p=0.0018 CI 0.6603-0.9518	1.23593e-09	2.10044e-10	5.85461e-11	0.000142808	0.00176951	5.85461e-11	0.000382464	0.6885-0.8148	0.6738-0.7939	0.6795-0.8049	0.5897-0.7719	0.6603-0.9518	0.616	0.737	0.693	0.685	0.769	0.583	0.769	0.622	0.628	0.875	0.833	0.618	0.756	0.701	0.764
PEBP1.SVBP.BEND5.HSDL1..GNPNAT1.XRCC2.TFAP2A.PPP1R13L	42892	0.7517	0.7375	0.7512	0.6909	0.7803	0.7803	0.7517	0.74232	0.7241	0.739267	p=1.2e-09 CI 0.6879-0.8155	p=1.1e-10 CI 0.6792-0.7958	p=1.2e-11 CI 0.6889-0.8136	p=6.4e-05 CI 0.5998-0.782	p=0.0038 CI 0.663-0.8976	1.23593e-09	1.11877e-10	1.17262e-11	6.40128e-05	0.00378339	1.17262e-11	0.000769481	0.6879-0.8155	0.6792-0.7958	0.6889-0.8136	0.5998-0.782	0.663-0.8976	0.757	0.618	0.71	0.705	0.734	0.779	0.56	0.631	0.651	0.875	0.611	0.829	0.78	0.72	0.727
ATP6V0E1.PEBP1.BEND5.HSDL1..CENPE.GNPNAT1.TFAP2A.ANLN	21378	0.7517	0.7285	0.7424	0.6894	0.775	0.775	0.7517	0.7374	0.725325	0.739267	p=1.2e-09 CI 0.6864-0.8171	p=5.2e-10 CI 0.6672-0.7899	p=5.7e-11 CI 0.6795-0.8053	p=7.2e-05 CI 0.5982-0.7806	p=0.0044 CI 0.621-0.929	1.22666e-09	5.16413e-10	5.71071e-11	7.22056e-05	0.00439371	5.71071e-11	0.000893183	0.6864-0.8171	0.6672-0.7899	0.6795-0.8053	0.5982-0.7806	0.621-0.929	0.691	0.703	0.689	0.73	0.792	0.683	0.708	0.793	0.558	0.75	0.741	0.684	0.598	0.777	0.794
SVBP.TMEM59.BEND5.HSDL1..CENPE.GNPNAT1.TFAP2A.PPP1R13L	57710	0.7517	0.7371	0.7501	0.6821	0.7652	0.7652	0.7517	0.73724	0.720675	0.739267	p=1.2e-09 CI 0.6875-0.816	p=1.2e-10 CI 0.6781-0.7961	p=1.4e-11 CI 0.6883-0.8119	p=0.00013 CI 0.5915-0.7727	p=0.0058 CI 0.6428-0.8875	1.22666e-09	1.20483e-10	1.4404e-11	0.000128705	0.00576438	1.4404e-11	0.00117862	0.6875-0.816	0.6781-0.7961	0.6883-0.8119	0.5915-0.7727	0.6428-0.8875	0.689	0.734	0.71	0.7	0.688	0.686	0.773	0.477	0.581	0.875	0.704	0.592	0.913	0.732	0.679
ATP6V0E1.SVBP.BEND5.UBTD1..GNPNAT1.LMNB2.TFAP2A.PPP1R13L	31327	0.7517	0.7417	0.7497	0.6718	0.7712	0.7712	0.7517	0.73722	0.723325	0.739267	p=1.2e-09 CI 0.6893-0.8141	p=5.3e-11 CI 0.6843-0.7992	p=1.5e-11 CI 0.6875-0.8119	p=0.00028 CI 0.5828-0.7607	p=0.0049 CI 0.6721-0.8704	1.23593e-09	5.33926e-11	1.53574e-11	0.000283835	0.00488203	1.53574e-11	0.00103317	0.6893-0.8141	0.6843-0.7992	0.6875-0.8119	0.5828-0.7607	0.6721-0.8704	0.557	0.737	0.714	0.7	0.728	0.507	0.762	0.622	0.605	0.875	0.889	0.645	0.795	0.726	0.721
CTSH.SVBP.BEND5.HSDL1..GNPNAT1.LMNB2.TFAP2A.PPP1R13L	54427	0.7517	0.7345	0.7378	0.663	0.7985	0.7985	0.7517	0.7371	0.722725	0.739233	p=1.2e-09 CI 0.6874-0.816	p=1.9e-10 CI 0.6756-0.7934	p=1.3e-10 CI 0.6744-0.8012	p=0.00054 CI 0.5726-0.7534	p=0.0022 CI 0.712-0.885	1.22666e-09	1.87444e-10	1.25762e-10	0.000535544	0.00222553	1.25762e-10	0.000552215	0.6874-0.816	0.6756-0.7934	0.6744-0.8012	0.5726-0.7534	0.712-0.885	0.662	0.669	0.702	0.635	0.636	0.65	0.661	0.505	0.698	1	0.741	0.697	0.874	0.618	0.618
BEND5.HSDL1.UBTD1..CENPE.GNPNAT1.PPP1R13L	16293	0.7517	0.7229	0.7412	0.6835	0.7848	0.7848	0.7517	0.73682	0.723075	0.739233	p=1.2e-09 CI 0.6856-0.8178	p=1.3e-09 CI 0.6604-0.7855	p=7e-11 CI 0.6785-0.804	p=0.00012 CI 0.5968-0.7701	p=0.0033 CI 0.6189-0.9508	1.22666e-09	1.3042e-09	6.96604e-11	0.000115916	0.00332198	6.96604e-11	0.00068758	0.6856-0.8178	0.6604-0.7855	0.6785-0.804	0.5968-0.7701	0.6189-0.9508	0.608	0.72	0.689	0.71	0.798	0.577	0.747	0.658	0.535	0.75	0.815	0.618	0.717	0.758	0.8
PEBP1.SVBP.BEND5.UBTD1..GNPNAT1.XRCC2.TFAP2A.PPP1R13L	43102	0.7517	0.7384	0.7455	0.6883	0.7576	0.7576	0.7517	0.7363	0.723475	0.739233	p=1.2e-09 CI 0.6878-0.8157	p=9.6e-11 CI 0.6791-0.7977	p=3.3e-11 CI 0.6828-0.8082	p=7.9e-05 CI 0.5996-0.7771	p=0.0071 CI 0.6377-0.8774	1.22666e-09	9.56339e-11	3.29138e-11	7.85176e-05	0.00706449	3.29138e-11	0.0014286	0.6878-0.8157	0.6791-0.7977	0.6828-0.8082	0.5996-0.7771	0.6377-0.8774	0.635	0.722	0.71	0.66	0.659	0.611	0.733	0.577	0.674	0.875	0.796	0.684	0.827	0.656	0.648
CTSH.SVBP.BEND5.UBTD1..GNPNAT1.ASPM.TFAP2A.PPP1R13L	54662	0.7517	0.7319	0.7358	0.6769	0.7795	0.7795	0.7517	0.73516	0.722475	0.739233	p=1.2e-09 CI 0.6859-0.8175	p=2.9e-10 CI 0.6698-0.7941	p=1.8e-10 CI 0.6726-0.7991	p=0.00019 CI 0.5912-0.7627	p=0.0039 CI 0.6855-0.8736	1.22666e-09	2.92634e-10	1.76848e-10	0.000192111	0.00386565	1.76848e-10	0.000811552	0.6859-0.8175	0.6698-0.7941	0.6726-0.7991	0.5912-0.7627	0.6855-0.8736	0.786	0.745	0.693	0.67	0.613	0.818	0.78	0.559	0.628	1	0.574	0.618	0.811	0.682	0.594
ATP6V0E1.CTSH.BEND5.HSDL1..CENPE.GNPNAT1.TFAP2A.ANLN	28938	0.7517	0.7264	0.7331	0.6756	0.7871	0.7871	0.7517	0.73478	0.719125	0.7392	p=1.2e-09 CI 0.6858-0.8177	p=7.3e-10 CI 0.6638-0.7891	p=2.8e-10 CI 0.6694-0.7969	p=0.00021 CI 0.5852-0.766	p=0.0031 CI 0.6621-0.9122	1.22666e-09	7.31368e-10	2.7966e-10	0.000212601	0.00311081	2.7966e-10	0.000664683	0.6858-0.8177	0.6638-0.7891	0.6694-0.7969	0.5852-0.766	0.6621-0.9122	0.706	0.711	0.685	0.64	0.699	0.7	0.711	0.658	0.651	0.875	0.741	0.711	0.709	0.637	0.691
PEBP1.CTSH.SVBP.BEND5..GNPNAT1.XRCC2.TFAP2A.PPP1R13L	38902	0.7517	0.7323	0.7329	0.672	0.7803	0.7803	0.7517	0.73384	0.7197	0.7392	p=1.2e-09 CI 0.6857-0.8178	p=2.7e-10 CI 0.6715-0.7932	p=2.9e-10 CI 0.6689-0.7968	p=0.00028 CI 0.5824-0.7617	p=0.0038 CI 0.6768-0.8838	1.22666e-09	2.72151e-10	2.93395e-10	0.000277651	0.00378339	2.72151e-10	0.000812208	0.6857-0.8178	0.6715-0.7932	0.6689-0.7968	0.5824-0.7617	0.6768-0.8838	0.752	0.742	0.689	0.665	0.734	0.765	0.773	0.559	0.651	0.875	0.667	0.632	0.803	0.669	0.727
PEBP1.BEND5.HSDL1.UBTD1..ASPM.TFAP2A.ANLN.PPP1R13L	45708	0.7398	0.7259	0.7517	0.6995	0.7371	0.7517	0.7517	0.7308	0.719	0.7392	p=6.7e-09 CI 0.6736-0.806	p=8e-10 CI 0.6644-0.7874	p=1.1e-11 CI 0.6898-0.8136	p=3.1e-05 CI 0.6115-0.7874	p=0.012 CI 0.5774-0.8968	6.6632e-09	7.9747e-10	1.07141e-11	3.13112e-05	0.0119477	1.07141e-11	0.00239581	0.6736-0.806	0.6644-0.7874	0.6898-0.8136	0.6115-0.7874	0.5774-0.8968	0.56	0.688	0.71	0.69	0.578	0.513	0.697	0.613	0.674	0.875	0.87	0.658	0.795	0.694	0.564
PEBP1.BEND5.RNASE1.UBTD1..GNPNAT1.TFAP2A.ANLN.PPP1R13L	45433	0.7517	0.7278	0.7301	0.6805	0.7341	0.7517	0.7517	0.72484	0.7219	0.7392	p=1.2e-09 CI 0.6852-0.8182	p=5.8e-10 CI 0.6658-0.7898	p=4.7e-10 CI 0.6668-0.7934	p=0.00015 CI 0.5939-0.7671	p=0.013 CI 0.6099-0.8583	1.23593e-09	5.81661e-10	4.66891e-10	0.000146132	0.0128772	4.66891e-10	0.00260468	0.6852-0.8182	0.6658-0.7898	0.6668-0.7934	0.5939-0.7671	0.6099-0.8583	0.635	0.705	0.668	0.575	0.561	0.613	0.722	0.568	0.767	1	0.778	0.645	0.756	0.522	0.539
TMEM59.BEND5.HSDL1.UBTD1..LMNB2.TFAP2A.ANLN.PPP1R13L	60168	0.7327	0.7219	0.7517	0.6851	0.7242	0.7517	0.7517	0.72312	0.72575	0.7392	p=1.8e-08 CI 0.6681-0.7973	p=1.5e-09 CI 0.6617-0.7821	p=1.1e-11 CI 0.6894-0.8141	p=1e-04 CI 0.5945-0.7757	p=0.016 CI 0.5781-0.8704	1.75953e-08	1.54635e-09	1.07141e-11	0.000101904	0.0163427	1.07141e-11	0.00328892	0.6681-0.7973	0.6617-0.7821	0.6894-0.8141	0.5945-0.7757	0.5781-0.8704	0.547	0.584	0.727	0.67	0.595	0.496	0.509	0.622	0.674	0.875	0.889	0.855	0.819	0.669	0.582
ATP6V0E1.CTSH.SVBP.HSDL1..CENPE.GNPNAT1.TFAP2A.ANLN	27468	0.7517	0.7238	0.7225	0.6709	0.7432	0.7517	0.7517	0.72242	0.723375	0.739167	p=1.2e-09 CI 0.6863-0.8172	p=1.1e-09 CI 0.661-0.7865	p=1.6e-09 CI 0.6576-0.7874	p=3e-04 CI 0.5799-0.7618	p=0.01 CI 0.6019-0.8845	1.22666e-09	1.13392e-09	1.62543e-09	0.000303166	0.0102619	1.13392e-09	0.00211301	0.6863-0.8172	0.661-0.7865	0.6576-0.7874	0.5799-0.7618	0.6019-0.8845	0.628	0.705	0.685	0.78	0.682	0.602	0.715	0.486	0.442	0.75	0.796	0.671	0.858	0.873	0.679
PEBP1.SVBP.TMEM59.HSDL1..GNPNAT1.XRCC2.TFAP2A.PPP1R13L	42262	0.7517	0.7364	0.7455	0.6815	0.6871	0.7517	0.7517	0.72044	0.72325	0.739167	p=1.2e-09 CI 0.6875-0.8159	p=1.4e-10 CI 0.6772-0.7955	p=3.3e-11 CI 0.6825-0.8086	p=0.00013 CI 0.5884-0.7747	p=0.037 CI 0.5304-0.8438	1.23593e-09	1.36284e-10	3.25016e-11	0.000134803	0.0373953	3.25016e-11	0.00750602	0.6875-0.8159	0.6772-0.7955	0.6825-0.8086	0.5884-0.7747	0.5304-0.8438	0.764	0.674	0.702	0.63	0.41	0.79	0.657	0.577	0.721	1	0.593	0.737	0.811	0.605	0.382
ATP6V0E1.CTSH.HSDL1..CENPE.GNPNAT1.TFAP2A	4410	0.7517	0.7205	0.7151	0.6583	0.7523	0.7523	0.7517	0.71958	0.7211	0.739167	p=1.2e-09 CI 0.6856-0.8177	p=1.9e-09 CI 0.6579-0.7831	p=5.3e-09 CI 0.6495-0.7807	p=0.00075 CI 0.5655-0.751	p=0.0081 CI 0.6227-0.8818	1.23593e-09	1.9333e-09	5.25992e-09	0.000746618	0.00812237	1.23593e-09	0.0017738	0.6856-0.8177	0.6579-0.7831	0.6495-0.7807	0.5655-0.751	0.6227-0.8818	0.645	0.652	0.689	0.78	0.514	0.625	0.628	0.568	0.465	1	0.778	0.737	0.795	0.866	0.491
ATP6V0E1.TMEM59.HSDL1.UBTD1..GNPNAT1.KIF4A.TFAP2A.PPP1R13L	33248	0.7517	0.7357	0.7482	0.6839	0.6765	0.7517	0.7517	0.7192	0.72525	0.739167	p=1.2e-09 CI 0.6866-0.8168	p=1.5e-10 CI 0.6752-0.7963	p=2e-11 CI 0.6859-0.8106	p=0.00011 CI 0.5958-0.772	p=0.046 CI 0.5106-0.8424	1.23593e-09	1.51601e-10	2.00821e-11	0.000111925	0.046425	2.00821e-11	0.00930738	0.6866-0.8168	0.6752-0.7963	0.6859-0.8106	0.5958-0.772	0.5106-0.8424	0.669	0.683	0.693	0.755	0.601	0.658	0.675	0.748	0.465	0.75	0.741	0.711	0.646	0.834	0.594
ATP6V0E1.SVBP.HSDL1.UBTD1..GNPNAT1.XRCC2.ANLN.PPP1R13L	31974	0.7517	0.7236	0.7326	0.6704	0.7083	0.7517	0.7517	0.71732	0.722675	0.739167	p=1.2e-09 CI 0.6889-0.8146	p=1.2e-09 CI 0.6628-0.7843	p=3e-10 CI 0.6672-0.7981	p=0.00031 CI 0.5748-0.7661	p=0.024 CI 0.5024-0.9142	1.22666e-09	1.16978e-09	3.04127e-10	0.000313285	0.0236204	3.04127e-10	0.00478673	0.6889-0.8146	0.6628-0.7843	0.6672-0.7981	0.5748-0.7661	0.5024-0.9142	0.659	0.674	0.718	0.755	0.792	0.639	0.653	0.568	0.535	0.625	0.796	0.75	0.85	0.815	0.8
CTSH.RNASE1.HSDL1..GNPNAT1.TFAP2A.ANLN	13824	0.7517	0.715	0.7071	0.6654	0.7379	0.7517	0.7517	0.71542	0.725425	0.739167	p=1.2e-09 CI 0.6834-0.8201	p=4.6e-09 CI 0.6504-0.7797	p=1.8e-08 CI 0.6417-0.7725	p=0.00045 CI 0.5775-0.7532	p=0.012 CI 0.6388-0.837	1.22666e-09	4.62676e-09	1.80574e-08	0.000452129	0.0117246	1.22666e-09	0.00243536	0.6834-0.8201	0.6504-0.7797	0.6417-0.7725	0.5775-0.7532	0.6388-0.837	0.628	0.677	0.66	0.62	0.618	0.599	0.682	0.658	0.674	1	0.815	0.658	0.661	0.605	0.6
PEBP1.SVBP.RNASE1.HSDL1..CENPE.GNPNAT1.LMNB2.PPP1R13L	43202	0.7517	0.715	0.7119	0.6541	0.7159	0.7517	0.7517	0.70972	0.72565	0.739167	p=1.2e-09 CI 0.6827-0.8207	p=4.7e-09 CI 0.6494-0.7806	p=8.6e-09 CI 0.6466-0.7772	p=0.00099 CI 0.5633-0.7449	p=0.02 CI 0.5604-0.8714	1.23593e-09	4.66157e-09	8.6418e-09	0.000991625	0.0198711	1.23593e-09	0.00417256	0.6827-0.8207	0.6494-0.7806	0.6466-0.7772	0.5633-0.7449	0.5604-0.8714	0.664	0.7	0.672	0.685	0.624	0.647	0.708	0.802	0.581	0.875	0.778	0.671	0.559	0.713	0.612
ATP6V0E1.SVBP.RNASE1.HSDL1..CENPE.GNPNAT1.LMNB2.PPP1R13L	31442	0.7517	0.7147	0.7087	0.6387	0.7205	0.7517	0.7517	0.70686	0.724125	0.739167	p=1.2e-09 CI 0.6847-0.8188	p=4.9e-09 CI 0.6501-0.7792	p=1.4e-08 CI 0.643-0.7745	p=0.0027 CI 0.5461-0.7313	p=0.018 CI 0.5727-0.8682	1.22666e-09	4.91253e-09	1.40988e-08	0.00268916	0.0178738	1.22666e-09	0.0041126	0.6847-0.8188	0.6501-0.7792	0.643-0.7745	0.5461-0.7313	0.5727-0.8682	0.672	0.683	0.664	0.59	0.63	0.658	0.675	0.739	0.698	0.875	0.759	0.711	0.598	0.561	0.618
CTSH.SVBP.RNASE1.UBTD1..GNPNAT1.XRCC2.TFAP2A.PPP1R13L	55072	0.7517	0.7184	0.7067	0.6485	0.7076	0.7517	0.7517	0.70658	0.72395	0.739167	p=1.2e-09 CI 0.6851-0.8182	p=2.7e-09 CI 0.655-0.7818	p=1.9e-08 CI 0.6411-0.7724	p=0.0014 CI 0.5591-0.7379	p=0.024 CI 0.5886-0.8266	1.23593e-09	2.72689e-09	1.90508e-08	0.00144253	0.024026	1.23593e-09	0.00509372	0.6851-0.8182	0.655-0.7818	0.6411-0.7724	0.5591-0.7379	0.5886-0.8266	0.662	0.688	0.664	0.765	0.584	0.647	0.693	0.523	0.349	1	0.759	0.671	0.787	0.879	0.564
ZMYND12.BEND5.HSDL1.UBTD1..GNPNAT1.XRCC2.TFAP2A.PPP1R13L	52972	0.7467	0.7339	0.7516	0.6953	0.7947	0.7947	0.7516	0.74444	0.727725	0.739133	p=2.5e-09 CI 0.6826-0.8107	p=2.1e-10 CI 0.675-0.7929	p=1.1e-11 CI 0.6891-0.8142	p=4.4e-05 CI 0.6068-0.7838	p=0.0025 CI 0.6791-0.9103	2.54693e-09	2.0666e-10	1.08532e-11	4.43776e-05	0.00249136	1.08532e-11	0.000507149	0.6826-0.8107	0.675-0.7929	0.6891-0.8142	0.6068-0.7838	0.6791-0.9103	0.642	0.666	0.727	0.745	0.584	0.619	0.643	0.577	0.581	1	0.796	0.75	0.858	0.79	0.564
PEBP1.ZMYND12.BEND5.HSDL1..GNPNAT1.KIF4A.TFAP2A.PPP1R13L	37658	0.7357	0.7263	0.7516	0.7116	0.7765	0.7765	0.7516	0.74034	0.72455	0.739133	p=1.2e-08 CI 0.6662-0.8052	p=7.5e-10 CI 0.6646-0.788	p=1.1e-11 CI 0.6899-0.8134	p=1.1e-05 CI 0.6271-0.7961	p=0.0042 CI 0.6527-0.9003	1.17868e-08	7.48847e-10	1.08532e-11	1.08541e-05	0.00421093	1.08532e-11	0.000844359	0.6662-0.8052	0.6646-0.788	0.6899-0.8134	0.6271-0.7961	0.6527-0.9003	0.718	0.714	0.706	0.675	0.549	0.725	0.74	0.486	0.674	1	0.667	0.618	0.898	0.675	0.527
TMEM59.BEND5.HSDL1.UBTD1..GNPNAT1.XRCC2.TFAP2A.PPP1R13L	60112	0.7516	0.7361	0.7512	0.6823	0.7712	0.7712	0.7516	0.73848	0.729225	0.739133	p=1.2e-09 CI 0.6888-0.8144	p=1.4e-10 CI 0.6773-0.7949	p=1.2e-11 CI 0.6888-0.8136	p=0.00013 CI 0.5914-0.7732	p=0.0049 CI 0.6545-0.8879	1.24526e-09	1.43156e-10	1.17262e-11	0.000127221	0.00488203	1.17262e-11	0.00100185	0.6888-0.8144	0.6773-0.7949	0.6888-0.8136	0.5914-0.7732	0.6545-0.8879	0.71	0.722	0.718	0.615	0.538	0.709	0.733	0.595	0.721	1	0.722	0.684	0.827	0.586	0.515
PEBP1.SVBP.BEND5.HSDL1..ASPM.TFAP2A.ANLN.PPP1R13L	42978	0.7401	0.7296	0.7516	0.6971	0.7424	0.7516	0.7516	0.73216	0.729275	0.739133	p=6.4e-09 CI 0.6742-0.8059	p=4.3e-10 CI 0.6685-0.7907	p=1.1e-11 CI 0.6898-0.8134	p=3.8e-05 CI 0.608-0.7861	p=0.01 CI 0.5796-0.9053	6.42784e-09	4.29998e-10	1.09942e-11	3.82474e-05	0.0104606	1.09942e-11	0.00209977	0.6742-0.8059	0.6685-0.7907	0.6898-0.8134	0.608-0.7861	0.5796-0.9053	0.557	0.581	0.718	0.73	0.751	0.504	0.495	0.595	0.605	0.75	0.907	0.895	0.827	0.764	0.752
ATP6V0E1.BEND5.RNASE1.HSDL1..GNPNAT1.XRCC2.TFAP2A.ANLN	33440	0.7516	0.7237	0.725	0.6649	0.7727	0.7727	0.7516	0.72758	0.7218	0.739133	p=1.2e-09 CI 0.6875-0.8158	p=1.1e-09 CI 0.6621-0.7854	p=1.1e-09 CI 0.6606-0.7895	p=0.00047 CI 0.5727-0.7572	p=0.0047 CI 0.6629-0.8825	1.24526e-09	1.14279e-09	1.07307e-09	0.000466788	0.00468118	1.07307e-09	0.00102959	0.6875-0.8158	0.6621-0.7854	0.6606-0.7895	0.5727-0.7572	0.6629-0.8825	0.618	0.637	0.664	0.665	0.682	0.583	0.596	0.739	0.605	0.875	0.852	0.789	0.598	0.682	0.673
PEBP1.SVBP.TMEM59.HSDL1..GNPNAT1.TFAP2A.ANLN.PPP1R13L	42283	0.7512	0.7376	0.7516	0.6974	0.6886	0.7516	0.7516	0.72528	0.725525	0.7391	p=1.3e-09 CI 0.6857-0.8168	p=1.1e-10 CI 0.6773-0.7978	p=1.1e-11 CI 0.69-0.8133	p=3.7e-05 CI 0.6083-0.7864	p=0.036 CI 0.5302-0.8471	1.32246e-09	1.10958e-10	1.08532e-11	3.7307e-05	0.0362311	1.08532e-11	0.00725368	0.6857-0.8168	0.6773-0.7978	0.69-0.8133	0.6083-0.7864	0.5302-0.8471	0.582	0.609	0.71	0.685	0.642	0.541	0.552	0.541	0.651	0.75	0.852	0.816	0.858	0.694	0.636
CTSH.SVBP.HSDL1..GNPNAT1.KIF4A.PPP1R13L	12743	0.7516	0.7214	0.7247	0.6766	0.7492	0.7516	0.7516	0.7247	0.72	0.7391	p=1.3e-09 CI 0.683-0.8202	p=1.7e-09 CI 0.6562-0.7865	p=1.1e-09 CI 0.6597-0.7897	p=2e-04 CI 0.5889-0.7643	p=0.0088 CI 0.574-0.9245	1.25467e-09	1.68331e-09	1.13708e-09	0.000196498	0.00878738	1.13708e-09	0.00179678	0.683-0.8202	0.6562-0.7865	0.6597-0.7897	0.5889-0.7643	0.574-0.9245	0.706	0.711	0.702	0.63	0.624	0.706	0.722	0.703	0.674	0.875	0.704	0.671	0.701	0.618	0.612
CTSH.BEND5.RNASE1.UBTD1..GNPNAT1.TFAP2A.ANLN.PPP1R13L	56983	0.7516	0.722	0.7219	0.6683	0.7515	0.7516	0.7516	0.72306	0.7262	0.7391	p=1.2e-09 CI 0.6843-0.819	p=1.5e-09 CI 0.6585-0.7854	p=1.8e-09 CI 0.6577-0.786	p=0.00036 CI 0.5819-0.7548	p=0.0083 CI 0.6454-0.8577	1.24526e-09	1.52264e-09	1.80198e-09	0.000364794	0.00828433	1.24526e-09	0.00172983	0.6843-0.819	0.6585-0.7854	0.6577-0.786	0.5819-0.7548	0.6454-0.8577	0.662	0.722	0.676	0.56	0.613	0.647	0.751	0.459	0.767	1	0.759	0.618	0.866	0.503	0.594
PEBP1.BEND5.RNASE1.UBTD1..GNPNAT1.XRCC2.TFAP2A.PPP1R13L	45412	0.7516	0.7258	0.7226	0.6676	0.7386	0.7516	0.7516	0.72124	0.7252	0.7391	p=1.3e-09 CI 0.6861-0.8171	p=8.1e-10 CI 0.6641-0.7876	p=1.6e-09 CI 0.6584-0.7868	p=0.00039 CI 0.5786-0.7566	p=0.012 CI 0.6148-0.8625	1.25467e-09	8.10098e-10	1.60689e-09	0.000385023	0.0115052	8.10098e-10	0.00237804	0.6861-0.8171	0.6641-0.7876	0.6584-0.7868	0.5786-0.7566	0.6148-0.8625	0.601	0.697	0.672	0.685	0.566	0.563	0.7	0.622	0.535	1	0.852	0.684	0.717	0.726	0.545
CTSH.HSDL1.UBTD1..GNPNAT1.XRCC2.PPP1R13L	14054	0.7516	0.7117	0.7152	0.6633	0.7508	0.7516	0.7516	0.71852	0.7239	0.7391	p=1.3e-09 CI 0.6842-0.8189	p=7.8e-09 CI 0.6475-0.7759	p=5.2e-09 CI 0.6492-0.7812	p=0.00052 CI 0.5733-0.7533	p=0.0084 CI 0.5709-0.9306	1.25467e-09	7.79018e-09	5.20179e-09	0.00052439	0.00844913	1.25467e-09	0.00179471	0.6842-0.8189	0.6475-0.7759	0.6492-0.7812	0.5733-0.7533	0.5709-0.9306	0.708	0.68	0.689	0.715	0.624	0.709	0.679	0.532	0.488	0.875	0.704	0.684	0.827	0.777	0.612
RNASE1.HSDL1.UBTD1..GNPNAT1.ANLN.PPP1R13L	16468	0.7516	0.714	0.7143	0.6729	0.7098	0.7516	0.7516	0.71252	0.724675	0.739067	p=1.2e-09 CI 0.6825-0.8207	p=5.4e-09 CI 0.6486-0.7795	p=6e-09 CI 0.6496-0.7789	p=0.00026 CI 0.5869-0.7589	p=0.023 CI 0.5329-0.8868	1.24526e-09	5.41388e-09	6.00866e-09	0.000259843	0.0228263	1.24526e-09	0.00461722	0.6825-0.8207	0.6486-0.7795	0.6496-0.7789	0.5869-0.7589	0.5329-0.8868	0.586	0.708	0.66	0.51	0.607	0.546	0.729	0.757	0.884	0.875	0.852	0.632	0.575	0.408	0.594
CTSH.TMEM59.RNASE1.HSDL1..GNPNAT1.ASPM.TFAP2A.PPP1R13L	56132	0.7516	0.7207	0.7187	0.6571	0.7114	0.7516	0.7516	0.7119	0.7231	0.739067	p=1.2e-09 CI 0.6846-0.8187	p=1.9e-09 CI 0.6572-0.7842	p=3e-09 CI 0.654-0.7833	p=0.00081 CI 0.5681-0.746	p=0.022 CI 0.5944-0.8283	1.24526e-09	1.8748e-09	3.00481e-09	0.000810213	0.0220548	1.24526e-09	0.004573	0.6846-0.8187	0.6572-0.7842	0.654-0.7833	0.5681-0.746	0.5944-0.8283	0.701	0.705	0.685	0.755	0.538	0.697	0.711	0.495	0.419	1	0.722	0.684	0.85	0.847	0.515
SVBP.RNASE1.HSDL1..GNPNAT1.KIF20B.PPP1R13L	15029	0.7516	0.7156	0.7014	0.6448	0.7379	0.7516	0.7516	0.71026	0.72775	0.739067	p=1.2e-09 CI 0.6768-0.8265	p=4.2e-09 CI 0.6469-0.7844	p=4.2e-08 CI 0.6358-0.7671	p=0.0018 CI 0.5595-0.7301	p=0.012 CI 0.5899-0.8859	1.24526e-09	4.22817e-09	4.21e-08	0.00183403	0.0117246	1.24526e-09	0.00271174	0.6768-0.8265	0.6469-0.7844	0.6358-0.7671	0.5595-0.7301	0.5899-0.8859	0.762	0.742	0.655	0.555	0.694	0.776	0.769	0.838	0.767	0.875	0.667	0.645	0.496	0.497	0.685
ATP6V0E1.PEBP1.TMEM59.RNASE1..GNPNAT1.TFAP2A.ANLN.PPP1R13L	20653	0.7516	0.7255	0.7217	0.6649	0.6712	0.7516	0.7516	0.70698	0.722475	0.739033	p=1.3e-09 CI 0.6856-0.8175	p=8.6e-10 CI 0.6636-0.7873	p=1.8e-09 CI 0.6576-0.7859	p=0.00047 CI 0.5731-0.7568	p=0.052 CI 0.5219-0.8205	1.25467e-09	8.55852e-10	1.84367e-09	0.000466788	0.0515555	8.55852e-10	0.0104045	0.6856-0.8175	0.6636-0.7873	0.6576-0.7859	0.5731-0.7568	0.5219-0.8205	0.623	0.581	0.685	0.79	0.41	0.599	0.505	0.405	0.465	1	0.778	0.855	0.929	0.879	0.382
ATP6V0E1.PEBP1.RNASE1.UBTD1..GNPNAT1.TFAP2A.KIF20B.PPP1R13L	22124	0.7516	0.7237	0.7135	0.6523	0.678	0.7516	0.7516	0.70382	0.72185	0.739033	p=1.2e-09 CI 0.6837-0.8195	p=1.2e-09 CI 0.6602-0.7872	p=6.8e-09 CI 0.649-0.778	p=0.0011 CI 0.564-0.7407	p=0.045 CI 0.5443-0.8118	1.24526e-09	1.15172e-09	6.78529e-09	0.00111766	0.0450369	1.15172e-09	0.00923091	0.6837-0.8195	0.6602-0.7872	0.649-0.778	0.564-0.7407	0.5443-0.8118	0.672	0.677	0.647	0.48	0.503	0.664	0.679	0.829	0.907	1	0.722	0.671	0.488	0.363	0.479
SVBP.TMEM59.RNASE1.HSDL1..GNPNAT1.LMNB2.TFAP2A.PPP1R13L	58207	0.7516	0.7266	0.7216	0.6443	0.6629	0.7516	0.7516	0.7014	0.72085	0.739033	p=1.3e-09 CI 0.6863-0.8168	p=7.1e-10 CI 0.6661-0.7872	p=1.9e-09 CI 0.6573-0.786	p=0.0019 CI 0.5517-0.737	p=0.061 CI 0.5411-0.7847	1.25467e-09	7.08681e-10	1.86487e-09	0.001887	0.0605174	7.08681e-10	0.0124809	0.6863-0.8168	0.6661-0.7872	0.6573-0.786	0.5517-0.737	0.5411-0.7847	0.691	0.697	0.685	0.535	0.538	0.689	0.708	0.378	0.767	1	0.704	0.658	0.953	0.471	0.515
ATP6V0E1.SVBP.BEND5.HSDL1..GNPNAT1.XRCC2.TFAP2A.ANLN	31130	0.7515	0.7335	0.7433	0.68	0.7902	0.7902	0.7515	0.7397	0.72495	0.739033	p=1.3e-09 CI 0.6894-0.8135	p=2.2e-10 CI 0.6742-0.7928	p=4.8e-11 CI 0.6799-0.8068	p=0.00015 CI 0.5851-0.775	p=0.0028 CI 0.644-0.9363	1.27368e-09	2.22321e-10	4.79582e-11	0.000151255	0.00284807	4.79582e-11	0.000599865	0.6894-0.8135	0.6742-0.7928	0.6799-0.8068	0.5851-0.775	0.644-0.9363	0.691	0.688	0.706	0.715	0.803	0.681	0.675	0.55	0.581	0.75	0.759	0.737	0.843	0.752	0.806
CTSH.SVBP.BEND5.HSDL1..GNPNAT1.XRCC2.TFAP2A.ANLN	54440	0.7515	0.7271	0.7331	0.6803	0.8061	0.8061	0.7515	0.73962	0.72315	0.739033	p=1.3e-09 CI 0.6869-0.8162	p=6.6e-10 CI 0.6651-0.789	p=2.8e-10 CI 0.669-0.7973	p=0.00015 CI 0.5891-0.7716	p=0.0018 CI 0.6921-0.92	1.26414e-09	6.60114e-10	2.7966e-10	0.000147822	0.00176951	2.7966e-10	0.000383467	0.6869-0.8162	0.6651-0.789	0.669-0.7973	0.5891-0.7716	0.6921-0.92	0.691	0.7	0.689	0.7	0.74	0.683	0.697	0.595	0.605	0.875	0.741	0.711	0.772	0.726	0.733
CTSH.BEND5.HSDL1..CENPE.GNPNAT1.TFAP2A	13530	0.7515	0.7262	0.7282	0.6723	0.8182	0.8182	0.7515	0.73928	0.719775	0.739	p=1.3e-09 CI 0.6853-0.8177	p=7.5e-10 CI 0.6639-0.7886	p=6.4e-10 CI 0.6642-0.7922	p=0.00027 CI 0.5814-0.7633	p=0.0012 CI 0.7216-0.9147	1.27368e-09	7.54763e-10	6.42023e-10	0.000271592	0.0012138	6.42023e-10	0.00029708	0.6853-0.8177	0.6639-0.7886	0.6642-0.7922	0.5814-0.7633	0.7216-0.9147	0.664	0.703	0.664	0.665	0.746	0.647	0.711	0.784	0.628	0.875	0.778	0.671	0.559	0.675	0.739
PEBP1.CTSH.BEND5.HSDL1..CENPE.GNPNAT1.TFAP2A.ANLN	40698	0.7515	0.7258	0.7341	0.6891	0.7833	0.7833	0.7515	0.73676	0.724	0.739	p=1.3e-09 CI 0.6838-0.8193	p=8.1e-10 CI 0.6623-0.7894	p=2.4e-10 CI 0.6707-0.7976	p=7.4e-05 CI 0.6008-0.7773	p=0.0035 CI 0.6533-0.9133	1.26414e-09	8.10098e-10	2.36351e-10	7.39585e-05	0.00346983	2.36351e-10	0.000708759	0.6838-0.8193	0.6623-0.7894	0.6707-0.7976	0.6008-0.7773	0.6533-0.9133	0.696	0.714	0.676	0.605	0.705	0.689	0.718	0.739	0.767	0.875	0.741	0.697	0.622	0.561	0.697
ATP6V0E1.CTSH.BEND5..GNPNAT1.TFAP2A.ANLN	4224	0.7515	0.7282	0.731	0.6734	0.7985	0.7985	0.7515	0.73652	0.722225	0.738967	p=1.3e-09 CI 0.686-0.8171	p=5.4e-10 CI 0.6665-0.79	p=4e-10 CI 0.667-0.795	p=0.00025 CI 0.5842-0.7625	p=0.0022 CI 0.6911-0.9058	1.26414e-09	5.41607e-10	4.00144e-10	0.000251344	0.00222553	4.00144e-10	0.000495375	0.686-0.8171	0.6665-0.79	0.667-0.795	0.5842-0.7625	0.6911-0.9058	0.706	0.711	0.681	0.565	0.74	0.703	0.718	0.793	0.791	0.875	0.722	0.684	0.583	0.503	0.733
ATP6V0E1.CTSH.BEND5.HSDL1..CENPE.TFAP2A.ANLN.PPP1R13L	28997	0.7515	0.7287	0.7388	0.6738	0.7402	0.7515	0.7515	0.7266	0.726975	0.738967	p=1.3e-09 CI 0.6861-0.8169	p=5e-10 CI 0.6668-0.7905	p=1.1e-10 CI 0.6752-0.8024	p=0.00024 CI 0.5832-0.7644	p=0.011 CI 0.5948-0.8855	1.26414e-09	5.04248e-10	1.05944e-10	0.000243104	0.0110769	1.05944e-10	0.00226401	0.6861-0.8169	0.6668-0.7905	0.6752-0.8024	0.5832-0.7644	0.5948-0.8855	0.696	0.717	0.697	0.62	0.636	0.689	0.718	0.802	0.721	0.875	0.741	0.711	0.606	0.592	0.624
PEBP1.BEND5.RNASE1.HSDL1..GNPNAT1.TFAP2A.KIF20B.PPP1R13L	45224	0.7515	0.7271	0.7245	0.6646	0.7576	0.7576	0.7515	0.72506	0.720025	0.738967	p=1.3e-09 CI 0.6833-0.8197	p=6.5e-10 CI 0.6648-0.7894	p=1.2e-09 CI 0.6607-0.7882	p=0.00048 CI 0.5772-0.7521	p=0.0071 CI 0.6454-0.8697	1.27368e-09	6.54922e-10	1.17726e-09	0.000476805	0.00706449	6.54922e-10	0.00150826	0.6833-0.8197	0.6648-0.7894	0.6607-0.7882	0.5772-0.7521	0.6454-0.8697	0.676	0.683	0.676	0.545	0.601	0.664	0.679	0.748	0.814	1	0.759	0.697	0.614	0.471	0.582
TMEM59.BEND5.HSDL1..TFAP2A.ANLN.PPP1R13L	15563	0.7281	0.7226	0.7515	0.692	0.7242	0.7515	0.7515	0.72368	0.720875	0.738933	p=3.3e-08 CI 0.6618-0.7943	p=1.4e-09 CI 0.6626-0.7827	p=1.1e-11 CI 0.6894-0.8136	p=5.8e-05 CI 0.6003-0.7838	p=0.016 CI 0.572-0.8764	3.25792e-08	1.36631e-09	1.11369e-11	5.80979e-05	0.0163427	1.11369e-11	0.00328016	0.6618-0.7943	0.6626-0.7827	0.6894-0.8136	0.6003-0.7838	0.572-0.8764	0.499	0.555	0.697	0.71	0.607	0.431	0.455	0.739	0.651	0.875	0.944	0.921	0.661	0.726	0.594
CTSH.SVBP.HSDL1..CENPE.GNPNAT1.TFAP2A	12690	0.7515	0.7256	0.7176	0.6649	0.7545	0.7545	0.7515	0.72282	0.723475	0.738933	p=1.3e-09 CI 0.6855-0.8176	p=8.4e-10 CI 0.6632-0.7881	p=3.6e-09 CI 0.6525-0.7827	p=0.00047 CI 0.5743-0.7556	p=0.0077 CI 0.639-0.8701	1.26414e-09	8.35943e-10	3.55764e-09	0.000466788	0.00765304	8.35943e-10	0.00162397	0.6855-0.8176	0.6632-0.7881	0.6525-0.7827	0.5743-0.7556	0.639-0.8701	0.637	0.68	0.693	0.775	0.555	0.616	0.679	0.55	0.442	1	0.778	0.684	0.819	0.866	0.533
TMEM59.BEND5.HSDL1..KIF4A.TFAP2A.PPP1R13L	15558	0.7258	0.7221	0.7515	0.6885	0.7212	0.7515	0.7515	0.72182	0.724475	0.738933	p=4.4e-08 CI 0.6589-0.7927	p=1.5e-09 CI 0.6614-0.7828	p=1.1e-11 CI 0.6893-0.8138	p=7.8e-05 CI 0.5982-0.7787	p=0.018 CI 0.5823-0.8601	4.3989e-08	1.49928e-09	1.11369e-11	7.75851e-05	0.0175581	1.11369e-11	0.00352716	0.6589-0.7927	0.6614-0.7828	0.6893-0.8138	0.5982-0.7787	0.5823-0.8601	0.521	0.561	0.71	0.745	0.671	0.462	0.469	0.712	0.558	0.75	0.907	0.895	0.709	0.796	0.667
ATP6V0E1.TMEM59.BEND5.HSDL1..LMNB2.ASPM.TFAP2A.PPP1R13L	32437	0.7322	0.7233	0.7515	0.6658	0.7265	0.7515	0.7515	0.71986	0.72425	0.738933	p=1.9e-08 CI 0.6687-0.7957	p=1.2e-09 CI 0.6639-0.7827	p=1.1e-11 CI 0.689-0.814	p=0.00044 CI 0.5728-0.7589	p=0.015 CI 0.5773-0.8757	1.87362e-08	1.22565e-09	1.11369e-11	0.000437897	0.015479	1.11369e-11	0.00318338	0.6687-0.7957	0.6639-0.7827	0.689-0.814	0.5728-0.7589	0.5773-0.8757	0.589	0.66	0.706	0.62	0.699	0.549	0.635	0.721	0.698	0.75	0.852	0.75	0.693	0.599	0.697
ATP6V0E1.CTSH.SVBP.HSDL1..GNPNAT1.LMNB2.ANLN.PPP1R13L	27549	0.7515	0.721	0.7246	0.6563	0.7288	0.7515	0.7515	0.71644	0.721175	0.7389	p=1.3e-09 CI 0.6875-0.8156	p=1.8e-09 CI 0.6586-0.7833	p=1.2e-09 CI 0.6589-0.7904	p=0.00085 CI 0.5624-0.7502	p=0.015 CI 0.5553-0.9023	1.26414e-09	1.79027e-09	1.15032e-09	0.000852454	0.0146548	1.15032e-09	0.00310146	0.6875-0.8156	0.6586-0.7833	0.6589-0.7904	0.5624-0.7502	0.5553-0.9023	0.642	0.666	0.71	0.66	0.694	0.616	0.635	0.712	0.628	0.75	0.815	0.776	0.709	0.669	0.691
SVBP.RNASE1.HSDL1.UBTD1..CENPE.GNPNAT1.ANLN.PPP1R13L	59392	0.7515	0.7149	0.7141	0.6729	0.7159	0.7515	0.7515	0.71386	0.72445	0.7389	p=1.3e-09 CI 0.6834-0.8195	p=4.7e-09 CI 0.6496-0.7801	p=6.1e-09 CI 0.6493-0.7789	p=0.00026 CI 0.5854-0.7605	p=0.02 CI 0.5449-0.8869	1.27368e-09	4.73198e-09	6.14312e-09	0.000259843	0.0198711	1.27368e-09	0.0040262	0.6834-0.8195	0.6496-0.7801	0.6493-0.7789	0.5854-0.7605	0.5449-0.8869	0.569	0.703	0.66	0.57	0.676	0.524	0.718	0.775	0.744	0.75	0.87	0.645	0.559	0.522	0.673
ATP6V0E1.CTSH.HSDL1..GNPNAT1.KIF20B.PPP1R13L	4469	0.7515	0.7132	0.7096	0.6347	0.7561	0.7561	0.7515	0.71302	0.72245	0.7389	p=1.3e-09 CI 0.6827-0.8203	p=6.1e-09 CI 0.6476-0.7788	p=1.2e-08 CI 0.6438-0.7754	p=0.0034 CI 0.5457-0.7238	p=0.0074 CI 0.6035-0.9086	1.27368e-09	6.14502e-09	1.2382e-08	0.00343414	0.00735357	1.27368e-09	0.00215755	0.6827-0.8203	0.6476-0.7788	0.6438-0.7754	0.5457-0.7238	0.6035-0.9086	0.667	0.68	0.681	0.645	0.705	0.655	0.671	0.613	0.581	0.75	0.741	0.711	0.74	0.662	0.703
ATP6V0E1.CTSH.SVBP.TMEM59..GNPNAT1.XRCC2.TFAP2A.PPP1R13L	26932	0.7515	0.7278	0.722	0.6518	0.703	0.7515	0.7515	0.71122	0.73185	0.7389	p=1.3e-09 CI 0.6869-0.8161	p=5.9e-10 CI 0.6669-0.7886	p=1.8e-09 CI 0.6566-0.7874	p=0.0012 CI 0.5589-0.7446	p=0.027 CI 0.5655-0.8406	1.27368e-09	5.86286e-10	1.7612e-09	0.00116283	0.0265849	5.86286e-10	0.00554956	0.6869-0.8161	0.6669-0.7886	0.6566-0.7874	0.5589-0.7446	0.5655-0.8406	0.601	0.68	0.702	0.75	0.549	0.563	0.664	0.477	0.465	0.875	0.852	0.737	0.898	0.828	0.533
ATP6V0E1.CTSH.BEND5.RNASE1..GNPNAT1.XRCC2.TFAP2A.PPP1R13L	28822	0.7515	0.7205	0.7105	0.6387	0.7348	0.7515	0.7515	0.7112	0.7212	0.738867	p=1.3e-09 CI 0.6855-0.8176	p=1.9e-09 CI 0.6581-0.783	p=1.1e-08 CI 0.6449-0.7761	p=0.0027 CI 0.547-0.7304	p=0.013 CI 0.6261-0.8435	1.26414e-09	1.91851e-09	1.07512e-08	0.00268916	0.0126392	1.26414e-09	0.00306567	0.6855-0.8176	0.6581-0.783	0.6449-0.7761	0.547-0.7304	0.6261-0.8435	0.633	0.671	0.676	0.625	0.642	0.602	0.653	0.432	0.628	1	0.833	0.737	0.89	0.624	0.624
PEBP1.CTSH.SVBP.RNASE1..GNPNAT1.TFAP2A.ANLN.PPP1R13L	39133	0.7515	0.7223	0.7131	0.6675	0.6977	0.7515	0.7515	0.71042	0.724375	0.738867	p=1.3e-09 CI 0.6835-0.8194	p=1.4e-09 CI 0.6588-0.7858	p=7.2e-09 CI 0.6482-0.7781	p=0.00039 CI 0.5799-0.755	p=0.03 CI 0.5777-0.8178	1.27368e-09	1.44241e-09	7.16975e-09	0.000389192	0.0298542	1.27368e-09	0.00604867	0.6835-0.8194	0.6588-0.7858	0.6482-0.7781	0.5799-0.755	0.5777-0.8178	0.659	0.569	0.676	0.54	0.572	0.647	0.491	0.414	0.814	1	0.741	0.855	0.906	0.465	0.552
ATP6V0E1.SVBP.RNASE1.UBTD1..GNPNAT1.KIF4A.TFAP2A.PPP1R13L	31778	0.7515	0.727	0.7212	0.6657	0.6803	0.7515	0.7515	0.70914	0.7212	0.738867	p=1.3e-09 CI 0.685-0.818	p=6.7e-10 CI 0.6646-0.7894	p=2e-09 CI 0.657-0.7855	p=0.00044 CI 0.5776-0.7538	p=0.043 CI 0.5508-0.8098	1.26414e-09	6.65346e-10	1.99714e-09	0.000442594	0.0430176	6.65346e-10	0.00869205	0.685-0.818	0.6646-0.7894	0.657-0.7855	0.5776-0.7538	0.5508-0.8098	0.781	0.742	0.676	0.75	0.457	0.812	0.791	0.468	0.442	1	0.574	0.566	0.858	0.834	0.43
ATP6V0E1.CTSH.SVBP.RNASE1..GNPNAT1.KIF4A.TFAP2A.PPP1R13L	27368	0.7515	0.7216	0.7102	0.6544	0.7038	0.7515	0.7515	0.7083	0.723575	0.738867	p=1.3e-09 CI 0.6843-0.8188	p=1.6e-09 CI 0.6582-0.785	p=1.1e-08 CI 0.6448-0.7757	p=0.00097 CI 0.5654-0.7434	p=0.026 CI 0.5923-0.8153	1.26414e-09	1.61965e-09	1.12294e-08	0.000971935	0.0261433	1.26414e-09	0.00542305	0.6843-0.8188	0.6582-0.785	0.6448-0.7757	0.5654-0.7434	0.5923-0.8153	0.718	0.717	0.681	0.765	0.549	0.725	0.744	0.441	0.442	1	0.667	0.618	0.89	0.854	0.527
ATP6V0E1.CTSH.RNASE1.UBTD1..GNPNAT1.TFAP2A.ANLN.PPP1R13L	29683	0.7515	0.7179	0.7099	0.6571	0.7023	0.7515	0.7515	0.70774	0.730275	0.738867	p=1.3e-09 CI 0.6838-0.8192	p=2.9e-09 CI 0.6541-0.7817	p=1.2e-08 CI 0.6446-0.7752	p=0.00081 CI 0.5688-0.7454	p=0.027 CI 0.5852-0.8193	1.27368e-09	2.94221e-09	1.17282e-08	0.000810213	0.0270328	1.27368e-09	0.00556861	0.6838-0.8192	0.6541-0.7817	0.6446-0.7752	0.5688-0.7454	0.5852-0.8193	0.674	0.68	0.681	0.77	0.578	0.667	0.682	0.387	0.395	1	0.722	0.671	0.937	0.873	0.558
ATP6V0E1.SVBP.RNASE1.HSDL1..CENPE.TFAP2A.ANLN.PPP1R13L	31517	0.7515	0.7236	0.7231	0.6566	0.6705	0.7515	0.7515	0.70506	0.72715	0.738867	p=1.3e-09 CI 0.6859-0.8171	p=1.2e-09 CI 0.6611-0.7861	p=1.5e-09 CI 0.659-0.7873	p=0.00084 CI 0.5646-0.7487	p=0.052 CI 0.5213-0.8196	1.27368e-09	1.16978e-09	1.46577e-09	0.00083532	0.0523239	1.16978e-09	0.0106318	0.6859-0.8171	0.6611-0.7861	0.659-0.7873	0.5646-0.7487	0.5213-0.8196	0.652	0.66	0.668	0.76	0.405	0.633	0.643	0.694	0.419	1	0.778	0.724	0.646	0.854	0.376
TMEM59.RNASE1.HSDL1.UBTD1..GNPNAT1.LMNB2.TFAP2A.PPP1R13L	60307	0.7515	0.7243	0.7258	0.6495	0.6697	0.7515	0.7515	0.70416	0.718275	0.738833	p=1.3e-09 CI 0.6861-0.8169	p=1e-09 CI 0.6626-0.786	p=9.6e-10 CI 0.662-0.7895	p=0.0013 CI 0.5592-0.7399	p=0.053 CI 0.5458-0.7936	1.27368e-09	1.04074e-09	9.55398e-10	0.0013475	0.0531014	9.55398e-10	0.0108898	0.6861-0.8169	0.6626-0.786	0.662-0.7895	0.5592-0.7399	0.5458-0.7936	0.596	0.612	0.672	0.755	0.497	0.557	0.563	0.694	0.349	1	0.852	0.789	0.654	0.866	0.473
ATP6V0E1.BEND5.HSDL1..GNPNAT1.ASPM.TFAP2A	5896	0.7514	0.7361	0.7481	0.6789	0.803	0.803	0.7514	0.7435	0.7224	0.738833	p=1.3e-09 CI 0.6886-0.8142	p=1.4e-10 CI 0.6768-0.7954	p=2.1e-11 CI 0.6857-0.8105	p=0.00017 CI 0.5869-0.7708	p=0.0019 CI 0.6755-0.9305	1.29298e-09	1.43156e-10	2.06e-11	0.000165752	0.00194061	2.06e-11	0.000421272	0.6886-0.8142	0.6768-0.7954	0.6857-0.8105	0.5869-0.7708	0.6755-0.9305	0.684	0.697	0.706	0.71	0.809	0.675	0.693	0.55	0.605	0.75	0.741	0.711	0.843	0.739	0.812
ATP6V0E1.PEBP1.BEND5.UBTD1..GNPNAT1.LMNB2.TFAP2A.PPP1R13L	21667	0.7503	0.739	0.7514	0.6789	0.7561	0.7561	0.7514	0.73514	0.72065	0.738833	p=1.5e-09 CI 0.6869-0.8137	p=8.6e-11 CI 0.6807-0.7973	p=1.1e-11 CI 0.6894-0.8135	p=0.00017 CI 0.5906-0.7672	p=0.0074 CI 0.6497-0.8625	1.51358e-09	8.58727e-11	1.12814e-11	0.000165752	0.00735357	1.12814e-11	0.00150387	0.6869-0.8137	0.6807-0.7973	0.6894-0.8135	0.5906-0.7672	0.6497-0.8625	0.633	0.654	0.714	0.575	0.543	0.608	0.625	0.532	0.814	1	0.796	0.763	0.874	0.51	0.521
CTSH.SVBP.BEND5..GNPNAT1.TFAP2A.PPP1R13L	12506	0.7514	0.7376	0.7331	0.6602	0.7833	0.7833	0.7514	0.73312	0.72355	0.738833	p=1.3e-09 CI 0.6848-0.818	p=1.1e-10 CI 0.6778-0.7973	p=2.8e-10 CI 0.6697-0.7965	p=0.00065 CI 0.5719-0.7485	p=0.0035 CI 0.685-0.8817	1.2833e-09	1.10958e-10	2.7966e-10	0.000653009	0.00346983	1.10958e-10	0.000824569	0.6848-0.818	0.6778-0.7973	0.6697-0.7965	0.5719-0.7485	0.685-0.8817	0.659	0.677	0.689	0.635	0.647	0.644	0.664	0.459	0.674	1	0.759	0.724	0.89	0.624	0.63
SVBP.BEND5.HSDL1.UBTD1..ASPM.KIF4A.TFAP2A.PPP1R13L	59353	0.7366	0.7274	0.7514	0.6959	0.7386	0.7514	0.7514	0.72998	0.722325	0.7388	p=1e-08 CI 0.671-0.8023	p=6.2e-10 CI 0.6657-0.7891	p=1.1e-11 CI 0.6894-0.8135	p=4.2e-05 CI 0.6093-0.7825	p=0.012 CI 0.5964-0.8808	1.03023e-08	6.24598e-10	1.12814e-11	4.22378e-05	0.0115052	1.12814e-11	0.00230948	0.671-0.8023	0.6657-0.7891	0.6894-0.8135	0.6093-0.7825	0.5964-0.8808	0.723	0.754	0.718	0.64	0.445	0.734	0.801	0.631	0.721	1	0.648	0.579	0.795	0.618	0.418
PEBP1.BEND5.HSDL1..ASPM.TFAP2A.PPP1R13L	9312	0.7326	0.7261	0.7514	0.6944	0.7417	0.7514	0.7514	0.72924	0.72185	0.7388	p=1.8e-08 CI 0.666-0.7993	p=7.7e-10 CI 0.6658-0.7864	p=1.1e-11 CI 0.6897-0.813	p=4.8e-05 CI 0.605-0.7838	p=0.011 CI 0.5972-0.8862	1.77187e-08	7.72786e-10	1.14278e-11	4.77801e-05	0.0106626	1.14278e-11	0.00214209	0.666-0.7993	0.6658-0.7864	0.6897-0.813	0.605-0.7838	0.5972-0.8862	0.506	0.552	0.706	0.715	0.723	0.445	0.458	0.568	0.651	0.75	0.907	0.895	0.827	0.732	0.721
CTSH.BEND5.RNASE1.HSDL1..CENPE.GNPNAT1.TFAP2A.ANLN	56658	0.7514	0.7188	0.7181	0.67	0.7848	0.7848	0.7514	0.72862	0.723225	0.7388	p=1.3e-09 CI 0.6843-0.8185	p=2.5e-09 CI 0.6544-0.7833	p=3.3e-09 CI 0.6535-0.7827	p=0.00032 CI 0.5815-0.7584	p=0.0033 CI 0.6879-0.8818	1.2833e-09	2.52694e-09	3.28834e-09	0.000323716	0.00332198	1.2833e-09	0.000729141	0.6843-0.8185	0.6544-0.7833	0.6535-0.7827	0.5815-0.7584	0.6879-0.8818	0.674	0.674	0.668	0.69	0.624	0.661	0.668	0.703	0.581	1	0.759	0.697	0.638	0.72	0.606
PEBP1.SVBP.HSDL1..GNPNAT1.ASPM.PPP1R13L	8419	0.7514	0.7284	0.7416	0.6949	0.7265	0.7514	0.7514	0.72856	0.72815	0.7388	p=1.3e-09 CI 0.6853-0.8176	p=5.3e-10 CI 0.6658-0.7909	p=6.5e-11 CI 0.6788-0.8043	p=4.6e-05 CI 0.6068-0.7829	p=0.015 CI 0.5202-0.9329	1.2833e-09	5.28864e-10	6.54726e-11	4.60492e-05	0.015479	6.54726e-11	0.00310501	0.6853-0.8176	0.6658-0.7909	0.6788-0.8043	0.6068-0.7829	0.5202-0.9329	0.582	0.754	0.693	0.655	0.705	0.538	0.809	0.676	0.674	0.75	0.87	0.553	0.709	0.65	0.703
ZMYND12.BEND5.HSDL1.UBTD1..ASPM.TFAP2A.ANLN.PPP1R13L	53058	0.7332	0.7214	0.7514	0.699	0.7364	0.7514	0.7514	0.72828	0.725525	0.7388	p=1.6e-08 CI 0.6666-0.7998	p=1.7e-09 CI 0.6595-0.7832	p=1.1e-11 CI 0.6893-0.8136	p=3.3e-05 CI 0.6124-0.7856	p=0.012 CI 0.5747-0.898	1.64067e-08	1.68331e-09	1.12814e-11	3.25136e-05	0.0121745	1.12814e-11	0.0024414	0.6666-0.7998	0.6595-0.7832	0.6893-0.8136	0.6124-0.7856	0.5747-0.898	0.652	0.66	0.718	0.73	0.723	0.636	0.646	0.586	0.605	0.75	0.759	0.711	0.835	0.764	0.721
SVBP.BEND5.HSDL1.UBTD1..LMNB2.KIF4A.TFAP2A.PPP1R13L	59323	0.7331	0.7257	0.7514	0.6839	0.7386	0.7514	0.7514	0.72654	0.7252	0.738767	p=1.7e-08 CI 0.6681-0.7981	p=8.2e-10 CI 0.6655-0.7859	p=1.1e-11 CI 0.6894-0.8133	p=0.00011 CI 0.5958-0.772	p=0.012 CI 0.6118-0.8655	1.6638e-08	8.22922e-10	1.14278e-11	0.000111925	0.0115052	1.14278e-11	0.00232342	0.6681-0.7981	0.6655-0.7859	0.6894-0.8133	0.5958-0.772	0.6118-0.8655	0.64	0.66	0.706	0.69	0.642	0.622	0.643	0.631	0.605	0.875	0.759	0.724	0.772	0.713	0.63
PEBP1.BEND5.HSDL1.UBTD1..LMNB2.ASPM.TFAP2A.PPP1R13L	45667	0.7349	0.7227	0.7514	0.6843	0.7348	0.7514	0.7514	0.72562	0.72395	0.738767	p=1.3e-08 CI 0.6697-0.8001	p=1.3e-09 CI 0.6622-0.7832	p=1.1e-11 CI 0.6891-0.8136	p=0.00011 CI 0.5943-0.7744	p=0.013 CI 0.5922-0.8775	1.31035e-08	1.34529e-09	1.14278e-11	0.000108063	0.0126392	1.14278e-11	0.00254945	0.6697-0.8001	0.6622-0.7832	0.6891-0.8136	0.5943-0.7744	0.5922-0.8775	0.523	0.561	0.718	0.73	0.566	0.465	0.473	0.595	0.605	0.875	0.907	0.882	0.827	0.764	0.552
PEBP1.SVBP.BEND5.RNASE1..GNPNAT1.TFAP2A.ANLN.PPP1R13L	42703	0.7514	0.731	0.7304	0.6765	0.7379	0.7514	0.7514	0.72544	0.7225	0.738767	p=1.3e-09 CI 0.6847-0.8181	p=3.4e-10 CI 0.6697-0.7923	p=4.4e-10 CI 0.6671-0.7937	p=2e-04 CI 0.5892-0.7638	p=0.012 CI 0.6204-0.8554	1.2833e-09	3.40936e-10	4.40025e-10	0.000198726	0.0117246	3.40936e-10	0.00238467	0.6847-0.8181	0.6697-0.7923	0.6671-0.7937	0.5892-0.7638	0.6204-0.8554	0.599	0.623	0.676	0.535	0.549	0.566	0.581	0.604	0.86	1	0.815	0.776	0.74	0.446	0.527
PEBP1.SVBP.HSDL1..GNPNAT1.XRCC2.PPP1R13L	8414	0.7514	0.7248	0.7313	0.6798	0.7379	0.7514	0.7514	0.72504	0.7168	0.738767	p=1.3e-09 CI 0.6847-0.818	p=9.6e-10 CI 0.6628-0.7869	p=3.8e-10 CI 0.6665-0.7961	p=0.00015 CI 0.5862-0.7733	p=0.012 CI 0.5436-0.9321	1.29298e-09	9.55037e-10	3.81549e-10	0.000154764	0.0117246	3.81549e-10	0.00237588	0.6847-0.818	0.6628-0.7869	0.6665-0.7961	0.5862-0.7733	0.5436-0.9321	0.779	0.686	0.702	0.69	0.723	0.804	0.682	0.631	0.628	0.75	0.611	0.697	0.764	0.707	0.721
ATP6V0E1.HSDL1.UBTD1..GNPNAT1.TFAP2A.KIF20B	6385	0.7514	0.7325	0.732	0.6658	0.7417	0.7514	0.7514	0.72468	0.722875	0.738767	p=1.3e-09 CI 0.686-0.8168	p=2.6e-10 CI 0.6711-0.794	p=3.4e-10 CI 0.6683-0.7957	p=0.00044 CI 0.5749-0.7568	p=0.011 CI 0.5977-0.8857	1.29298e-09	2.63503e-10	3.38672e-10	0.000437897	0.0106626	2.63503e-10	0.00222011	0.686-0.8168	0.6711-0.794	0.6683-0.7957	0.5749-0.7568	0.5977-0.8857	0.555	0.606	0.697	0.775	0.728	0.504	0.545	0.586	0.465	0.75	0.889	0.829	0.795	0.86	0.727
CTSH.SVBP.HSDL1.UBTD1..GNPNAT1.KIF4A.TFAP2A.PPP1R13L	55298	0.7514	0.7293	0.7327	0.6803	0.7212	0.7514	0.7514	0.72298	0.724275	0.738733	p=1.3e-09 CI 0.683-0.8198	p=4.5e-10 CI 0.666-0.7926	p=3e-10 CI 0.6693-0.7961	p=0.00015 CI 0.5953-0.7654	p=0.018 CI 0.5987-0.8437	1.29298e-09	4.51074e-10	3.00508e-10	0.000147822	0.0175581	3.00508e-10	0.00354119	0.683-0.8198	0.666-0.7926	0.6693-0.7961	0.5953-0.7654	0.5987-0.8437	0.754	0.725	0.706	0.485	0.561	0.776	0.755	0.514	0.93	1	0.611	0.618	0.874	0.363	0.539
ATP6V0E1.SVBP.TMEM59.UBTD1..GNPNAT1.TFAP2A.ANLN.PPP1R13L	30733	0.7514	0.7383	0.7453	0.6806	0.678	0.7514	0.7514	0.71872	0.72395	0.738733	p=1.3e-09 CI 0.6875-0.8153	p=9.7e-11 CI 0.6785-0.7981	p=3.4e-11 CI 0.6828-0.8078	p=0.00014 CI 0.5912-0.7701	p=0.045 CI 0.5162-0.8399	1.2833e-09	9.72288e-11	3.37535e-11	0.000144461	0.0450369	3.37535e-11	0.00903627	0.6875-0.8153	0.6785-0.7981	0.6828-0.8078	0.5912-0.7701	0.5162-0.8399	0.737	0.72	0.718	0.785	0.642	0.751	0.736	0.495	0.419	0.75	0.648	0.658	0.913	0.885	0.636
ATP6V0E1.PEBP1.CTSH.SVBP..GNPNAT1.KIF4A.TFAP2A.PPP1R13L	18128	0.7514	0.7299	0.7259	0.6723	0.7045	0.7514	0.7514	0.7168	0.723	0.738733	p=1.3e-09 CI 0.6838-0.8189	p=4.1e-10 CI 0.6673-0.7925	p=9.3e-10 CI 0.6616-0.7902	p=0.00027 CI 0.585-0.7597	p=0.026 CI 0.5751-0.834	1.29298e-09	4.1317e-10	9.33421e-10	0.000271592	0.0257078	4.1317e-10	0.00519588	0.6838-0.8189	0.6673-0.7925	0.6616-0.7902	0.585-0.7597	0.5751-0.834	0.701	0.711	0.697	0.745	0.474	0.703	0.726	0.495	0.488	1	0.685	0.658	0.874	0.815	0.448
CTSH.HSDL1.UBTD1..CENPE.GNPNAT1.PPP1R13L	14013	0.7514	0.7123	0.7146	0.6633	0.7371	0.7514	0.7514	0.71574	0.724275	0.738733	p=1.3e-09 CI 0.6824-0.8204	p=7.1e-09 CI 0.6465-0.7782	p=5.7e-09 CI 0.6494-0.7798	p=0.00052 CI 0.576-0.7507	p=0.012 CI 0.569-0.9053	1.29298e-09	7.07584e-09	5.68488e-09	0.00052439	0.0119477	1.29298e-09	0.00249442	0.6824-0.8204	0.6465-0.7782	0.6494-0.7798	0.576-0.7507	0.569-0.9053	0.703	0.7	0.664	0.52	0.578	0.706	0.718	0.775	0.86	0.875	0.685	0.632	0.567	0.427	0.564
ATP6V0E1.CTSH.BEND5.RNASE1..GNPNAT1.LMNB2.TFAP2A.PPP1R13L	28807	0.7514	0.7213	0.7138	0.6364	0.7515	0.7515	0.7514	0.71488	0.72395	0.738733	p=1.3e-09 CI 0.6851-0.8178	p=1.7e-09 CI 0.659-0.7836	p=6.5e-09 CI 0.6486-0.7789	p=0.0031 CI 0.5458-0.7269	p=0.0083 CI 0.6638-0.8393	1.2833e-09	1.69633e-09	6.49221e-09	0.00311073	0.00828433	1.2833e-09	0.00227901	0.6851-0.8178	0.659-0.7836	0.6486-0.7789	0.5458-0.7269	0.6638-0.8393	0.745	0.632	0.664	0.52	0.653	0.756	0.596	0.631	0.791	1	0.667	0.763	0.693	0.446	0.636
ATP6V0E1.PEBP1.SVBP.HSDL1..CENPE.GNPNAT1.XRCC2.PPP1R13L	19898	0.7514	0.7203	0.7195	0.6575	0.7114	0.7514	0.7514	0.71202	0.7223	0.7387	p=1.3e-09 CI 0.6862-0.8166	p=2e-09 CI 0.6579-0.7827	p=2.6e-09 CI 0.6533-0.7857	p=0.00079 CI 0.5602-0.7549	p=0.022 CI 0.5188-0.904	1.2833e-09	1.99357e-09	2.6236e-09	0.000785803	0.0220548	1.2833e-09	0.00456811	0.6862-0.8166	0.6579-0.7827	0.6533-0.7857	0.5602-0.7549	0.5188-0.904	0.655	0.669	0.702	0.765	0.815	0.633	0.646	0.685	0.488	0.625	0.796	0.75	0.717	0.841	0.824
ATP6V0E1.SVBP.RNASE1.HSDL1..CENPE.GNPNAT1.KIF20B.PPP1R13L	31463	0.7514	0.7135	0.7029	0.643	0.7364	0.7514	0.7514	0.70944	0.7253	0.7387	p=1.3e-09 CI 0.6819-0.8208	p=5.9e-09 CI 0.6468-0.7802	p=3.4e-08 CI 0.637-0.7688	p=0.0021 CI 0.5544-0.7316	p=0.012 CI 0.5939-0.8788	1.29298e-09	5.92056e-09	3.37839e-08	0.00205433	0.0121745	1.29298e-09	0.00284577	0.6819-0.8208	0.6468-0.7802	0.637-0.7688	0.5544-0.7316	0.5939-0.8788	0.735	0.703	0.664	0.58	0.595	0.745	0.715	0.712	0.698	0.875	0.667	0.658	0.622	0.548	0.582
PEBP1.CTSH.SVBP.RNASE1..CENPE.GNPNAT1.TFAP2A.PPP1R13L	39020	0.7514	0.7192	0.7078	0.6571	0.7045	0.7514	0.7514	0.708	0.730325	0.7387	p=1.3e-09 CI 0.6838-0.8191	p=2.4e-09 CI 0.6551-0.7832	p=1.6e-08 CI 0.6425-0.7731	p=0.00081 CI 0.5685-0.7457	p=0.026 CI 0.5892-0.8199	1.2833e-09	2.39553e-09	1.6219e-08	0.000810213	0.0257078	1.2833e-09	0.0053036	0.6838-0.8191	0.6551-0.7832	0.6425-0.7731	0.5685-0.7457	0.5892-0.8199	0.703	0.663	0.668	0.58	0.584	0.706	0.653	0.495	0.698	1	0.685	0.697	0.819	0.548	0.564
ATP6V0E1.CTSH.TMEM59..GNPNAT1.TFAP2A.PPP1R13L	4106	0.7514	0.7299	0.7226	0.6401	0.6758	0.7514	0.7514	0.70396	0.722175	0.7387	p=1.3e-09 CI 0.6847-0.8182	p=4.1e-10 CI 0.6687-0.7911	p=1.6e-09 CI 0.6578-0.7873	p=0.0025 CI 0.5486-0.7316	p=0.047 CI 0.5377-0.8138	1.2833e-09	4.09883e-10	1.60689e-09	0.00247538	0.0471318	4.09883e-10	0.00992143	0.6847-0.8182	0.6687-0.7911	0.6578-0.7873	0.5486-0.7316	0.5377-0.8138	0.662	0.669	0.676	0.725	0.532	0.641	0.643	0.73	0.488	0.875	0.796	0.763	0.63	0.79	0.515
PEBP1.BEND5.UBTD1..GNPNAT1.TFAP2A.PPP1R13L	9386	0.7474	0.7392	0.7513	0.6949	0.7568	0.7568	0.7513	0.73792	0.723325	0.7387	p=2.3e-09 CI 0.6812-0.8136	p=8.4e-11 CI 0.6801-0.7983	p=1.2e-11 CI 0.6898-0.8128	p=4.6e-05 CI 0.61-0.7797	p=0.0072 CI 0.6354-0.8782	2.2965e-09	8.37624e-11	1.1576e-11	4.60492e-05	0.00720775	1.1576e-11	0.00145076	0.6812-0.8136	0.6801-0.7983	0.6898-0.8128	0.61-0.7797	0.6354-0.8782	0.518	0.606	0.702	0.655	0.543	0.457	0.545	0.649	0.674	1	0.926	0.829	0.748	0.65	0.521
SVBP.TMEM59.BEND5.UBTD1..GNPNAT1.TFAP2A.ANLN.PPP1R13L	58033	0.7455	0.7363	0.7513	0.6937	0.7553	0.7553	0.7513	0.73642	0.7203	0.7387	p=3e-09 CI 0.681-0.8099	p=1.4e-10 CI 0.6767-0.7959	p=1.2e-11 CI 0.6894-0.8131	p=5.1e-05 CI 0.6066-0.7807	p=0.0075 CI 0.6304-0.8802	3.01713e-09	1.38538e-10	1.1576e-11	5.08023e-05	0.00750199	1.1576e-11	0.00151056	0.681-0.8099	0.6767-0.7959	0.6894-0.8131	0.6066-0.7807	0.6304-0.8802	0.504	0.671	0.727	0.715	0.676	0.437	0.661	0.613	0.605	0.875	0.944	0.711	0.827	0.745	0.667
ATP6V0E1.SVBP.TMEM59.BEND5..GNPNAT1.KIF4A.TFAP2A.PPP1R13L	30098	0.7469	0.7403	0.7513	0.6838	0.7545	0.7545	0.7513	0.73536	0.729925	0.738667	p=2.5e-09 CI 0.6824-0.8115	p=6.9e-11 CI 0.6811-0.7994	p=1.2e-11 CI 0.6892-0.8134	p=0.00011 CI 0.594-0.7735	p=0.0077 CI 0.6357-0.8734	2.45458e-09	6.91824e-11	1.1576e-11	0.000113241	0.00765304	1.1576e-11	0.00155326	0.6824-0.8115	0.6811-0.7994	0.6892-0.8134	0.594-0.7735	0.6357-0.8734	0.693	0.717	0.706	0.76	0.526	0.686	0.722	0.64	0.488	1	0.741	0.697	0.764	0.834	0.503
ATP6V0E1.CTSH.BEND5.UBTD1..GNPNAT1.KIF4A.TFAP2A.PPP1R13L	29258	0.7513	0.7303	0.7365	0.6771	0.7682	0.7682	0.7513	0.73268	0.7289	0.738667	p=1.3e-09 CI 0.6845-0.8182	p=3.8e-10 CI 0.6681-0.7925	p=1.6e-10 CI 0.6732-0.7997	p=0.00019 CI 0.591-0.7632	p=0.0053 CI 0.6679-0.8685	1.30274e-09	3.84485e-10	1.58541e-10	0.000189952	0.00530692	1.58541e-10	0.00109937	0.6845-0.8182	0.6681-0.7925	0.6732-0.7997	0.591-0.7632	0.6679-0.8685	0.718	0.722	0.702	0.545	0.624	0.72	0.74	0.523	0.814	1	0.704	0.658	0.858	0.471	0.606
ATP6V0E1.BEND5.HSDL1.UBTD1..KIF4A.TFAP2A.KIF20B.PPP1R13L	33953	0.7423	0.73	0.7513	0.6806	0.7402	0.7513	0.7513	0.72888	0.72495	0.738667	p=4.7e-09 CI 0.6778-0.8068	p=4e-10 CI 0.6693-0.7907	p=1.2e-11 CI 0.6892-0.8134	p=0.00014 CI 0.592-0.7692	p=0.011 CI 0.5946-0.8857	4.71079e-09	4.03384e-10	1.1576e-11	0.000144461	0.0110769	1.1576e-11	0.00224428	0.6778-0.8068	0.6693-0.7907	0.6892-0.8134	0.592-0.7692	0.5946-0.8857	0.669	0.688	0.702	0.67	0.572	0.655	0.682	0.703	0.651	0.875	0.759	0.711	0.701	0.675	0.558
BEND5.RNASE1.HSDL1.UBTD1..CENPE.GNPNAT1.TFAP2A.ANLN	60438	0.7513	0.7219	0.7259	0.6772	0.7667	0.7667	0.7513	0.7286	0.7202	0.738633	p=1.3e-09 CI 0.6852-0.8174	p=1.5e-09 CI 0.6585-0.7853	p=9.3e-10 CI 0.6621-0.7897	p=0.00019 CI 0.5892-0.7653	p=0.0055 CI 0.6591-0.8742	1.30274e-09	1.54635e-09	9.33421e-10	0.000187815	0.00553145	9.33421e-10	0.00114385	0.6852-0.8174	0.6585-0.7853	0.6621-0.7897	0.5892-0.7653	0.6591-0.8742	0.706	0.705	0.668	0.67	0.59	0.703	0.715	0.793	0.628	1	0.722	0.671	0.559	0.682	0.57
ATP6V0E1.BEND5.UBTD1..TFAP2A.ANLN.PPP1R13L	6083	0.7427	0.7337	0.7513	0.6821	0.722	0.7513	0.7513	0.72636	0.720425	0.738633	p=4.5e-09 CI 0.6789-0.8064	p=2.2e-10 CI 0.6745-0.7928	p=1.2e-11 CI 0.6891-0.8135	p=0.00013 CI 0.5918-0.7725	p=0.017 CI 0.5721-0.8718	4.47723e-09	2.16976e-10	1.1576e-11	0.000128705	0.0172473	1.1576e-11	0.00347519	0.6789-0.8064	0.6745-0.7928	0.6891-0.8135	0.5918-0.7725	0.5721-0.8718	0.572	0.646	0.723	0.715	0.711	0.524	0.61	0.613	0.581	0.75	0.889	0.776	0.819	0.752	0.709
TMEM59.BEND5.HSDL1.UBTD1..ASPM.KIF4A.TFAP2A.PPP1R13L	60193	0.7318	0.722	0.7513	0.6876	0.7205	0.7513	0.7513	0.72264	0.7198	0.738633	p=2e-08 CI 0.6656-0.7979	p=1.5e-09 CI 0.6596-0.7843	p=1.2e-11 CI 0.6891-0.8135	p=8.3e-05 CI 0.6004-0.7748	p=0.018 CI 0.5691-0.8718	1.99487e-08	1.52264e-09	1.1576e-11	8.33402e-05	0.0178738	1.1576e-11	0.00359143	0.6656-0.7979	0.6596-0.7843	0.6891-0.8135	0.6004-0.7748	0.5691-0.8718	0.723	0.64	0.706	0.64	0.445	0.737	0.606	0.703	0.698	1	0.63	0.763	0.709	0.624	0.418
SVBP.TMEM59.HSDL1..CENPE.GNPNAT1.PPP1R13L	14373	0.7513	0.7287	0.7393	0.6765	0.7121	0.7513	0.7513	0.72158	0.72495	0.738633	p=1.3e-09 CI 0.6866-0.816	p=5e-10 CI 0.6674-0.79	p=9.7e-11 CI 0.6757-0.8029	p=2e-04 CI 0.5849-0.7681	p=0.022 CI 0.5349-0.8894	1.31256e-09	5.00255e-10	9.72145e-11	0.000198726	0.0216773	9.72145e-11	0.00437522	0.6866-0.816	0.6674-0.79	0.6757-0.8029	0.5849-0.7681	0.5349-0.8894	0.596	0.623	0.706	0.705	0.642	0.56	0.578	0.631	0.558	0.75	0.833	0.789	0.772	0.745	0.636
ATP6V0E1.PEBP1.HSDL1.UBTD1..GNPNAT1.KIF4A.TFAP2A.PPP1R13L	22328	0.7513	0.7344	0.7447	0.6919	0.6811	0.7513	0.7513	0.72068	0.7274	0.738633	p=1.3e-09 CI 0.6834-0.8192	p=1.9e-10 CI 0.6724-0.7963	p=3.8e-11 CI 0.6823-0.8071	p=5.9e-05 CI 0.6047-0.7791	p=0.042 CI 0.5108-0.8513	1.30274e-09	1.92078e-10	3.7799e-11	5.8808e-05	0.042361	3.7799e-11	0.00848397	0.6834-0.8192	0.6724-0.7963	0.6823-0.8071	0.6047-0.7791	0.5108-0.8513	0.574	0.603	0.71	0.72	0.694	0.529	0.538	0.631	0.535	0.625	0.87	0.842	0.78	0.771	0.697
PEBP1.SVBP.HSDL1.UBTD1..CENPE.GNPNAT1.LMNB2.PPP1R13L	43622	0.7513	0.722	0.7353	0.6774	0.7144	0.7513	0.7513	0.72008	0.727325	0.738633	p=1.3e-09 CI 0.6866-0.816	p=1.5e-09 CI 0.6597-0.7843	p=1.9e-10 CI 0.6711-0.7994	p=0.00019 CI 0.5859-0.7689	p=0.021 CI 0.5209-0.9079	1.31256e-09	1.52264e-09	1.94842e-10	0.000185701	0.0205777	1.94842e-10	0.00415268	0.6866-0.816	0.6597-0.7843	0.6711-0.7994	0.5859-0.7689	0.5209-0.9079	0.633	0.649	0.714	0.685	0.694	0.608	0.621	0.658	0.628	0.75	0.796	0.75	0.764	0.701	0.691
PEBP1.SVBP.RNASE1.HSDL1..GNPNAT1.XRCC2.KIF20B.PPP1R13L	43315	0.7513	0.7153	0.7092	0.6615	0.7523	0.7523	0.7513	0.71792	0.7264	0.738633	p=1.3e-09 CI 0.682-0.8206	p=4.5e-09 CI 0.6496-0.781	p=1.3e-08 CI 0.6436-0.7749	p=0.00059 CI 0.5712-0.7518	p=0.0081 CI 0.5939-0.9107	1.31256e-09	4.45643e-09	1.30711e-08	0.000594683	0.00812237	1.31256e-09	0.00174341	0.682-0.8206	0.6496-0.781	0.6436-0.7749	0.5712-0.7518	0.5939-0.9107	0.718	0.725	0.664	0.705	0.751	0.717	0.74	0.766	0.558	0.75	0.722	0.671	0.575	0.745	0.752
ZMYND12.RNASE1.HSDL1.UBTD1..GNPNAT1.XRCC2.TFAP2A.PPP1R13L	53182	0.7513	0.7238	0.7265	0.6719	0.7114	0.7513	0.7513	0.71698	0.72425	0.738633	p=1.3e-09 CI 0.6862-0.8163	p=1.1e-09 CI 0.6623-0.7854	p=8.5e-10 CI 0.6624-0.7905	p=0.00028 CI 0.5826-0.7612	p=0.022 CI 0.5719-0.8508	1.31256e-09	1.12513e-09	8.50337e-10	0.000280727	0.0220548	8.50337e-10	0.0044671	0.6862-0.8163	0.6623-0.7854	0.6624-0.7905	0.5826-0.7612	0.5719-0.8508	0.579	0.609	0.676	0.665	0.613	0.532	0.545	0.622	0.605	0.875	0.889	0.842	0.724	0.682	0.6
PEBP1.CTSH.SVBP.UBTD1..CENPE.GNPNAT1.TFAP2A.PPP1R13L	39440	0.7513	0.7276	0.7222	0.6728	0.7076	0.7513	0.7513	0.7163	0.7238	0.738633	p=1.3e-09 CI 0.6835-0.8191	p=6e-10 CI 0.6645-0.7907	p=1.7e-09 CI 0.658-0.7864	p=0.00026 CI 0.5866-0.759	p=0.024 CI 0.5831-0.832	1.30274e-09	6.00377e-10	1.70171e-09	0.000262735	0.024026	6.00377e-10	0.00485776	0.6835-0.8191	0.6645-0.7907	0.658-0.7864	0.5866-0.759	0.5831-0.832	0.737	0.714	0.689	0.535	0.538	0.754	0.733	0.477	0.814	1	0.63	0.645	0.874	0.459	0.515
PEBP1.SVBP.RNASE1.HSDL1..CENPE.GNPNAT1.ANLN.PPP1R13L	43222	0.7513	0.7168	0.7123	0.6749	0.7159	0.7513	0.7513	0.71424	0.724525	0.7386	p=1.3e-09 CI 0.6816-0.821	p=3.5e-09 CI 0.6512-0.7824	p=8.2e-09 CI 0.6471-0.7774	p=0.00022 CI 0.5859-0.7638	p=0.02 CI 0.5489-0.8829	1.30274e-09	3.5021e-09	8.18081e-09	0.000224848	0.0198711	1.30274e-09	0.0040192	0.6816-0.821	0.6512-0.7824	0.6471-0.7774	0.5859-0.7638	0.5489-0.8829	0.715	0.711	0.668	0.55	0.671	0.72	0.733	0.811	0.814	0.75	0.685	0.632	0.543	0.478	0.667
ATP6V0E1.PEBP1.CTSH..GNPNAT1.TFAP2A.PPP1R13L	2306	0.7513	0.7317	0.721	0.6553	0.6848	0.7513	0.7513	0.70882	0.724825	0.7386	p=1.3e-09 CI 0.6833-0.8193	p=3e-10 CI 0.6699-0.7935	p=2.1e-09 CI 0.6565-0.7855	p=0.00091 CI 0.5674-0.7433	p=0.039 CI 0.5592-0.8105	1.30274e-09	3.02213e-10	2.06665e-09	0.000914998	0.0391986	3.02213e-10	0.00802273	0.6833-0.8193	0.6699-0.7935	0.6565-0.7855	0.5674-0.7433	0.5592-0.8105	0.506	0.657	0.681	0.715	0.491	0.443	0.632	0.523	0.512	1	0.926	0.75	0.819	0.771	0.467
PEBP1.SVBP.RNASE1.UBTD1..GNPNAT1.TFAP2A.ANLN.PPP1R13L	43543	0.7513	0.7261	0.7226	0.6747	0.6682	0.7513	0.7513	0.70858	0.729675	0.7386	p=1.3e-09 CI 0.6837-0.8188	p=7.8e-10 CI 0.6633-0.7888	p=1.6e-09 CI 0.6588-0.7864	p=0.00023 CI 0.5878-0.7617	p=0.055 CI 0.5265-0.8099	1.31256e-09	7.78886e-10	1.58855e-09	0.000227376	0.0546838	7.78886e-10	0.0109822	0.6837-0.8188	0.6633-0.7888	0.6588-0.7864	0.5878-0.7617	0.5265-0.8099	0.742	0.7	0.681	0.745	0.532	0.765	0.722	0.468	0.465	1	0.593	0.618	0.866	0.822	0.509
PEBP1.CTSH.RNASE1.HSDL1..GNPNAT1.LMNB2.TFAP2A.PPP1R13L	41197	0.7513	0.7189	0.7106	0.6451	0.7076	0.7513	0.7513	0.7067	0.725025	0.7386	p=1.3e-09 CI 0.6834-0.8191	p=2.5e-09 CI 0.6554-0.7824	p=1.1e-08 CI 0.6454-0.7759	p=0.0018 CI 0.5547-0.7355	p=0.024 CI 0.6061-0.8091	1.31256e-09	2.48869e-09	1.05196e-08	0.00179948	0.024026	1.31256e-09	0.00516511	0.6834-0.8191	0.6554-0.7824	0.6454-0.7759	0.5547-0.7355	0.6061-0.8091	0.655	0.674	0.655	0.63	0.601	0.636	0.664	0.721	0.605	1	0.778	0.711	0.598	0.637	0.582
ATP6V0E1.RNASE1.HSDL1..GNPNAT1.KIF4A.PPP1R13L	6143	0.7513	0.7114	0.7074	0.6563	0.703	0.7513	0.7513	0.70588	0.7227	0.7386	p=1.3e-09 CI 0.6813-0.8212	p=8.2e-09 CI 0.6455-0.7773	p=1.7e-08 CI 0.6416-0.7731	p=0.00085 CI 0.5663-0.7464	p=0.027 CI 0.5232-0.8828	1.31256e-09	8.20335e-09	1.7299e-08	0.000852454	0.0265849	1.31256e-09	0.00548749	0.6813-0.8212	0.6455-0.7773	0.6416-0.7731	0.5663-0.7464	0.5232-0.8828	0.732	0.612	0.664	0.745	0.636	0.745	0.567	0.667	0.442	0.875	0.648	0.776	0.661	0.828	0.624
PEBP1.SVBP.TMEM59.RNASE1..CENPE.GNPNAT1.TFAP2A.PPP1R13L	41960	0.7513	0.7244	0.715	0.6611	0.6629	0.7513	0.7513	0.70294	0.72795	0.7386	p=1.3e-09 CI 0.6848-0.8178	p=1e-09 CI 0.6619-0.787	p=5.3e-09 CI 0.6503-0.7797	p=0.00061 CI 0.5704-0.7517	p=0.061 CI 0.5228-0.803	1.30274e-09	1.01665e-09	5.31868e-09	0.000613568	0.0605174	1.01665e-09	0.0122262	0.6848-0.8178	0.6619-0.787	0.6503-0.7797	0.5704-0.7517	0.5228-0.803	0.732	0.728	0.655	0.52	0.462	0.742	0.762	0.811	0.837	1	0.667	0.605	0.52	0.433	0.436
ATP6V0E1.ZMYND12.BEND5.HSDL1..GNPNAT1.TFAP2A.KIF20B.PPP1R13L	25904	0.7448	0.738	0.7512	0.6842	0.8061	0.8061	0.7512	0.74486	0.72545	0.7386	p=3.3e-09 CI 0.6792-0.8105	p=1e-10 CI 0.6793-0.7968	p=1.2e-11 CI 0.6895-0.8129	p=0.00011 CI 0.5971-0.7713	p=0.0018 CI 0.6921-0.9201	3.29494e-09	1.02171e-10	1.18782e-11	0.000109337	0.00176951	1.18782e-11	0.00037577	0.6792-0.8105	0.6793-0.7968	0.6895-0.8129	0.5971-0.7713	0.6921-0.9201	0.635	0.703	0.71	0.73	0.792	0.613	0.715	0.55	0.558	0.75	0.778	0.658	0.85	0.777	0.794
ZMYND12.BEND5.HSDL1.UBTD1..CENPE.GNPNAT1.TFAP2A.PPP1R13L	52880	0.7477	0.7319	0.7512	0.6966	0.7811	0.7811	0.7512	0.7417	0.724325	0.7386	p=2.2e-09 CI 0.6824-0.8129	p=2.9e-10 CI 0.6719-0.792	p=1.2e-11 CI 0.6892-0.8131	p=4e-05 CI 0.6097-0.7835	p=0.0037 CI 0.6606-0.9015	2.19666e-09	2.90286e-10	1.18782e-11	3.97001e-05	0.00370271	1.18782e-11	0.000748482	0.6824-0.8129	0.6719-0.792	0.6892-0.8131	0.6097-0.7835	0.6606-0.9015	0.676	0.708	0.706	0.715	0.555	0.667	0.722	0.604	0.581	1	0.741	0.658	0.795	0.752	0.533
PEBP1.SVBP.BEND5.HSDL1..GNPNAT1.TFAP2A.ANLN.PPP1R13L	42913	0.751	0.7371	0.7512	0.6997	0.7644	0.7644	0.7512	0.74068	0.7239	0.738567	p=1.4e-09 CI 0.6863-0.8156	p=1.2e-10 CI 0.6779-0.7964	p=1.2e-11 CI 0.6894-0.8129	p=3.1e-05 CI 0.6117-0.7878	p=0.0059 CI 0.6264-0.9024	1.37306e-09	1.19496e-10	1.18782e-11	3.05331e-05	0.00588408	1.18782e-11	0.00118292	0.6863-0.8156	0.6779-0.7964	0.6894-0.8129	0.6117-0.7878	0.6264-0.9024	0.572	0.601	0.714	0.72	0.757	0.524	0.531	0.622	0.651	0.875	0.889	0.855	0.795	0.739	0.752
CTSH.SVBP.BEND5.HSDL1..CENPE.GNPNAT1.TFAP2A.KIF20B	54349	0.7512	0.7264	0.7268	0.6704	0.825	0.825	0.7512	0.73996	0.724875	0.738567	p=1.3e-09 CI 0.6855-0.8169	p=7.3e-10 CI 0.6633-0.7896	p=8e-10 CI 0.6628-0.7909	p=0.00031 CI 0.5811-0.7597	p=0.00098 CI 0.7234-0.9266	1.33243e-09	7.31368e-10	8.02117e-10	0.000313285	0.000976541	7.31368e-10	0.000257966	0.6855-0.8169	0.6633-0.7896	0.6628-0.7909	0.5811-0.7597	0.7234-0.9266	0.676	0.705	0.676	0.695	0.798	0.667	0.715	0.568	0.581	0.875	0.741	0.671	0.772	0.726	0.794
SVBP.BEND5.HSDL1..ASPM.TFAP2A.PPP1R13L	14832	0.7319	0.7282	0.7512	0.6829	0.7515	0.7515	0.7512	0.72914	0.721575	0.738567	p=2e-08 CI 0.6675-0.7962	p=5.4e-10 CI 0.669-0.7875	p=1.2e-11 CI 0.6894-0.8129	p=0.00012 CI 0.5925-0.7732	p=0.0083 CI 0.6145-0.8885	1.96729e-08	5.41607e-10	1.18782e-11	0.000121445	0.00828433	1.18782e-11	0.00168116	0.6675-0.7962	0.669-0.7875	0.6894-0.8129	0.5925-0.7732	0.6145-0.8885	0.504	0.547	0.71	0.66	0.653	0.44	0.444	0.541	0.721	0.875	0.926	0.921	0.858	0.643	0.642
ATP6V0E1.BEND5.HSDL1.UBTD1..KIF4A.TFAP2A.ANLN.PPP1R13L	33952	0.7415	0.728	0.7512	0.6912	0.725	0.7512	0.7512	0.72738	0.7288	0.738567	p=5.3e-09 CI 0.6754-0.8075	p=5.7e-10 CI 0.6666-0.7893	p=1.2e-11 CI 0.689-0.8133	p=6.2e-05 CI 0.6026-0.7797	p=0.016 CI 0.5658-0.8842	5.28997e-09	5.67999e-10	1.18782e-11	6.2483e-05	0.0160503	1.18782e-11	0.00322256	0.6754-0.8075	0.6666-0.7893	0.689-0.8133	0.6026-0.7797	0.5658-0.8842	0.691	0.674	0.697	0.655	0.549	0.689	0.661	0.739	0.698	0.875	0.704	0.724	0.661	0.643	0.533
TMEM59.BEND5.RNASE1.HSDL1..GNPNAT1.ASPM.TFAP2A.PPP1R13L	59702	0.7512	0.7296	0.7341	0.6683	0.753	0.753	0.7512	0.72724	0.723125	0.738567	p=1.3e-09 CI 0.6859-0.8164	p=4.3e-10 CI 0.6681-0.791	p=2.4e-10 CI 0.671-0.7971	p=0.00036 CI 0.5791-0.7576	p=0.008 CI 0.6472-0.8588	1.33243e-09	4.33442e-10	2.39214e-10	0.000364794	0.00796319	2.39214e-10	0.0016656	0.6859-0.8164	0.6681-0.791	0.671-0.7971	0.5791-0.7576	0.6472-0.8588	0.715	0.703	0.664	0.735	0.63	0.723	0.715	0.802	0.465	1	0.667	0.658	0.543	0.809	0.612
PEBP1.BEND5.RNASE1.HSDL1..GNPNAT1.LMNB2.TFAP2A.PPP1R13L	45187	0.7512	0.7296	0.7314	0.6642	0.7553	0.7553	0.7512	0.72634	0.7243	0.738567	p=1.3e-09 CI 0.6847-0.8178	p=4.3e-10 CI 0.669-0.7901	p=3.8e-10 CI 0.668-0.7947	p=0.00049 CI 0.575-0.7534	p=0.0075 CI 0.6591-0.8515	1.32246e-09	4.33442e-10	3.77034e-10	0.000492203	0.00750199	3.77034e-10	0.00159884	0.6847-0.8178	0.669-0.7901	0.668-0.7947	0.575-0.7534	0.6591-0.8515	0.64	0.629	0.685	0.64	0.636	0.613	0.585	0.703	0.698	1	0.815	0.789	0.669	0.624	0.618
PEBP1.SVBP.TMEM59.HSDL1..GNPNAT1.ASPM.TFAP2A.PPP1R13L	42272	0.7498	0.7381	0.7512	0.6901	0.7023	0.7512	0.7512	0.7263	0.71925	0.738533	p=1.6e-09 CI 0.6841-0.8155	p=1e-10 CI 0.6778-0.7984	p=1.2e-11 CI 0.6895-0.813	p=6.8e-05 CI 0.6011-0.7791	p=0.027 CI 0.5452-0.8594	1.63112e-09	1.01331e-10	1.17262e-11	6.79931e-05	0.0270328	1.17262e-11	0.00542016	0.6841-0.8155	0.6778-0.7984	0.6895-0.813	0.6011-0.7791	0.5452-0.8594	0.701	0.703	0.727	0.75	0.659	0.7	0.711	0.532	0.512	0.75	0.704	0.671	0.898	0.815	0.655
ATP6V0E1.ZMYND12.CTSH.HSDL1..GNPNAT1.TFAP2A.ANLN.PPP1R13L	23383	0.7512	0.7283	0.7362	0.6799	0.7288	0.7512	0.7512	0.72488	0.727775	0.738533	p=1.3e-09 CI 0.6849-0.8174	p=5.4e-10 CI 0.6669-0.7897	p=1.7e-10 CI 0.6725-0.7999	p=0.00015 CI 0.5911-0.7687	p=0.015 CI 0.5862-0.8714	1.33243e-09	5.37327e-10	1.66437e-10	0.000153	0.0146548	1.66437e-10	0.00296156	0.6849-0.8174	0.6669-0.7897	0.6725-0.7999	0.5911-0.7687	0.5862-0.8714	0.749	0.697	0.718	0.745	0.457	0.768	0.711	0.541	0.558	1	0.63	0.645	0.874	0.796	0.43
ATP6V0E1.BEND5.RNASE1.UBTD1..GNPNAT1.KIF4A.TFAP2A.PPP1R13L	33668	0.7512	0.7291	0.7301	0.6712	0.7402	0.7512	0.7512	0.72436	0.72295	0.738533	p=1.3e-09 CI 0.6852-0.8172	p=4.7e-10 CI 0.6672-0.791	p=4.7e-10 CI 0.6666-0.7936	p=3e-04 CI 0.584-0.7583	p=0.011 CI 0.6251-0.8552	1.33243e-09	4.69405e-10	4.66891e-10	0.00029659	0.0110769	4.66891e-10	0.00227471	0.6852-0.8172	0.6672-0.791	0.6666-0.7936	0.584-0.7583	0.6251-0.8552	0.611	0.717	0.685	0.46	0.543	0.577	0.74	0.468	0.93	1	0.833	0.632	0.874	0.331	0.521
ZMYND12.SVBP.RNASE1.HSDL1..CENPE.GNPNAT1.TFAP2A.PPP1R13L	50570	0.7512	0.727	0.7245	0.6712	0.7159	0.7512	0.7512	0.71796	0.7274	0.738533	p=1.3e-09 CI 0.6851-0.8173	p=6.7e-10 CI 0.6653-0.7886	p=1.2e-09 CI 0.6605-0.7884	p=3e-04 CI 0.5824-0.7599	p=0.02 CI 0.5897-0.8421	1.33243e-09	6.70618e-10	1.17726e-09	0.00029659	0.0198711	6.70618e-10	0.00403355	0.6851-0.8173	0.6653-0.7886	0.6605-0.7884	0.5824-0.7599	0.5897-0.8421	0.783	0.751	0.685	0.655	0.618	0.815	0.809	0.405	0.628	0.875	0.574	0.539	0.929	0.662	0.606
ATP6V0E1.CTSH.BEND5.RNASE1..GNPNAT1.TFAP2A.KIF20B.PPP1R13L	28844	0.7512	0.7214	0.7118	0.639	0.7545	0.7545	0.7512	0.71558	0.7264	0.7385	p=1.3e-09 CI 0.6835-0.819	p=1.7e-09 CI 0.6578-0.785	p=8.8e-09 CI 0.6468-0.7768	p=0.0026 CI 0.5503-0.7278	p=0.0077 CI 0.6602-0.8488	1.32246e-09	1.67039e-09	8.83317e-09	0.00264026	0.00765304	1.32246e-09	0.00205866	0.6835-0.819	0.6578-0.785	0.6468-0.7768	0.5503-0.7278	0.6602-0.8488	0.749	0.623	0.655	0.51	0.647	0.765	0.581	0.613	0.814	1	0.648	0.776	0.693	0.427	0.63
ATP6V0E1.CTSH.TMEM59.HSDL1..GNPNAT1.KIF4A.TFAP2A.PPP1R13L	28418	0.7512	0.7268	0.7326	0.6675	0.6992	0.7512	0.7512	0.71546	0.724625	0.7385	p=1.3e-09 CI 0.6843-0.8182	p=6.9e-10 CI 0.6645-0.7892	p=3.1e-10 CI 0.6684-0.7967	p=0.00039 CI 0.578-0.7569	p=0.029 CI 0.5626-0.8359	1.32246e-09	6.8668e-10	3.07789e-10	0.000389192	0.0288877	3.07789e-10	0.00585539	0.6843-0.8182	0.6645-0.7892	0.6684-0.7967	0.578-0.7569	0.5626-0.8359	0.715	0.717	0.693	0.745	0.434	0.714	0.729	0.802	0.512	1	0.722	0.671	0.598	0.809	0.406
ATP6V0E1.PEBP1.RNASE1.HSDL1..CENPE.GNPNAT1.TFAP2A.ANLN	21798	0.7512	0.7163	0.7142	0.6688	0.7174	0.7512	0.7512	0.71358	0.725025	0.7385	p=1.3e-09 CI 0.6839-0.8185	p=3.8e-09 CI 0.6524-0.7801	p=6.1e-09 CI 0.6493-0.7791	p=0.00035 CI 0.5785-0.7591	p=0.019 CI 0.5827-0.8521	1.32246e-09	3.80525e-09	6.07553e-09	0.000353136	0.0191853	1.32246e-09	0.00390769	0.6839-0.8185	0.6524-0.7801	0.6493-0.7791	0.5785-0.7591	0.5827-0.8521	0.623	0.629	0.664	0.655	0.48	0.594	0.596	0.649	0.605	1	0.815	0.75	0.677	0.669	0.455
ATP6V0E1.PEBP1.CTSH.RNASE1..GNPNAT1.TFAP2A.ANLN.PPP1R13L	18763	0.7512	0.7188	0.7111	0.6595	0.7023	0.7512	0.7512	0.70858	0.72985	0.7385	p=1.3e-09 CI 0.6835-0.8189	p=2.5e-09 CI 0.6552-0.7824	p=9.7e-09 CI 0.646-0.7763	p=0.00069 CI 0.57-0.7489	p=0.027 CI 0.581-0.8235	1.32246e-09	2.52694e-09	9.7465e-09	0.00068765	0.0270328	1.32246e-09	0.0055441	0.6835-0.8189	0.6552-0.7824	0.646-0.7763	0.57-0.7489	0.581-0.8235	0.64	0.603	0.66	0.77	0.561	0.622	0.552	0.55	0.419	1	0.759	0.789	0.756	0.866	0.539
CTSH.TMEM59.RNASE1.HSDL1..GNPNAT1.LMNB2.TFAP2A.PPP1R13L	56107	0.7512	0.7185	0.7133	0.6403	0.6992	0.7512	0.7512	0.7045	0.726175	0.7385	p=1.3e-09 CI 0.6845-0.8179	p=2.7e-09 CI 0.6555-0.7814	p=7e-09 CI 0.6481-0.7785	p=0.0024 CI 0.549-0.7317	p=0.029 CI 0.595-0.8035	1.32246e-09	2.68571e-09	7.0135e-09	0.00243001	0.0288877	1.32246e-09	0.00626355	0.6845-0.8179	0.6555-0.7814	0.6481-0.7785	0.549-0.7317	0.595-0.8035	0.659	0.7	0.676	0.585	0.578	0.644	0.711	0.523	0.674	1	0.759	0.658	0.811	0.561	0.558
ATP6V0E1.SVBP.BEND5.HSDL1..GNPNAT1.LMNB2.TFAP2A.PPP1R13L	31117	0.7495	0.7407	0.7511	0.6688	0.7894	0.7894	0.7511	0.7399	0.7178	0.738467	p=1.7e-09 CI 0.6869-0.8122	p=6.4e-11 CI 0.6842-0.7971	p=1.2e-11 CI 0.6889-0.8133	p=0.00035 CI 0.5772-0.7604	p=0.0029 CI 0.6848-0.894	1.69317e-09	6.41797e-11	1.20321e-11	0.000353136	0.00291181	1.20321e-11	0.000652988	0.6869-0.8122	0.6842-0.7971	0.6889-0.8133	0.5772-0.7604	0.6848-0.894	0.54	0.589	0.723	0.64	0.751	0.485	0.505	0.541	0.698	0.875	0.907	0.895	0.882	0.624	0.745
ATP6V0E1.SVBP.BEND5.HSDL1..CENPE.GNPNAT1.TFAP2A.KIF20B	31039	0.7511	0.7322	0.7362	0.6661	0.8076	0.8076	0.7511	0.73864	0.727825	0.738467	p=1.3e-09 CI 0.6877-0.8146	p=2.8e-10 CI 0.6718-0.7927	p=1.7e-10 CI 0.673-0.7994	p=0.00043 CI 0.5741-0.7582	p=0.0017 CI 0.6804-0.9347	1.34248e-09	2.76578e-10	1.66437e-10	0.000428641	0.00168921	1.66437e-10	0.000423572	0.6877-0.8146	0.6718-0.7927	0.673-0.7994	0.5741-0.7582	0.6804-0.9347	0.623	0.646	0.689	0.695	0.723	0.594	0.61	0.658	0.605	0.875	0.815	0.776	0.717	0.72	0.715
ATP6V0E1.PEBP1.BEND5.HSDL1..CENPE.GNPNAT1.TFAP2A.KIF20B	21379	0.7511	0.7279	0.7346	0.6749	0.7955	0.7955	0.7511	0.7368	0.720275	0.738467	p=1.4e-09 CI 0.6863-0.8158	p=5.8e-10 CI 0.6667-0.789	p=2.2e-10 CI 0.6712-0.7981	p=0.00022 CI 0.584-0.7657	p=0.0024 CI 0.6592-0.9317	1.3526e-09	5.77072e-10	2.17225e-10	0.000224848	0.00243601	2.17225e-10	0.000532171	0.6863-0.8158	0.6667-0.789	0.6712-0.7981	0.584-0.7657	0.6592-0.9317	0.681	0.674	0.681	0.755	0.815	0.669	0.657	0.649	0.465	0.75	0.759	0.737	0.709	0.834	0.818
ATP6V0E1.PEBP1.SVBP.BEND5..GNPNAT1.TFAP2A.KIF20B.PPP1R13L	19604	0.7511	0.7416	0.7458	0.6749	0.7705	0.7705	0.7511	0.73678	0.726925	0.738467	p=1.4e-09 CI 0.6865-0.8157	p=5.5e-11 CI 0.6832-0.8	p=3.1e-11 CI 0.6839-0.8078	p=0.00022 CI 0.5874-0.7624	p=0.005 CI 0.6519-0.889	1.3526e-09	5.47518e-11	3.09028e-11	0.000224848	0.00498531	3.09028e-11	0.00104203	0.6865-0.8157	0.6832-0.8	0.6839-0.8078	0.5874-0.7624	0.6519-0.889	0.645	0.717	0.697	0.63	0.682	0.627	0.736	0.459	0.698	0.875	0.759	0.645	0.906	0.611	0.673
CTSH.TMEM59.BEND5.HSDL1..GNPNAT1.ASPM.TFAP2A.PPP1R13L	55712	0.7511	0.7325	0.7416	0.6771	0.7811	0.7811	0.7511	0.73668	0.719325	0.738433	p=1.3e-09 CI 0.6853-0.8169	p=2.6e-10 CI 0.6709-0.7941	p=6.5e-11 CI 0.6787-0.8046	p=0.00019 CI 0.589-0.7652	p=0.0037 CI 0.68-0.8821	1.34248e-09	2.63503e-10	6.46651e-11	0.000189952	0.00370271	6.46651e-11	0.000778532	0.6853-0.8169	0.6709-0.7941	0.6787-0.8046	0.589-0.7652	0.68-0.8821	0.672	0.686	0.685	0.58	0.705	0.661	0.675	0.748	0.767	0.875	0.741	0.724	0.63	0.529	0.697
SVBP.BEND5.RNASE1.HSDL1..GNPNAT1.LMNB2.TFAP2A.ANLN	58835	0.7511	0.7254	0.7272	0.6686	0.7833	0.7833	0.7511	0.73112	0.728425	0.738433	p=1.3e-09 CI 0.6864-0.8158	p=8.6e-10 CI 0.6639-0.7869	p=7.5e-10 CI 0.6635-0.791	p=0.00036 CI 0.5784-0.7589	p=0.0035 CI 0.6931-0.8736	1.34248e-09	8.6259e-10	7.47763e-10	0.000356983	0.00346983	7.47763e-10	0.000765364	0.6864-0.8158	0.6639-0.7869	0.6635-0.791	0.5784-0.7589	0.6931-0.8736	0.669	0.717	0.689	0.7	0.728	0.655	0.74	0.577	0.605	0.875	0.759	0.632	0.787	0.726	0.721
ATP6V0E1.TMEM59.BEND5..GNPNAT1.TFAP2A.PPP1R13L	5306	0.7467	0.7419	0.7511	0.6658	0.7424	0.7511	0.7511	0.72958	0.720725	0.738433	p=2.5e-09 CI 0.6815-0.8118	p=5.2e-11 CI 0.6846-0.7992	p=1.2e-11 CI 0.6891-0.8131	p=0.00044 CI 0.5749-0.7567	p=0.01 CI 0.6215-0.8633	2.54693e-09	5.16316e-11	1.20321e-11	0.000437897	0.0104606	1.20321e-11	0.0021797	0.6815-0.8118	0.6846-0.7992	0.6891-0.8131	0.5749-0.7567	0.6215-0.8633	0.613	0.629	0.706	0.57	0.578	0.583	0.578	0.468	0.791	1	0.815	0.816	0.913	0.51	0.558
ATP6V0E1.SVBP.UBTD1..GNPNAT1.KIF20B.PPP1R13L	5189	0.7511	0.7294	0.7267	0.6581	0.7447	0.7511	0.7511	0.722	0.723025	0.738433	p=1.4e-09 CI 0.6851-0.817	p=4.5e-10 CI 0.6671-0.7916	p=8.2e-10 CI 0.6628-0.7906	p=0.00075 CI 0.5713-0.7449	p=0.0099 CI 0.5681-0.9213	1.3526e-09	4.47493e-10	8.21076e-10	0.000754308	0.00987435	4.47493e-10	0.00212573	0.6851-0.817	0.6671-0.7916	0.6628-0.7906	0.5713-0.7449	0.5681-0.9213	0.693	0.705	0.681	0.675	0.717	0.686	0.711	0.622	0.535	0.75	0.741	0.684	0.732	0.713	0.715
ATP6V0E1.PEBP1.CTSH.UBTD1..GNPNAT1.TFAP2A.ANLN.PPP1R13L	19183	0.7511	0.7275	0.7286	0.678	0.6985	0.7511	0.7511	0.71674	0.72435	0.738433	p=1.4e-09 CI 0.6833-0.8188	p=6.1e-10 CI 0.6648-0.7902	p=6e-10 CI 0.6647-0.7925	p=0.00018 CI 0.5908-0.7652	p=0.029 CI 0.5593-0.8376	1.3526e-09	6.14797e-10	5.9828e-10	0.000177466	0.0293677	5.9828e-10	0.00590902	0.6833-0.8188	0.6648-0.7902	0.6647-0.7925	0.5908-0.7652	0.5593-0.8376	0.535	0.572	0.676	0.76	0.445	0.482	0.491	0.685	0.442	1	0.889	0.868	0.669	0.847	0.418
CTSH.TMEM59.HSDL1.UBTD1..GNPNAT1.XRCC2.TFAP2A.PPP1R13L	56542	0.7511	0.7247	0.7281	0.6658	0.7068	0.7511	0.7511	0.7153	0.7215	0.738433	p=1.4e-09 CI 0.6844-0.8178	p=9.8e-10 CI 0.6624-0.787	p=6.5e-10 CI 0.6636-0.7925	p=0.00044 CI 0.5771-0.7546	p=0.024 CI 0.579-0.8347	1.3526e-09	9.77704e-10	6.4961e-10	0.000437897	0.0244376	6.4961e-10	0.00497509	0.6844-0.8178	0.6624-0.787	0.6636-0.7925	0.5771-0.7546	0.579-0.8347	0.715	0.717	0.706	0.78	0.491	0.717	0.733	0.477	0.419	1	0.704	0.658	0.906	0.879	0.467
ATP6V0E1.CTSH.HSDL1..GNPNAT1.ASPM.PPP1R13L	4459	0.7511	0.7152	0.7167	0.6543	0.7356	0.7511	0.7511	0.71458	0.717925	0.7384	p=1.3e-09 CI 0.6845-0.8177	p=4.5e-09 CI 0.6509-0.7795	p=4.1e-09 CI 0.6513-0.7822	p=0.00098 CI 0.5645-0.7441	p=0.012 CI 0.5731-0.8981	1.34248e-09	4.49e-09	4.06998e-09	0.000981735	0.0124049	1.34248e-09	0.00267734	0.6845-0.8177	0.6509-0.7795	0.6513-0.7822	0.5645-0.7441	0.5731-0.8981	0.562	0.669	0.689	0.72	0.676	0.518	0.664	0.694	0.488	0.75	0.852	0.684	0.685	0.783	0.673
[truncated: 59,834 more rows]
